# Supplementary material for: Gene Model Annotations for Drosophila melanogaster: Impact of High-Throughput Data
Source: G3 (Bethesda). 2015 Jun 24;5(8):1721–36. doi: 10.1534/g3.115.018929 (PMC4528329; doi:10.1534/g3.115.018929)
Supplement: Supporting Information [file supp_g3.115.018929_FileS1.zip › FileS1/FileS1.xlsx]

## Sheet: mRNA-ncRNA-pseudogene
ANNOTATION SET (R5.24 and/or R6.03)	Details of any changes from R5.24 to R6.03.	R5.24 Annotation ID	R5.24 gene ID	R5.24 gene symbol	R5.24 gene class		R6.03 Annotation ID	R6.03 gene ID	R6.03 gene symbol	R6.03 gene class
COMMON	equivalent	CG10000	FBgn0039596	CG10000	mRNA		CG10000	FBgn0039596	CG10000	mRNA
COMMON	equivalent	CG10001	FBgn0039595	AR-2	mRNA		CG10001	FBgn0039595	AstA-R2	mRNA
COMMON	equivalent	CG10002	FBgn0000659	fkh	mRNA		CG10002	FBgn0000659	fkh	mRNA
COMMON	equivalent	CG10005	FBgn0037972	CG10005	mRNA		CG10005	FBgn0037972	CG10005	mRNA
COMMON	equivalent	CG10006	FBgn0036461	CG10006	mRNA		CG10006	FBgn0036461	Zip71B	mRNA
COMMON	equivalent	CG10007	FBgn0260744	Tango9	mRNA		CG10007	FBgn0260744	Tango9	mRNA
COMMON	equivalent	CG10009	FBgn0026400	Noa36	mRNA		CG10009	FBgn0026400	Noa36	mRNA
COMMON	equivalent	CG10011	FBgn0039590	CG10011	mRNA		CG10011	FBgn0039590	CG10011	mRNA
COMMON	equivalent	CG10013	FBgn0038012	CG10013	mRNA		CG10013	FBgn0038012	CG10013	mRNA
COMMON	equivalent	CG10014	FBgn0038000	CG10014	mRNA		CG10014	FBgn0038000	CG10014	mRNA
COMMON	equivalent	CG10016	FBgn0024244	drm	mRNA		CG10016	FBgn0024244	drm	mRNA
COMMON	equivalent	CG10018	FBgn0037338	Snm1	mRNA		CG10018	FBgn0037338	Snm1	mRNA
COMMON	equivalent	CG10019	FBgn0031568	CG10019	mRNA		CG10019	FBgn0031568	CG10019	mRNA
COMMON	equivalent	CG10021	FBgn0004893	bowl	mRNA		CG10021	FBgn0004893	bowl	mRNA
COMMON	equivalent	CG10023	FBgn0020440	Fak56D	mRNA		CG10023	FBgn0020440	Fak	mRNA
COMMON	equivalent	CG10026	FBgn0032785	CG10026	mRNA		CG10026	FBgn0032785	CG10026	mRNA
COMMON	equivalent	CG10029	FBgn0037498	CG10029	mRNA		CG10029	FBgn0037498	CG10029	mRNA
COMMON	equivalent	CG10031	FBgn0031563	CG10031	mRNA		CG10031	FBgn0031563	CG10031	mRNA
COMMON	equivalent	CG10032	FBgn0037493	CG10032	mRNA		CG10032	FBgn0037493	CG10032	mRNA
COMMON	equivalent	CG10033	FBgn0000721	for	mRNA		CG10033	FBgn0000721	for	mRNA
COMMON	equivalent	CG10034	FBgn0000964	tj	mRNA		CG10034	FBgn0000964	tj	mRNA
COMMON	equivalent	CG10035	FBgn0038028	CG10035	mRNA		CG10035	FBgn0038028	CG10035	mRNA
COMMON	equivalent	CG10036	FBgn0015524	otp	mRNA		CG10036	FBgn0015524	otp	mRNA
COMMON	equivalent	CG10037	FBgn0086680	vvl	mRNA		CG10037	FBgn0086680	vvl	mRNA
COMMON	equivalent	CG10038	FBgn0038013	CG10038	mRNA		CG10038	FBgn0038013	CG10038	mRNA
COMMON	equivalent	CG1004	FBgn0004635	rho	mRNA		CG1004	FBgn0004635	rho	mRNA
COMMON	equivalent	CG10041	FBgn0038014	CG10041	mRNA		CG10041	FBgn0038014	CG10041	mRNA
COMMON	equivalent	CG10042	FBgn0038016	MBD-R2	mRNA		CG10042	FBgn0038016	MBD-R2	mRNA
COMMON	equivalent	CG10043	FBgn0015803	rtGEF	mRNA		CG10043	FBgn0015803	RtGEF	mRNA
COMMON	equivalent	CG10045	FBgn0001149	GstD1	mRNA		CG10045	FBgn0001149	GstD1	mRNA
COMMON	equivalent	CG10047	FBgn0028400	Syt4	mRNA		CG10047	FBgn0028400	Syt4	mRNA
COMMON	equivalent	CG10050	FBgn0037492	CG10050	mRNA		CG10050	FBgn0037492	CG10050	mRNA
COMMON	equivalent	CG10051	FBgn0034437	CG10051	mRNA		CG10051	FBgn0034437	CG10051	mRNA
COMMON	equivalent	CG10052	FBgn0020617	Rx	mRNA		CG10052	FBgn0020617	Rx	mRNA
COMMON	equivalent	CG10053	FBgn0037490	CG10053	mRNA		CG10053	FBgn0037490	CG10053	mRNA
COMMON	equivalent	CG10055	FBgn0037482	CG10055	mRNA		CG10055	FBgn0037482	CG10055	mRNA
COMMON	equivalent	CG10059	FBgn0037481	MAGE	mRNA		CG10059	FBgn0037481	MAGE	mRNA
COMMON	equivalent	CG10060	FBgn0001104	G-ialpha65A	mRNA		CG10060	FBgn0001104	Galphai	mRNA
COMMON	equivalent	CG10061	FBgn0011020	Sas-4	mRNA		CG10061	FBgn0011020	Sas-4	mRNA
COMMON	equivalent	CG10062	FBgn0034439	CG10062	mRNA		CG10062	FBgn0034439	CG10062	mRNA
COMMON	equivalent	CG10063	FBgn0035727	CG10063	mRNA		CG10063	FBgn0035727	CG10063	mRNA
COMMON	equivalent	CG10064	FBgn0035724	CG10064	mRNA		CG10064	FBgn0035724	CG10064	mRNA
COMMON	equivalent	CG10067	FBgn0000044	Act57B	mRNA		CG10067	FBgn0000044	Act57B	mRNA
COMMON	equivalent	CG10068	FBgn0037473	CG10068	mRNA		CG10068	FBgn0037473	CG10068	mRNA
COMMON	equivalent	CG10069	FBgn0034611	CG10069	mRNA		CG10069	FBgn0034611	MFS16	mRNA
COMMON	equivalent	CG1007	FBgn0000575	emc	mRNA		CG1007	FBgn0000575	emc	mRNA
COMMON	equivalent	CG10071	FBgn0016726	RpL29	mRNA		CG10071	FBgn0016726	RpL29	mRNA
COMMON	equivalent	CG10072	FBgn0261445	sgl	mRNA		CG10072	FBgn0261445	sgl	mRNA
COMMON	equivalent	CG10073	FBgn0034440	CG10073	mRNA		CG10073	FBgn0034440	CG10073	mRNA
COMMON	equivalent	CG10075	FBgn0035722	CG10075	mRNA		CG10075	FBgn0035722	CG10075	mRNA
COMMON	equivalent	CG10076	FBgn0003475	spir	mRNA		CG10076	FBgn0003475	spir	mRNA
COMMON	equivalent	CG10077	FBgn0035720	CG10077	mRNA		CG10077	FBgn0035720	CG10077	mRNA
COMMON	equivalent	CG10078	FBgn0041194	Prat2	mRNA		CG10078	FBgn0041194	Prat2	mRNA
COMMON	equivalent	CG10079	FBgn0003731	Egfr	mRNA		CG10079	FBgn0003731	Egfr	mRNA
COMMON	equivalent	CG10080	FBgn0034641	CG10080	mRNA		CG10080	FBgn0034641	mahj	mRNA
COMMON	equivalent	CG10081	FBgn0034441	CG10081	mRNA		CG10081	FBgn0034441	CG10081	mRNA
COMMON	equivalent	CG10082	FBgn0034644	CG10082	mRNA		CG10082	FBgn0034644	CG10082	mRNA
COMMON	equivalent	CG10083	FBgn0036372	CG10083	mRNA		CG10083	FBgn0036372	Abp1	mRNA
COMMON	equivalent	CG10084	FBgn0002044	swm	mRNA		CG10084	FBgn0002044	swm	mRNA
COMMON	equivalent	CG10086	FBgn0037517	CG10086	mRNA		CG10086	FBgn0037517	CG10086	mRNA
COMMON	equivalent	CG10089	FBgn0036369	CG10089	mRNA		CG10089	FBgn0036369	CG10089	mRNA
COMMON	equivalent	CG1009	FBgn0261243	Psa	mRNA		CG1009	FBgn0261243	Psa	mRNA
COMMON	equivalent	CG10090	FBgn0038018	Tim17a1	mRNA		CG10090	FBgn0038018	Tim17a1	mRNA
COMMON	equivalent	CG10091	FBgn0038020	GstD9	mRNA		CG10091	FBgn0038020	GstD9	mRNA
COMMON	equivalent	CG10092	FBgn0037526	CG10092	mRNA		CG10092	FBgn0037526	CG10092	mRNA
COMMON	equivalent	CG10093	FBgn0038007	Cyp313a3	mRNA		CG10093	FBgn0038007	Cyp313a3	mRNA
COMMON	equivalent	CG10094	FBgn0038006	Cyp313a2	mRNA		CG10094	FBgn0038006	Cyp313a2	mRNA
COMMON	equivalent	CG10095	FBgn0037993	dpr15	mRNA		CG10095	FBgn0037993	dpr15	mRNA
COMMON	equivalent	CG10096	FBgn0038032	CG10096	mRNA		CG10096	FBgn0038032	CG10096	mRNA
COMMON	equivalent	CG10097	FBgn0038033	CG10097	mRNA		CG10097	FBgn0038033	CG10097	mRNA
COMMON	equivalent	CG10098	FBgn0037472	CG10098	mRNA		CG10098	FBgn0037472	CG10098	mRNA
COMMON	equivalent	CG10101	FBgn0037501	Ir84a	mRNA		CG10101	FBgn0037501	Ir84a	mRNA
COMMON	equivalent	CG10103	FBgn0035715	CG10103	mRNA		CG10103	FBgn0035715	CG10103	mRNA
COMMON	equivalent	CG10104	FBgn0033933	CG10104	mRNA		CG10104	FBgn0033933	CG10104	mRNA
COMMON	equivalent	CG10105	FBgn0033935	Sin1	mRNA		CG10105	FBgn0033935	Sin1	mRNA
COMMON	equivalent	CG10106	FBgn0029506	Tsp42Ee	mRNA		CG10106	FBgn0029506	Tsp42Ee	mRNA
COMMON	equivalent	CG10107	FBgn0035713	CG10107	mRNA		CG10107	FBgn0035713	velo	mRNA
COMMON	equivalent	CG10108	FBgn0013725	phyl	mRNA		CG10108	FBgn0013725	phyl	mRNA
COMMON	equivalent	CG10110	FBgn0024698	Cpsf160	mRNA		CG10110	FBgn0024698	Cpsf160	mRNA
COMMON	equivalent	CG10112	FBgn0033942	Cpr51A	mRNA		CG10112	FBgn0033942	Cpr51A	mRNA
COMMON	equivalent	CG10113	FBgn0037502	wa-cup	mRNA		CG10113	FBgn0037502	wa-cup	mRNA
COMMON	equivalent	CG10116	FBgn0036367	CG10116	mRNA		CG10116	FBgn0036367	CG10116	mRNA
COMMON	equivalent	CG10117	FBgn0020245	ttv	mRNA		CG10117	FBgn0265974	ttv	mRNA
COMMON	equivalent	CG10118	FBgn0005626	ple	mRNA		CG10118	FBgn0005626	ple	mRNA
COMMON	equivalent	CG10119	FBgn0010397	LamC	mRNA		CG10119	FBgn0010397	LamC	mRNA
COMMON	equivalent	CG10120	FBgn0002719	Men	mRNA		CG10120	FBgn0002719	Men	mRNA
COMMON	equivalent	CG10121	FBgn0035710	SP1173	mRNA		CG10121	FBgn0035710	SP1173	mRNA
COMMON	equivalent	CG10122	FBgn0019938	RpI1	mRNA		CG10122	FBgn0019938	RpI1	mRNA
COMMON	equivalent	CG10123	FBgn0040268	Top3alpha	mRNA		CG10123	FBgn0040268	Top3alpha	mRNA
COMMON	equivalent	CG10124	FBgn0035709	eIF4E-4	mRNA		CG10124	FBgn0035709	eIF4E-4	mRNA
COMMON	equivalent	CG10125	FBgn0024177	zpg	mRNA		CG10125	FBgn0024177	zpg	mRNA
COMMON	equivalent	CG10126	FBgn0038088	CG10126	mRNA		CG10126	FBgn0038088	CG10126	mRNA
COMMON	equivalent	CG10128	FBgn0003742	tra2	mRNA		CG10128	FBgn0003742	tra2	mRNA
COMMON	equivalent	CG10129	FBgn0002926	ndl	mRNA		CG10129	FBgn0002926	ndl	mRNA
COMMON	equivalent	CG10130	FBgn0010638	Sec61beta	mRNA		CG10130	FBgn0010638	Sec61beta	mRNA
COMMON	equivalent	CG10131	FBgn0033949	CG10131	mRNA		CG10131	FBgn0033949	CG10131	mRNA
COMMON	equivalent	CG10132	FBgn0032798	CG10132	mRNA		CG10132	FBgn0032798	CG10132	mRNA
COMMON	equivalent	CG10133	FBgn0036366	CG10133	mRNA		CG10133	FBgn0036366	CG10133	mRNA
COMMON	equivalent	CG10134	FBgn0038087	beat-Va	mRNA		CG10134	FBgn0038087	beat-Va	mRNA
COMMON	equivalent	CG10137	FBgn0032800	CG10137	mRNA		CG10137	FBgn0032800	CG10137	mRNA
COMMON	equivalent	CG10138	FBgn0005778	PpD5	mRNA		CG10138	FBgn0005778	PpD5	mRNA
COMMON	equivalent	CG10139	FBgn0033951	CG10139	mRNA		CG10139	FBgn0033951	CG10139	mRNA
COMMON	equivalent	CG1014	FBgn0028567	robl62A	mRNA		CG1014	FBgn0028567	robl62A	mRNA
COMMON	equivalent	CG10140	FBgn0036363	CG10140	mRNA		CG10140	FBgn0036363	CG10140	mRNA
COMMON	equivalent	CG10142	FBgn0035076	Ance-5	mRNA		CG10142	FBgn0035076	Ance-5	mRNA
COMMON	equivalent	CG10143	FBgn0033952	Adgf-E	mRNA		CG10143	FBgn0033952	Adgf-E	mRNA
COMMON	equivalent	CG10144	FBgn0035704	CG10144	mRNA		CG10144	FBgn0035704	CG10144	mRNA
COMMON	equivalent	CG10145	FBgn0020269	mspo	mRNA		CG10145	FBgn0020269	mspo	mRNA
COMMON	equivalent	CG10146	FBgn0012042	AttA	mRNA		CG10146	FBgn0012042	AttA	mRNA
COMMON	equivalent	CG10147	FBgn0035702	CG10147	mRNA		CG10147	FBgn0035702	CG10147	mRNA
COMMON	equivalent	CG10149	FBgn0028689	Rpn6	mRNA		CG10149	FBgn0028689	Rpn6	mRNA
COMMON	equivalent	CG10151	FBgn0033960	CG10151	mRNA		CG10151	FBgn0033960	CG10151	mRNA
COMMON	equivalent	CG10152	FBgn0039089	beat-IV	mRNA		CG10152	FBgn0039089	beat-IV	mRNA
COMMON	equivalent	CG10153	FBgn0033962	CG10153	mRNA		CG10153	FBgn0266723	Trs31	mRNA
COMMON	equivalent	CG10154	FBgn0036361	CG10154	mRNA		CG10154	FBgn0036361	CG10154	mRNA
COMMON	equivalent	CG10155	FBgn0020767	Spred	mRNA		CG10155	FBgn0020767	Spred	mRNA
COMMON	equivalent	CG10157	FBgn0039099	CG10157	mRNA		CG10157	FBgn0039099	GILT2	mRNA
COMMON	equivalent	CG10158	FBgn0031871	CG10158	mRNA		CG10158	FBgn0031871	Fgop2	mRNA
COMMON	equivalent	CG10159	FBgn0015602	BEAF-32	mRNA		CG10159	FBgn0015602	BEAF-32	mRNA
COMMON	equivalent	CG10160	FBgn0001258	ImpL3	mRNA		CG10160	FBgn0001258	ImpL3	mRNA
COMMON	equivalent	CG10161	FBgn0040227	eIF-3p66	mRNA		CG10161	FBgn0040227	eIF-3p66	mRNA
COMMON	equivalent	CG10163	FBgn0035697	CG10163	mRNA		CG10163	FBgn0035697	CG10163	mRNA
COMMON	equivalent	CG10164	FBgn0039088	CG10164	mRNA		CG10164	FBgn0039088	CG10164	mRNA
COMMON	equivalent	CG10165	FBgn0032801	CG10165	mRNA		CG10165	FBgn0032801	CG10165	mRNA
COMMON	equivalent	CG10166	FBgn0032799	CG10166	mRNA		CG10166	FBgn0032799	CG10166	mRNA
COMMON	equivalent	CG10168	FBgn0039087	CG10168	mRNA		CG10168	FBgn0039087	CG10168	mRNA
COMMON	equivalent	CG1017	FBgn0035294	Mfap1	mRNA		CG1017	FBgn0035294	Mfap1	mRNA
COMMON	equivalent	CG10170	FBgn0039085	CG10170	mRNA		CG10170	FBgn0039085	CG10170	mRNA
COMMON	equivalent	CG10171	FBgn0036353	CG10171	mRNA		CG10171	FBgn0036353	CG10171	mRNA
COMMON	equivalent	CG10173	FBgn0035696	Best2	mRNA		CG10173	FBgn0035696	Best2	mRNA
COMMON	equivalent	CG10174	FBgn0032680	Ntf-2r	mRNA		CG10174	FBgn0032680	Ntf-2r	mRNA
COMMON	equivalent	CG10175	FBgn0039084	CG10175	mRNA		CG10175	FBgn0039084	CG10175	mRNA
COMMON	equivalent	CG10176	FBgn0032682	CG10176	mRNA		CG10176	FBgn0032682	CG10176	mRNA
COMMON	equivalent	CG10177	FBgn0039083	CG10177	mRNA		CG10177	FBgn0039083	CG10177	mRNA
COMMON	equivalent	CG10178	FBgn0032684	CG10178	mRNA		CG10178	FBgn0032684	CG10178	mRNA
COMMON	equivalent	CG10181	FBgn0004513	Mdr65	mRNA		CG10181	FBgn0004513	Mdr65	mRNA
COMMON	equivalent	CG10182	FBgn0039091	CG10182	mRNA		CG10182	FBgn0039091	CG10182	mRNA
COMMON	equivalent	CG10183	FBgn0039093	CG10183	mRNA		CG10183	FBgn0039093	CG10183	mRNA
COMMON	equivalent	CG10184	FBgn0039094	CG10184	mRNA		CG10184	FBgn0039094	CG10184	mRNA
COMMON	equivalent	CG10185	FBgn0038397	CG10185	mRNA		CG10185	FBgn0038397	CG10185	mRNA
COMMON	equivalent	CG10186	FBgn0032797	CG10186	mRNA		CG10186	FBgn0032797	CG10186	mRNA
COMMON	equivalent	CG10188	FBgn0032796	CG10188	mRNA		CG10188	FBgn0032796	CG10188	mRNA
COMMON	equivalent	CG10189	FBgn0032793	CG10189	mRNA		CG10189	FBgn0032793	CG10189	mRNA
COMMON	equivalent	CG1019	FBgn0014863	Mlp84B	mRNA		CG1019	FBgn0014863	Mlp84B	mRNA
COMMON	equivalent	CG10191	FBgn0036354	CG10191	mRNA		CG10191	FBgn0036354	Poc1	mRNA
COMMON	equivalent	CG10192	FBgn0260634	eIF4G2	mRNA		CG10192	FBgn0260634	eIF4G2	mRNA
COMMON	equivalent	CG10194	FBgn0032790	CG10194	mRNA		CG10194	FBgn0032790	CG10194	mRNA
COMMON	equivalent	CG10195	FBgn0032787	CG10195	mRNA		CG10195	FBgn0032787	CG10195	mRNA
COMMON	equivalent	CG10197	FBgn0001319	kn	mRNA		CG10197	FBgn0001319	kn	mRNA
COMMON	equivalent	CG10198	FBgn0039120	Nup98	mRNA		CG10198	FBgn0039120	Nup98-96	mRNA
COMMON	equivalent	CG10200	FBgn0033968	CG10200	mRNA		CG10200	FBgn0033968	hui	mRNA
COMMON	equivalent	CG10202	FBgn0033969	CG10202	mRNA		CG10202	FBgn0033969	CG10202	mRNA
COMMON	equivalent	CG10203	FBgn0028554	xl6	mRNA		CG10203	FBgn0028554	x16	mRNA
COMMON	equivalent	CG10205	FBgn0033970	CG10205	mRNA		CG10205	FBgn0033970	CG10205	mRNA
COMMON	equivalent	CG10206	FBgn0026196	nop5	mRNA		CG10206	FBgn0026196	nop5	mRNA
COMMON	equivalent	CG10207	FBgn0016684	NaPi-T	mRNA		CG10207	FBgn0016684	NaPi-T	mRNA
COMMON	equivalent	CG10208	FBgn0039118	CG10208	mRNA		CG10208	FBgn0039118	CG10208	mRNA
COMMON	equivalent	CG10209	FBgn0033971	CG10209	mRNA		CG10209	FBgn0033971	CG10209	mRNA
COMMON	equivalent	CG1021	FBgn0037443	CG1021	mRNA		CG1021	FBgn0037443	Dmtn	mRNA
COMMON	equivalent	CG10210	FBgn0039117	tst	mRNA		CG10210	FBgn0039117	tst	mRNA
COMMON	equivalent	CG10211	FBgn0032685	CG10211	mRNA		CG10211	FBgn0032685	CG10211	mRNA
COMMON	equivalent	CG10212	FBgn0027783	SMC2	mRNA		CG10212	FBgn0027783	SMC2	mRNA
COMMON	equivalent	CG10214	FBgn0039115	CG10214	mRNA		CG10214	FBgn0039115	CG10214	mRNA
COMMON	equivalent	CG10215	FBgn0028434	Ercc1	mRNA		CG10215	FBgn0028434	Ercc1	mRNA
COMMON	equivalent	CG10217	FBgn0039113	CG10217	mRNA		CG10217	FBgn0039113	CG10217	mRNA
COMMON	equivalent	CG10219	FBgn0039112	CG10219	mRNA		CG10219	FBgn0039112	SdhD	mRNA
COMMON	equivalent	CG10221	FBgn0028475	CG10221	mRNA		CG10221	FBgn0028475	Hrd3	mRNA
COMMON	equivalent	CG10222	FBgn0036356	CG10222	mRNA		CG10222	FBgn0036356	CG10222	mRNA
COMMON	equivalent	CG10223	FBgn0003732	Top2	mRNA		CG10223	FBgn0003732	Top2	mRNA
COMMON	equivalent	CG10225	FBgn0039110	CG10225	mRNA		CG10225	FBgn0039110	RanBP3	mRNA
COMMON	equivalent	CG10226	FBgn0035695	CG10226	mRNA		CG10226	FBgn0035695	CG10226	mRNA
COMMON	equivalent	CG10228	FBgn0022063	Pcf11	mRNA		CG10228	FBgn0264962	Inr-a	mRNA
COMMON	equivalent	CG10229	FBgn0040208	katanin-60	mRNA		CG10229	FBgn0040208	Kat60	mRNA
COMMON	equivalent	CG10230	FBgn0028691	Rpn9	mRNA		CG10230	FBgn0028691	Rpn9	mRNA
COMMON	equivalent	CG10232	FBgn0039108	CG10232	mRNA		CG10232	FBgn0039108	CG10232	mRNA
COMMON	equivalent	CG10233	FBgn0087005	retinophilin	mRNA		CG10233	FBgn0087005	rtp	mRNA
COMMON	equivalent	CG10234	FBgn0024230	Hs2st	mRNA		CG10234	FBgn0024230	Hs2st	mRNA
COMMON	equivalent	CG10236	FBgn0002526	LanA	mRNA		CG10236	FBgn0002526	LanA	mRNA
COMMON	equivalent	CG10237	FBgn0032783	CG10237	mRNA		CG10237	FBgn0032783	CG10237	mRNA
COMMON	equivalent	CG10238	FBgn0039280	Mocs2	mRNA		CG10238	FBgn0039280	Mocs2	mRNA
COMMON	equivalent	CG1024	FBgn0027514	CG1024	mRNA		CG1024	FBgn0027514	CG1024	mRNA
COMMON	equivalent	CG10240	FBgn0013773	Cyp6a22	mRNA		CG10240	FBgn0013773	Cyp6a22	mRNA
COMMON	equivalent	CG10241	FBgn0015714	Cyp6a17	mRNA		CG10241	FBgn0015714	Cyp6a17	mRNA
COMMON	equivalent	CG10242	FBgn0033978	Cyp6a23	mRNA		CG10242	FBgn0033978	Cyp6a23	mRNA
COMMON	equivalent	CG10243	FBgn0033979	Cyp6a19	mRNA		CG10243	FBgn0033979	Cyp6a19	mRNA
COMMON	equivalent	CG10244	FBgn0022800	Cad96Ca	mRNA		CG10244	FBgn0022800	Cad96Ca	mRNA
COMMON	equivalent	CG10245	FBgn0033980	Cyp6a20	mRNA		CG10245	FBgn0033980	Cyp6a20	mRNA
COMMON	equivalent	CG10246	FBgn0013771	Cyp6a9	mRNA		CG10246	FBgn0013771	Cyp6a9	mRNA
COMMON	equivalent	CG10247	FBgn0033981	Cyp6a21	mRNA		CG10247	FBgn0033981	Cyp6a21	mRNA
COMMON	equivalent	CG10248	FBgn0013772	Cyp6a8	mRNA		CG10248	FBgn0013772	Cyp6a8	mRNA
COMMON	equivalent	CG10249	FBgn0027596	CG10249	mRNA		CG10249	FBgn0027596	CG10249	mRNA
COMMON	equivalent	CG10250	FBgn0002922	nau	mRNA		CG10250	FBgn0002922	nau	mRNA
COMMON	equivalent	CG10251	FBgn0043005	CG10251	mRNA		CG10251	FBgn0043005	prt	mRNA
COMMON	equivalent	CG10252	FBgn0039104	CG10252	mRNA		CG10252	FBgn0039104	CG10252	mRNA
COMMON	equivalent	CG10253	FBgn0033983	CG10253	mRNA		CG10253	FBgn0033983	CG10253	mRNA
COMMON	equivalent	CG10254	FBgn0027512	CG10254	mRNA		CG10254	FBgn0027512	CG10254	mRNA
COMMON	equivalent	CG10255	FBgn0033984	Lap1	mRNA		CG10255	FBgn0033984	Lap1	mRNA
COMMON	equivalent	CG10257	FBgn0033985	CG10257	mRNA		CG10257	FBgn0033985	CG10257	mRNA
COMMON	equivalent	CG10260	FBgn0040335	CG10260	mRNA		CG10260	FBgn0267350	PI4KIIIalpha	mRNA
COMMON	equivalent	CG10262	FBgn0032813	CG10262	mRNA		CG10262	FBgn0032813	CG10262	mRNA
COMMON	equivalent	CG10263	FBgn0032812	CG10263	mRNA		CG10263	FBgn0032812	Hakai	mRNA
COMMON	equivalent	CG10264	FBgn0038394	CG10264	mRNA		CG10264	FBgn0038394	CG10264	mRNA
COMMON	equivalent	CG10265	FBgn0033990	CG10265	mRNA		CG10265	FBgn0033990	CG10265	mRNA
COMMON	equivalent	CG10267	FBgn0037446	CG10267	mRNA		CG10267	FBgn0037446	Zif	mRNA
COMMON	equivalent	CG10268	FBgn0032811	CG10268	mRNA		CG10268	FBgn0032811	CG10268	mRNA
COMMON	equivalent	CG10269	FBgn0022935	D19A	mRNA		CG10269	FBgn0022935	D19A	mRNA
COMMON	equivalent	CG10270	FBgn0022699	D19B	mRNA		CG10270	FBgn0022699	D19B	mRNA
COMMON	equivalent	CG10274	FBgn0035690	CG10274	mRNA		CG10274	FBgn0035690	CG10274	mRNA
COMMON	equivalent	CG10275	FBgn0032683	kon	mRNA		CG10275	FBgn0032683	kon	mRNA
COMMON	equivalent	CG10277	FBgn0037442	CG10277	mRNA		CG10277	FBgn0037442	godzilla	mRNA
COMMON	equivalent	CG10278	FBgn0038391	GATAe	mRNA		CG10278	FBgn0038391	GATAe	mRNA
COMMON	equivalent	CG10279	FBgn0003261	Rm62	mRNA		CG10279	FBgn0003261	Rm62	mRNA
COMMON	equivalent	CG1028	FBgn0260642	Antp	mRNA		CG1028	FBgn0260642	Antp	mRNA
COMMON	equivalent	CG10280	FBgn0037395	CG10280	mRNA		CG10280	FBgn0037395	CG10280	mRNA
COMMON	equivalent	CG10281	FBgn0010282	TfIIFalpha	mRNA		CG10281	FBgn0010282	TfIIFalpha	mRNA
COMMON	equivalent	CG10283	FBgn0032681	CG10283	mRNA		CG10283	FBgn0032681	CG10283	mRNA
COMMON	equivalent	CG10286	FBgn0037439	CG10286	mRNA		CG10286	FBgn0037439	CG10286	mRNA
COMMON	equivalent	CG10287	FBgn0026077	Gasp	mRNA		CG10287	FBgn0026077	Gasp	mRNA
COMMON	equivalent	CG10289	FBgn0035688	CG10289	mRNA		CG10289	FBgn0035688	CG10289	mRNA
COMMON	equivalent	CG10293	FBgn0017397	how	mRNA		CG10293	FBgn0264491	how	mRNA
COMMON	equivalent	CG10295	FBgn0014001	Pak	mRNA		CG10295	FBgn0267698	Pak	mRNA
COMMON	equivalent	CG10296	FBgn0037436	Hr83	mRNA		CG10296	FBgn0037436	Hr83	mRNA
COMMON	equivalent	CG10297	FBgn0020765	Acp65Aa	mRNA		CG10297	FBgn0020765	Acp65Aa	mRNA
COMMON	equivalent	CG10298	FBgn0037432	CG10298	mRNA		CG10298	FBgn0037432	CG10298	mRNA
COMMON	equivalent	CG1030	FBgn0003339	Scr	mRNA		CG1030	FBgn0003339	Scr	mRNA
COMMON	equivalent	CG10300	FBgn0039107	CG10300	mRNA		CG10300	FBgn0039107	CG10300	mRNA
COMMON	equivalent	CG10301	FBgn0039106	CG10301	mRNA		CG10301	FBgn0039106	CG10301	mRNA
COMMON	equivalent	CG10302	FBgn0032679	bsf	mRNA		CG10302	FBgn0032679	bsf	mRNA
COMMON	equivalent	CG10303	FBgn0037412	Osi4	mRNA		CG10303	FBgn0037412	Osi4	mRNA
COMMON	equivalent	CG10305	FBgn0004413	RpS26	mRNA		CG10305	FBgn0261597	RpS26	mRNA
COMMON	equivalent	CG10306	FBgn0034654	CG10306	mRNA		CG10306	FBgn0034654	CG10306	mRNA
COMMON	equivalent	CG10307	FBgn0034655	CG10307	mRNA		CG10307	FBgn0034655	CG10307	mRNA
COMMON	equivalent	CG10308	FBgn0010317	CycJ	mRNA		CG10308	FBgn0010317	CycJ	mRNA
COMMON	equivalent	CG10309	FBgn0038418	pad	mRNA		CG10309	FBgn0038418	pad	mRNA
COMMON	equivalent	CG1031	FBgn0015568	alpha-Est1	mRNA		CG1031	FBgn0015568	alpha-Est1	mRNA
COMMON	equivalent	CG10311	FBgn0038420	CG10311	mRNA		CG10311	FBgn0038420	CG10311	mRNA
COMMON	equivalent	CG10315	FBgn0034858	eIF2B-delta	mRNA		CG10315	FBgn0034858	eIF2B-delta	mRNA
COMMON	equivalent	CG10317	FBgn0038423	CG10317	mRNA		CG10317	FBgn0038423	CG10317	mRNA
COMMON	equivalent	CG10318	FBgn0034650	NC2alpha	mRNA		CG10318	FBgn0034650	NC2alpha	mRNA
COMMON	equivalent	CG10320	FBgn0034645	CG10320	mRNA		CG10320	FBgn0034645	ND-B12	mRNA
COMMON	equivalent	CG10321	FBgn0034643	CG10321	mRNA		CG10321	FBgn0034643	CG10321	mRNA
COMMON	equivalent	CG10324	FBgn0038454	CG10324	mRNA		CG10324	FBgn0038454	CG10324	mRNA
COMMON	equivalent	CG10325	FBgn0000014	abd-A	mRNA		CG10325	FBgn0000014	abd-A	mRNA
COMMON	equivalent	CG10326	FBgn0038453	CG10326	mRNA		CG10326	FBgn0038453	CG10326	mRNA
COMMON	equivalent	CG10327	FBgn0025790	TBPH	mRNA		CG10327	FBgn0025790	TBPH	mRNA
COMMON	equivalent	CG10328	FBgn0015520	nonA-l	mRNA		CG10328	FBgn0015520	nonA-l	mRNA
COMMON	equivalent	CG10332	FBgn0260455	CG10332	mRNA		CG10332	FBgn0260455	CG10332	mRNA
COMMON	equivalent	CG10333	FBgn0032690	CG10333	mRNA		CG10333	FBgn0032690	CG10333	mRNA
COMMON	equivalent	CG10334	FBgn0005672	spi	mRNA		CG10334	FBgn0005672	spi	mRNA
COMMON	equivalent	CG10335	FBgn0036271	Pbgs	mRNA		CG10335	FBgn0036271	Pbgs	mRNA
COMMON	equivalent	CG10336	FBgn0032698	CG10336	mRNA		CG10336	FBgn0032698	CG10336	mRNA
COMMON	equivalent	CG10337	FBgn0032805	CG10337	mRNA		CG10337	FBgn0032805	CG10337	mRNA
COMMON	equivalent	CG10338	FBgn0032700	CG10338	mRNA		CG10338	FBgn0032700	CG10338	mRNA
COMMON	equivalent	CG10339	FBgn0034972	CG10339	mRNA		CG10339	FBgn0034972	CG10339	mRNA
COMMON	equivalent	CG1034	FBgn0000166	bcd	mRNA		CG1034	FBgn0000166	bcd	mRNA
COMMON	equivalent	CG10340	FBgn0022344	CG10340	mRNA		CG10340	FBgn0022344	CG10340	mRNA
COMMON	equivalent	CG10341	FBgn0032701	CG10341	mRNA		CG10341	FBgn0032701	CG10341	mRNA
COMMON	equivalent	CG10342	FBgn0027109	npf	mRNA		CG10342	FBgn0027109	NPF	mRNA
COMMON	equivalent	CG10343	FBgn0032703	CG10343	mRNA		CG10343	FBgn0032703	CG10343	mRNA
COMMON	equivalent	CG10344	FBgn0034729	CG10344	mRNA		CG10344	FBgn0034729	CG10344	mRNA
COMMON	equivalent	CG10345	FBgn0027562	CG10345	mRNA		CG10345	FBgn0027562	CG10345	mRNA
COMMON	equivalent	CG10346	FBgn0032705	Grip71	mRNA		CG10346	FBgn0032705	Grip71	mRNA
COMMON	equivalent	CG10347	FBgn0030342	CG10347	mRNA		CG10347	FBgn0030342	CG10347	mRNA
COMMON	equivalent	CG10348	FBgn0032707	CG10348	mRNA		CG10348	FBgn0032707	CG10348	mRNA
COMMON	equivalent	CG10352	FBgn0030348	CG10352	mRNA		CG10352	FBgn0030348	CG10352	mRNA
COMMON	equivalent	CG10353	FBgn0030349	CG10353	mRNA		CG10353	FBgn0030349	CG10353	mRNA
COMMON	equivalent	CG10354	FBgn0031868	Rat1	mRNA		CG10354	FBgn0031868	Rat1	mRNA
COMMON	equivalent	CG10357	FBgn0035453	CG10357	mRNA		CG10357	FBgn0035453	CG10357	mRNA
COMMON	equivalent	CG10359	FBgn0035452	CG10359	mRNA		CG10359	FBgn0035452	CG10359	mRNA
COMMON	equivalent	CG10360	FBgn0003231	ref(2)P	mRNA		CG10360	FBgn0003231	ref(2)P	mRNA
COMMON	equivalent	CG10361	FBgn0036208	CG10361	mRNA		CG10361	FBgn0036208	CG10361	mRNA
COMMON	equivalent	CG10362	FBgn0030358	CG10362	mRNA		CG10362	FBgn0030358	CG10362	mRNA
COMMON	equivalent	CG10363	FBgn0041180	TepIV	mRNA		CG10363	FBgn0041180	Tep4	mRNA
COMMON	equivalent	CG10364	FBgn0027949	msb1l	mRNA		CG10364	FBgn0027949	msb1l	mRNA
COMMON	equivalent	CG10365	FBgn0039109	CG10365	mRNA		CG10365	FBgn0039109	CG10365	mRNA
COMMON	equivalent	CG10366	FBgn0032814	CG10366	mRNA		CG10366	FBgn0032814	CG10366	mRNA
COMMON	equivalent	CG10367	FBgn0001205	Hmgcr	mRNA		CG10367	FBgn0263782	Hmgcr	mRNA
COMMON	equivalent	CG10369	FBgn0032706	Irk3	mRNA		CG10369	FBgn0032706	Irk3	mRNA
COMMON	equivalent	CG10370	FBgn0028684	Tbp-1	mRNA		CG10370	FBgn0028684	Rpt5	mRNA
COMMON	equivalent	CG10371	FBgn0039111	Plip	mRNA		CG10371	FBgn0039111	Plip	mRNA
COMMON	equivalent	CG10372	FBgn0025608	Faf	mRNA		CG10372	FBgn0025608	Faf	mRNA
COMMON	equivalent	CG10373	FBgn0032704	CG10373	mRNA		CG10373	FBgn0032704	Jwa	mRNA
COMMON	equivalent	CG10374	FBgn0039114	Lsd-1	mRNA		CG10374	FBgn0039114	Lsd-1	mRNA
COMMON	equivalent	CG10375	FBgn0039116	CG10375	mRNA		CG10375	FBgn0039116	CG10375	mRNA
COMMON	equivalent	CG10376	FBgn0032702	CG10376	mRNA		CG10376	FBgn0032702	CG10376	mRNA
COMMON	equivalent	CG10377	FBgn0004838	Hrb27C	mRNA		CG10377	FBgn0004838	Hrb27C	mRNA
COMMON	equivalent	CG10379	FBgn0015513	mbc	mRNA		CG10379	FBgn0015513	mbc	mRNA
COMMON	equivalent	CG10382	FBgn0025878	wrapper	mRNA		CG10382	FBgn0025878	wrapper	mRNA
COMMON	equivalent	CG10383	FBgn0032699	CG10383	mRNA		CG10383	FBgn0032699	CG10383	mRNA
COMMON	equivalent	CG10384	FBgn0034731	CG10384	mRNA		CG10384	FBgn0034731	CG10384	mRNA
COMMON	equivalent	CG10385	FBgn0005617	msl-1	mRNA		CG10385	FBgn0005617	msl-1	mRNA
COMMON	equivalent	CG10387	FBgn0015553	tos	mRNA		CG10387	FBgn0015553	tos	mRNA
COMMON	equivalent	CG10388	FBgn0003944	Ubx	mRNA		CG10388	FBgn0003944	Ubx	mRNA
COMMON	equivalent	CG10390	FBgn0014342	mia	mRNA		CG10390	FBgn0014342	mia	mRNA
COMMON	equivalent	CG10391	FBgn0032693	Cyp310a1	mRNA		CG10391	FBgn0032693	Cyp310a1	mRNA
COMMON	equivalent	CG10392	FBgn0261403	sxc	mRNA		CG10392	FBgn0261403	sxc	mRNA
COMMON	equivalent	CG10393	FBgn0003270	amos	mRNA		CG10393	FBgn0003270	amos	mRNA
COMMON	equivalent	CG10395	FBgn0033019	CG10395	mRNA		CG10395	FBgn0033019	CG10395	mRNA
COMMON	equivalent	CG10396	FBgn0033020	CG10396	mRNA		CG10396	FBgn0033020	COX4L	mRNA
COMMON	equivalent	CG10399	FBgn0031877	CG10399	mRNA		CG10399	FBgn0031877	CG10399	mRNA
COMMON	equivalent	CG10405	FBgn0038431	CG10405	mRNA		CG10405	FBgn0038431	CG10405	mRNA
COMMON	equivalent	CG10406	FBgn0038426	mRpS33	mRNA		CG10406	FBgn0038426	mRpS33	mRNA
COMMON	equivalent	CG10407	FBgn0038395	CG10407	mRNA		CG10407	FBgn0038395	CG10407	mRNA
COMMON	equivalent	CG1041	FBgn0037440	CG1041	mRNA		CG1041	FBgn0037440	CRAT	mRNA
COMMON	equivalent	CG10413	FBgn0032689	CG10413	mRNA		CG10413	FBgn0032689	CG10413	mRNA
COMMON	equivalent	CG10414	FBgn0032691	CG10414	mRNA		CG10414	FBgn0032691	Atac2	mRNA
COMMON	equivalent	CG10415	FBgn0015828	TfIIEalpha	mRNA		CG10415	FBgn0015828	TfIIEalpha	mRNA
COMMON	equivalent	CG10417	FBgn0033021	CG10417	mRNA		CG10417	FBgn0033021	CG10417	mRNA
COMMON	equivalent	CG10418	FBgn0036277	CG10418	mRNA		CG10418	FBgn0036277	CG10418	mRNA
COMMON	equivalent	CG10419	FBgn0036850	CG10419	mRNA		CG10419	FBgn0036850	Gem2	mRNA
COMMON	equivalent	CG10420	FBgn0039296	CG10420	mRNA		CG10420	FBgn0039296	CG10420	mRNA
COMMON	equivalent	CG10422	FBgn0000158	bam	mRNA		CG10422	FBgn0000158	bam	mRNA
COMMON	equivalent	CG10423	FBgn0039300	RpS27	mRNA		CG10423	FBgn0039300	RpS27	mRNA
COMMON	equivalent	CG10424	FBgn0036848	CG10424	mRNA		CG10424	FBgn0036848	CG10424	mRNA
COMMON	equivalent	CG10425	FBgn0039304	CG10425	mRNA		CG10425	FBgn0039304	CG10425	mRNA
COMMON	equivalent	CG10426	FBgn0036273	CG10426	mRNA		CG10426	FBgn0036273	CG10426	mRNA
COMMON	equivalent	CG10428	FBgn0032724	CG10428	mRNA		CG10428	FBgn0032724	CG10428	mRNA
COMMON	equivalent	CG10431	FBgn0032730	CG10431	mRNA		CG10431	FBgn0032730	CG10431	mRNA
COMMON	equivalent	CG10433	FBgn0034638	CG10433	mRNA		CG10433	FBgn0034638	CG10433	mRNA
COMMON	equivalent	CG10435	FBgn0037539	CG10435	mRNA		CG10435	FBgn0037539	CG10435	mRNA
COMMON	equivalent	CG10436	FBgn0011279	Pbprp1	mRNA		CG10436	FBgn0011279	Obp69a	mRNA
COMMON	equivalent	CG1044	FBgn0016794	dos	mRNA		CG1044	FBgn0016794	dos	mRNA
COMMON	equivalent	CG10440	FBgn0034636	CG10440	mRNA		CG10440	FBgn0034636	twz	mRNA
COMMON	equivalent	CG10443	FBgn0000464	Lar	mRNA		CG10443	FBgn0000464	Lar	mRNA
COMMON	equivalent	CG10444	FBgn0034494	CG10444	mRNA		CG10444	FBgn0034494	CG10444	mRNA
COMMON	equivalent	CG10445	FBgn0037531	CG10445	mRNA		CG10445	FBgn0037531	CG10445	mRNA
COMMON	equivalent	CG10446	FBgn0032741	Side	mRNA		CG10446	FBgn0032741	Side	mRNA
COMMON	equivalent	CG10447	FBgn0032816	Nf-YB	mRNA		CG10447	FBgn0032816	Nf-YB	mRNA
COMMON	equivalent	CG10449	FBgn0002022	Catsup	mRNA		CG10449	FBgn0002022	Catsup	mRNA
COMMON	equivalent	CG10459	FBgn0033440	CG10459	mRNA		CG10459	FBgn0033440	CG10459	mRNA
COMMON	equivalent	CG1046	FBgn0004053	zen	mRNA		CG1046	FBgn0004053	zen	mRNA
COMMON	equivalent	CG10460	FBgn0034443	cer	mRNA		CG10460	FBgn0034443	cer	mRNA
COMMON	equivalent	CG10462	FBgn0032815	CG10462	mRNA		CG10462	FBgn0032815	CG10462	mRNA
COMMON	equivalent	CG10463	FBgn0032819	CG10463	mRNA		CG10463	FBgn0032819	CG10463	mRNA
COMMON	equivalent	CG10465	FBgn0033017	CG10465	mRNA		CG10465	FBgn0033017	CG10465	mRNA
COMMON	equivalent	CG10466	FBgn0032822	CG10466	mRNA		CG10466	FBgn0032822	CG10466	mRNA
COMMON	equivalent	CG10467	FBgn0035679	CG10467	mRNA		CG10467	FBgn0035679	CG10467	mRNA
COMMON	equivalent	CG10469	FBgn0035678	CG10469	mRNA		CG10469	FBgn0035678	CG10469	mRNA
COMMON	equivalent	CG10470	FBgn0032746	CG10470	mRNA		CG10470	FBgn0032746	CG10470	mRNA
COMMON	equivalent	CG10472	FBgn0035670	CG10472	mRNA		CG10472	FBgn0035670	CG10472	mRNA
COMMON	equivalent	CG10473	FBgn0086441	hkl	mRNA		CG10473	FBgn0263198	Acn	mRNA
COMMON	equivalent	CG10474	FBgn0034427	CG10474	mRNA		CG10474	FBgn0034427	CG10474	mRNA
COMMON	equivalent	CG10475	FBgn0035667	Jon65Ai	mRNA		CG10475	FBgn0035667	Jon65Ai	mRNA
COMMON	equivalent	CG10476	FBgn0034426	CG10476	mRNA		CG10476	FBgn0034426	CG10476	mRNA
COMMON	equivalent	CG10477	FBgn0035661	CG10477	mRNA		CG10477	FBgn0035661	CG10477	mRNA
COMMON	equivalent	CG10478	FBgn0035657	CG10478	mRNA		CG10478	FBgn0035657	alphaKap4	mRNA
COMMON	equivalent	CG10479	FBgn0035656	CG10479	mRNA		CG10479	FBgn0035656	CG10479	mRNA
COMMON	equivalent	CG1048	FBgn0004054	zen2	mRNA		CG1048	FBgn0004054	zen2	mRNA
COMMON	equivalent	CG10480	FBgn0002638	Bj1	mRNA		CG10480	FBgn0002638	Rcc1	mRNA
COMMON	equivalent	CG10481	FBgn0032827	CG10481	mRNA		CG10481	FBgn0032827	CG10481	mRNA
COMMON	equivalent	CG10483	FBgn0035649	CG10483	mRNA		CG10483	FBgn0035649	CG10483	mRNA
COMMON	equivalent	CG10486	FBgn0035647	CG10486	mRNA		CG10486	FBgn0035647	CG10486	mRNA
COMMON	equivalent	CG10488	FBgn0000625	eyg	mRNA		CG10488	FBgn0000625	eyg	mRNA
COMMON	equivalent	CG10489	FBgn0035644	Pole2	mRNA		CG10489	FBgn0035644	DNApol-epsilon58	mRNA
COMMON	equivalent	CG1049	FBgn0041342	Cct1	mRNA		CG1049	FBgn0041342	Cct1	mRNA
COMMON	equivalent	CG10491	FBgn0003984	vn	mRNA		CG10491	FBgn0003984	vn	mRNA
COMMON	equivalent	CG10492	FBgn0032748	CG10492	mRNA		CG10492	FBgn0032748	CG10492	mRNA
COMMON	equivalent	CG10493	FBgn0032749	Phlpp	mRNA		CG10493	FBgn0032749	Phlpp	mRNA
COMMON	equivalent	CG10494	FBgn0034634	CG10494	mRNA		CG10494	FBgn0034634	CG10494	mRNA
COMMON	equivalent	CG10495	FBgn0032750	CG10495	mRNA		CG10495	FBgn0032750	CG10495	mRNA
COMMON	equivalent	CG10496	FBgn0034631	CG10496	mRNA		CG10496	FBgn0034631	TAF1C-like	mRNA
COMMON	equivalent	CG10497	FBgn0010415	Sdc	mRNA		CG10497	FBgn0010415	Sdc	mRNA
COMMON	equivalent	CG10498	FBgn0004107	cdc2c	mRNA		CG10498	FBgn0004107	Cdk2	mRNA
COMMON	equivalent	CG10501	FBgn0000075	amd	mRNA		CG10501	FBgn0000075	amd	mRNA
COMMON	equivalent	CG10504	FBgn0028427	Ilk	mRNA		CG10504	FBgn0028427	Ilk	mRNA
COMMON	equivalent	CG10505	FBgn0034612	CG10505	mRNA		CG10505	FBgn0034612	CG10505	mRNA
COMMON	equivalent	CG10506	FBgn0027090	Aats-gln	mRNA		CG10506	FBgn0027090	Aats-gln	mRNA
COMMON	equivalent	CG10508	FBgn0037060	CG10508	mRNA		CG10508	FBgn0037060	CG10508	mRNA
COMMON	equivalent	CG10510	FBgn0037059	CG10510	mRNA		CG10510	FBgn0037059	CG10510	mRNA
COMMON	equivalent	CG10512	FBgn0037057	CG10512	mRNA		CG10512	FBgn0037057	CG10512	mRNA
COMMON	equivalent	CG10513	FBgn0039311	CG10513	mRNA		CG10513	FBgn0039311	CG10513	mRNA
COMMON	equivalent	CG10514	FBgn0039312	CG10514	mRNA		CG10514	FBgn0039312	CG10514	mRNA
COMMON	equivalent	CG10516	FBgn0036549	CG10516	mRNA		CG10516	FBgn0036549	CG10516	mRNA
COMMON	equivalent	CG10520	FBgn0003882	tub	mRNA		CG10520	FBgn0003882	tub	mRNA
COMMON	equivalent	CG10521	FBgn0015774	NetB	mRNA		CG10521	FBgn0015774	NetB	mRNA
COMMON	equivalent	CG10522	FBgn0002466	sti	mRNA		CG10522	FBgn0002466	sti	mRNA
COMMON	equivalent	CG10523	FBgn0041100	park	mRNA		CG10523	FBgn0041100	park	mRNA
COMMON	equivalent	CG10527	FBgn0034583	CG10527	mRNA		CG10527	FBgn0034583	CG10527	mRNA
COMMON	equivalent	CG10528	FBgn0004811	fs(2)ltoPP43	mRNA		CG10528	FBgn0004811	fs(2)ltoPP43	mRNA
COMMON	equivalent	CG10529	FBgn0020640	Lcp65Ae	mRNA		CG10529	FBgn0020640	Lcp65Ae	mRNA
COMMON	equivalent	CG10530	FBgn0020638	Lcp65Ag1	mRNA		CG10530	FBgn0020638	Lcp65Ag1	mRNA
COMMON	equivalent	CG10531	FBgn0034582	Cht9	mRNA		CG10531	FBgn0034582	Cht9	mRNA
COMMON	equivalent	CG10533	FBgn0020639	Lcp65Af	mRNA		CG10533	FBgn0020639	Lcp65Af	mRNA
COMMON	equivalent	CG10534	FBgn0020637	Lcp65Ag2	mRNA		CG10534	FBgn0020637	Lcp65Ag2	mRNA
COMMON	equivalent	CG10535	FBgn0037926	CG10535	mRNA		CG10535	FBgn0037926	Elp1	mRNA
COMMON	equivalent	CG10536	FBgn0011241	cbx	mRNA		CG10536	FBgn0011241	cbx	mRNA
COMMON	equivalent	CG10537	FBgn0004244	Rdl	mRNA		CG10537	FBgn0004244	Rdl	mRNA
COMMON	equivalent	CG10538	FBgn0032821	CdGAPr	mRNA		CG10538	FBgn0032821	CdGAPr	mRNA
COMMON	equivalent	CG10539	FBgn0015806	S6k	mRNA		CG10539	FBgn0015806	S6k	mRNA
COMMON	equivalent	CG10540	FBgn0034577	cpa	mRNA		CG10540	FBgn0034577	cpa	mRNA
COMMON	equivalent	CG10541	FBgn0035638	Tektin-C	mRNA		CG10541	FBgn0035638	Tektin-C	mRNA
COMMON	equivalent	CG10542	FBgn0086694	Bre1	mRNA		CG10542	FBgn0086694	Bre1	mRNA
COMMON	equivalent	CG10543	FBgn0034570	CG10543	mRNA		CG10543	FBgn0034570	CG10543	mRNA
COMMON	equivalent	CG10545	FBgn0001105	Gbeta13F	mRNA		CG10545	FBgn0001105	Gbeta13F	mRNA
COMMON	equivalent	CG10546	FBgn0035636	Cralbp	mRNA		CG10546	FBgn0035636	Cralbp	mRNA
COMMON	equivalent	CG10550	FBgn0039321	CG10550	mRNA		CG10550	FBgn0039321	CG10550	mRNA
COMMON	equivalent	CG10553	FBgn0039324	CG10553	mRNA		CG10553	FBgn0039324	CG10553	mRNA
COMMON	equivalent	CG10555	FBgn0030034	CG10555	mRNA		CG10555	FBgn0030034	CG10555	mRNA
COMMON	equivalent	CG10559	FBgn0039323	CG10559	mRNA		CG10559	FBgn0039323	CG10559	mRNA
COMMON	equivalent	CG1056	FBgn0087012	5-HT2	mRNA		CG1056	FBgn0087012	5-HT2A	mRNA
COMMON	equivalent	CG10560	FBgn0039325	CG10560	mRNA		CG10560	FBgn0039325	CG10560	mRNA
COMMON	equivalent	CG10561	FBgn0002036	CG10561	mRNA		CG10561	FBgn0002036	CG10561	mRNA
COMMON	equivalent	CG10562	FBgn0039326	CG10562	mRNA		CG10562	FBgn0039326	CG10562	mRNA
COMMON	equivalent	CG10563	FBgn0086445	l(2)37Cd	mRNA		CG10563	FBgn0086445	l(2)37Cd	mRNA
COMMON	equivalent	CG10564	FBgn0024150	Ac78C	mRNA		CG10564	FBgn0024150	Ac78C	mRNA
COMMON	equivalent	CG10565	FBgn0037051	CG10565	mRNA		CG10565	FBgn0037051	CG10565	mRNA
COMMON	equivalent	CG10566	FBgn0037050	CG10566	mRNA		CG10566	FBgn0037050	CG10566	mRNA
COMMON	equivalent	CG1057	FBgn0037262	MED31	mRNA		CG1057	FBgn0037262	MED31	mRNA
COMMON	equivalent	CG10570	FBgn0040992	CG10570	mRNA		CG10570	FBgn0040992	CG10570	mRNA
COMMON	equivalent	CG10571	FBgn0015904	ara	mRNA		CG10571	FBgn0015904	ara	mRNA
COMMON	equivalent	CG10572	FBgn0015618	Cdk8	mRNA		CG10572	FBgn0015618	Cdk8	mRNA
COMMON	equivalent	CG10573	FBgn0020294	ko	mRNA		CG10573	FBgn0020294	ko	mRNA
COMMON	equivalent	CG10574	FBgn0028429	I-2	mRNA		CG10574	FBgn0028429	I-2	mRNA
COMMON	equivalent	CG10575	FBgn0035632	Ppat-Dpck	mRNA		CG10575	FBgn0035632	Ppat-Dpck	mRNA
COMMON	equivalent	CG10576	FBgn0035630	CG10576	mRNA		CG10576	FBgn0035630	CG10576	mRNA
COMMON	equivalent	CG10578	FBgn0015657	DnaJ-1	mRNA		CG10578	FBgn0263106	DnaJ-1	mRNA
COMMON	equivalent	CG10579	FBgn0005640	Eip63E	mRNA		CG10579	FBgn0005640	Eip63E	mRNA
COMMON	equivalent	CG1058	FBgn0022981	rpk	mRNA		CG1058	FBgn0022981	rpk	mRNA
COMMON	equivalent	CG10580	FBgn0011591	fng	mRNA		CG10580	FBgn0011591	fng	mRNA
COMMON	equivalent	CG10581	FBgn0037046	CG10581	mRNA		CG10581	FBgn0037046	CG10581	mRNA
COMMON	equivalent	CG10582	FBgn0028402	Sin	mRNA		CG10582	FBgn0028402	Sin	mRNA
COMMON	equivalent	CG10583	FBgn0035627	Sse	mRNA		CG10583	FBgn0035627	Sse	mRNA
COMMON	equivalent	CG10584	FBgn0037045	CG10584	mRNA		CG10584	FBgn0037045	CG10584	mRNA
COMMON	equivalent	CG10585	FBgn0037044	CG10585	mRNA		CG10585	FBgn0037044	CG10585	mRNA
COMMON	equivalent	CG10586	FBgn0037036	CG10586	mRNA		CG10586	FBgn0037036	Sems	mRNA
COMMON	equivalent	CG10587	FBgn0037039	CG10587	mRNA		CG10587	FBgn0037039	CG10587	mRNA
COMMON	equivalent	CG10588	FBgn0037037	CG10588	mRNA		CG10588	FBgn0037037	CG10588	mRNA
COMMON	equivalent	CG10589	FBgn0037035	CG10589	mRNA		CG10589	FBgn0037035	CG10589	mRNA
COMMON	equivalent	CG1059	FBgn0087013	Karybeta3	mRNA		CG1059	FBgn0087013	Karybeta3	mRNA
COMMON	equivalent	CG10590	FBgn0035622	CG10590	mRNA		CG10590	FBgn0035622	CG10590	mRNA
COMMON	equivalent	CG10591	FBgn0035621	CG10591	mRNA		CG10591	FBgn0035621	CG10591	mRNA
COMMON	equivalent	CG10592	FBgn0035619	CG10592	mRNA		CG10592	FBgn0035619	CG10592	mRNA
COMMON	equivalent	CG10593	FBgn0016122	Acer	mRNA		CG10593	FBgn0016122	Acer	mRNA
COMMON	equivalent	CG10594	FBgn0003486	spo	mRNA		CG10594	FBgn0003486	spo	mRNA
COMMON	equivalent	CG10596	FBgn0015766	Msr-110	mRNA		CG10596	FBgn0015766	Msr-110	mRNA
COMMON	equivalent	CG10597	FBgn0030832	CG10597	mRNA		CG10597	FBgn0030832	CG10597	mRNA
COMMON	equivalent	CG10598	FBgn0003057	CG10598	mRNA		CG10598	FBgn0003057	CG10598	mRNA
COMMON	equivalent	CG10600	FBgn0032717	CG10600	mRNA		CG10600	FBgn0032717	CG10600	mRNA
COMMON	equivalent	CG10601	FBgn0014343	mirr	mRNA		CG10601	FBgn0014343	mirr	mRNA
COMMON	equivalent	CG10602	FBgn0032721	CG10602	mRNA		CG10602	FBgn0032721	CG10602	mRNA
COMMON	equivalent	CG10603	FBgn0032720	mRpL13	mRNA		CG10603	FBgn0032720	mRpL13	mRNA
COMMON	equivalent	CG10604	FBgn0000529	bsh	mRNA		CG10604	FBgn0000529	bsh	mRNA
COMMON	equivalent	CG10605	FBgn0015919	caup	mRNA		CG10605	FBgn0015919	caup	mRNA
COMMON	equivalent	CG10609	FBgn0037324	Or83b	mRNA		CG10609	FBgn0037324	Orco	mRNA
COMMON	equivalent	CG10610	FBgn0028436	ECSIT	mRNA		CG10610	FBgn0028436	ECSIT	mRNA
COMMON	equivalent	CG10612	FBgn0037322	Or83a	mRNA		CG10612	FBgn0037322	Or83a	mRNA
COMMON	equivalent	CG10616	FBgn0036286	CG10616	mRNA		CG10616	FBgn0036286	CG10616	mRNA
COMMON	equivalent	CG10617	FBgn0261085	Syt12	mRNA		CG10617	FBgn0261085	Syt12	mRNA
COMMON	equivalent	CG10618	FBgn0045761	CHKov1	mRNA		CG10618	FBgn0045761	CHKov1	mRNA
COMMON	equivalent	CG10619	FBgn0003896	tup	mRNA		CG10619	FBgn0003896	tup	mRNA
COMMON	equivalent	CG10620	FBgn0036299	Tsf2	mRNA		CG10620	FBgn0036299	Tsf2	mRNA
COMMON	equivalent	CG10621	FBgn0032726	CG10621	mRNA		CG10621	FBgn0032726	CG10621	mRNA
COMMON	equivalent	CG10622	FBgn0029118	Sucb	mRNA		CG10622	FBgn0029118	Sucb	mRNA
COMMON	equivalent	CG10623	FBgn0032727	CG10623	mRNA		CG10623	FBgn0032727	CG10623	mRNA
COMMON	equivalent	CG10624	FBgn0010894	sinu	mRNA		CG10624	FBgn0010894	sinu	mRNA
COMMON	equivalent	CG10625	FBgn0035612	CG10625	mRNA		CG10625	FBgn0035612	CG10625	mRNA
COMMON	equivalent	CG10626	FBgn0035610	Lkr	mRNA		CG10626	FBgn0035610	Lkr	mRNA
COMMON	equivalent	CG10627	FBgn0036298	CG10627	mRNA		CG10627	FBgn0036298	nst	mRNA
COMMON	equivalent	CG10628	FBgn0032818	CG10628	mRNA		CG10628	FBgn0032818	CG10628	mRNA
COMMON	equivalent	CG1063	FBgn0010051	Itp-r83A	mRNA		CG1063	FBgn0010051	Itp-r83A	mRNA
COMMON	equivalent	CG10630	FBgn0035608	CG10630	mRNA		CG10630	FBgn0035608	blanks	mRNA
COMMON	equivalent	CG10631	FBgn0032817	CG10631	mRNA		CG10631	FBgn0032817	CG10631	mRNA
COMMON	equivalent	CG10632	FBgn0036302	sowah	mRNA		CG10632	FBgn0036302	sowah	mRNA
COMMON	equivalent	CG10633	FBgn0035604	Ir64a	mRNA		CG10633	FBgn0035604	Ir64a	mRNA
COMMON	equivalent	CG10635	FBgn0035603	CG10635	mRNA		CG10635	FBgn0035603	CG10635	mRNA
COMMON	equivalent	CG10637	FBgn0015772	Nak	mRNA		CG10637	FBgn0015772	Nak	mRNA
COMMON	equivalent	CG10638	FBgn0036290	CG10638	mRNA		CG10638	FBgn0036290	CG10638	mRNA
COMMON	equivalent	CG10639	FBgn0032729	CG10639	mRNA		CG10639	FBgn0032729	CG10639	mRNA
COMMON	equivalent	CG1064	FBgn0011715	Snr1	mRNA		CG1064	FBgn0011715	Snr1	mRNA
COMMON	equivalent	CG10640	FBgn0035601	Uev1A	mRNA		CG10640	FBgn0035601	Uev1A	mRNA
COMMON	equivalent	CG10641	FBgn0032731	CG10641	mRNA		CG10641	FBgn0032731	Swip-1	mRNA
COMMON	equivalent	CG10642	FBgn0004380	Klp64D	mRNA		CG10642	FBgn0004380	Klp64D	mRNA
COMMON	equivalent	CG10645	FBgn0016031	lama	mRNA		CG10645	FBgn0016031	lama	mRNA
COMMON	equivalent	CG10646	FBgn0036292	CG10646	mRNA		CG10646	FBgn0036292	CG10646	mRNA
COMMON	equivalent	CG10648	FBgn0030067	Rbm13	mRNA		CG10648	FBgn0030067	Rbm13	mRNA
COMMON	equivalent	CG1065	FBgn0004888	Scsalpha	mRNA		CG1065	FBgn0004888	Scsalpha	mRNA
COMMON	equivalent	CG10650	FBgn0046302	CG10650	mRNA		CG10650	FBgn0046302	CG10650	mRNA
COMMON	equivalent	CG10651	FBgn0032853	CG10651	mRNA		CG10651	FBgn0032853	CG10651	mRNA
COMMON	equivalent	CG10652	FBgn0086710	RpL30	mRNA		CG10652	FBgn0086710	RpL30	mRNA
COMMON	equivalent	CG10653	FBgn0001202	hk	mRNA		CG10653	FBgn0001202	hk	mRNA
COMMON	equivalent	CG10654	FBgn0036294	CG10654	mRNA		CG10654	FBgn0036294	CG10654	mRNA
COMMON	equivalent	CG10655	FBgn0002021	l(2)37Bb	mRNA		CG10655	FBgn0002021	l(2)37Bb	mRNA
COMMON	equivalent	CG10657	FBgn0036289	CG10657	mRNA		CG10657	FBgn0036289	CG10657	mRNA
COMMON	equivalent	CG10658	FBgn0014000	Hf	mRNA		CG10658	FBgn0014000	Hf	mRNA
COMMON	equivalent	CG10659	FBgn0032839	CG10659	mRNA		CG10659	FBgn0032839	CG10659	mRNA
COMMON	equivalent	CG10660	FBgn0036288	CG10660	mRNA		CG10660	FBgn0036288	CG10660	mRNA
COMMON	equivalent	CG10663	FBgn0036287	CG10663	mRNA		CG10663	FBgn0036287	CG10663	mRNA
COMMON	equivalent	CG10664	FBgn0032833	CG10664	mRNA		CG10664	FBgn0032833	COX4	mRNA
COMMON	equivalent	CG10667	FBgn0022772	Orc1	mRNA		CG10667	FBgn0022772	Orc1	mRNA
COMMON	equivalent	CG10669	FBgn0039329	CG10669	mRNA		CG10669	FBgn0039329	CG10669	mRNA
COMMON	equivalent	CG10670	FBgn0027914	Gen	mRNA		CG10670	FBgn0263831	Gen	mRNA
COMMON	equivalent	CG10671	FBgn0035586	CG10671	mRNA		CG10671	FBgn0035586	CG10671	mRNA
COMMON	equivalent	CG10672	FBgn0035588	CG10672	mRNA		CG10672	FBgn0035588	CG10672	mRNA
COMMON	equivalent	CG10673	FBgn0035590	CG10673	mRNA		CG10673	FBgn0035590	Prpk	mRNA
COMMON	equivalent	CG10674	FBgn0035592	CG10674	mRNA		CG10674	FBgn0035592	CG10674	mRNA
COMMON	equivalent	CG10675	FBgn0039328	CHKov2	mRNA		CG10675	FBgn0039328	CHKov2	mRNA
COMMON	equivalent	CG10679	FBgn0032725	Nedd8	mRNA		CG10679	FBgn0032725	Nedd8	mRNA
COMMON	equivalent	CG10680	FBgn0032836	CG10680	mRNA		CG10680	FBgn0032836	CG10680	mRNA
COMMON	equivalent	CG10681	FBgn0036291	CG10681	mRNA		CG10681	FBgn0036291	CG10681	mRNA
COMMON	equivalent	CG10682	FBgn0027936	vih	mRNA		CG10682	FBgn0264848	vih	mRNA
COMMON	equivalent	CG10683	FBgn0004400	rhi	mRNA		CG10683	FBgn0004400	rhi	mRNA
COMMON	equivalent	CG10685	FBgn0086447	l(2)37Cg	mRNA		CG10685	FBgn0086447	l(2)37Cg	mRNA
COMMON	equivalent	CG10686	FBgn0041775	tral	mRNA		CG10686	FBgn0041775	tral	mRNA
COMMON	equivalent	CG10687	FBgn0086443	Aats-asn	mRNA		CG10687	FBgn0086443	Aats-asn	mRNA
COMMON	equivalent	CG10688	FBgn0036300	CG10688	mRNA		CG10688	FBgn0036300	CG10688	mRNA
COMMON	equivalent	CG10689	FBgn0086444	l(2)37Cb	mRNA		CG10689	FBgn0086444	l(2)37Cb	mRNA
COMMON	equivalent	CG10691	FBgn0002031	l(2)37Cc	mRNA		CG10691	FBgn0002031	l(2)37Cc	mRNA
COMMON	equivalent	CG10692	FBgn0028707	Mt2	mRNA		CG10692	FBgn0028707	Mt2	mRNA
COMMON	equivalent	CG10693	FBgn0003429	slo	mRNA		CG10693	FBgn0003429	slo	mRNA
COMMON	equivalent	CG10694	FBgn0039147	CG10694	mRNA		CG10694	FBgn0039147	CG10694	mRNA
COMMON	equivalent	CG10695	FBgn0029878	Pat1	mRNA		CG10695	FBgn0029878	Pat1	mRNA
COMMON	equivalent	CG10697	FBgn0000422	Ddc	mRNA		CG10697	FBgn0000422	Ddc	mRNA
COMMON	equivalent	CG10698	FBgn0036278	GRHRII	mRNA		CG10698	FBgn0036278	CrzR	mRNA
COMMON	equivalent	CG10699	FBgn0002023	Lim3	mRNA		CG10699	FBgn0002023	Lim3	mRNA
COMMON	equivalent	CG1070	FBgn0261238	Alh	mRNA		CG1070	FBgn0261238	Alh	mRNA
COMMON	equivalent	CG10700	FBgn0032754	CG10700	mRNA		CG10700	FBgn0032754	CG10700	mRNA
COMMON	equivalent	CG10701	FBgn0011661	Moe	mRNA		CG10701	FBgn0011661	Moe	mRNA
COMMON	equivalent	CG10702	FBgn0032752	CG10702	mRNA		CG10702	FBgn0032752	CG10702	mRNA
COMMON	equivalent	CG10703	FBgn0037881	CG10703	mRNA		CG10703	FBgn0037881	GCC88	mRNA
COMMON	equivalent	CG10704	FBgn0036285	toe	mRNA		CG10704	FBgn0036285	toe	mRNA
COMMON	equivalent	CG10706	FBgn0029761	SK	mRNA		CG10706	FBgn0029761	SK	mRNA
COMMON	equivalent	CG1071	FBgn0024371	E2f2	mRNA		CG1071	FBgn0024371	E2f2	mRNA
COMMON	equivalent	CG10710	FBgn0036377	CG10710	mRNA		CG10710	FBgn0036377	CG10710	mRNA
COMMON	equivalent	CG10711	FBgn0086785	Vps36	mRNA		CG10711	FBgn0086785	Vps36	mRNA
COMMON	equivalent	CG10712	FBgn0044324	Chro	mRNA		CG10712	FBgn0044324	Chro	mRNA
COMMON	equivalent	CG10713	FBgn0036360	CG10713	mRNA		CG10713	FBgn0036360	CG10713	mRNA
COMMON	equivalent	CG10717	FBgn0001256	ImpL1	mRNA		CG10717	FBgn0001256	ImpL1	mRNA
COMMON	equivalent	CG10718	FBgn0004374	neb	mRNA		CG10718	FBgn0004374	neb	mRNA
COMMON	equivalent	CG10719	FBgn0010300	brat	mRNA		CG10719	FBgn0010300	brat	mRNA
COMMON	equivalent	CG1072	FBgn0013751	Awh	mRNA		CG1072	FBgn0013751	Awh	mRNA
COMMON	equivalent	CG10721	FBgn0032846	CG10721	mRNA		CG10721	FBgn0032846	CG10721	mRNA
COMMON	equivalent	CG10722	FBgn0032848	CG10722	mRNA		CG10722	FBgn0032848	nesd	mRNA
COMMON	equivalent	CG10723	FBgn0032850	Kua	mRNA		CG10723	FBgn0032850	Kua	mRNA
COMMON	equivalent	CG10724	FBgn0260049	flr	mRNA		CG10724	FBgn0260049	flr	mRNA
COMMON	equivalent	CG10725	FBgn0036362	CG10725	mRNA		CG10725	FBgn0036362	CG10725	mRNA
COMMON	equivalent	CG10726	FBgn0014127	barr	mRNA		CG10726	FBgn0014127	barr	mRNA
COMMON	equivalent	CG10728	FBgn0003978	vls	mRNA		CG10728	FBgn0003978	vls	mRNA
COMMON	equivalent	CG10730	FBgn0032843	CG10730	mRNA		CG10730	FBgn0032843	CG10730	mRNA
COMMON	equivalent	CG10731	FBgn0034081	CG10731	mRNA		CG10731	FBgn0034081	CG10731	mRNA
COMMON	equivalent	CG10732	FBgn0036365	CG10732	mRNA		CG10732	FBgn0036365	cmb	mRNA
COMMON	equivalent	CG10733	FBgn0061492	loj	mRNA		CG10733	FBgn0061492	loj	mRNA
COMMON	equivalent	CG10734	FBgn0034082	CG10734	mRNA		CG10734	FBgn0034082	CG10734	mRNA
COMMON	equivalent	CG10737	FBgn0034420	CG10737	mRNA		CG10737	FBgn0034420	CG10737	mRNA
COMMON	equivalent	CG10738	FBgn0036368	CG10738	mRNA		CG10738	FBgn0036368	CG10738	mRNA
COMMON	equivalent	CG10739	FBgn0010309	pigeon	mRNA		CG10739	FBgn0010309	pigeon	mRNA
COMMON	equivalent	CG1074	FBgn0037250	CG1074	mRNA		CG1074	FBgn0037250	CG1074	mRNA
COMMON	equivalent	CG10741	FBgn0036373	CG10741	mRNA		CG10741	FBgn0036373	Tgi	mRNA
COMMON	equivalent	CG10742	FBgn0040334	Tsp3A	mRNA		CG10742	FBgn0040334	Tsp3A	mRNA
COMMON	equivalent	CG10743	FBgn0036376	CG10743	mRNA		CG10743	FBgn0036376	Liprin-beta	mRNA
COMMON	equivalent	CG10747	FBgn0032845	CG10747	mRNA		CG10747	FBgn0032845	CG10747	mRNA
COMMON	equivalent	CG10748	FBgn0036327	CG10748	mRNA		CG10748	FBgn0036327	CG10748	mRNA
COMMON	equivalent	CG10749	FBgn0036328	CG10749	mRNA		CG10749	FBgn0036328	CG10749	mRNA
COMMON	equivalent	CG10750	FBgn0032769	CG10750	mRNA		CG10750	FBgn0032769	CG10750	mRNA
COMMON	equivalent	CG10751	FBgn0024196	robl	mRNA		CG10751	FBgn0024196	robl	mRNA
COMMON	equivalent	CG10752	FBgn0036325	CG10752	mRNA		CG10752	FBgn0036325	CG10752	mRNA
COMMON	equivalent	CG10753	FBgn0016940	snRNP69D	mRNA		CG10753	FBgn0261933	SmD1	mRNA
COMMON	equivalent	CG10754	FBgn0036314	CG10754	mRNA		CG10754	FBgn0036314	CG10754	mRNA
COMMON	equivalent	CG10755	FBgn0015036	Cyp4ae1	mRNA		CG10755	FBgn0015036	Cyp4ae1	mRNA
COMMON	equivalent	CG10756	FBgn0032847	Taf13	mRNA		CG10756	FBgn0032847	Taf13	mRNA
COMMON	equivalent	CG10757	FBgn0032849	mRpS18B	mRNA		CG10757	FBgn0032849	mRpS18B	mRNA
COMMON	equivalent	CG10759	FBgn0030016	Or7a	mRNA		CG10759	FBgn0030016	Or7a	mRNA
COMMON	equivalent	CG1076	FBgn0037402	CG1076	mRNA		CG1076	FBgn0037402	Vha14-2	mRNA
COMMON	equivalent	CG10761	FBgn0030015	CG10761	mRNA		CG10761	FBgn0030015	CG10761	mRNA
COMMON	equivalent	CG10763	FBgn0030011	Gbeta5	mRNA		CG10763	FBgn0030011	Gbeta5	mRNA
COMMON	equivalent	CG10764	FBgn0034221	CG10764	mRNA		CG10764	FBgn0034221	CG10764	mRNA
COMMON	equivalent	CG1077	FBgn0037405	CG1077	mRNA		CG1077	FBgn0037405	CG1077	mRNA
COMMON	equivalent	CG10772	FBgn0004509	Fur1	mRNA		CG10772	FBgn0004509	Fur1	mRNA
COMMON	equivalent	CG10776	FBgn0024179	wit	mRNA		CG10776	FBgn0024179	wit	mRNA
COMMON	equivalent	CG10777	FBgn0029979	CG10777	mRNA		CG10777	FBgn0029979	CG10777	mRNA
COMMON	equivalent	CG10778	FBgn0029980	CG10778	mRNA		CG10778	FBgn0029980	CG10778	mRNA
COMMON	equivalent	CG1078	FBgn0037255	Fip1	mRNA		CG1078	FBgn0037255	Fip1	mRNA
COMMON	equivalent	CG10781	FBgn0002933	ng1	mRNA		CG10781	FBgn0002933	ng1	mRNA
COMMON	equivalent	CG10788	FBgn0010295	ng3	mRNA		CG10788	FBgn0010295	ng3	mRNA
COMMON	equivalent	CG10789	FBgn0010296	ng4	mRNA		CG10789	FBgn0010296	ng4	mRNA
COMMON	equivalent	CG1079	FBgn0026592	Fie	mRNA		CG1079	FBgn0026592	Fie	mRNA
COMMON	equivalent	CG10790	FBgn0003086	Pig1	mRNA		CG10790	FBgn0003086	Pig1	mRNA
COMMON	equivalent	CG10793	FBgn0029656	CG10793	mRNA		CG10793	FBgn0029656	CG10793	mRNA
COMMON	equivalent	CG10794	FBgn0034407	DptB	mRNA		CG10794	FBgn0034407	DptB	mRNA
COMMON	equivalent	CG10795	FBgn0034626	CG10795	mRNA		CG10795	FBgn0034626	CG10795	mRNA
COMMON	equivalent	CG10798	FBgn0000472	dm	mRNA		CG10798	FBgn0262656	dm	mRNA
COMMON	equivalent	CG10799	FBgn0033821	CG10799	mRNA		CG10799	FBgn0033821	CG10799	mRNA
COMMON	equivalent	CG10800	FBgn0017551	Rca1	mRNA		CG10800	FBgn0017551	Rca1	mRNA
COMMON	equivalent	CG10801	FBgn0029660	CG10801	mRNA		CG10801	FBgn0029660	CG10801	mRNA
COMMON	equivalent	CG10802	FBgn0029664	CG10802	mRNA		CG10802	FBgn0029664	CG10802	mRNA
COMMON	equivalent	CG10803	FBgn0029666	CG10803	mRNA		CG10803	FBgn0029666	CG10803	mRNA
COMMON	equivalent	CG10804	FBgn0029663	CG10804	mRNA		CG10804	FBgn0029663	CG10804	mRNA
COMMON	equivalent	CG10805	FBgn0086451	l(2)k09022	mRNA		CG10805	FBgn0086451	l(2)k09022	mRNA
COMMON	equivalent	CG10806	FBgn0031865	Nha1	mRNA		CG10806	FBgn0031865	Nha1	mRNA
COMMON	equivalent	CG10808	FBgn0033876	synaptogyrin	mRNA		CG10808	FBgn0033876	Syngr	mRNA
COMMON	equivalent	CG10809	FBgn0036052	CG10809	mRNA		CG10809	FBgn0036052	CG10809	mRNA
COMMON	equivalent	CG1081	FBgn0041191	Rheb	mRNA		CG1081	FBgn0041191	Rheb	mRNA
COMMON	equivalent	CG10810	FBgn0010381	Drs	mRNA		CG10810	FBgn0010381	Drs	mRNA
COMMON	equivalent	CG10811	FBgn0023213	eIF4G	mRNA		CG10811	FBgn0023213	eIF4G	mRNA
COMMON	equivalent	CG10812	FBgn0035434	dro5	mRNA		CG10812	FBgn0035434	Drsl5	mRNA
COMMON	equivalent	CG10814	FBgn0033830	CG10814	mRNA		CG10814	FBgn0033830	CG10814	mRNA
COMMON	equivalent	CG10816	FBgn0010388	Dro	mRNA		CG10816	FBgn0010388	Dro	mRNA
COMMON	equivalent	CG1082	FBgn0015572	alpha-Est4	mRNA		CG1082	FBgn0015572	alpha-Est4	mRNA
COMMON	equivalent	CG10822	FBgn0034478	CG10822	mRNA		CG10822	FBgn0034478	CG10822	mRNA
COMMON	equivalent	CG10823	FBgn0038880	SIFR	mRNA		CG10823	FBgn0038880	SIFaR	mRNA
COMMON	equivalent	CG10824	FBgn0038865	CG10824	mRNA		CG10824	FBgn0038865	CG10824	mRNA
COMMON	equivalent	CG10825	FBgn0038860	CG10825	mRNA		CG10825	FBgn0038860	Ice2	mRNA
COMMON	equivalent	CG10827	FBgn0038845	CG10827	mRNA		CG10827	FBgn0038845	CG10827	mRNA
COMMON	equivalent	CG10830	FBgn0038839	CG10830	mRNA		CG10830	FBgn0038839	Ktl	mRNA
COMMON	equivalent	CG10833	FBgn0031689	Cyp28d1	mRNA		CG10833	FBgn0031689	Cyp28d1	mRNA
COMMON	equivalent	CG10834	FBgn0032972	CG10834	mRNA		CG10834	FBgn0032972	CG10834	mRNA
COMMON	equivalent	CG10837	FBgn0020660	eIF-4B	mRNA		CG10837	FBgn0020660	eIF-4B	mRNA
COMMON	equivalent	CG10838	FBgn0028570	robl22E	mRNA		CG10838	FBgn0028570	robl22E	mRNA
COMMON	equivalent	CG10839	FBgn0028858	CG10839	mRNA		CG10839	FBgn0028858	CG10839	mRNA
COMMON	equivalent	CG1084	FBgn0037240	Cont	mRNA		CG1084	FBgn0037240	Cont	mRNA
COMMON	equivalent	CG10840	FBgn0026259	eIF5B	mRNA		CG10840	FBgn0026259	eIF5B	mRNA
COMMON	equivalent	CG10841	FBgn0038163	CG10841	mRNA		CG10841	FBgn0038163	CG10841	mRNA
COMMON	equivalent	CG10842	FBgn0015037	Cyp4p1	mRNA		CG10842	FBgn0015037	Cyp4p1	mRNA
COMMON	equivalent	CG10843	FBgn0033397	Cyp4p3	mRNA		CG10843	FBgn0033397	Cyp4p3	mRNA
COMMON	equivalent	CG10844	FBgn0011286	Rya-r44F	mRNA		CG10844	FBgn0011286	RyR	mRNA
COMMON	equivalent	CG10845	FBgn0039246	CG10845	mRNA		CG10845	FBgn0039246	CG10845	mRNA
COMMON	equivalent	CG10846	FBgn0040228	dyn-p25	mRNA		CG10846	FBgn0040228	dyn-p25	mRNA
COMMON	equivalent	CG10847	FBgn0004875	enc	mRNA		CG10847	FBgn0004875	enc	mRNA
COMMON	equivalent	CG10849	FBgn0035471	Sc2	mRNA		CG10849	FBgn0035471	Sc2	mRNA
COMMON	equivalent	CG10850	FBgn0041147	ida	mRNA		CG10850	FBgn0041147	ida	mRNA
COMMON	equivalent	CG10851	FBgn0004587	B52	mRNA		CG10851	FBgn0004587	B52	mRNA
COMMON	equivalent	CG10852	FBgn0015585	Acp63F	mRNA		CG10852	FBgn0015585	Acp63F	mRNA
COMMON	equivalent	CG10853	FBgn0035478	CG10853	mRNA		CG10853	FBgn0035478	CG10853	mRNA
COMMON	equivalent	CG10855	FBgn0035461	CG10855	mRNA		CG10855	FBgn0035461	ntc	mRNA
COMMON	equivalent	CG10858	FBgn0035458	CG10858	mRNA		CG10858	FBgn0035458	ppk27	mRNA
COMMON	equivalent	CG10859	FBgn0032520	CG10859	mRNA		CG10859	FBgn0032520	CG10859	mRNA
COMMON	equivalent	CG10861	FBgn0036255	Atg12	mRNA		CG10861	FBgn0036255	Atg12	mRNA
COMMON	equivalent	CG10862	FBgn0035455	CG10862	mRNA		CG10862	FBgn0035455	CG10862	mRNA
COMMON	equivalent	CG10863	FBgn0027552	CG10863	mRNA		CG10863	FBgn0027552	CG10863	mRNA
COMMON	equivalent	CG10864	FBgn0038621	CG10864	mRNA		CG10864	FBgn0038621	CG10864	mRNA
COMMON	equivalent	CG10866	FBgn0035475	CG10866	mRNA		CG10866	FBgn0035475	CG10866	mRNA
COMMON	equivalent	CG10868	FBgn0004882	orb	mRNA		CG10868	FBgn0004882	orb	mRNA
COMMON	equivalent	CG10869	FBgn0031347	CG10869	mRNA		CG10869	FBgn0031347	CG10869	mRNA
COMMON	equivalent	CG10874	FBgn0031395	CG10874	mRNA		CG10874	FBgn0031395	CG10874	mRNA
COMMON	equivalent	CG10877	FBgn0038804	CG10877	mRNA		CG10877	FBgn0038804	CG10877	mRNA
COMMON	equivalent	CG1088	FBgn0015324	Vha26	mRNA		CG1088	FBgn0015324	Vha26	mRNA
COMMON	equivalent	CG10880	FBgn0031398	CG10880	mRNA		CG10880	FBgn0031398	CG10880	mRNA
COMMON	equivalent	CG10881	FBgn0038796	CG10881	mRNA		CG10881	FBgn0038796	CG10881	mRNA
COMMON	equivalent	CG10882	FBgn0031408	CG10882	mRNA		CG10882	FBgn0262126	Sec24CD	mRNA
COMMON	equivalent	CG10887	FBgn0038773	CG10887	mRNA		CG10887	FBgn0038773	CG10887	mRNA
COMMON	equivalent	CG10888	FBgn0003249	Rh3	mRNA		CG10888	FBgn0003249	Rh3	mRNA
COMMON	equivalent	CG10889	FBgn0038769	CG10889	mRNA		CG10889	FBgn0038769	CG10889	mRNA
COMMON	equivalent	CG1089	FBgn0261393	alpha-Est5	mRNA		CG1089	FBgn0261393	alpha-Est5	mRNA
COMMON	equivalent	CG10890	FBgn0002887	mus201	mRNA		CG10890	FBgn0002887	mus201	mRNA
COMMON	equivalent	CG10895	FBgn0019686	lok	mRNA		CG10895	FBgn0019686	lok	mRNA
COMMON	equivalent	CG10897	FBgn0033636	tou	mRNA		CG10897	FBgn0033636	tou	mRNA
COMMON	equivalent	CG10898	FBgn0037911	CG10898	mRNA		CG10898	FBgn0037911	CG10898	mRNA
COMMON	equivalent	CG10899	FBgn0039235	CG10899	mRNA		CG10899	FBgn0039235	CG10899	mRNA
COMMON	equivalent	CG1090	FBgn0037238	CG1090	mRNA		CG1090	FBgn0037238	CG1090	mRNA
COMMON	equivalent	CG10901	FBgn0003015	osk	mRNA		CG10901	FBgn0003015	osk	mRNA
COMMON	equivalent	CG10903	FBgn0037543	CG10903	mRNA		CG10903	FBgn0037543	CG10903	mRNA
COMMON	equivalent	CG10904	FBgn0034945	CG10904	mRNA		CG10904	FBgn0034945	CG10904	mRNA
COMMON	equivalent	CG10907	FBgn0036207	CG10907	mRNA		CG10907	FBgn0036207	CG10907	mRNA
COMMON	equivalent	CG10908	FBgn0031376	CG10908	mRNA		CG10908	FBgn0031376	Der-1	mRNA
COMMON	equivalent	CG10909	FBgn0038090	CG10909	mRNA		CG10909	FBgn0038090	CG10909	mRNA
COMMON	equivalent	CG1091	FBgn0037470	CG1091	mRNA		CG1091	FBgn0037470	CG1091	mRNA
COMMON	equivalent	CG10910	FBgn0034289	CG10910	mRNA		CG10910	FBgn0034289	CG10910	mRNA
COMMON	equivalent	CG10911	FBgn0034295	CG10911	mRNA		CG10911	FBgn0034295	CG10911	mRNA
COMMON	equivalent	CG10912	FBgn0034296	CG10912	mRNA		CG10912	FBgn0034296	CG10912	mRNA
COMMON	equivalent	CG10913	FBgn0028983	Spn6	mRNA		CG10913	FBgn0028983	Spn55B	mRNA
COMMON	equivalent	CG10914	FBgn0034307	CG10914	mRNA		CG10914	FBgn0034307	CG10914	mRNA
COMMON	equivalent	CG10915	FBgn0034308	CG10915	mRNA		CG10915	FBgn0034308	CG10915	mRNA
COMMON	equivalent	CG10916	FBgn0034312	CG10916	mRNA		CG10916	FBgn0034312	CG10916	mRNA
COMMON	equivalent	CG10917	FBgn0000658	fj	mRNA		CG10917	FBgn0000658	fj	mRNA
COMMON	equivalent	CG10918	FBgn0031178	CG10918	mRNA		CG10918	FBgn0031178	CG10918	mRNA
COMMON	equivalent	CG10919	FBgn0037514	CG10919	mRNA		CG10919	FBgn0037514	CG10919	mRNA
COMMON	equivalent	CG1092	FBgn0037228	CG1092	mRNA		CG1092	FBgn0037228	CG1092	mRNA
COMMON	equivalent	CG10920	FBgn0029963	CG10920	mRNA		CG10920	FBgn0029963	CG10920	mRNA
COMMON	equivalent	CG10922	FBgn0011638	La	mRNA		CG10922	FBgn0011638	La	mRNA
COMMON	equivalent	CG10923	FBgn0004379	Klp67A	mRNA		CG10923	FBgn0004379	Klp67A	mRNA
COMMON	equivalent	CG10924	FBgn0034356	CG10924	mRNA		CG10924	FBgn0034356	CG10924	mRNA
COMMON	equivalent	CG10927	FBgn0034360	CG10927	mRNA		CG10927	FBgn0034360	CG10927	mRNA
COMMON	equivalent	CG10930	FBgn0003140	PpY-55A	mRNA		CG10930	FBgn0003140	PpY-55A	mRNA
COMMON	equivalent	CG10931	FBgn0034274	CG10931	mRNA		CG10931	FBgn0034274	CG10931	mRNA
COMMON	equivalent	CG10932	FBgn0029969	CG10932	mRNA		CG10932	FBgn0029969	CG10932	mRNA
COMMON	equivalent	CG10933	FBgn0034264	CG10933	mRNA		CG10933	FBgn0034264	CG10933	mRNA
COMMON	equivalent	CG10934	FBgn0034263	CG10934	mRNA		CG10934	FBgn0034263	CG10934	mRNA
COMMON	equivalent	CG10936	FBgn0034253	CG10936	mRNA		CG10936	FBgn0034253	CG10936	mRNA
COMMON	equivalent	CG10938	FBgn0016697	Prosalpha5	mRNA		CG10938	FBgn0016697	Prosalpha5	mRNA
COMMON	equivalent	CG10939	FBgn0010620	Sip1	mRNA		CG10939	FBgn0010620	Sip1	mRNA
COMMON	equivalent	CG10943	FBgn0036320	CG10943	mRNA		CG10943	FBgn0036320	CG10943	mRNA
COMMON	equivalent	CG10944	FBgn0004922	RpS6	mRNA		CG10944	FBgn0261592	RpS6	mRNA
COMMON	equivalent	CG10946	FBgn0029974	dpr14	mRNA		CG10946	FBgn0029974	dpr14	mRNA
COMMON	equivalent	CG10947	FBgn0032857	CG10947	mRNA		CG10947	FBgn0032857	CG10947	mRNA
COMMON	equivalent	CG10948	FBgn0036317	CG10948	mRNA		CG10948	FBgn0036317	CG10948	mRNA
COMMON	equivalent	CG10949	FBgn0032858	CG10949	mRNA		CG10949	FBgn0032858	CG10949	mRNA
COMMON	equivalent	CG10950	FBgn0034205	CG10950	mRNA		CG10950	FBgn0034205	CG10950	mRNA
COMMON	equivalent	CG10951	FBgn0045980	niki	mRNA		CG10951	FBgn0045980	niki	mRNA
COMMON	equivalent	CG10952	FBgn0000535	eag	mRNA		CG10952	FBgn0000535	eag	mRNA
COMMON	equivalent	CG10953	FBgn0034204	CG10953	mRNA		CG10953	FBgn0034204	CG10953	mRNA
COMMON	equivalent	CG10954	FBgn0032859	Arc-p34	mRNA		CG10954	FBgn0032859	Arpc2	mRNA
COMMON	equivalent	CG10955	FBgn0034722	Rtf1	mRNA		CG10955	FBgn0034722	Rtf1	mRNA
COMMON	equivalent	CG10956	FBgn0034195	CG10956	mRNA		CG10956	FBgn0034195	Spn53F	mRNA
COMMON	equivalent	CG10958	FBgn0030004	CG10958	mRNA		CG10958	FBgn0030004	CG10958	mRNA
COMMON	equivalent	CG10959	FBgn0030010	CG10959	mRNA		CG10959	FBgn0030010	CG10959	mRNA
COMMON	equivalent	CG10960	FBgn0036316	CG10960	mRNA		CG10960	FBgn0036316	CG10960	mRNA
COMMON	equivalent	CG10961	FBgn0026318	Traf6	mRNA		CG10961	FBgn0265464	Traf6	mRNA
COMMON	equivalent	CG10962	FBgn0030073	CG10962	mRNA		CG10962	FBgn0030073	CG10962	mRNA
COMMON	equivalent	CG10964	FBgn0030026	sni	mRNA		CG10964	FBgn0030026	sni	mRNA
COMMON	equivalent	CG10965	FBgn0030028	Corp	mRNA		CG10965	FBgn0030028	Corp	mRNA
COMMON	equivalent	CG10967	FBgn0260945	Atg1	mRNA		CG10967	FBgn0260945	Atg1	mRNA
COMMON	equivalent	CG10969	FBgn0036310	CG10969	mRNA		CG10969	FBgn0036310	CG10969	mRNA
COMMON	equivalent	CG10970	FBgn0030078	CG10970	mRNA		CG10970	FBgn0030078	CG10970	mRNA
COMMON	equivalent	CG10971	FBgn0036309	Hip1	mRNA		CG10971	FBgn0036309	Hip1	mRNA
COMMON	equivalent	CG10972	FBgn0034730	ppk12	mRNA		CG10972	FBgn0034730	ppk12	mRNA
COMMON	equivalent	CG10973	FBgn0036306	CG10973	mRNA		CG10973	FBgn0036306	CG10973	mRNA
COMMON	equivalent	CG10975	FBgn0014007	Ptp69D	mRNA		CG10975	FBgn0014007	Ptp69D	mRNA
COMMON	equivalent	CG10978	FBgn0037374	jagn	mRNA		CG10978	FBgn0037374	jagn	mRNA
COMMON	equivalent	CG10979	FBgn0037379	CG10979	mRNA		CG10979	FBgn0037379	CG10979	mRNA
COMMON	equivalent	CG1098	FBgn0027497	Madm	mRNA		CG1098	FBgn0027497	Madm	mRNA
COMMON	equivalent	CG10981	FBgn0037384	CG10981	mRNA		CG10981	FBgn0037384	dgrn	mRNA
COMMON	equivalent	CG10984	FBgn0036305	CG10984	mRNA		CG10984	FBgn0036305	CG10984	mRNA
COMMON	equivalent	CG10986	FBgn0001087	g	mRNA		CG10986	FBgn0001087	g	mRNA
COMMON	equivalent	CG10988	FBgn0001612	l(1)dd4	mRNA		CG10988	FBgn0001612	Grip91	mRNA
COMMON	equivalent	CG1099	FBgn0023388	Dap160	mRNA		CG1099	FBgn0023388	Dap160	mRNA
COMMON	equivalent	CG10990	FBgn0030520	CG10990	mRNA		CG10990	FBgn0030520	Pdcd4	mRNA
COMMON	equivalent	CG10992	FBgn0030521	CG10992	mRNA		CG10992	FBgn0030521	CtsB1	mRNA
COMMON	equivalent	CG10993	FBgn0030524	CG10993	mRNA		CG10993	FBgn0030524	CG10993	mRNA
COMMON	equivalent	CG10996	FBgn0030525	CG10996	mRNA		CG10996	FBgn0030525	CG10996	mRNA
COMMON	equivalent	CG10997	FBgn0030529	Clic	mRNA		CG10997	FBgn0030529	Clic	mRNA
COMMON	equivalent	CG10998	FBgn0031142	r-cup	mRNA		CG10998	FBgn0031142	r-cup	mRNA
COMMON	equivalent	CG1100	FBgn0028690	Rpn5	mRNA		CG1100	FBgn0028690	Rpn5	mRNA
COMMON	equivalent	CG11001	FBgn0013954	FK506-bp2	mRNA		CG11001	FBgn0013954	FK506-bp2	mRNA
COMMON	equivalent	CG11006	FBgn0027534	CG11006	mRNA		CG11006	FBgn0262714	Sap130	mRNA
COMMON	equivalent	CG11007	FBgn0034455	CG11007	mRNA		CG11007	FBgn0034455	CG11007	mRNA
COMMON	equivalent	CG11009	FBgn0036318	CG11009	mRNA		CG11009	FBgn0036318	Wbp2	mRNA
COMMON	equivalent	CG1101	FBgn0010774	Aly	mRNA		CG1101	FBgn0010774	Ref1	mRNA
COMMON	equivalent	CG11010	FBgn0036319	Ent3	mRNA		CG11010	FBgn0036319	Ent3	mRNA
COMMON	equivalent	CG11012	FBgn0026756	Ugt37a1	mRNA		CG11012	FBgn0026756	Ugt37a1	mRNA
COMMON	equivalent	CG11015	FBgn0031830	CG11015	mRNA		CG11015	FBgn0031830	COX5B	mRNA
COMMON	equivalent	CG11018	FBgn0034464	CG11018	mRNA		CG11018	FBgn0034464	CG11018	mRNA
COMMON	equivalent	CG1102	FBgn0027930	MP1	mRNA		CG1102	FBgn0027930	MP1	mRNA
COMMON	equivalent	CG11020	FBgn0016920	nompC	mRNA		CG11020	FBgn0016920	nompC	mRNA
COMMON	equivalent	CG11023	FBgn0031208	CG11023	mRNA		CG11023	FBgn0031208	CG11023	mRNA
COMMON	equivalent	CG11024	FBgn0000318	cl	mRNA		CG11024	FBgn0000318	cl	mRNA
COMMON	equivalent	CG11025	FBgn0028372	isopeptidase-T-3	mRNA		CG11025	FBgn0028372	isopeptidase-T-3	mRNA
COMMON	equivalent	CG11027	FBgn0013749	Arf102F	mRNA		CG11027	FBgn0013749	Arf102F	mRNA
COMMON	equivalent	CG11029	FBgn0031735	CG11029	mRNA		CG11029	FBgn0031735	CG11029	mRNA
COMMON	equivalent	CG1103	FBgn0037235	CG1103	mRNA		CG1103	FBgn0037235	CG1103	mRNA
COMMON	equivalent	CG11030	FBgn0031736	CG11030	mRNA		CG11030	FBgn0031736	CG11030	mRNA
COMMON	equivalent	CG11033	FBgn0037659	CG11033	mRNA		CG11033	FBgn0037659	Kdm2	mRNA
COMMON	equivalent	CG11034	FBgn0031741	CG11034	mRNA		CG11034	FBgn0031741	CG11034	mRNA
COMMON	equivalent	CG11035	FBgn0037544	CG11035	mRNA		CG11035	FBgn0037544	CG11035	mRNA
COMMON	equivalent	CG11037	FBgn0037038	CG11037	mRNA		CG11037	FBgn0037038	CG11037	mRNA
COMMON	equivalent	CG1104	FBgn0037467	CG1104	mRNA		CG1104	FBgn0037467	CG1104	mRNA
COMMON	equivalent	CG11041	FBgn0034481	CG11041	mRNA		CG11041	FBgn0034481	CG11041	mRNA
COMMON	equivalent	CG11043	FBgn0031831	CG11043	mRNA		CG11043	FBgn0031831	COX5BL	mRNA
COMMON	equivalent	CG11044	FBgn0034484	CG11044	mRNA		CG11044	FBgn0034484	CG11044	mRNA
COMMON	equivalent	CG11048	FBgn0034487	CG11048	mRNA		CG11048	FBgn0034487	Efhc1.2	mRNA
COMMON	equivalent	CG11049	FBgn0005561	sv	mRNA		CG11049	FBgn0005561	sv	mRNA
COMMON	equivalent	CG1105	FBgn0037465	CG1105	mRNA		CG1105	FBgn0037465	CG1105	mRNA
COMMON	equivalent	CG11050	FBgn0031836	CG11050	mRNA		CG11050	FBgn0031836	CG11050	mRNA
COMMON	equivalent	CG11051	FBgn0040813	Nplp2	mRNA		CG11051	FBgn0040813	Nplp2	mRNA
COMMON	equivalent	CG11052	FBgn0040524	CG11052	mRNA		CG11052	FBgn0040524	CG11052	mRNA
COMMON	equivalent	CG11055	FBgn0034491	CG11055	mRNA		CG11055	FBgn0034491	Hsl	mRNA
COMMON	equivalent	CG11059	FBgn0039928	cals	mRNA		CG11059	FBgn0039928	Cals	mRNA
COMMON	equivalent	CG1106	FBgn0010225	Gel	mRNA		CG1106	FBgn0010225	Gel	mRNA
COMMON	equivalent	CG11060	FBgn0033149	CG11060	mRNA		CG11060	FBgn0033149	CG11060	mRNA
COMMON	equivalent	CG11061	FBgn0034697	GM130	mRNA		CG11061	FBgn0034697	GM130	mRNA
COMMON	equivalent	CG11062	FBgn0024913	Actbeta	mRNA		CG11062	FBgn0024913	Actbeta	mRNA
COMMON	equivalent	CG11063	FBgn0030530	CG11063	mRNA		CG11063	FBgn0030530	jub	mRNA
COMMON	equivalent	CG11064	FBgn0087002	Rfabg	mRNA		CG11064	FBgn0087002	Rfabg	mRNA
COMMON	equivalent	CG11066	FBgn0033033	scarface	mRNA		CG11066	FBgn0033033	scaf	mRNA
COMMON	equivalent	CG11068	FBgn0030536	CG11068	mRNA		CG11068	FBgn0030536	CG11068	mRNA
COMMON	equivalent	CG11069	FBgn0039244	CG11069	mRNA		CG11069	FBgn0039244	CG11069	mRNA
COMMON	equivalent	CG1107	FBgn0037218	aux	mRNA		CG1107	FBgn0037218	aux	mRNA
COMMON	equivalent	CG11070	FBgn0028467	CG11070	mRNA		CG11070	FBgn0028467	CG11070	mRNA
COMMON	equivalent	CG11073	FBgn0034693	CG11073	mRNA		CG11073	FBgn0034693	CG11073	mRNA
COMMON	equivalent	CG11076	FBgn0039929	CG11076	mRNA		CG11076	FBgn0039929	CG11076	mRNA
COMMON	equivalent	CG11077	FBgn0039930	CG11077	mRNA		CG11077	FBgn0039930	CG11077	mRNA
COMMON	equivalent	CG1108	FBgn0015574	alpha-Est6	mRNA		CG1108	FBgn0015574	alpha-Est6	mRNA
COMMON	equivalent	CG11081	FBgn0025741	plexA	mRNA		CG11081	FBgn0025741	PlexA	mRNA
COMMON	equivalent	CG11084	FBgn0003090	pk	mRNA		CG11084	FBgn0003090	pk	mRNA
COMMON	equivalent	CG11085	FBgn0030408	CG11085	mRNA		CG11085	FBgn0030408	CG11085	mRNA
COMMON	equivalent	CG11086	FBgn0033153	Gadd45	mRNA		CG11086	FBgn0033153	Gadd45	mRNA
COMMON	equivalent	CG11089	FBgn0039241	CG11089	mRNA		CG11089	FBgn0039241	CG11089	mRNA
COMMON	equivalent	CG1109	FBgn0046222	CG1109	mRNA		CG1109	FBgn0046222	CG1109	mRNA
COMMON	equivalent	CG11092	FBgn0027537	CG11092	mRNA		CG11092	FBgn0027537	Nup93-1	mRNA
COMMON	equivalent	CG11093	FBgn0039932	CG11093	mRNA		CG11093	FBgn0039932	fuss	mRNA
COMMON	equivalent	CG11094	FBgn0000504	dsx	mRNA		CG11094	FBgn0000504	dsx	mRNA
COMMON	equivalent	CG11095	FBgn0030528	CG11095	mRNA		CG11095	FBgn0030528	CG11095	mRNA
COMMON	equivalent	CG11098	FBgn0031842	Tango1	mRNA		CG11098	FBgn0031842	Tango1	mRNA
COMMON	equivalent	CG11099	FBgn0034485	CG11099	mRNA		CG11099	FBgn0034485	CG11099	mRNA
COMMON	equivalent	CG11100	FBgn0037207	Mes2	mRNA		CG11100	FBgn0037207	Mes2	mRNA
COMMON	equivalent	CG11101	FBgn0003174	pwn	mRNA		CG11101	FBgn0003174	pwn	mRNA
COMMON	equivalent	CG11103	FBgn0030522	CG11103	mRNA		CG11103	FBgn0030522	CG11103	mRNA
COMMON	equivalent	CG11106	FBgn0030280	CG11106	mRNA		CG11106	FBgn0030280	CG11106	mRNA
COMMON	equivalent	CG11107	FBgn0033160	CG11107	mRNA		CG11107	FBgn0033160	CG11107	mRNA
COMMON	equivalent	CG11109	FBgn0037200	CG11109	mRNA		CG11109	FBgn0037200	CG11109	mRNA
COMMON	equivalent	CG11110	FBgn0034535	CG11110	mRNA		CG11110	FBgn0034535	CG11110	mRNA
COMMON	equivalent	CG11111	FBgn0003218	rdgB	mRNA		CG11111	FBgn0003218	rdgB	mRNA
COMMON	equivalent	CG11112	FBgn0033164	CG11112	mRNA		CG11112	FBgn0033164	CG11112	mRNA
COMMON	equivalent	CG11113	FBgn0033165	CG11113	mRNA		CG11113	FBgn0033165	CG11113	mRNA
COMMON	equivalent	CG11115	FBgn0037202	Ssl1	mRNA		CG11115	FBgn0037202	Ssl1	mRNA
COMMON	equivalent	CG1112	FBgn0015575	alpha-Est7	mRNA		CG1112	FBgn0015575	alpha-Est7	mRNA
COMMON	equivalent	CG11120	FBgn0039250	CG11120	mRNA		CG11120	FBgn0039250	Mink	mRNA
COMMON	equivalent	CG11121	FBgn0003460	so	mRNA		CG11121	FBgn0003460	so	mRNA
COMMON	equivalent	CG11122	FBgn0030266	CG11122	mRNA		CG11122	FBgn0030266	CG11122	mRNA
COMMON	equivalent	CG11123	FBgn0033169	CG11123	mRNA		CG11123	FBgn0033169	CG11123	mRNA
COMMON	equivalent	CG11124	FBgn0033170	sPLA2	mRNA		CG11124	FBgn0033170	sPLA2	mRNA
COMMON	equivalent	CG11125	FBgn0033174	CG11125	mRNA		CG11125	FBgn0033174	CG11125	mRNA
COMMON	equivalent	CG11127	FBgn0033178	CG11127	mRNA		CG11127	FBgn0033178	CG11127	mRNA
COMMON	equivalent	CG11128	FBgn0037203	slif	mRNA		CG11128	FBgn0037203	slif	mRNA
COMMON	equivalent	CG11129	FBgn0004047	Yp3	mRNA		CG11129	FBgn0004047	Yp3	mRNA
COMMON	equivalent	CG1113	FBgn0037304	CG1113	mRNA		CG1113	FBgn0037304	CG1113	mRNA
COMMON	equivalent	CG11130	FBgn0020909	Rtc1	mRNA		CG11130	FBgn0020909	Rtc1	mRNA
COMMON	equivalent	CG11131	FBgn0037204	CG11131	mRNA		CG11131	FBgn0037204	CG11131	mRNA
COMMON	equivalent	CG11132	FBgn0034537	DMAP1	mRNA		CG11132	FBgn0034537	DMAP1	mRNA
COMMON	equivalent	CG11133	FBgn0037205	CG11133	mRNA		CG11133	FBgn0037205	BoYb	mRNA
COMMON	equivalent	CG11134	FBgn0030518	CG11134	mRNA		CG11134	FBgn0030518	CG11134	mRNA
COMMON	equivalent	CG11136	FBgn0034540	CG11136	mRNA		CG11136	FBgn0034540	Lrt	mRNA
COMMON	equivalent	CG11137	FBgn0037199	CG11137	mRNA		CG11137	FBgn0037199	CG11137	mRNA
COMMON	equivalent	CG11138	FBgn0030400	CG11138	mRNA		CG11138	FBgn0030400	CG11138	mRNA
COMMON	equivalent	CG11139	FBgn0033179	p47	mRNA		CG11139	FBgn0033179	p47	mRNA
COMMON	equivalent	CG11140	FBgn0010548	Aldh-III	mRNA		CG11140	FBgn0010548	Aldh-III	mRNA
COMMON	equivalent	CG11141	FBgn0033177	CG11141	mRNA		CG11141	FBgn0033177	CG11141	mRNA
COMMON	equivalent	CG11142	FBgn0031737	obst-E	mRNA		CG11142	FBgn0031737	obst-E	mRNA
COMMON	equivalent	CG11143	FBgn0025885	Inos	mRNA		CG11143	FBgn0025885	Inos	mRNA
COMMON	equivalent	CG11144	FBgn0019985	mGluRA	mRNA		CG11144	FBgn0019985	mGluR	mRNA
COMMON	equivalent	CG11145	FBgn0033168	CG11145	mRNA		CG11145	FBgn0033168	CG11145	mRNA
COMMON	equivalent	CG11147	FBgn0031734	CG11147	mRNA		CG11147	FBgn0031734	CG11147	mRNA
COMMON	equivalent	CG11148	FBgn0039936	CG11148	mRNA		CG11148	FBgn0039936	CG11148	mRNA
COMMON	equivalent	CG11149	FBgn0031732	CG11149	mRNA		CG11149	FBgn0031732	CG11149	mRNA
COMMON	equivalent	CG1115	FBgn0037299	CG1115	mRNA		CG1115	FBgn0037299	Vps37B	mRNA
COMMON	equivalent	CG11151	FBgn0030519	CG11151	mRNA		CG11151	FBgn0030519	CG11151	mRNA
COMMON	equivalent	CG11152	FBgn0039937	CG11152	mRNA		CG11152	FBgn0039937	fd102C	mRNA
COMMON	equivalent	CG11153	FBgn0039938	Sox102F	mRNA		CG11153	FBgn0039938	Sox102F	mRNA
COMMON	equivalent	CG11154	FBgn0010217	ATPsyn-beta	mRNA		CG11154	FBgn0010217	ATPsynbeta	mRNA
COMMON	equivalent	CG11155	FBgn0039927	CG11155	mRNA		CG11155	FBgn0039927	CG11155	mRNA
COMMON	equivalent	CG11156	FBgn0002878	mus101	mRNA		CG11156	FBgn0002878	mus101	mRNA
COMMON	equivalent	CG11158	FBgn0030511	CG11158	mRNA		CG11158	FBgn0030511	CG11158	mRNA
COMMON	equivalent	CG11159	FBgn0034539	CG11159	mRNA		CG11159	FBgn0034539	CG11159	mRNA
COMMON	equivalent	CG1116	FBgn0037297	CG1116	mRNA		CG1116	FBgn0037297	CG1116	mRNA
COMMON	equivalent	CG11160	FBgn0030257	CG11160	mRNA		CG11160	FBgn0030257	CG11160	mRNA
COMMON	equivalent	CG11162	FBgn0030509	CG11162	mRNA		CG11162	FBgn0030509	CG11162	mRNA
COMMON	equivalent	CG11163	FBgn0025693	CG11163	mRNA		CG11163	FBgn0025693	ZnT41F	mRNA
COMMON	equivalent	CG11164	FBgn0030507	CG11164	mRNA		CG11164	FBgn0030507	CG11164	mRNA
COMMON	equivalent	CG11165	FBgn0033238	CG11165	mRNA		CG11165	FBgn0033238	CG11165	mRNA
COMMON	equivalent	CG11166	FBgn0033166	Eaf	mRNA		CG11166	FBgn0033166	Eaf	mRNA
COMMON	equivalent	CG11168	FBgn0039249	CG11168	mRNA		CG11168	FBgn0039249	CG11168	mRNA
COMMON	equivalent	CG11170	FBgn0034705	CG11170	mRNA		CG11170	FBgn0034705	CG11170	mRNA
COMMON	equivalent	CG11172	FBgn0030505	NFAT	mRNA		CG11172	FBgn0030505	NFAT	mRNA
COMMON	equivalent	CG11173	FBgn0034913	usnp	mRNA		CG11173	FBgn0034913	Snap29	mRNA
COMMON	equivalent	CG11175	FBgn0034530	Rcd6	mRNA		CG11175	FBgn0034530	Rcd6	mRNA
COMMON	equivalent	CG11176	FBgn0030503	Tango2	mRNA		CG11176	FBgn0030503	Tango2	mRNA
COMMON	equivalent	CG11177	FBgn0030501	BthD	mRNA		CG11177	FBgn0030501	BthD	mRNA
COMMON	equivalent	CG11178	FBgn0030499	CG11178	mRNA		CG11178	FBgn0030499	CG11178	mRNA
COMMON	equivalent	CG11180	FBgn0034528	CG11180	mRNA		CG11180	FBgn0034528	CG11180	mRNA
COMMON	equivalent	CG11181	FBgn0000392	cup	mRNA		CG11181	FBgn0000392	cup	mRNA
COMMON	equivalent	CG11182	FBgn0025334	PHDP	mRNA		CG11182	FBgn0025334	PHDP	mRNA
COMMON	equivalent	CG11183	FBgn0034921	Dcp1	mRNA		CG11183	FBgn0034921	DCP1	mRNA
COMMON	equivalent	CG11184	FBgn0034923	Upf3	mRNA		CG11184	FBgn0034923	Upf3	mRNA
COMMON	equivalent	CG11186	FBgn0019650	toy	mRNA		CG11186	FBgn0019650	toy	mRNA
COMMON	equivalent	CG11188	FBgn0031851	CG11188	mRNA		CG11188	FBgn0031851	Aatf	mRNA
COMMON	equivalent	CG1119	FBgn0004913	Gnf1	mRNA		CG1119	FBgn0004913	Gnf1	mRNA
COMMON	equivalent	CG11190	FBgn0030035	CG11190	mRNA		CG11190	FBgn0030035	CG11190	mRNA
COMMON	equivalent	CG11191	FBgn0033249	CG11191	mRNA		CG11191	FBgn0033249	CG11191	mRNA
COMMON	equivalent	CG11192	FBgn0034507	CG11192	mRNA		CG11192	FBgn0034507	CG11192	mRNA
COMMON	equivalent	CG11194	FBgn0027788	Hey	mRNA		CG11194	FBgn0027788	Hey	mRNA
COMMON	equivalent	CG11196	FBgn0033248	CG11196	mRNA		CG11196	FBgn0033248	Dic3	mRNA
COMMON	equivalent	CG11198	FBgn0033246	CG11198	mRNA		CG11198	FBgn0033246	ACC	mRNA
COMMON	equivalent	CG11199	FBgn0046704	Liprin-alpha	mRNA		CG11199	FBgn0046704	Liprin-alpha	mRNA
COMMON	equivalent	CG1120	FBgn0035462	CG1120	mRNA		CG1120	FBgn0035462	IntS10	mRNA
COMMON	equivalent	CG11200	FBgn0034500	CG11200	mRNA		CG11200	FBgn0034500	CG11200	mRNA
COMMON	equivalent	CG11201	FBgn0031853	TTLL3B	mRNA		CG11201	FBgn0031853	TTLL3B	mRNA
COMMON	equivalent	CG11202	FBgn0021767	org-1	mRNA		CG11202	FBgn0021767	org-1	mRNA
COMMON	equivalent	CG11205	FBgn0003082	phr	mRNA		CG11205	FBgn0003082	phr	mRNA
COMMON	equivalent	CG11206	FBgn0034720	CG11206	mRNA		CG11206	FBgn0034720	Liprin-gamma	mRNA
COMMON	equivalent	CG11207	FBgn0030241	feo	mRNA		CG11207	FBgn0030241	feo	mRNA
COMMON	equivalent	CG11208	FBgn0034488	CG11208	mRNA		CG11208	FBgn0034488	CG11208	mRNA
COMMON	equivalent	CG11209	FBgn0034489	ppk6	mRNA		CG11209	FBgn0034489	ppk6	mRNA
COMMON	equivalent	CG1121	FBgn0015576	alpha-Est8	mRNA		CG1121	FBgn0015576	alpha-Est8	mRNA
COMMON	equivalent	CG11210	FBgn0033259	CG11210	mRNA		CG11210	FBgn0033259	CG11210	mRNA
COMMON	equivalent	CG11211	FBgn0033067	CG11211	mRNA		CG11211	FBgn0033067	CG11211	mRNA
COMMON	equivalent	CG11212	FBgn0033068	Ptr	mRNA		CG11212	FBgn0262867	Ptr	mRNA
COMMON	equivalent	CG11213	FBgn0000360	Cp38	mRNA		CG11213	FBgn0000360	Cp38	mRNA
COMMON	equivalent	CG11217	FBgn0015614	CanB2	mRNA		CG11217	FBgn0015614	CanB2	mRNA
COMMON	equivalent	CG11218	FBgn0034470	Obp56d	mRNA		CG11218	FBgn0034470	Obp56d	mRNA
COMMON	equivalent	CG11219	FBgn0024943	PIP82	mRNA		CG11219	FBgn0024943	PIP82	mRNA
COMMON	equivalent	CG11221	FBgn0031855	CG11221	mRNA		CG11221	FBgn0031855	CG11221	mRNA
COMMON	equivalent	CG11226	FBgn0037195	CG11226	mRNA		CG11226	FBgn0037195	CG11226	mRNA
COMMON	equivalent	CG11227	FBgn0031139	CG11227	mRNA		CG11227	FBgn0031139	CG11227	mRNA
COMMON	equivalent	CG11228	FBgn0261456	hpo	mRNA		CG11228	FBgn0261456	hpo	mRNA
COMMON	equivalent	CG11231	FBgn0039939	CG11231	mRNA		CG11231	FBgn0039939	CG11231	mRNA
COMMON	equivalent	CG11236	FBgn0031860	CG11236	mRNA		CG11236	FBgn0031860	CG11236	mRNA
COMMON	equivalent	CG11237	FBgn0034452	Oseg6	mRNA		CG11237	FBgn0034452	Oseg6	mRNA
COMMON	equivalent	CG11238	FBgn0010830	l(3)04053	mRNA		CG11238	FBgn0010830	l(3)04053	mRNA
COMMON	equivalent	CG1124	FBgn0037290	CG1124	mRNA		CG1124	FBgn0037290	CG1124	mRNA
COMMON	equivalent	CG11241	FBgn0037186	CG11241	mRNA		CG11241	FBgn0037186	CG11241	mRNA
COMMON	equivalent	CG11242	FBgn0034451	CG11242	mRNA		CG11242	FBgn0034451	TBCB	mRNA
COMMON	equivalent	CG11246	FBgn0037121	Rpb8	mRNA		CG11246	FBgn0037121	Rpb8	mRNA
COMMON	equivalent	CG11247	FBgn0037120	CG11247	mRNA		CG11247	FBgn0037120	CG11247	mRNA
COMMON	equivalent	CG11248	FBgn0037117	CG11248	mRNA		CG11248	FBgn0037117	CG11248	mRNA
COMMON	equivalent	CG11249	FBgn0037115	CG11249	mRNA		CG11249	FBgn0037115	CG11249	mRNA
COMMON	equivalent	CG11251	FBgn0036346	CG11251	mRNA		CG11251	FBgn0036346	CG11251	mRNA
COMMON	equivalent	CG11253	FBgn0036338	CG11253	mRNA		CG11253	FBgn0266709	Zmynd10	mRNA
COMMON	equivalent	CG11254	FBgn0016034	mael	mRNA		CG11254	FBgn0016034	mael	mRNA
COMMON	equivalent	CG11255	FBgn0036337	CG11255	mRNA		CG11255	FBgn0036337	AdenoK	mRNA
COMMON	equivalent	CG11257	FBgn0034442	CG11257	mRNA		CG11257	FBgn0034442	CG11257	mRNA
COMMON	equivalent	CG11258	FBgn0036335	mRpL20	mRNA		CG11258	FBgn0036335	mRpL20	mRNA
COMMON	equivalent	CG11259	FBgn0036333	MICAL-like	mRNA		CG11259	FBgn0036333	MICAL-like	mRNA
COMMON	equivalent	CG1126	FBgn0037280	CG1126	mRNA		CG1126	FBgn0037280	CG1126	mRNA
COMMON	equivalent	CG11261	FBgn0036332	CG11261	mRNA		CG11261	FBgn0036332	CG11261	mRNA
COMMON	equivalent	CG11262	FBgn0036329	CG11262	mRNA		CG11262	FBgn0036329	CG11262	mRNA
COMMON	equivalent	CG11263	FBgn0036330	CG11263	mRNA		CG11263	FBgn0036330	CG11263	mRNA
COMMON	equivalent	CG11265	FBgn0030049	Trf4-1	mRNA		CG11265	FBgn0030049	Trf4-1	mRNA
COMMON	equivalent	CG11266	FBgn0031883	CG11266	mRNA		CG11266	FBgn0031883	Caper	mRNA
COMMON	equivalent	CG11267	FBgn0036334	CG11267	mRNA		CG11267	FBgn0036334	CG11267	mRNA
COMMON	equivalent	CG11268	FBgn0036336	ste14	mRNA		CG11268	FBgn0036336	ste14	mRNA
COMMON	equivalent	CG11269	FBgn0034700	CG11269	mRNA		CG11269	FBgn0034700	CG11269	mRNA
COMMON	equivalent	CG11271	FBgn0260441	RpS12	mRNA		CG11271	FBgn0260441	RpS12	mRNA
COMMON	equivalent	CG11274	FBgn0036340	SRm160	mRNA		CG11274	FBgn0036340	SRm160	mRNA
COMMON	equivalent	CG11275	FBgn0034706	CG11275	mRNA		CG11275	FBgn0034706	CG11275	mRNA
COMMON	equivalent	CG11276	FBgn0011284	RpS4	mRNA		CG11276	FBgn0011284	RpS4	mRNA
COMMON	equivalent	CG11278	FBgn0036341	Syx13	mRNA		CG11278	FBgn0036341	Syx13	mRNA
COMMON	equivalent	CG11279	FBgn0036342	CG11279	mRNA		CG11279	FBgn0036342	CG11279	mRNA
COMMON	equivalent	CG1128	FBgn0015577	alpha-Est9	mRNA		CG1128	FBgn0015577	alpha-Est9	mRNA
COMMON	equivalent	CG11280	FBgn0010452	trn	mRNA		CG11280	FBgn0010452	trn	mRNA
COMMON	equivalent	CG11281	FBgn0086916	snky	mRNA		CG11281	FBgn0086916	snky	mRNA
COMMON	equivalent	CG11282	FBgn0023095	caps	mRNA		CG11282	FBgn0023095	caps	mRNA
COMMON	equivalent	CG11284	FBgn0030056	CG11284	mRNA		CG11284	FBgn0030056	CG11284	mRNA
COMMON	equivalent	CG11286	FBgn0037516	CG11286	mRNA		CG11286	FBgn0037516	CG11286	mRNA
COMMON	equivalent	CG11289	FBgn0031887	CG11289	mRNA		CG11289	FBgn0031887	CG11289	mRNA
COMMON	equivalent	CG1129	FBgn0037279	CG1129	mRNA		CG1129	FBgn0037279	CG1129	mRNA
COMMON	equivalent	CG11290	FBgn0034975	enok	mRNA		CG11290	FBgn0034975	enok	mRNA
COMMON	equivalent	CG11291	FBgn0034713	CG11291	mRNA		CG11291	FBgn0034713	CG11291	mRNA
COMMON	equivalent	CG11294	FBgn0030058	CG11294	mRNA		CG11294	FBgn0030058	CG11294	mRNA
COMMON	equivalent	CG11295	FBgn0013548	l(2)dtl	mRNA		CG11295	FBgn0013548	l(2)dtl	mRNA
COMMON	equivalent	CG11298	FBgn0034721	CG11298	mRNA		CG11298	FBgn0034721	CG11298	mRNA
COMMON	equivalent	CG11299	FBgn0034897	CG11299	mRNA		CG11299	FBgn0034897	Sesn	mRNA
COMMON	equivalent	CG1130	FBgn0004880	scrt	mRNA		CG1130	FBgn0004880	scrt	mRNA
COMMON	equivalent	CG11300	FBgn0034901	CG11300	mRNA		CG11300	FBgn0034901	CG11300	mRNA
COMMON	equivalent	CG11301	FBgn0034726	Mes4	mRNA		CG11301	FBgn0034726	Mes4	mRNA
COMMON	equivalent	CG11303	FBgn0020372	TM4SF	mRNA		CG11303	FBgn0020372	TM4SF	mRNA
COMMON	equivalent	CG11305	FBgn0039631	Sirt7	mRNA		CG11305	FBgn0039631	Sirt7	mRNA
COMMON	equivalent	CG11306	FBgn0037108	CG11306	mRNA		CG11306	FBgn0037108	CG11306	mRNA
COMMON	equivalent	CG11307	FBgn0037106	CG11307	mRNA		CG11307	FBgn0037106	CG11307	mRNA
COMMON	equivalent	CG11308	FBgn0002842	sa	mRNA		CG11308	FBgn0002842	sa	mRNA
COMMON	equivalent	CG11309	FBgn0037070	CG11309	mRNA		CG11309	FBgn0037070	CG11309	mRNA
COMMON	equivalent	CG1131	FBgn0015569	alpha-Est10	mRNA		CG1131	FBgn0015569	alpha-Est10	mRNA
COMMON	equivalent	CG11310	FBgn0037067	Cpr78Ca	mRNA		CG11310	FBgn0037067	Cpr78Ca	mRNA
COMMON	equivalent	CG11312	FBgn0011674	insc	mRNA		CG11312	FBgn0011674	insc	mRNA
COMMON	equivalent	CG11313	FBgn0039798	CG11313	mRNA		CG11313	FBgn0039798	CG11313	mRNA
COMMON	equivalent	CG11314	FBgn0039800	Npc2g	mRNA		CG11314	FBgn0039800	Npc2g	mRNA
COMMON	equivalent	CG11315	FBgn0039801	Npc2h	mRNA		CG11315	FBgn0039801	Npc2h	mRNA
COMMON	equivalent	CG11317	FBgn0039816	CG11317	mRNA		CG11317	FBgn0039816	CG11317	mRNA
COMMON	equivalent	CG11318	FBgn0039818	CG11318	mRNA		CG11318	FBgn0039818	CG11318	mRNA
COMMON	equivalent	CG11319	FBgn0031835	CG11319	mRNA		CG11319	FBgn0031835	CG11319	mRNA
COMMON	equivalent	CG1132	FBgn0004895	fd64A	mRNA		CG1132	FBgn0004895	fd64A	mRNA
COMMON	equivalent	CG11320	FBgn0031837	CG11320	mRNA		CG11320	FBgn0031837	CG11320	mRNA
COMMON	equivalent	CG11321	FBgn0031857	CG11321	mRNA		CG11321	FBgn0031857	CG11321	mRNA
COMMON	equivalent	CG11322	FBgn0031856	CG11322	mRNA		CG11322	FBgn0031856	CG11322	mRNA
COMMON	equivalent	CG11323	FBgn0031854	TTLL3A	mRNA		CG11323	FBgn0031854	TTLL3A	mRNA
COMMON	equivalent	CG11324	FBgn0025777	homer	mRNA		CG11324	FBgn0025777	homer	mRNA
COMMON	equivalent	CG11325	FBgn0025595	GRHR	mRNA		CG11325	FBgn0025595	AkhR	mRNA
COMMON	equivalent	CG11326	FBgn0031850	Tsp	mRNA		CG11326	FBgn0031850	Tsp	mRNA
COMMON	equivalent	CG11327	FBgn0031849	CG11327	mRNA		CG11327	FBgn0031849	CG11327	mRNA
COMMON	equivalent	CG11328	FBgn0028703	Nhe3	mRNA		CG11328	FBgn0028703	Nhe3	mRNA
COMMON	equivalent	CG11329	FBgn0031848	CG11329	mRNA		CG11329	FBgn0031848	Nse1	mRNA
COMMON	equivalent	CG1133	FBgn0003002	opa	mRNA		CG1133	FBgn0003002	opa	mRNA
COMMON	equivalent	CG11330	FBgn0000351	cort	mRNA		CG11330	FBgn0000351	cort	mRNA
COMMON	equivalent	CG11331	FBgn0028990	Spn27A	mRNA		CG11331	FBgn0028990	Spn27A	mRNA
COMMON	equivalent	CG11333	FBgn0039850	CG11333	mRNA		CG11333	FBgn0039850	CG11333	mRNA
COMMON	equivalent	CG11334	FBgn0039849	CG11334	mRNA		CG11334	FBgn0039849	CG11334	mRNA
COMMON	equivalent	CG11335	FBgn0039848	lox	mRNA		CG11335	FBgn0039848	lox	mRNA
COMMON	equivalent	CG11337	FBgn0039846	CG11337	mRNA		CG11337	FBgn0039846	CG11337	mRNA
COMMON	equivalent	CG1134	FBgn0035483	CG1134	mRNA		CG1134	FBgn0035483	Mul1	mRNA
COMMON	equivalent	CG11340	FBgn0039840	CG11340	mRNA		CG11340	FBgn0039840	CG11340	mRNA
COMMON	equivalent	CG11342	FBgn0035537	CG11342	mRNA		CG11342	FBgn0035537	CG11342	mRNA
COMMON	equivalent	CG11345	FBgn0035546	CG11345	mRNA		CG11345	FBgn0035546	CG11345	mRNA
COMMON	equivalent	CG11347	FBgn0035542	CG11347	mRNA		CG11347	FBgn0035542	DOR	mRNA
COMMON	equivalent	CG11348	FBgn0000038	nAcRbeta-64B	mRNA		CG11348	FBgn0000038	nAChRbeta1	mRNA
COMMON	equivalent	CG11349	FBgn0035550	CG11349	mRNA		CG11349	FBgn0035550	CG11349	mRNA
COMMON	equivalent	CG1135	FBgn0035489	Rcd5	mRNA		CG1135	FBgn0263832	Rcd5	mRNA
COMMON	equivalent	CG11350	FBgn0035552	CG11350	mRNA		CG11350	FBgn0035552	CG11350	mRNA
COMMON	equivalent	CG11352	FBgn0027339	jim	mRNA		CG11352	FBgn0027339	jim	mRNA
COMMON	equivalent	CG11353	FBgn0035557	CG11353	mRNA		CG11353	FBgn0035557	CG11353	mRNA
COMMON	equivalent	CG11354	FBgn0026411	Lim1	mRNA		CG11354	FBgn0026411	Lim1	mRNA
COMMON	equivalent	CG11356	FBgn0030375	CG11356	mRNA		CG11356	FBgn0030375	CG11356	mRNA
COMMON	equivalent	CG11357	FBgn0035558	CG11357	mRNA		CG11357	FBgn0035558	CG11357	mRNA
COMMON	equivalent	CG1136	FBgn0035490	CG1136	mRNA		CG1136	FBgn0035490	CG1136	mRNA
COMMON	equivalent	CG11360	FBgn0039920	CG11360	mRNA		CG11360	FBgn0039920	CG11360	mRNA
COMMON	equivalent	CG11362	FBgn0034737	CG11362	mRNA		CG11362	FBgn0034737	CG11362	mRNA
COMMON	equivalent	CG11367	FBgn0037185	CG11367	mRNA		CG11367	FBgn0037185	CG11367	mRNA
COMMON	equivalent	CG11368	FBgn0040923	CG11368	mRNA		CG11368	FBgn0040923	CG11368	mRNA
COMMON	equivalent	CG11369	FBgn0029951	CG11369	mRNA		CG11369	FBgn0029951	CG11369	mRNA
COMMON	equivalent	CG1137	FBgn0037454	CG1137	mRNA		CG1137	FBgn0037454	CG1137	mRNA
COMMON	equivalent	CG11370	FBgn0037181	CG11370	mRNA		CG11370	FBgn0037181	CG11370	mRNA
COMMON	equivalent	CG11371	FBgn0067779	dbr	mRNA		CG11371	FBgn0067779	dbr	mRNA
COMMON	equivalent	CG11372	FBgn0031213	galectin	mRNA		CG11372	FBgn0031213	galectin	mRNA
COMMON	equivalent	CG11373	FBgn0040679	CG11373	mRNA		CG11373	FBgn0040679	CG11373	mRNA
COMMON	equivalent	CG11374	FBgn0031214	CG11374	mRNA		CG11374	FBgn0031214	CG11374	mRNA
COMMON	equivalent	CG11375	FBgn0039227	polybromo	mRNA		CG11375	FBgn0039227	polybromo	mRNA
COMMON	equivalent	CG11376	FBgn0031216	CG11376	mRNA		CG11376	FBgn0031216	Zir	mRNA
COMMON	equivalent	CG11377	FBgn0031217	CG11377	mRNA		CG11377	FBgn0031217	CG11377	mRNA
COMMON	equivalent	CG11378	FBgn0040364	CG11378	mRNA		CG11378	FBgn0040364	CG11378	mRNA
COMMON	equivalent	CG11379	FBgn0040362	CG11379	mRNA		CG11379	FBgn0040362	CG11379	mRNA
COMMON	equivalent	CG1138	FBgn0037456	CG1138	mRNA		CG1138	FBgn0037456	CG1138	mRNA
COMMON	equivalent	CG11380	FBgn0040359	CG11380	mRNA		CG11380	FBgn0040359	CG11380	mRNA
COMMON	equivalent	CG11381	FBgn0029568	CG11381	mRNA		CG11381	FBgn0029568	CG11381	mRNA
COMMON	equivalent	CG11382	FBgn0040367	CG11382	mRNA		CG11382	FBgn0040367	CG11382	mRNA
COMMON	equivalent	CG11384	FBgn0040363	CG11384	mRNA		CG11384	FBgn0040363	CG11384	mRNA
COMMON	equivalent	CG11387	FBgn0004198	ct	mRNA		CG11387	FBgn0004198	ct	mRNA
COMMON	equivalent	CG11388	FBgn0034959	CG11388	mRNA		CG11388	FBgn0034959	CG11388	mRNA
COMMON	equivalent	CG1139	FBgn0035300	CG1139	mRNA		CG1139	FBgn0035300	CG1139	mRNA
COMMON	equivalent	CG11390	FBgn0011695	PebIII	mRNA		CG11390	FBgn0011695	PebIII	mRNA
COMMON	equivalent	CG11391	FBgn0038732	CG11391	mRNA		CG11391	FBgn0038732	CG11391	mRNA
COMMON	equivalent	CG11395	FBgn0034200	CG11395	mRNA		CG11395	FBgn0034200	CG11395	mRNA
COMMON	equivalent	CG11396	FBgn0037022	CG11396	mRNA		CG11396	FBgn0037022	CG11396	mRNA
COMMON	equivalent	CG11397	FBgn0015391	glu	mRNA		CG11397	FBgn0015391	glu	mRNA
COMMON	equivalent	CG11398	FBgn0040366	CG11398	mRNA		CG11398	FBgn0040366	CG11398	mRNA
COMMON	equivalent	CG11399	FBgn0037021	CG11399	mRNA		CG11399	FBgn0037021	CG11399	mRNA
COMMON	equivalent	CG1140	FBgn0035298	CG1140	mRNA		CG1140	FBgn0035298	SCOT	mRNA
COMMON	equivalent	CG11400	FBgn0034198	CG11400	mRNA		CG11400	FBgn0034198	CG11400	mRNA
COMMON	equivalent	CG11401	FBgn0037170	Trxr-2	mRNA		CG11401	FBgn0037170	Trxr-2	mRNA
COMMON	equivalent	CG11403	FBgn0026876	CG11403	mRNA		CG11403	FBgn0026876	CG11403	mRNA
COMMON	equivalent	CG11404	FBgn0037169	CG11404	mRNA		CG11404	FBgn0037169	CG11404	mRNA
COMMON	equivalent	CG11405	FBgn0028550	A3-3	mRNA		CG11405	FBgn0028550	Atf3	mRNA
COMMON	equivalent	CG11406	FBgn0034990	CG11406	mRNA		CG11406	FBgn0034990	CG11406	mRNA
COMMON	equivalent	CG11407	FBgn0038733	CG11407	mRNA		CG11407	FBgn0038733	CG11407	mRNA
COMMON	equivalent	CG11409	FBgn0024366	CG11409	mRNA		CG11409	FBgn0024366	CG11409	mRNA
COMMON	equivalent	CG11411	FBgn0004650	fs(1)N	mRNA		CG11411	FBgn0004650	fs(1)N	mRNA
COMMON	equivalent	CG11412	FBgn0024362	CG11412	mRNA		CG11412	FBgn0024362	CG11412	mRNA
COMMON	equivalent	CG11413	FBgn0035022	CG11413	mRNA		CG11413	FBgn0035022	CG11413	mRNA
COMMON	equivalent	CG11414	FBgn0035024	CG11414	mRNA		CG11414	FBgn0035024	CG11414	mRNA
COMMON	equivalent	CG11415	FBgn0024361	Tsp2A	mRNA		CG11415	FBgn0024361	Tsp2A	mRNA
COMMON	equivalent	CG11416	FBgn0035025	uri	mRNA		CG11416	FBgn0035025	uri	mRNA
COMMON	equivalent	CG11417	FBgn0024364	CG11417	mRNA		CG11417	FBgn0024364	CG11417	mRNA
COMMON	equivalent	CG11418	FBgn0024360	CG11418	mRNA		CG11418	FBgn0024360	CG11418	mRNA
COMMON	equivalent	CG11419	FBgn0034231	CG11419	mRNA		CG11419	FBgn0034231	APC10	mRNA
COMMON	equivalent	CG1142	FBgn0037504	CG1142	mRNA		CG1142	FBgn0037504	CG1142	mRNA
COMMON	equivalent	CG11420	FBgn0000826	png	mRNA		CG11420	FBgn0000826	png	mRNA
COMMON	equivalent	CG11421	FBgn0011281	Pbprp3	mRNA		CG11421	FBgn0011281	Obp83a	mRNA
COMMON	equivalent	CG11422	FBgn0010403	Os-E	mRNA		CG11422	FBgn0010403	Obp83b	mRNA
COMMON	equivalent	CG11423	FBgn0034251	CG11423	mRNA		CG11423	FBgn0034251	ND-51L1	mRNA
COMMON	equivalent	CG11425	FBgn0037167	CG11425	mRNA		CG11425	FBgn0037167	CG11425	mRNA
COMMON	equivalent	CG11426	FBgn0037166	CG11426	mRNA		CG11426	FBgn0037166	CG11426	mRNA
COMMON	equivalent	CG11427	FBgn0003210	rb	mRNA		CG11427	FBgn0003210	rb	mRNA
COMMON	equivalent	CG1143	FBgn0035359	CG1143	mRNA		CG1143	FBgn0035359	CG1143	mRNA
COMMON	equivalent	CG11430	FBgn0041585	olf186-F	mRNA		CG11430	FBgn0041585	olf186-F	mRNA
COMMON	equivalent	CG11436	FBgn0029713	CG11436	mRNA		CG11436	FBgn0029713	CG11436	mRNA
COMMON	equivalent	CG11437	FBgn0037165	CG11437	mRNA		CG11437	FBgn0037165	CG11437	mRNA
COMMON	equivalent	CG11438	FBgn0037164	CG11438	mRNA		CG11438	FBgn0037164	CG11438	mRNA
COMMON	equivalent	CG11440	FBgn0037163	laza	mRNA		CG11440	FBgn0037163	laza	mRNA
COMMON	equivalent	CG11444	FBgn0029715	CG11444	mRNA		CG11444	FBgn0029715	CG11444	mRNA
COMMON	equivalent	CG11447	FBgn0038737	CG11447	mRNA		CG11447	FBgn0038737	CG11447	mRNA
COMMON	equivalent	CG11448	FBgn0024985	CG11448	mRNA		CG11448	FBgn0024985	CG11448	mRNA
COMMON	equivalent	CG11449	FBgn0037162	CG11449	mRNA		CG11449	FBgn0037162	CG11449	mRNA
COMMON	equivalent	CG11450	FBgn0002931	net	mRNA		CG11450	FBgn0002931	net	mRNA
COMMON	equivalent	CG11451	FBgn0037025	Spc105R	mRNA		CG11451	FBgn0037025	Spc105R	mRNA
COMMON	equivalent	CG11453	FBgn0038734	CG11453	mRNA		CG11453	FBgn0038734	CG11453	mRNA
COMMON	equivalent	CG11454	FBgn0031224	CG11454	mRNA		CG11454	FBgn0031224	CG11454	mRNA
COMMON	equivalent	CG11455	FBgn0031228	CG11455	mRNA		CG11455	FBgn0031228	ND-15	mRNA
COMMON	equivalent	CG11456	FBgn0037031	CG11456	mRNA		CG11456	FBgn0037031	CG11456	mRNA
COMMON	equivalent	CG11458	FBgn0040637	CG11458	mRNA		CG11458	FBgn0040637	CG11458	mRNA
COMMON	equivalent	CG11459	FBgn0037396	CG11459	mRNA		CG11459	FBgn0037396	CG11459	mRNA
COMMON	equivalent	CG1146	FBgn0035346	CG1146	mRNA		CG1146	FBgn0035346	CG1146	mRNA
COMMON	equivalent	CG11466	FBgn0038037	Cyp9f2	mRNA		CG11466	FBgn0038037	Cyp9f2	mRNA
COMMON	equivalent	CG1147	FBgn0037408	NPFR1	mRNA		CG1147	FBgn0037408	NPFR	mRNA
COMMON	equivalent	CG11470	FBgn0039671	CG11470	mRNA		CG11470	FBgn0039671	CG11470	mRNA
COMMON	equivalent	CG11471	FBgn0027086	Aats-ile	mRNA		CG11471	FBgn0027086	Aats-ile	mRNA
COMMON	equivalent	CG11474	FBgn0034688	CG11474	mRNA		CG11474	FBgn0034688	CG11474	mRNA
COMMON	equivalent	CG11475	FBgn0034687	CG11475	mRNA		CG11475	FBgn0034687	CG11475	mRNA
COMMON	equivalent	CG1148	FBgn0037410	Osi2	mRNA		CG1148	FBgn0037410	Osi2	mRNA
COMMON	equivalent	CG11482	FBgn0011659	Mlh1	mRNA		CG11482	FBgn0011659	Mlh1	mRNA
COMMON	equivalent	CG11486	FBgn0035397	CG11486	mRNA		CG11486	FBgn0035397	CG11486	mRNA
COMMON	equivalent	CG11488	FBgn0031231	mRpL10	mRNA		CG11488	FBgn0031231	mRpL10	mRNA
COMMON	equivalent	CG11489	FBgn0025702	CG11489	mRNA		CG11489	FBgn0025702	srpk79D	mRNA
COMMON	equivalent	CG1149	FBgn0015770	MstProx	mRNA		CG1149	FBgn0015770	MstProx	mRNA
COMMON	equivalent	CG11490	FBgn0031233	CG11490	mRNA		CG11490	FBgn0031233	Tbc1d15-17	mRNA
COMMON	equivalent	CG11491	FBgn0000210	br	mRNA		CG11491	FBgn0000210	br	mRNA
COMMON	equivalent	CG11495	FBgn0024194	rasp	mRNA		CG11495	FBgn0024194	rasp	mRNA
COMMON	equivalent	CG11498	FBgn0039749	CG11498	mRNA		CG11498	FBgn0039749	CG11498	mRNA
COMMON	equivalent	CG1150	FBgn0037411	Osi3	mRNA		CG1150	FBgn0037411	Osi3	mRNA
COMMON	equivalent	CG11500	FBgn0040623	Spase12	mRNA		CG11500	FBgn0040623	Spase12	mRNA
COMMON	equivalent	CG11501	FBgn0039666	CG11501	mRNA		CG11501	FBgn0039666	Diedel	mRNA
COMMON	equivalent	CG11502	FBgn0003651	svp	mRNA		CG11502	FBgn0003651	svp	mRNA
COMMON	equivalent	CG11504	FBgn0039733	CG11504	mRNA		CG11504	FBgn0039733	CG11504	mRNA
COMMON	equivalent	CG11505	FBgn0035424	CG11505	mRNA		CG11505	FBgn0035424	CG11505	mRNA
COMMON	equivalent	CG1151	FBgn0027527	Osi6	mRNA		CG1151	FBgn0027527	Osi6	mRNA
COMMON	equivalent	CG11512	FBgn0010040	GstD4	mRNA		CG11512	FBgn0010040	GstD4	mRNA
COMMON	equivalent	CG11513	FBgn0041164	armi	mRNA		CG11513	FBgn0041164	armi	mRNA
COMMON	equivalent	CG11516	FBgn0004369	Ptp99A	mRNA		CG11516	FBgn0004369	Ptp99A	mRNA
COMMON	equivalent	CG11518	FBgn0043900	pygo	mRNA		CG11518	FBgn0043900	pygo	mRNA
COMMON	equivalent	CG1152	FBgn0001112	Gld	mRNA		CG1152	FBgn0001112	Gld	mRNA
COMMON	equivalent	CG11522	FBgn0039857	RpL6	mRNA		CG11522	FBgn0039857	RpL6	mRNA
COMMON	equivalent	CG11523	FBgn0037156	CG11523	mRNA		CG11523	FBgn0037156	CG11523	mRNA
COMMON	equivalent	CG11525	FBgn0039858	CycG	mRNA		CG11525	FBgn0039858	CycG	mRNA
COMMON	equivalent	CG11526	FBgn0035437	CG11526	mRNA		CG11526	FBgn0035437	Strip	mRNA
COMMON	equivalent	CG11527	FBgn0011722	Tig	mRNA		CG11527	FBgn0011722	Tig	mRNA
COMMON	equivalent	CG11529	FBgn0036264	CG11529	mRNA		CG11529	FBgn0036264	CG11529	mRNA
COMMON	equivalent	CG1153	FBgn0037414	Osi7	mRNA		CG1153	FBgn0037414	Osi7	mRNA
COMMON	equivalent	CG11533	FBgn0039908	Asator	mRNA		CG11533	FBgn0039908	Asator	mRNA
COMMON	equivalent	CG11534	FBgn0046296	CG11534	mRNA		CG11534	FBgn0046296	CG11534	mRNA
COMMON	equivalent	CG11537	FBgn0035400	CG11537	mRNA		CG11537	FBgn0035400	CG11537	mRNA
COMMON	equivalent	CG11539	FBgn0039859	CG11539	mRNA		CG11539	FBgn0039859	CG11539	mRNA
COMMON	equivalent	CG1154	FBgn0037419	Osi12	mRNA		CG1154	FBgn0037419	Osi12	mRNA
COMMON	equivalent	CG11546	FBgn0010504	kermit	mRNA		CG11546	FBgn0010504	kermit	mRNA
COMMON	equivalent	CG1155	FBgn0040279	Osi14	mRNA		CG1155	FBgn0040279	Osi14	mRNA
COMMON	equivalent	CG11550	FBgn0039864	CG11550	mRNA		CG11550	FBgn0039864	CG11550	mRNA
COMMON	equivalent	CG11551	FBgn0025776	ind	mRNA		CG11551	FBgn0025776	ind	mRNA
COMMON	equivalent	CG11552	FBgn0036465	Rpn12R	mRNA		CG11552	FBgn0036465	Rpn12R	mRNA
COMMON	equivalent	CG11555	FBgn0086856	CG11555	mRNA		CG11555	FBgn0086856	CG11555	mRNA
COMMON	equivalent	CG11556	FBgn0030230	Rph	mRNA		CG11556	FBgn0030230	Rph	mRNA
COMMON	equivalent	CG11560	FBgn0036249	CG11560	mRNA		CG11560	FBgn0036249	CG11560	mRNA
COMMON	equivalent	CG11561	FBgn0003444	smo	mRNA		CG11561	FBgn0003444	smo	mRNA
COMMON	equivalent	CG11562	FBgn0031247	CG11562	mRNA		CG11562	FBgn0031247	CG11562	mRNA
COMMON	equivalent	CG11563	FBgn0039868	CG11563	mRNA		CG11563	FBgn0039868	CG11563	mRNA
COMMON	equivalent	CG11566	FBgn0031159	CG11566	mRNA		CG11566	FBgn0031159	CG11566	mRNA
COMMON	equivalent	CG11567	FBgn0015623	Cpr	mRNA		CG11567	FBgn0015623	Cpr	mRNA
COMMON	equivalent	CG1157	FBgn0037424	Osi15	mRNA		CG1157	FBgn0037424	Osi15	mRNA
COMMON	equivalent	CG11570	FBgn0036230	CG11570	mRNA		CG11570	FBgn0036230	CG11570	mRNA
COMMON	equivalent	CG11575	FBgn0039879	Ir100a	mRNA		CG11575	FBgn0039879	Ir100a	mRNA
COMMON	equivalent	CG11576	FBgn0039882	CG11576	mRNA		CG11576	FBgn0039882	CG11576	mRNA
COMMON	equivalent	CG11577	FBgn0036847	CG11577	mRNA		CG11577	FBgn0036847	CG11577	mRNA
COMMON	equivalent	CG11579	FBgn0000117	arm	mRNA		CG11579	FBgn0000117	arm	mRNA
COMMON	equivalent	CG1158	FBgn0037310	Tim17b1	mRNA		CG1158	FBgn0037310	Tim17b1	mRNA
COMMON	equivalent	CG11581	FBgn0030540	CG11581	mRNA		CG11581	FBgn0030540	CG11581	mRNA
COMMON	equivalent	CG11582	FBgn0035525	CG11582	mRNA		CG11582	FBgn0261952	srw	mRNA
COMMON	equivalent	CG11583	FBgn0035524	CG11583	mRNA		CG11583	FBgn0035524	CG11583	mRNA
COMMON	equivalent	CG11584	FBgn0030541	CG11584	mRNA		CG11584	FBgn0030541	CG11584	mRNA
COMMON	equivalent	CG11585	FBgn0030543	CG11585	mRNA		CG11585	FBgn0030543	CG11585	mRNA
COMMON	equivalent	CG11586	FBgn0035520	CG11586	mRNA		CG11586	FBgn0035520	CG11586	mRNA
COMMON	equivalent	CG11588	FBgn0036221	CG11588	mRNA		CG11588	FBgn0036221	CG11588	mRNA
COMMON	equivalent	CG11589	FBgn0028664	VhaM9.7-1	mRNA		CG11589	FBgn0028664	VhaM9.7-c	mRNA
COMMON	equivalent	CG11590	FBgn0030545	CG11590	mRNA		CG11590	FBgn0030545	CG11590	mRNA
COMMON	equivalent	CG11591	FBgn0035491	Dpy-30L2	mRNA		CG11591	FBgn0035491	Dpy-30L2	mRNA
COMMON	equivalent	CG11592	FBgn0025686	CG11592	mRNA		CG11592	FBgn0025686	Amnionless	mRNA
COMMON	equivalent	CG11593	FBgn0035488	CG11593	mRNA		CG11593	FBgn0035488	CG11593	mRNA
COMMON	equivalent	CG11594	FBgn0035484	CG11594	mRNA		CG11594	FBgn0035484	CG11594	mRNA
COMMON	equivalent	CG11596	FBgn0023522	CG11596	mRNA		CG11596	FBgn0023522	CG11596	mRNA
COMMON	equivalent	CG11597	FBgn0036212	CG11597	mRNA		CG11597	FBgn0036212	CG11597	mRNA
COMMON	equivalent	CG11598	FBgn0038067	CG11598	mRNA		CG11598	FBgn0038067	CG11598	mRNA
COMMON	equivalent	CG11600	FBgn0038068	CG11600	mRNA		CG11600	FBgn0038068	CG11600	mRNA
COMMON	equivalent	CG11601	FBgn0031244	CG11601	mRNA		CG11601	FBgn0031244	CG11601	mRNA
COMMON	equivalent	CG11604	FBgn0086912	mbm	mRNA		CG11604	FBgn0086912	mbm	mRNA
COMMON	equivalent	CG11606	FBgn0022246	Rpp30	mRNA		CG11606	FBgn0022246	Rpp30	mRNA
COMMON	equivalent	CG11607	FBgn0001170	H2.0	mRNA		CG11607	FBgn0001170	H2.0	mRNA
COMMON	equivalent	CG11608	FBgn0038069	CG11608	mRNA		CG11608	FBgn0038069	CG11608	mRNA
COMMON	equivalent	CG1161	FBgn0037313	CG1161	mRNA		CG1161	FBgn0037313	CG1161	mRNA
COMMON	equivalent	CG11611	FBgn0036204	Tim13	mRNA		CG11611	FBgn0036204	Tim13	mRNA
COMMON	equivalent	CG11614	FBgn0002945	nkd	mRNA		CG11614	FBgn0002945	nkd	mRNA
COMMON	equivalent	CG11617	FBgn0031232	CG11617	mRNA		CG11617	FBgn0031232	CG11617	mRNA
COMMON	equivalent	CG11619	FBgn0036836	CG11619	mRNA		CG11619	FBgn0036836	CG11619	mRNA
COMMON	equivalent	CG11621	FBgn0015278	Pi3K68D	mRNA		CG11621	FBgn0015278	Pi3K68D	mRNA
COMMON	equivalent	CG11622	FBgn0026056	Rlip	mRNA		CG11622	FBgn0026056	Rlip	mRNA
COMMON	equivalent	CG11624	FBgn0003943	Ubi-p63E	mRNA		CG11624	FBgn0003943	Ubi-p63E	mRNA
COMMON	equivalent	CG11626	FBgn0038705	CG11626	mRNA		CG11626	FBgn0038705	CG11626	mRNA
COMMON	equivalent	CG11628	FBgn0086779	step	mRNA		CG11628	FBgn0086779	step	mRNA
COMMON	equivalent	CG11629	FBgn0032965	CG11629	mRNA		CG11629	FBgn0032965	CG11629	mRNA
COMMON	equivalent	CG1163	FBgn0003275	RpII18	mRNA		CG1163	FBgn0003275	RpII18	mRNA
COMMON	equivalent	CG11630	FBgn0032964	CG11630	mRNA		CG11630	FBgn0032964	CG11630	mRNA
COMMON	equivalent	CG11634	FBgn0032968	CG11634	mRNA		CG11634	FBgn0032968	CG11634	mRNA
COMMON	equivalent	CG11635	FBgn0033283	CG11635	mRNA		CG11635	FBgn0033283	CG11635	mRNA
COMMON	equivalent	CG11637	FBgn0036822	CG11637	mRNA		CG11637	FBgn0036822	NijB	mRNA
COMMON	equivalent	CG11638	FBgn0040351	CG11638	mRNA		CG11638	FBgn0040351	CG11638	mRNA
COMMON	equivalent	CG11639	FBgn0040338	TfIIA-S-2	mRNA		CG11639	FBgn0040338	TfIIA-S-2	mRNA
COMMON	equivalent	CG11642	FBgn0040340	TRAM	mRNA		CG11642	FBgn0040340	TRAM	mRNA
COMMON	equivalent	CG11648	FBgn0000015	Abd-B	mRNA		CG11648	FBgn0000015	Abd-B	mRNA
COMMON	equivalent	CG1165	FBgn0004430	LysS	mRNA		CG1165	FBgn0004430	LysS	mRNA
COMMON	equivalent	CG11650	FBgn0002531	Lcp1	mRNA		CG11650	FBgn0002531	Lcp1	mRNA
COMMON	equivalent	CG11652	FBgn0036194	CG11652	mRNA		CG11652	FBgn0036194	CG11652	mRNA
COMMON	equivalent	CG11654	FBgn0014455	Ahcy13	mRNA		CG11654	FBgn0014455	Ahcy13	mRNA
COMMON	equivalent	CG11655	FBgn0030638	CG11655	mRNA		CG11655	FBgn0030638	CG11655	mRNA
COMMON	equivalent	CG11656	FBgn0038109	CG11656	mRNA		CG11656	FBgn0038109	CG11656	mRNA
COMMON	equivalent	CG11658	FBgn0036196	CG11658	mRNA		CG11658	FBgn0036196	CG11658	mRNA
COMMON	equivalent	CG11659	FBgn0038731	CG11659	mRNA		CG11659	FBgn0038731	CG11659	mRNA
COMMON	equivalent	CG11660	FBgn0036187	CG11660	mRNA		CG11660	FBgn0036187	RIOK1	mRNA
COMMON	equivalent	CG11661	FBgn0010352	Nc73EF	mRNA		CG11661	FBgn0010352	Nc73EF	mRNA
COMMON	equivalent	CG11663	FBgn0029539	CG11663	mRNA		CG11663	FBgn0029539	CG11663	mRNA
COMMON	equivalent	CG11664	FBgn0040341	CG11664	mRNA		CG11664	FBgn0040341	CG11664	mRNA
COMMON	equivalent	CG11665	FBgn0033028	CG11665	mRNA		CG11665	FBgn0033028	CG11665	mRNA
COMMON	equivalent	CG11666	FBgn0040648	CG11666	mRNA		CG11666	FBgn0040648	CG11666	mRNA
COMMON	equivalent	CG11668	FBgn0038113	CG11668	mRNA		CG11668	FBgn0038113	CG11668	mRNA
COMMON	equivalent	CG11669	FBgn0033296	CG11669	mRNA		CG11669	FBgn0033296	Mal-A7	mRNA
COMMON	equivalent	CG1167	FBgn0003206	Ras64B	mRNA		CG1167	FBgn0003206	Ras64B	mRNA
COMMON	equivalent	CG11670	FBgn0038114	CG11670	mRNA		CG11670	FBgn0038114	CG11670	mRNA
COMMON	equivalent	CG11671	FBgn0037562	CG11671	mRNA		CG11671	FBgn0037562	CG11671	mRNA
COMMON	equivalent	CG11672	FBgn0037563	CG11672	mRNA		CG11672	FBgn0037563	CG11672	mRNA
COMMON	equivalent	CG11674	FBgn0030551	CG11674	mRNA		CG11674	FBgn0030551	CG11674	mRNA
COMMON	equivalent	CG11678	FBgn0011741	Actr13E	mRNA		CG11678	FBgn0011741	Arp6	mRNA
COMMON	equivalent	CG11679	FBgn0030678	CG11679	mRNA		CG11679	FBgn0030678	CG11679	mRNA
COMMON	equivalent	CG1168	FBgn0041707	7B2	mRNA		CG1168	FBgn0041707	7B2	mRNA
COMMON	equivalent	CG11680	FBgn0002774	mle	mRNA		CG11680	FBgn0002774	mle	mRNA
COMMON	equivalent	CG11686	FBgn0040551	CG11686	mRNA		CG11686	FBgn0040551	CG11686	mRNA
COMMON	equivalent	CG1169	FBgn0037428	Osi18	mRNA		CG1169	FBgn0037428	Osi18	mRNA
COMMON	equivalent	CG11693	FBgn0037570	CG11693	mRNA		CG11693	FBgn0037570	CG11693	mRNA
COMMON	equivalent	CG11694	FBgn0037571	CG11694	mRNA		CG11694	FBgn0037571	CG11694	mRNA
COMMON	equivalent	CG11695	FBgn0030316	CG11695	mRNA		CG11695	FBgn0030316	CG11695	mRNA
COMMON	equivalent	CG11696	FBgn0030314	CG11696	mRNA		CG11696	FBgn0030314	CG11696	mRNA
COMMON	equivalent	CG11697	FBgn0030313	CG11697	mRNA		CG11697	FBgn0030313	CG11697	mRNA
COMMON	equivalent	CG11698	FBgn0037572	CG11698	mRNA		CG11698	FBgn0037572	CG11698	mRNA
COMMON	equivalent	CG11699	FBgn0030311	CG11699	mRNA		CG11699	FBgn0030311	CG11699	mRNA
COMMON	equivalent	CG11703	FBgn0038690	CG11703	mRNA		CG11703	FBgn0038690	CG11703	mRNA
COMMON	equivalent	CG11709	FBgn0030310	PGRP-SA	mRNA		CG11709	FBgn0030310	PGRP-SA	mRNA
COMMON	equivalent	CG1171	FBgn0004552	Akh	mRNA		CG1171	FBgn0004552	Akh	mRNA
COMMON	equivalent	CG11710	FBgn0031115	CG11710	mRNA		CG11710	FBgn0031115	CG11710	mRNA
COMMON	equivalent	CG11711	FBgn0259481	Mob2	mRNA		CG11711	FBgn0259481	Mob2	mRNA
COMMON	equivalent	CG11714	FBgn0036170	CG11714	mRNA		CG11714	FBgn0036170	CG11714	mRNA
COMMON	equivalent	CG11715	FBgn0030304	Cyp4g15	mRNA		CG11715	FBgn0030304	Cyp4g15	mRNA
COMMON	equivalent	CG11719	FBgn0002865	Mst98Ca	mRNA		CG11719	FBgn0002865	Mst98Ca	mRNA
COMMON	equivalent	CG11720	FBgn0003373	Sgs3	mRNA		CG11720	FBgn0003373	Sgs3	mRNA
COMMON	equivalent	CG11722	FBgn0037777	CG11722	mRNA		CG11722	FBgn0037777	CG11722	mRNA
COMMON	equivalent	CG11723	FBgn0031391	CG11723	mRNA		CG11723	FBgn0031391	CG11723	mRNA
COMMON	equivalent	CG11726	FBgn0036156	CG11726	mRNA		CG11726	FBgn0036156	CG11726	mRNA
COMMON	equivalent	CG11727	FBgn0030299	CG11727	mRNA		CG11727	FBgn0262740	Evi5	mRNA
COMMON	equivalent	CG11732	FBgn0037589	Obp85a	mRNA		CG11732	FBgn0037589	Obp85a	mRNA
COMMON	equivalent	CG11734	FBgn0031107	HERC2	mRNA		CG11734	FBgn0031107	HERC2	mRNA
COMMON	equivalent	CG11735	FBgn0037590	Or85b	mRNA		CG11735	FBgn0037590	Or85b	mRNA
COMMON	equivalent	CG11737	FBgn0037592	CG11737	mRNA		CG11737	FBgn0037592	CG11737	mRNA
COMMON	equivalent	CG11738	FBgn0027334	l(1)G0004	mRNA		CG11738	FBgn0027334	l(1)G0004	mRNA
COMMON	equivalent	CG11739	FBgn0037239	CG11739	mRNA		CG11739	FBgn0037239	CG11739	mRNA
COMMON	equivalent	CG11741	FBgn0040531	CG11741	mRNA		CG11741	FBgn0040531	CG11741	mRNA
COMMON	equivalent	CG11742	FBgn0037594	Or85d	mRNA		CG11742	FBgn0037594	Or85d	mRNA
COMMON	equivalent	CG11748	FBgn0031109	Obp19a	mRNA		CG11748	FBgn0031109	Obp19a	mRNA
COMMON	equivalent	CG11750	FBgn0030294	CG11750	mRNA		CG11750	FBgn0030294	Pa1	mRNA
COMMON	equivalent	CG11752	FBgn0030292	CG11752	mRNA		CG11752	FBgn0030292	CG11752	mRNA
COMMON	equivalent	CG11753	FBgn0037603	CG11753	mRNA		CG11753	FBgn0037603	CG11753	mRNA
COMMON	equivalent	CG11755	FBgn0037611	CG11755	mRNA		CG11755	FBgn0037611	CG11755	mRNA
COMMON	equivalent	CG11756	FBgn0030290	CG11756	mRNA		CG11756	FBgn0030290	CG11756	mRNA
COMMON	equivalent	CG11759	FBgn0028421	Kap3	mRNA		CG11759	FBgn0028421	Kap3	mRNA
COMMON	equivalent	CG1176	FBgn0011282	Pbprp4	mRNA		CG1176	FBgn0011282	Obp84a	mRNA
COMMON	equivalent	CG11760	FBgn0037615	CG11760	mRNA		CG11760	FBgn0037615	CG11760	mRNA
COMMON	equivalent	CG11761	FBgn0033528	trsn	mRNA		CG11761	FBgn0033528	trsn	mRNA
COMMON	equivalent	CG11762	FBgn0037618	CG11762	mRNA		CG11762	FBgn0037618	CG11762	mRNA
COMMON	equivalent	CG11765	FBgn0033518	Prx2540-2	mRNA		CG11765	FBgn0033518	Prx2540-2	mRNA
COMMON	equivalent	CG11767	FBgn0026394	Or24a	mRNA		CG11767	FBgn0026394	Or24a	mRNA
COMMON	equivalent	CG11768	FBgn0037625	CG11768	mRNA		CG11768	FBgn0037625	CG11768	mRNA
COMMON	equivalent	CG11770	FBgn0002552	lin	mRNA		CG11770	FBgn0002552	lin	mRNA
COMMON	equivalent	CG11771	FBgn0039252	CG11771	mRNA		CG11771	FBgn0039252	CG11771	mRNA
COMMON	equivalent	CG11775	FBgn0037630	Ir85a	mRNA		CG11775	FBgn0037630	Ir85a	mRNA
COMMON	equivalent	CG11777	FBgn0033527	CG11777	mRNA		CG11777	FBgn0033527	CG11777	mRNA
COMMON	equivalent	CG11778	FBgn0033371	CG11778	mRNA		CG11778	FBgn0033371	CNT1	mRNA
COMMON	equivalent	CG11779	FBgn0038683	CG11779	mRNA		CG11779	FBgn0038683	CG11779	mRNA
COMMON	equivalent	CG11780	FBgn0039258	beta4GalT7	mRNA		CG11780	FBgn0039258	beta4GalT7	mRNA
COMMON	equivalent	CG11781	FBgn0039259	CG11781	mRNA		CG11781	FBgn0039259	CG11781	mRNA
COMMON	equivalent	CG11783	FBgn0015240	Hr96	mRNA		CG11783	FBgn0015240	Hr96	mRNA
COMMON	equivalent	CG11784	FBgn0033381	CG11784	mRNA		CG11784	FBgn0033381	GstE13	mRNA
COMMON	equivalent	CG11785	FBgn0045866	bai	mRNA		CG11785	FBgn0045866	bai	mRNA
COMMON	equivalent	CG11786	FBgn0039264	CG11786	mRNA		CG11786	FBgn0039264	CG11786	mRNA
COMMON	equivalent	CG11788	FBgn0034495	CG11788	mRNA		CG11788	FBgn0034495	CG11788	mRNA
COMMON	equivalent	CG1179	FBgn0004425	LysB	mRNA		CG1179	FBgn0004425	LysB	mRNA
COMMON	equivalent	CG11790	FBgn0039265	CG11790	mRNA		CG11790	FBgn0039265	CG11790	mRNA
COMMON	equivalent	CG11791	FBgn0039266	CG11791	mRNA		CG11791	FBgn0039266	CG11791	mRNA
COMMON	equivalent	CG11793	FBgn0003462	Sod	mRNA		CG11793	FBgn0003462	Sod	mRNA
COMMON	equivalent	CG11796	FBgn0036992	CG11796	mRNA		CG11796	FBgn0036992	CG11796	mRNA
COMMON	equivalent	CG11797	FBgn0034468	Obp56a	mRNA		CG11797	FBgn0034468	Obp56a	mRNA
COMMON	equivalent	CG11798	FBgn0015371	chn	mRNA		CG11798	FBgn0015371	chn	mRNA
COMMON	equivalent	CG11799	FBgn0036134	Mnf	mRNA		CG11799	FBgn0036134	fd68A	mRNA
COMMON	equivalent	CG1180	FBgn0004428	LysE	mRNA		CG1180	FBgn0004428	LysE	mRNA
COMMON	equivalent	CG11801	FBgn0036128	Elo68beta	mRNA		CG11801	FBgn0036128	Elo68beta	mRNA
COMMON	equivalent	CG11802	FBgn0030346	CG11802	mRNA		CG11802	FBgn0030346	CG11802	mRNA
COMMON	equivalent	CG11804	FBgn0029092	ced-6	mRNA		CG11804	FBgn0029092	ced-6	mRNA
COMMON	equivalent	CG11807	FBgn0033996	CG11807	mRNA		CG11807	FBgn0033996	CG11807	mRNA
COMMON	equivalent	CG11808	FBgn0034000	CG11808	mRNA		CG11808	FBgn0034000	CG11808	mRNA
COMMON	equivalent	CG11811	FBgn0036099	CG11811	mRNA		CG11811	FBgn0036099	CG11811	mRNA
COMMON	equivalent	CG11815	FBgn0035299	CG11815	mRNA		CG11815	FBgn0035299	CG11815	mRNA
COMMON	equivalent	CG11816	FBgn0030495	CG11816	mRNA		CG11816	FBgn0030495	CG11816	mRNA
COMMON	equivalent	CG11820	FBgn0039270	CG11820	mRNA		CG11820	FBgn0039270	PQBP1	mRNA
COMMON	equivalent	CG11821	FBgn0038680	Cyp12a5	mRNA		CG11821	FBgn0038680	Cyp12a5	mRNA
COMMON	equivalent	CG11822	FBgn0031261	nAcRbeta-21C	mRNA		CG11822	FBgn0031261	nAChRbeta3	mRNA
COMMON	equivalent	CG11825	FBgn0033519	CG11825	mRNA		CG11825	FBgn0033519	CG11825	mRNA
COMMON	equivalent	CG11828	FBgn0039616	CG11828	mRNA		CG11828	FBgn0039616	CG11828	mRNA
COMMON	equivalent	CG11833	FBgn0041780	Ssl2	mRNA		CG11833	FBgn0041780	Ssl2	mRNA
COMMON	equivalent	CG11835	FBgn0031264	CG11835	mRNA		CG11835	FBgn0031264	CG11835	mRNA
COMMON	equivalent	CG11836	FBgn0039272	CG11836	mRNA		CG11836	FBgn0039272	CG11836	mRNA
COMMON	equivalent	CG11837	FBgn0039627	CG11837	mRNA		CG11837	FBgn0039627	CG11837	mRNA
COMMON	equivalent	CG11838	FBgn0260933	rempA	mRNA		CG11838	FBgn0260933	rempA	mRNA
COMMON	equivalent	CG11839	FBgn0039271	CG11839	mRNA		CG11839	FBgn0039271	CG11839	mRNA
COMMON	equivalent	CG11840	FBgn0031260	Spp	mRNA		CG11840	FBgn0031260	Spp	mRNA
COMMON	equivalent	CG11841	FBgn0039628	CG11841	mRNA		CG11841	FBgn0039628	CG11841	mRNA
COMMON	equivalent	CG11842	FBgn0039629	CG11842	mRNA		CG11842	FBgn0039629	CG11842	mRNA
COMMON	equivalent	CG11843	FBgn0039630	CG11843	mRNA		CG11843	FBgn0039630	CG11843	mRNA
COMMON	equivalent	CG11844	FBgn0046214	vig2	mRNA		CG11844	FBgn0046214	vig2	mRNA
COMMON	equivalent	CG11847	FBgn0259152	Clbn	mRNA		CG11847	FBgn0259152	Clbn	mRNA
COMMON	equivalent	CG11848	FBgn0039282	Bili	mRNA		CG11848	FBgn0039282	Bili	mRNA
COMMON	equivalent	CG11849	FBgn0039286	dan	mRNA		CG11849	FBgn0039286	dan	mRNA
COMMON	equivalent	CG11851	FBgn0039293	CG11851	mRNA		CG11851	FBgn0039293	CG11851	mRNA
COMMON	equivalent	CG11852	FBgn0039297	CG11852	mRNA		CG11852	FBgn0039297	CG11852	mRNA
COMMON	equivalent	CG11853	FBgn0039298	to	mRNA		CG11853	FBgn0039298	to	mRNA
COMMON	equivalent	CG11854	FBgn0039299	CG11854	mRNA		CG11854	FBgn0039299	CG11854	mRNA
COMMON	equivalent	CG11856	FBgn0039302	Nup358	mRNA		CG11856	FBgn0039302	Nup358	mRNA
COMMON	equivalent	CG11857	FBgn0039303	CG11857	mRNA		CG11857	FBgn0039303	CG11857	mRNA
COMMON	equivalent	CG11858	FBgn0039305	CG11858	mRNA		CG11858	FBgn0039305	CG11858	mRNA
COMMON	equivalent	CG11859	FBgn0039306	CG11859	mRNA		CG11859	FBgn0039306	RIOK2	mRNA
COMMON	equivalent	CG11864	FBgn0028944	CG11864	mRNA		CG11864	FBgn0028944	Semp1	mRNA
COMMON	equivalent	CG11865	FBgn0028947	CG11865	mRNA		CG11865	FBgn0028947	CG11865	mRNA
COMMON	equivalent	CG11866	FBgn0033486	CG11866	mRNA		CG11866	FBgn0033486	dmpd	mRNA
COMMON	equivalent	CG11873	FBgn0039633	CG11873	mRNA		CG11873	FBgn0039633	CG11873	mRNA
COMMON	equivalent	CG11874	FBgn0039634	CG11874	mRNA		CG11874	FBgn0039634	alpha-Man-Ib	mRNA
COMMON	equivalent	CG11875	FBgn0039301	CG11875	mRNA		CG11875	FBgn0039301	Nup37	mRNA
COMMON	equivalent	CG11876	FBgn0039635	CG11876	mRNA		CG11876	FBgn0039635	CG11876	mRNA
COMMON	equivalent	CG11877	FBgn0039636	CG11877	mRNA		CG11877	FBgn0039636	Atg14	mRNA
COMMON	equivalent	CG11878	FBgn0039310	CG11878	mRNA		CG11878	FBgn0039310	CG11878	mRNA
COMMON	equivalent	CG11880	FBgn0039637	CG11880	mRNA		CG11880	FBgn0039637	CG11880	mRNA
COMMON	equivalent	CG11881	FBgn0039638	dgt6	mRNA		CG11881	FBgn0039638	dgt6	mRNA
COMMON	equivalent	CG11882	FBgn0039642	CG11882	mRNA		CG11882	FBgn0039642	CG11882	mRNA
COMMON	equivalent	CG11883	FBgn0033538	CG11883	mRNA		CG11883	FBgn0033538	CG11883	mRNA
COMMON	equivalent	CG11885	FBgn0031253	CG11885	mRNA		CG11885	FBgn0031253	CG11885	mRNA
COMMON	equivalent	CG11886	FBgn0041186	Slbp	mRNA		CG11886	FBgn0041186	Slbp	mRNA
COMMON	equivalent	CG11887	FBgn0033540	StIP	mRNA		CG11887	FBgn0033540	Elp2	mRNA
COMMON	equivalent	CG11888	FBgn0028692	Rpn2	mRNA		CG11888	FBgn0028692	Rpn2	mRNA
COMMON	equivalent	CG11889	FBgn0039308	CG11889	mRNA		CG11889	FBgn0039308	CG11889	mRNA
COMMON	equivalent	CG11891	FBgn0039309	CG11891	mRNA		CG11891	FBgn0039309	CG11891	mRNA
COMMON	equivalent	CG11892	FBgn0039313	CG11892	mRNA		CG11892	FBgn0039313	CG11892	mRNA
COMMON	equivalent	CG11893	FBgn0039316	CG11893	mRNA		CG11893	FBgn0039316	CG11893	mRNA
COMMON	equivalent	CG11895	FBgn0024836	stan	mRNA		CG11895	FBgn0024836	stan	mRNA
COMMON	equivalent	CG11896	FBgn0038488	m-cup	mRNA		CG11896	FBgn0038488	m-cup	mRNA
COMMON	equivalent	CG11897	FBgn0039644	CG11897	mRNA		CG11897	FBgn0039644	CG11897	mRNA
COMMON	equivalent	CG11898	FBgn0039645	CG11898	mRNA		CG11898	FBgn0039645	CG11898	mRNA
COMMON	equivalent	CG11899	FBgn0014427	CG11899	mRNA		CG11899	FBgn0014427	CG11899	mRNA
COMMON	equivalent	CG11900	FBgn0039650	CG11900	mRNA		CG11900	FBgn0039650	Mesh1	mRNA
COMMON	equivalent	CG11901	FBgn0029176	Ef1gamma	mRNA		CG11901	FBgn0029176	Ef1gamma	mRNA
COMMON	equivalent	CG11902	FBgn0028647	CG11902	mRNA		CG11902	FBgn0028647	CG11902	mRNA
COMMON	equivalent	CG11905	FBgn0036678	CG11905	mRNA		CG11905	FBgn0036678	CG11905	mRNA
COMMON	equivalent	CG11906	FBgn0034425	CG11906	mRNA		CG11906	FBgn0034425	CG11906	mRNA
COMMON	equivalent	CG11907	FBgn0031250	Ent1	mRNA		CG11907	FBgn0031250	Ent1	mRNA
COMMON	equivalent	CG11908	FBgn0027376	rha	mRNA		CG11908	FBgn0027376	rha	mRNA
COMMON	equivalent	CG11909	FBgn0039330	CG11909	mRNA		CG11909	FBgn0261575	tobi	mRNA
COMMON	equivalent	CG11910	FBgn0039332	CG11910	mRNA		CG11910	FBgn0039332	alrm	mRNA
COMMON	equivalent	CG11911	FBgn0031249	CG11911	mRNA		CG11911	FBgn0031249	CG11911	mRNA
COMMON	equivalent	CG11912	FBgn0031248	CG11912	mRNA		CG11912	FBgn0031248	CG11912	mRNA
COMMON	equivalent	CG11913	FBgn0039331	CG11913	mRNA		CG11913	FBgn0039331	ND-49L	mRNA
COMMON	equivalent	CG11919	FBgn0033564	CG11919	mRNA		CG11919	FBgn0033564	Pex6	mRNA
COMMON	equivalent	CG11920	FBgn0039274	CG11920	mRNA		CG11920	FBgn0039274	CG11920	mRNA
COMMON	equivalent	CG11921	FBgn0004897	fd96Ca	mRNA		CG11921	FBgn0004897	fd96Ca	mRNA
COMMON	equivalent	CG11922	FBgn0004898	fd96Cb	mRNA		CG11922	FBgn0004898	fd96Cb	mRNA
COMMON	equivalent	CG11924	FBgn0000286	Cf2	mRNA		CG11924	FBgn0000286	Cf2	mRNA
COMMON	equivalent	CG11926	FBgn0031640	CG11926	mRNA		CG11926	FBgn0031640	Mon1	mRNA
COMMON	equivalent	CG11927	FBgn0031638	CG11927	mRNA		CG11927	FBgn0031638	CG11927	mRNA
COMMON	equivalent	CG11929	FBgn0031620	CG11929	mRNA		CG11929	FBgn0031620	CG11929	mRNA
COMMON	equivalent	CG1193	FBgn0037375	kat-60L1	mRNA		CG1193	FBgn0037375	kat-60L1	mRNA
COMMON	equivalent	CG11937	FBgn0086782	amn	mRNA		CG11937	FBgn0086782	amn	mRNA
COMMON	equivalent	CG11940	FBgn0031079	jog	mRNA		CG11940	FBgn0261811	pico	mRNA
COMMON	equivalent	CG11941	FBgn0026175	skpC	mRNA		CG11941	FBgn0026175	SkpC	mRNA
COMMON	equivalent	CG11942	FBgn0031074	skpE	mRNA		CG11942	FBgn0031074	SkpE	mRNA
COMMON	equivalent	CG11943	FBgn0031078	CG11943	mRNA		CG11943	FBgn0031078	Nup205	mRNA
COMMON	equivalent	CG11949	FBgn0010434	cora	mRNA		CG11949	FBgn0010434	cora	mRNA
COMMON	equivalent	CG11951	FBgn0039656	CG11951	mRNA		CG11951	FBgn0039656	CG11951	mRNA
COMMON	equivalent	CG11956	FBgn0040282	SP1029	mRNA		CG11956	FBgn0263236	SP1029	mRNA
COMMON	equivalent	CG11958	FBgn0015622	Cnx99A	mRNA		CG11958	FBgn0015622	Cnx99A	mRNA
COMMON	equivalent	CG11961	FBgn0034436	CG11961	mRNA		CG11961	FBgn0034436	CG11961	mRNA
COMMON	equivalent	CG11963	FBgn0037643	skap	mRNA		CG11963	FBgn0037643	skap	mRNA
COMMON	equivalent	CG11964	FBgn0037644	CG11964	mRNA		CG11964	FBgn0037644	CG11964	mRNA
COMMON	equivalent	CG11966	FBgn0037645	CG11966	mRNA		CG11966	FBgn0037645	CG11966	mRNA
COMMON	equivalent	CG11967	FBgn0037646	CG11967	mRNA		CG11967	FBgn0037646	CAHbeta	mRNA
COMMON	equivalent	CG11968	FBgn0037647	RagA	mRNA		CG11968	FBgn0037647	RagA-B	mRNA
COMMON	equivalent	CG11970	FBgn0027503	CG11970	mRNA		CG11970	FBgn0027503	CG11970	mRNA
COMMON	equivalent	CG11971	FBgn0260243	E(var)3-9	mRNA		CG11971	FBgn0260243	E(var)3-9	mRNA
COMMON	equivalent	CG11975	FBgn0037648	CG11975	mRNA		CG11975	FBgn0037648	CG11975	mRNA
COMMON	equivalent	CG11977	FBgn0037650	CG11977	mRNA		CG11977	FBgn0037650	CG11977	mRNA
COMMON	equivalent	CG11979	FBgn0033571	Rpb5	mRNA		CG11979	FBgn0033571	Rpb5	mRNA
COMMON	equivalent	CG11980	FBgn0037652	CG11980	mRNA		CG11980	FBgn0037652	CG11980	mRNA
COMMON	equivalent	CG11981	FBgn0026380	Prosbeta3	mRNA		CG11981	FBgn0026380	Prosbeta3	mRNA
COMMON	equivalent	CG11982	FBgn0037653	CG11982	mRNA		CG11982	FBgn0037653	CG11982	mRNA
COMMON	equivalent	CG11983	FBgn0037654	CG11983	mRNA		CG11983	FBgn0037654	CG11983	mRNA
COMMON	equivalent	CG11984	FBgn0037655	CG11984	mRNA		CG11984	FBgn0037655	CG11984	mRNA
COMMON	equivalent	CG11985	FBgn0040534	CG11985	mRNA		CG11985	FBgn0040534	CG11985	mRNA
COMMON	equivalent	CG11986	FBgn0037656	CG11986	mRNA		CG11986	FBgn0037656	CG11986	mRNA
COMMON	equivalent	CG11987	FBgn0015014	tgo	mRNA		CG11987	FBgn0264075	tgo	mRNA
COMMON	equivalent	CG11988	FBgn0002932	neur	mRNA		CG11988	FBgn0002932	neur	mRNA
COMMON	equivalent	CG11989	FBgn0036064	Ard1	mRNA		CG11989	FBgn0263251	vnc	mRNA
COMMON	equivalent	CG11990	FBgn0037657	hyx	mRNA		CG11990	FBgn0037657	hyx	mRNA
COMMON	equivalent	CG11992	FBgn0014018	Rel	mRNA		CG11992	FBgn0014018	Rel	mRNA
COMMON	equivalent	CG11993	FBgn0028708	Mst85C	mRNA		CG11993	FBgn0028708	Mst85C	mRNA
COMMON	equivalent	CG11994	FBgn0037661	Ada	mRNA		CG11994	FBgn0037661	Ada	mRNA
COMMON	equivalent	CG11997	FBgn0037662	CG11997	mRNA		CG11997	FBgn0037662	CG11997	mRNA
COMMON	equivalent	CG11999	FBgn0037312	CG11999	mRNA		CG11999	FBgn0037312	CG11999	mRNA
COMMON	equivalent	CG1200	FBgn0040281	Aplip1	mRNA		CG1200	FBgn0040281	Aplip1	mRNA
COMMON	equivalent	CG12000	FBgn0250746	Prosbeta7	mRNA		CG12000	FBgn0250746	Prosbeta7	mRNA
COMMON	equivalent	CG12001	FBgn0037265	CG12001	mRNA		CG12001	FBgn0037265	spartin	mRNA
COMMON	equivalent	CG12002	FBgn0011828	Pxn	mRNA		CG12002	FBgn0011828	Pxn	mRNA
COMMON	equivalent	CG12003	FBgn0035234	CG12003	mRNA		CG12003	FBgn0035234	CG12003	mRNA
COMMON	equivalent	CG12004	FBgn0035236	CG12004	mRNA		CG12004	FBgn0035236	CG12004	mRNA
COMMON	equivalent	CG12005	FBgn0037301	Mms19	mRNA		CG12005	FBgn0037301	Mms19	mRNA
COMMON	equivalent	CG12006	FBgn0035464	CG12006	mRNA		CG12006	FBgn0035464	CG12006	mRNA
COMMON	equivalent	CG12007	FBgn0037293	CG12007	mRNA		CG12007	FBgn0037293	CG12007	mRNA
COMMON	equivalent	CG12008	FBgn0004167	kst	mRNA		CG12008	FBgn0004167	kst	mRNA
COMMON	equivalent	CG12009	FBgn0035430	CG12009	mRNA		CG12009	FBgn0035430	CG12009	mRNA
COMMON	equivalent	CG12010	FBgn0035443	CG12010	mRNA		CG12010	FBgn0035443	CG12010	mRNA
COMMON	equivalent	CG12011	FBgn0035257	CG12011	mRNA		CG12011	FBgn0035257	CG12011	mRNA
COMMON	equivalent	CG12012	FBgn0035444	CG12012	mRNA		CG12012	FBgn0035444	CG12012	mRNA
COMMON	equivalent	CG12013	FBgn0035438	PHGPx	mRNA		CG12013	FBgn0035438	PHGPx	mRNA
COMMON	equivalent	CG12014	FBgn0035445	CG12014	mRNA		CG12014	FBgn0035445	CG12014	mRNA
COMMON	equivalent	CG12015	FBgn0035155	RabX6	mRNA		CG12015	FBgn0035155	RabX6	mRNA
COMMON	equivalent	CG12016	FBgn0035436	CG12016	mRNA		CG12016	FBgn0035436	CG12016	mRNA
COMMON	equivalent	CG12017	FBgn0035429	CG12017	mRNA		CG12017	FBgn0035429	CG12017	mRNA
COMMON	equivalent	CG12018	FBgn0027903	CG12018	mRNA		CG12018	FBgn0027903	CG12018	mRNA
COMMON	equivalent	CG12019	FBgn0011573	Cdc37	mRNA		CG12019	FBgn0011573	Cdc37	mRNA
COMMON	equivalent	CG12020	FBgn0035273	CG12020	mRNA		CG12020	FBgn0035273	CG12020	mRNA
COMMON	equivalent	CG12021	FBgn0067864	Patj	mRNA		CG12021	FBgn0067864	Patj	mRNA
COMMON	equivalent	CG12023	FBgn0027790	GV1	mRNA		CG12023	FBgn0027790	GV1	mRNA
COMMON	equivalent	CG12024	FBgn0035283	CG12024	mRNA		CG12024	FBgn0035283	CG12024	mRNA
COMMON	equivalent	CG12025	FBgn0035285	CG12025	mRNA		CG12025	FBgn0035285	CG12025	mRNA
COMMON	equivalent	CG12026	FBgn0035289	CG12026	mRNA		CG12026	FBgn0262624	Tmhs	mRNA
COMMON	equivalent	CG12027	FBgn0035585	CG12027	mRNA		CG12027	FBgn0035585	ATPsynCF6L	mRNA
COMMON	equivalent	CG12028	FBgn0000449	dib	mRNA		CG12028	FBgn0000449	dib	mRNA
COMMON	equivalent	CG12029	FBgn0035454	CG12029	mRNA		CG12029	FBgn0263239	dar1	mRNA
COMMON	equivalent	CG12030	FBgn0035147	CG12030	mRNA		CG12030	FBgn0035147	Gale	mRNA
COMMON	equivalent	CG12031	FBgn0035145	MED14	mRNA		CG12031	FBgn0035145	MED14	mRNA
COMMON	equivalent	CG12034	FBgn0035421	CG12034	mRNA		CG12034	FBgn0035421	CG12034	mRNA
COMMON	equivalent	CG12035	FBgn0035263	CG12035	mRNA		CG12035	FBgn0035263	CG12035	mRNA
COMMON	equivalent	CG12038	FBgn0035179	CG12038	mRNA		CG12038	FBgn0035179	CG12038	mRNA
COMMON	equivalent	CG12042	FBgn0033206	CG12042	mRNA		CG12042	FBgn0033206	CG12042	mRNA
COMMON	equivalent	CG12045	FBgn0039805	Cpr100A	mRNA		CG12045	FBgn0039805	Cpr100A	mRNA
COMMON	equivalent	CG12047	FBgn0002873	mud	mRNA		CG12047	FBgn0002873	mud	mRNA
COMMON	equivalent	CG12048	FBgn0039675	ppk21	mRNA		CG12048	FBgn0039675	ppk21	mRNA
COMMON	equivalent	CG12050	FBgn0032915	CG12050	mRNA		CG12050	FBgn0032915	CG12050	mRNA
COMMON	equivalent	CG12051	FBgn0000043	Act42A	mRNA		CG12051	FBgn0000043	Act42A	mRNA
COMMON	equivalent	CG12052	FBgn0005630	lola	mRNA		CG12052	FBgn0005630	lola	mRNA
COMMON	equivalent	CG12054	FBgn0039831	CG12054	mRNA		CG12054	FBgn0039831	CG12054	mRNA
COMMON	equivalent	CG12055	FBgn0001091	Gapdh1	mRNA		CG12055	FBgn0001091	Gapdh1	mRNA
COMMON	equivalent	CG12056	FBgn0030099	CG12056	mRNA		CG12056	FBgn0030099	CG12056	mRNA
COMMON	equivalent	CG12057	FBgn0030098	CG12057	mRNA		CG12057	FBgn0030098	CG12057	mRNA
COMMON	equivalent	CG12061	FBgn0040031	CG12061	mRNA		CG12061	FBgn0040031	CG12061	mRNA
COMMON	equivalent	CG12063	FBgn0039851	CG12063	mRNA		CG12063	FBgn0039851	mey	mRNA
COMMON	equivalent	CG12065	FBgn0030052	CG12065	mRNA		CG12065	FBgn0030052	CG12065	mRNA
COMMON	equivalent	CG12066	FBgn0000274	Pka-C2	mRNA		CG12066	FBgn0000274	Pka-C2	mRNA
COMMON	equivalent	CG12068	FBgn0039695	CG12068	mRNA		CG12068	FBgn0262112	sro	mRNA
COMMON	equivalent	CG12069	FBgn0039796	CG12069	mRNA		CG12069	FBgn0039796	CG12069	mRNA
COMMON	equivalent	CG12070	FBgn0000416	Sap-r	mRNA		CG12070	FBgn0000416	Sap-r	mRNA
COMMON	equivalent	CG12071	FBgn0039808	CG12071	mRNA		CG12071	FBgn0039808	CG12071	mRNA
COMMON	equivalent	CG12072	FBgn0011739	wts	mRNA		CG12072	FBgn0011739	wts	mRNA
COMMON	equivalent	CG12073	FBgn0004573	5-HT7	mRNA		CG12073	FBgn0004573	5-HT7	mRNA
COMMON	equivalent	CG12075	FBgn0030065	CG12075	mRNA		CG12075	FBgn0030065	CG12075	mRNA
COMMON	equivalent	CG12076	FBgn0027616	YT521-B	mRNA		CG12076	FBgn0027616	YT521-B	mRNA
COMMON	equivalent	CG12077	FBgn0035435	CG12077	mRNA		CG12077	FBgn0035435	PIG-C	mRNA
COMMON	equivalent	CG12078	FBgn0035426	CG12078	mRNA		CG12078	FBgn0035426	CG12078	mRNA
COMMON	equivalent	CG12079	FBgn0035404	CG12079	mRNA		CG12079	FBgn0266582	ND-30	mRNA
COMMON	equivalent	CG1208	FBgn0037386	CG1208	mRNA		CG1208	FBgn0037386	CG1208	mRNA
COMMON	equivalent	CG12081	FBgn0030053	CG12081	mRNA		CG12081	FBgn0030053	CG12081	mRNA
COMMON	equivalent	CG12082	FBgn0035402	CG12082	mRNA		CG12082	FBgn0035402	Usp5	mRNA
COMMON	equivalent	CG12084	FBgn0043458	CG12084	mRNA		CG12084	FBgn0043458	CG12084	mRNA
COMMON	equivalent	CG12085	FBgn0028577	pUf68	mRNA		CG12085	FBgn0028577	pUf68	mRNA
COMMON	equivalent	CG12086	FBgn0011204	cue	mRNA		CG12086	FBgn0011204	cue	mRNA
COMMON	equivalent	CG12090	FBgn0035227	CG12090	mRNA		CG12090	FBgn0035227	CG12090	mRNA
COMMON	equivalent	CG12091	FBgn0035228	CG12091	mRNA		CG12091	FBgn0035228	CG12091	mRNA
COMMON	equivalent	CG12092	FBgn0031140	NPC1b	mRNA		CG12092	FBgn0261675	Npc1b	mRNA
COMMON	equivalent	CG12093	FBgn0035372	CG12093	mRNA		CG12093	FBgn0035372	CG12093	mRNA
COMMON	equivalent	CG12096	FBgn0030457	CG12096	mRNA		CG12096	FBgn0030457	CG12096	mRNA
COMMON	equivalent	CG12099	FBgn0035232	CG12099	mRNA		CG12099	FBgn0035232	CG12099	mRNA
COMMON	equivalent	CG1210	FBgn0020386	Pk61C	mRNA		CG1210	FBgn0020386	Pdk1	mRNA
COMMON	equivalent	CG12101	FBgn0015245	Hsp60	mRNA		CG12101	FBgn0015245	Hsp60	mRNA
COMMON	equivalent	CG12104	FBgn0035238	CG12104	mRNA		CG12104	FBgn0035238	CG12104	mRNA
COMMON	equivalent	CG12105	FBgn0035241	CG12105	mRNA		CG12105	FBgn0035241	CG12105	mRNA
COMMON	equivalent	CG12106	FBgn0030100	CG12106	mRNA		CG12106	FBgn0030100	CG12106	mRNA
COMMON	equivalent	CG12107	FBgn0033209	CG12107	mRNA		CG12107	FBgn0033209	CG12107	mRNA
COMMON	equivalent	CG12108	FBgn0030057	Ppt1	mRNA		CG12108	FBgn0030057	Ppt1	mRNA
COMMON	equivalent	CG12109	FBgn0030054	Caf1-180	mRNA		CG12109	FBgn0030054	Caf1-180	mRNA
COMMON	equivalent	CG12110	FBgn0033075	Pld	mRNA		CG12110	FBgn0033075	Pld	mRNA
COMMON	equivalent	CG12111	FBgn0030050	CG12111	mRNA		CG12111	FBgn0030050	CG12111	mRNA
COMMON	equivalent	CG12112	FBgn0030048	CG12112	mRNA		CG12112	FBgn0030048	CG12112	mRNA
COMMON	equivalent	CG12113	FBgn0026679	l(1)G0095	mRNA		CG12113	FBgn0026679	IntS4	mRNA
COMMON	equivalent	CG12114	FBgn0086362	spn-F	mRNA		CG12114	FBgn0086362	spn-F	mRNA
COMMON	equivalent	CG12115	FBgn0030097	CG12115	mRNA		CG12115	FBgn0030097	CG12115	mRNA
COMMON	equivalent	CG12116	FBgn0030041	CG12116	mRNA		CG12116	FBgn0030041	CG12116	mRNA
COMMON	equivalent	CG12117	FBgn0014032	Sptr	mRNA		CG12117	FBgn0014032	Sptr	mRNA
COMMON	equivalent	CG12118	FBgn0030101	CG12118	mRNA		CG12118	FBgn0030101	CG12118	mRNA
COMMON	equivalent	CG12119	FBgn0030102	CG12119	mRNA		CG12119	FBgn0030102	CG12119	mRNA
COMMON	equivalent	CG1212	FBgn0035101	p130CAS	mRNA		CG1212	FBgn0035101	p130CAS	mRNA
COMMON	equivalent	CG12120	FBgn0086367	t	mRNA		CG12120	FBgn0086367	t	mRNA
COMMON	equivalent	CG12121	FBgn0030109	CG12121	mRNA		CG12121	FBgn0030109	CG12121	mRNA
COMMON	equivalent	CG12123	FBgn0030039	CG12123	mRNA		CG12123	FBgn0030039	CG12123	mRNA
COMMON	equivalent	CG12124	FBgn0260789	mxc	mRNA		CG12124	FBgn0260789	mxc	mRNA
COMMON	equivalent	CG12125	FBgn0030037	CG12125	mRNA		CG12125	FBgn0030037	CG12125	mRNA
COMMON	equivalent	CG12126	FBgn0033280	CG12126	mRNA		CG12126	FBgn0033280	CG12126	mRNA
COMMON	equivalent	CG12127	FBgn0000077	amx	mRNA		CG12127	FBgn0000077	amx	mRNA
COMMON	equivalent	CG12128	FBgn0033473	CG12128	mRNA		CG12128	FBgn0033473	CG12128	mRNA
COMMON	equivalent	CG12129	FBgn0033475	CG12129	mRNA		CG12129	FBgn0033475	CG12129	mRNA
COMMON	equivalent	CG1213	FBgn0037387	CG1213	mRNA		CG1213	FBgn0037387	CG1213	mRNA
COMMON	equivalent	CG12130	FBgn0033466	CG12130	mRNA		CG12130	FBgn0033466	Pal1	mRNA
COMMON	equivalent	CG12131	FBgn0027619	Adam	mRNA		CG12131	FBgn0027619	Adam	mRNA
COMMON	equivalent	CG12132	FBgn0040236	c11.1	mRNA		CG12132	FBgn0040236	c11.1	mRNA
COMMON	equivalent	CG12133	FBgn0033469	CG12133	mRNA		CG12133	FBgn0033469	CG12133	mRNA
COMMON	equivalent	CG12134	FBgn0033471	CG12134	mRNA		CG12134	FBgn0033471	CG12134	mRNA
COMMON	equivalent	CG12135	FBgn0040235	c12.1	mRNA		CG12135	FBgn0040235	c12.1	mRNA
COMMON	equivalent	CG1214	FBgn0003295	ru	mRNA		CG1214	FBgn0003295	ru	mRNA
COMMON	equivalent	CG12140	FBgn0033465	CG12140	mRNA		CG12140	FBgn0033465	Etf-QO	mRNA
COMMON	equivalent	CG12141	FBgn0027084	Aats-lys	mRNA		CG12141	FBgn0027084	Aats-lys	mRNA
COMMON	equivalent	CG12142	FBgn0033128	Tsp42Eg	mRNA		CG12142	FBgn0033128	Tsp42Eg	mRNA
COMMON	equivalent	CG12143	FBgn0033132	Tsp42Ej	mRNA		CG12143	FBgn0033132	Tsp42Ej	mRNA
COMMON	equivalent	CG12147	FBgn0037325	CG12147	mRNA		CG12147	FBgn0037325	CG12147	mRNA
COMMON	equivalent	CG12149	FBgn0040234	c12.2	mRNA		CG12149	FBgn0040234	c12.2	mRNA
COMMON	equivalent	CG12151	FBgn0029958	Pdp	mRNA		CG12151	FBgn0029958	Pdp	mRNA
COMMON	equivalent	CG12153	FBgn0022786	Hira	mRNA		CG12153	FBgn0022786	Hira	mRNA
COMMON	equivalent	CG12154	FBgn0004102	oc	mRNA		CG12154	FBgn0004102	oc	mRNA
COMMON	equivalent	CG12155	FBgn0029957	CG12155	mRNA		CG12155	FBgn0029957	CG12155	mRNA
COMMON	equivalent	CG12156	FBgn0029959	Rab39	mRNA		CG12156	FBgn0029959	Rab39	mRNA
COMMON	equivalent	CG12157	FBgn0016041	Tom40	mRNA		CG12157	FBgn0016041	Tom40	mRNA
COMMON	equivalent	CG12158	FBgn0040775	CG12158	mRNA		CG12158	FBgn0040775	CG12158	mRNA
COMMON	equivalent	CG12159	FBgn0033232	CG12159	mRNA		CG12159	FBgn0033232	CG12159	mRNA
COMMON	equivalent	CG1216	FBgn0035107	mri	mRNA		CG1216	FBgn0035107	mri	mRNA
COMMON	equivalent	CG12161	FBgn0037296	Prosbeta2R2	mRNA		CG12161	FBgn0037296	Prosbeta2R2	mRNA
COMMON	equivalent	CG12162	FBgn0037329	CG12162	mRNA		CG12162	FBgn0037329	CG12162	mRNA
COMMON	equivalent	CG12163	FBgn0260462	CG12163	mRNA		CG12163	FBgn0260462	CG12163	mRNA
COMMON	equivalent	CG12164	FBgn0033158	CG12164	mRNA		CG12164	FBgn0033158	CG12164	mRNA
COMMON	equivalent	CG12165	FBgn0260991	Incenp	mRNA		CG12165	FBgn0260991	Incenp	mRNA
COMMON	equivalent	CG12169	FBgn0035143	Ppm1	mRNA		CG12169	FBgn0035143	Ppm1	mRNA
COMMON	equivalent	CG12170	FBgn0037356	CG12170	mRNA		CG12170	FBgn0037356	CG12170	mRNA
COMMON	equivalent	CG12171	FBgn0037354	CG12171	mRNA		CG12171	FBgn0037354	CG12171	mRNA
COMMON	equivalent	CG12172	FBgn0024294	Spn43Aa	mRNA		CG12172	FBgn0024294	Spn43Aa	mRNA
COMMON	equivalent	CG12173	FBgn0037305	CG12173	mRNA		CG12173	FBgn0037305	CG12173	mRNA
COMMON	equivalent	CG12175	FBgn0030502	tth	mRNA		CG12175	FBgn0030502	tth	mRNA
COMMON	equivalent	CG12176	FBgn0030506	Lig4	mRNA		CG12176	FBgn0030506	Lig4	mRNA
COMMON	equivalent	CG12177	FBgn0030510	CG12177	mRNA		CG12177	FBgn0030510	CG12177	mRNA
COMMON	equivalent	CG12178	FBgn0026787	Nhe1	mRNA		CG12178	FBgn0026787	Nhe1	mRNA
COMMON	equivalent	CG12179	FBgn0025388	CG12179	mRNA		CG12179	FBgn0025388	CG12179	mRNA
COMMON	equivalent	CG1218	FBgn0037377	CG1218	mRNA		CG1218	FBgn0037377	CG1218	mRNA
COMMON	equivalent	CG12181	FBgn0003374	Sgs4	mRNA		CG12181	FBgn0003374	Sgs4	mRNA
COMMON	equivalent	CG12182	FBgn0028504	CG12182	mRNA		CG12182	FBgn0028504	CG12182	mRNA
COMMON	equivalent	CG12184	FBgn0025387	CG12184	mRNA		CG12184	FBgn0025387	CG12184	mRNA
COMMON	equivalent	CG12186	FBgn0027082	Aats-pro	mRNA		CG12186	FBgn0027082	Aats-pro	mRNA
COMMON	equivalent	CG12189	FBgn0035150	Rev1	mRNA		CG12189	FBgn0035150	Rev1	mRNA
COMMON	equivalent	CG12190	FBgn0034763	RYBP	mRNA		CG12190	FBgn0034763	RYBP	mRNA
COMMON	equivalent	CG12191	FBgn0035170	dpr20	mRNA		CG12191	FBgn0035170	dpr20	mRNA
COMMON	equivalent	CG12192	FBgn0034827	Klp59D	mRNA		CG12192	FBgn0034827	Klp59D	mRNA
COMMON	equivalent	CG12193	FBgn0026398	Or22a	mRNA		CG12193	FBgn0026398	Or22a	mRNA
COMMON	equivalent	CG12194	FBgn0031636	CG12194	mRNA		CG12194	FBgn0031636	CG12194	mRNA
COMMON	equivalent	CG12196	FBgn0086908	egg	mRNA		CG12196	FBgn0086908	egg	mRNA
COMMON	equivalent	CG12199	FBgn0031016	kek5	mRNA		CG12199	FBgn0031016	kek5	mRNA
COMMON	equivalent	CG1220	FBgn0063923	Kaz1-ORFB	mRNA		CG1220	FBgn0063923	Kaz1-ORFB	mRNA
COMMON	equivalent	CG12200	FBgn0031018	CG12200	mRNA		CG12200	FBgn0031018	CG12200	mRNA
COMMON	equivalent	CG12201	FBgn0037970	CG12201	mRNA		CG12201	FBgn0037970	GC2	mRNA
COMMON	equivalent	CG12202	FBgn0031020	Nat1	mRNA		CG12202	FBgn0031020	Nat1	mRNA
COMMON	equivalent	CG12203	FBgn0031021	CG12203	mRNA		CG12203	FBgn0031021	ND-18	mRNA
COMMON	equivalent	CG12204	FBgn0031022	CG12204	mRNA		CG12204	FBgn0031022	CG12204	mRNA
COMMON	equivalent	CG12205	FBgn0000227	Bsg25A	mRNA		CG12205	FBgn0000227	Bsg25A	mRNA
COMMON	equivalent	CG12206	FBgn0029662	CG12206	mRNA		CG12206	FBgn0029662	CG12206	mRNA
COMMON	equivalent	CG12207	FBgn0038220	CG12207	mRNA		CG12207	FBgn0038220	CG12207	mRNA
COMMON	equivalent	CG12209	FBgn0033498	CG12209	mRNA		CG12209	FBgn0033498	CG12209	mRNA
COMMON	equivalent	CG1221	FBgn0027111	miple	mRNA		CG1221	FBgn0027111	miple	mRNA
COMMON	equivalent	CG12210	FBgn0003660	Syb	mRNA		CG12210	FBgn0003660	Syb	mRNA
COMMON	equivalent	CG12212	FBgn0003053	peb	mRNA		CG12212	FBgn0003053	peb	mRNA
COMMON	equivalent	CG12213	FBgn0260742	CG12213	mRNA		CG12213	FBgn0260742	CG12213	mRNA
COMMON	equivalent	CG12214	FBgn0033495	CG12214	mRNA		CG12214	FBgn0265512	mlt	mRNA
COMMON	equivalent	CG12217	FBgn0003139	PpV	mRNA		CG12217	FBgn0003139	PpV	mRNA
COMMON	equivalent	CG12218	FBgn0026206	mei-P26	mRNA		CG12218	FBgn0026206	mei-P26	mRNA
COMMON	equivalent	CG12219	FBgn0043796	CG12219	mRNA		CG12219	FBgn0043796	CG12219	mRNA
COMMON	equivalent	CG12220	FBgn0039835	mRpL32	mRNA		CG12220	FBgn0039835	mRpL32	mRNA
COMMON	equivalent	CG12223	FBgn0011764	Dsp1	mRNA		CG12223	FBgn0011764	Dsp1	mRNA
COMMON	equivalent	CG12224	FBgn0037974	CG12224	mRNA		CG12224	FBgn0037974	CG12224	mRNA
COMMON	equivalent	CG12225	FBgn0028982	Spt6	mRNA		CG12225	FBgn0028982	Spt6	mRNA
COMMON	equivalent	CG12227	FBgn0034863	skpF	mRNA		CG12227	FBgn0034863	SkpF	mRNA
COMMON	equivalent	CG12229	FBgn0036723	CG12229	mRNA		CG12229	FBgn0036723	CG12229	mRNA
COMMON	equivalent	CG12230	FBgn0000257	car	mRNA		CG12230	FBgn0000257	car	mRNA
COMMON	equivalent	CG12231	FBgn0031026	CG12231	mRNA		CG12231	FBgn0031026	CG12231	mRNA
COMMON	equivalent	CG12232	FBgn0010223	Galpha73B	mRNA		CG12232	FBgn0010223	Galphaf	mRNA
COMMON	equivalent	CG12233	FBgn0027291	l(1)G0156	mRNA		CG12233	FBgn0027291	l(1)G0156	mRNA
COMMON	equivalent	CG12234	FBgn0031051	Ranbp21	mRNA		CG12234	FBgn0031051	Ranbp21	mRNA
COMMON	equivalent	CG12235	FBgn0031050	Arp11	mRNA		CG12235	FBgn0031050	Arp10	mRNA
COMMON	equivalent	CG12236	FBgn0029822	CG12236	mRNA		CG12236	FBgn0029822	CG12236	mRNA
COMMON	equivalent	CG12237	FBgn0031048	CG12237	mRNA		CG12237	FBgn0031048	CG12237	mRNA
COMMON	equivalent	CG12238	FBgn0087008	e(y)3	mRNA		CG12238	FBgn0087008	e(y)3	mRNA
COMMON	equivalent	CG12239	FBgn0029810	CG12239	mRNA		CG12239	FBgn0029810	CG12239	mRNA
COMMON	equivalent	CG12241	FBgn0038304	CG12241	mRNA		CG12241	FBgn0038304	CG12241	mRNA
COMMON	equivalent	CG12242	FBgn0010041	GstD5	mRNA		CG12242	FBgn0010041	GstD5	mRNA
COMMON	equivalent	CG12244	FBgn0261524	lic	mRNA		CG12244	FBgn0261524	lic	mRNA
COMMON	equivalent	CG12245	FBgn0014179	gcm	mRNA		CG12245	FBgn0014179	gcm	mRNA
COMMON	equivalent	CG12249	FBgn0021776	mira	mRNA		CG12249	FBgn0021776	mira	mRNA
COMMON	equivalent	CG12250	FBgn0261287	ymp	mRNA		CG12250	FBgn0261287	ymp	mRNA
COMMON	equivalent	CG12251	FBgn0033807	AQP	mRNA		CG12251	FBgn0033807	AQP	mRNA
COMMON	equivalent	CG12252	FBgn0035026	Fcp1	mRNA		CG12252	FBgn0035026	Fcp1	mRNA
COMMON	equivalent	CG12253	FBgn0026148	CG12253	mRNA		CG12253	FBgn0026148	CG12253	mRNA
COMMON	equivalent	CG12254	FBgn0038760	MED25	mRNA		CG12254	FBgn0038760	MED25	mRNA
COMMON	equivalent	CG12255	FBgn0036618	Cpr72Eb	mRNA		CG12255	FBgn0036618	Cpr72Eb	mRNA
COMMON	equivalent	CG12256	FBgn0038002	CG12256	mRNA		CG12256	FBgn0038002	CG12256	mRNA
COMMON	equivalent	CG12259	FBgn0039557	CG12259	mRNA		CG12259	FBgn0039557	CG12259	mRNA
COMMON	equivalent	CG12261	FBgn0039555	mRpS22	mRNA		CG12261	FBgn0039555	mRpS22	mRNA
COMMON	equivalent	CG12262	FBgn0035811	CG12262	mRNA		CG12262	FBgn0035811	CG12262	mRNA
COMMON	equivalent	CG12263	FBgn0034346	CG12263	mRNA		CG12263	FBgn0034346	CG12263	mRNA
COMMON	equivalent	CG12264	FBgn0032393	CG12264	mRNA		CG12264	FBgn0032393	CG12264	mRNA
COMMON	equivalent	CG12265	FBgn0259784	Det	mRNA		CG12265	FBgn0264291	Det	mRNA
COMMON	equivalent	CG12267	FBgn0038057	CG12267	mRNA		CG12267	FBgn0038057	CG12267	mRNA
COMMON	equivalent	CG12268	FBgn0039131	CG12268	mRNA		CG12268	FBgn0039131	CG12268	mRNA
COMMON	equivalent	CG12269	FBgn0038665	CG12269	mRNA		CG12269	FBgn0038665	CG12269	mRNA
COMMON	equivalent	CG1227	FBgn0037491	CG1227	mRNA		CG1227	FBgn0037491	CG1227	mRNA
COMMON	equivalent	CG12272	FBgn0036571	CG12272	mRNA		CG12272	FBgn0036571	CG12272	mRNA
COMMON	equivalent	CG12273	FBgn0016762	angel	mRNA		CG12273	FBgn0016762	angel	mRNA
COMMON	equivalent	CG12275	FBgn0027494	RpS10a	mRNA		CG12275	FBgn0027494	RpS10a	mRNA
COMMON	equivalent	CG12276	FBgn0029512	Aos1	mRNA		CG12276	FBgn0029512	Aos1	mRNA
COMMON	equivalent	CG12278	FBgn0038847	CG12278	mRNA		CG12278	FBgn0038847	CG12278	mRNA
COMMON	equivalent	CG12279	FBgn0038080	CG12279	mRNA		CG12279	FBgn0038080	CG12279	mRNA
COMMON	equivalent	CG1228	FBgn0035133	Ptpmeg	mRNA		CG1228	FBgn0261985	Ptpmeg	mRNA
COMMON	equivalent	CG12283	FBgn0015399	kek1	mRNA		CG12283	FBgn0015399	kek1	mRNA
COMMON	equivalent	CG12284	FBgn0260635	th	mRNA		CG12284	FBgn0260635	Diap1	mRNA
COMMON	equivalent	CG12286	FBgn0001296	kar	mRNA		CG12286	FBgn0001296	kar	mRNA
COMMON	equivalent	CG12287	FBgn0004394	pdm2	mRNA		CG12287	FBgn0004394	pdm2	mRNA
COMMON	equivalent	CG12288	FBgn0032620	CG12288	mRNA		CG12288	FBgn0032620	CG12288	mRNA
COMMON	equivalent	CG12289	FBgn0036160	CG12289	mRNA		CG12289	FBgn0036160	CG12289	mRNA
COMMON	equivalent	CG12290	FBgn0039419	CG12290	mRNA		CG12290	FBgn0039419	CG12290	mRNA
COMMON	equivalent	CG12292	FBgn0032451	spict	mRNA		CG12292	FBgn0032451	spict	mRNA
COMMON	equivalent	CG12295	FBgn0261041	stj	mRNA		CG12295	FBgn0261041	stj	mRNA
COMMON	equivalent	CG12296	FBgn0013469	klu	mRNA		CG12296	FBgn0013469	klu	mRNA
COMMON	equivalent	CG12297	FBgn0038928	BG4	mRNA		CG12297	FBgn0038928	Fadd	mRNA
COMMON	equivalent	CG12298	FBgn0003545	sub	mRNA		CG12298	FBgn0003545	sub	mRNA
COMMON	equivalent	CG12299	FBgn0032295	CG12299	mRNA		CG12299	FBgn0032295	CG12299	mRNA
COMMON	equivalent	CG12301	FBgn0036514	CG12301	mRNA		CG12301	FBgn0036514	CG12301	mRNA
COMMON	equivalent	CG12303	FBgn0036083	Ir67b	mRNA		CG12303	FBgn0036083	Ir67b	mRNA
COMMON	equivalent	CG12304	FBgn0036515	CG12304	mRNA		CG12304	FBgn0036515	CG12304	mRNA
COMMON	equivalent	CG12306	FBgn0003124	polo	mRNA		CG12306	FBgn0003124	polo	mRNA
COMMON	equivalent	CG12307	FBgn0032370	CG12307	mRNA		CG12307	FBgn0032370	CG12307	mRNA
COMMON	equivalent	CG12309	FBgn0033542	CG12309	mRNA		CG12309	FBgn0033542	CG12309	mRNA
COMMON	equivalent	CG1231	FBgn0035134	CG1231	mRNA		CG1231	FBgn0035134	CG1231	mRNA
COMMON	equivalent	CG12310	FBgn0036467	CG12310	mRNA		CG12310	FBgn0036467	CG12310	mRNA
COMMON	equivalent	CG12311	FBgn0086368	tw	mRNA		CG12311	FBgn0086368	tw	mRNA
COMMON	equivalent	CG12313	FBgn0035124	ttm2	mRNA		CG12313	FBgn0035124	ttm2	mRNA
COMMON	equivalent	CG12314	FBgn0261266	zuc	mRNA		CG12314	FBgn0261266	zuc	mRNA
COMMON	equivalent	CG12316	FBgn0036483	CG12316	mRNA		CG12316	FBgn0036483	CG12316	mRNA
COMMON	equivalent	CG12317	FBgn0028425	JhI-21	mRNA		CG12317	FBgn0028425	JhI-21	mRNA
COMMON	equivalent	CG1232	FBgn0003710	tipE	mRNA		CG1232	FBgn0003710	tipE	mRNA
COMMON	equivalent	CG12320	FBgn0038590	CG12320	mRNA		CG12320	FBgn0038590	CG12320	mRNA
COMMON	equivalent	CG12321	FBgn0038577	CG12321	mRNA		CG12321	FBgn0038577	CG12321	mRNA
COMMON	equivalent	CG12323	FBgn0029134	Prosbeta5	mRNA		CG12323	FBgn0029134	Prosbeta5	mRNA
COMMON	equivalent	CG12324	FBgn0033555	RpS15Ab	mRNA		CG12324	FBgn0033555	RpS15Ab	mRNA
COMMON	equivalent	CG12325	FBgn0033557	CG12325	mRNA		CG12325	FBgn0033557	CG12325	mRNA
COMMON	equivalent	CG12327	FBgn0036492	Best3	mRNA		CG12327	FBgn0036492	Best3	mRNA
COMMON	equivalent	CG1233	FBgn0035137	CG1233	mRNA		CG1233	FBgn0035137	CG1233	mRNA
COMMON	equivalent	CG12330	FBgn0035686	Cpr65Az	mRNA		CG12330	FBgn0035686	Cpr65Az	mRNA
COMMON	equivalent	CG12333	FBgn0038617	CG12333	mRNA		CG12333	FBgn0038617	CG12333	mRNA
COMMON	equivalent	CG12334	FBgn0038539	Atg8b	mRNA		CG12334	FBgn0038539	Atg8b	mRNA
COMMON	equivalent	CG12338	FBgn0033543	CG12338	mRNA		CG12338	FBgn0033543	CG12338	mRNA
COMMON	equivalent	CG1234	FBgn0037489	CG1234	mRNA		CG1234	FBgn0037489	CG1234	mRNA
COMMON	equivalent	CG12340	FBgn0027499	CG12340	mRNA		CG12340	FBgn0027499	wde	mRNA
COMMON	equivalent	CG12341	FBgn0033550	CG12341	mRNA		CG12341	FBgn0033550	CG12341	mRNA
COMMON	equivalent	CG12342	FBgn0086898	dgo	mRNA		CG12342	FBgn0086898	dgo	mRNA
COMMON	equivalent	CG12343	FBgn0033556	CG12343	mRNA		CG12343	FBgn0033556	CG12343	mRNA
COMMON	equivalent	CG12344	FBgn0033558	CG12344	mRNA		CG12344	FBgn0033558	CG12344	mRNA
COMMON	equivalent	CG12345	FBgn0000303	Cha	mRNA		CG12345	FBgn0000303	Cha	mRNA
COMMON	equivalent	CG12346	FBgn0017414	cag	mRNA		CG12346	FBgn0017414	cag	mRNA
COMMON	equivalent	CG12347	FBgn0038558	CG12347	mRNA		CG12347	FBgn0038558	CG12347	mRNA
COMMON	equivalent	CG12348	FBgn0003380	Sh	mRNA		CG12348	FBgn0003380	Sh	mRNA
COMMON	equivalent	CG12350	FBgn0043470	lambdaTry	mRNA		CG12350	FBgn0043470	lambdaTry	mRNA
COMMON	equivalent	CG12351	FBgn0010358	deltaTry	mRNA		CG12351	FBgn0010358	deltaTry	mRNA
COMMON	equivalent	CG12352	FBgn0024188	san	mRNA		CG12352	FBgn0024188	san	mRNA
COMMON	equivalent	CG12355	FBgn0040805	CG12355	mRNA		CG12355	FBgn0040805	CG12355	mRNA
COMMON	equivalent	CG12357	FBgn0022943	Cbp20	mRNA		CG12357	FBgn0022943	Cbp20	mRNA
COMMON	equivalent	CG12358	FBgn0038100	Paip2	mRNA		CG12358	FBgn0038100	Paip2	mRNA
COMMON	equivalent	CG12359	FBgn0027603	Ulp1	mRNA		CG12359	FBgn0027603	Ulp1	mRNA
COMMON	equivalent	CG1236	FBgn0037370	CG1236	mRNA		CG1236	FBgn0037370	CG1236	mRNA
COMMON	equivalent	CG12360	FBgn0038111	CG12360	mRNA		CG12360	FBgn0038111	CG12360	mRNA
COMMON	equivalent	CG12362	FBgn0036082	CG12362	mRNA		CG12362	FBgn0036082	CG12362	mRNA
COMMON	equivalent	CG12363	FBgn0024432	Dlc90F	mRNA		CG12363	FBgn0024432	Dlc90F	mRNA
COMMON	equivalent	CG12366	FBgn0033901	O-fut1	mRNA		CG12366	FBgn0033901	O-fut1	mRNA
COMMON	equivalent	CG12367	FBgn0033686	Pimet	mRNA		CG12367	FBgn0033686	Hen1	mRNA
COMMON	equivalent	CG12369	FBgn0010238	Lac	mRNA		CG12369	FBgn0010238	Lac	mRNA
COMMON	equivalent	CG12370	FBgn0033744	CG12370	mRNA		CG12370	FBgn0033744	Dh44-R2	mRNA
COMMON	equivalent	CG12372	FBgn0028683	spt4	mRNA		CG12372	FBgn0028683	spt4	mRNA
COMMON	equivalent	CG12373	FBgn0026741	mRpL18	mRNA		CG12373	FBgn0026741	mRpL18	mRNA
COMMON	equivalent	CG12374	FBgn0033774	CG12374	mRNA		CG12374	FBgn0033774	CG12374	mRNA
COMMON	equivalent	CG12375	FBgn0031987	CG12375	mRNA		CG12375	FBgn0031987	CG12375	mRNA
COMMON	equivalent	CG12376	FBgn0033323	CG12376	mRNA		CG12376	FBgn0033323	CG12376	mRNA
COMMON	equivalent	CG12379	FBgn0030676	CG12379	mRNA		CG12379	FBgn0030676	CG12379	mRNA
COMMON	equivalent	CG12384	FBgn0033624	CG12384	mRNA		CG12384	FBgn0033624	CG12384	mRNA
COMMON	equivalent	CG12385	FBgn0011555	thetaTry	mRNA		CG12385	FBgn0011555	thetaTry	mRNA
COMMON	equivalent	CG12386	FBgn0011554	etaTry	mRNA		CG12386	FBgn0011554	etaTry	mRNA
COMMON	equivalent	CG12387	FBgn0011556	zetaTry	mRNA		CG12387	FBgn0011556	zetaTry	mRNA
COMMON	equivalent	CG12388	FBgn0043471	kappaTry	mRNA		CG12388	FBgn0043471	kappaTry	mRNA
COMMON	equivalent	CG12389	FBgn0025373	Fpps	mRNA		CG12389	FBgn0025373	Fpps	mRNA
COMMON	equivalent	CG1239	FBgn0037368	CG1239	mRNA		CG1239	FBgn0037368	CG1239	mRNA
COMMON	equivalent	CG12390	FBgn0015582	dare	mRNA		CG12390	FBgn0015582	dare	mRNA
COMMON	equivalent	CG12391	FBgn0033581	CG12391	mRNA		CG12391	FBgn0033581	CG12391	mRNA
COMMON	equivalent	CG12393	FBgn0031768	CG12393	mRNA		CG12393	FBgn0031768	CG12393	mRNA
COMMON	equivalent	CG12395	FBgn0030722	CG12395	mRNA		CG12395	FBgn0030722	CG12395	mRNA
COMMON	equivalent	CG12396	FBgn0022069	Nnp-1	mRNA		CG12396	FBgn0022069	Nnp-1	mRNA
COMMON	equivalent	CG12398	FBgn0030596	CG12398	mRNA		CG12398	FBgn0030596	CG12398	mRNA
COMMON	equivalent	CG12399	FBgn0011648	Mad	mRNA		CG12399	FBgn0011648	Mad	mRNA
COMMON	equivalent	CG1240	FBgn0035370	CG1240	mRNA		CG1240	FBgn0035370	Non2	mRNA
COMMON	equivalent	CG12400	FBgn0031505	CG12400	mRNA		CG12400	FBgn0031505	ND-B14.5B	mRNA
COMMON	equivalent	CG12402	FBgn0038202	CG12402	mRNA		CG12402	FBgn0038202	CG12402	mRNA
COMMON	equivalent	CG12403	FBgn0020368	Vha68-1	mRNA		CG12403	FBgn0265262	Vha68-1	mRNA
COMMON	equivalent	CG12404	FBgn0032465	CG12404	mRNA		CG12404	FBgn0032465	CG12404	mRNA
COMMON	equivalent	CG12405	FBgn0033520	Prx2540-1	mRNA		CG12405	FBgn0033520	Prx2540-1	mRNA
COMMON	equivalent	CG12408	FBgn0033027	TpnC4	mRNA		CG12408	FBgn0033027	TpnC4	mRNA
COMMON	equivalent	CG1241	FBgn0044452	Atg2	mRNA		CG1241	FBgn0044452	Atg2	mRNA
COMMON	equivalent	CG12410	FBgn0000394	cv	mRNA		CG12410	FBgn0000394	cv	mRNA
COMMON	equivalent	CG12413	FBgn0039588	CG12413	mRNA		CG12413	FBgn0039588	CG12413	mRNA
COMMON	equivalent	CG12414	FBgn0037212	nAcRalpha-80B	mRNA		CG12414	FBgn0266347	nAChRalpha4	mRNA
COMMON	equivalent	CG1242	FBgn0001233	Hsp83	mRNA		CG1242	FBgn0001233	Hsp83	mRNA
COMMON	equivalent	CG12420	FBgn0037797	CG12420	mRNA		CG12420	FBgn0037797	CG12420	mRNA
COMMON	equivalent	CG12423	FBgn0040038	klhl10	mRNA		CG12423	FBgn0040038	klhl10	mRNA
COMMON	equivalent	CG12424	FBgn0033987	CG12424	mRNA		CG12424	FBgn0033987	ckn	mRNA
COMMON	equivalent	CG12426	FBgn0039552	CG12426	mRNA		CG12426	FBgn0039552	CG12426	mRNA
COMMON	equivalent	CG12428	FBgn0039543	CG12428	mRNA		CG12428	FBgn0039543	CG12428	mRNA
COMMON	equivalent	CG12437	FBgn0003209	raw	mRNA		CG12437	FBgn0003209	raw	mRNA
COMMON	equivalent	CG12438	FBgn0032065	CG12438	mRNA		CG12438	FBgn0032065	CG12438	mRNA
COMMON	equivalent	CG12439	FBgn0032094	CG12439	mRNA		CG12439	FBgn0032094	CG12439	mRNA
COMMON	equivalent	CG1244	FBgn0035357	MEP-1	mRNA		CG1244	FBgn0035357	MEP-1	mRNA
COMMON	equivalent	CG12442	FBgn0033770	CG12442	mRNA		CG12442	FBgn0033770	wuc	mRNA
COMMON	equivalent	CG12443	FBgn0033652	ths	mRNA		CG12443	FBgn0033652	ths	mRNA
COMMON	equivalent	CG12444	FBgn0033651	Tango3	mRNA		CG12444	FBgn0033651	Ir48c	mRNA
COMMON	equivalent	CG12446	FBgn0031201	CG12446	mRNA		CG12446	FBgn0031201	CG12446	mRNA
COMMON	equivalent	CG12448	FBgn0028857	CG12448	mRNA		CG12448	FBgn0028857	CG12448	mRNA
COMMON	equivalent	CG12449	FBgn0027341	Gfat1	mRNA		CG12449	FBgn0027341	Gfat1	mRNA
COMMON	equivalent	CG1245	FBgn0037359	MED27	mRNA		CG1245	FBgn0037359	MED27	mRNA
COMMON	equivalent	CG1246	FBgn0035360	CG1246	mRNA		CG1246	FBgn0035360	CG1246	mRNA
COMMON	equivalent	CG12464	FBgn0033861	CG12464	mRNA		CG12464	FBgn0033861	CG12464	mRNA
COMMON	equivalent	CG12470	FBgn0040371	CG12470	mRNA		CG12470	FBgn0040371	CG12470	mRNA
COMMON	equivalent	CG12473	FBgn0016975	stnB	mRNA		CG12473	FBgn0016975	stnB	mRNA
COMMON	equivalent	CG12477	FBgn0036809	CG12477	mRNA		CG12477	FBgn0036809	CG12477	mRNA
COMMON	equivalent	CG12479	FBgn0040871	CG12479	mRNA		CG12479	FBgn0040871	CG12479	mRNA
COMMON	equivalent	CG12480	FBgn0030537	CG12480	mRNA		CG12480	FBgn0030537	CG12480	mRNA
COMMON	equivalent	CG12481	FBgn0030542	CG12481	mRNA		CG12481	FBgn0030542	CG12481	mRNA
COMMON	equivalent	CG12483	FBgn0040688	CG12483	mRNA		CG12483	FBgn0040688	CG12483	mRNA
COMMON	equivalent	CG12484	FBgn0086604	CG12484	mRNA		CG12484	FBgn0086604	CG12484	mRNA
COMMON	equivalent	CG12487	FBgn0040487	BobA	mRNA		CG12487	FBgn0040487	BobA	mRNA
COMMON	equivalent	CG12489	FBgn0260866	dnr1	mRNA		CG12489	FBgn0260866	dnr1	mRNA
COMMON	equivalent	CG1249	FBgn0037434	snRNP2	mRNA		CG1249	FBgn0261789	SmD2	mRNA
COMMON	equivalent	CG12490	FBgn0034782	CG12490	mRNA		CG12490	FBgn0034782	CG12490	mRNA
COMMON	equivalent	CG12491	FBgn0034900	CG12491	mRNA		CG12491	FBgn0034900	CG12491	mRNA
COMMON	equivalent	CG12493	FBgn0035571	CG12493	mRNA		CG12493	FBgn0035571	CG12493	mRNA
COMMON	equivalent	CG12496	FBgn0040385	CG12496	mRNA		CG12496	FBgn0040385	CG12496	mRNA
COMMON	equivalent	CG12498	FBgn0040356	CG12498	mRNA		CG12498	FBgn0040356	CG12498	mRNA
COMMON	equivalent	CG12499	FBgn0038968	CG12499	mRNA		CG12499	FBgn0038968	CG12499	mRNA
COMMON	equivalent	CG1250	FBgn0037357	sec23	mRNA		CG1250	FBgn0262125	Sec23	mRNA
COMMON	equivalent	CG12500	FBgn0016976	stnA	mRNA		CG12500	FBgn0016976	stnA	mRNA
COMMON	equivalent	CG12501	FBgn0034473	Or56a	mRNA		CG12501	FBgn0034473	Or56a	mRNA
COMMON	equivalent	CG12502	FBgn0035171	CG12502	mRNA		CG12502	FBgn0035171	CG12502	mRNA
COMMON	equivalent	CG12505	FBgn0033926	Arc1	mRNA		CG12505	FBgn0033926	Arc1	mRNA
COMMON	equivalent	CG12506	FBgn0031276	CG12506	mRNA		CG12506	FBgn0031276	CG12506	mRNA
COMMON	equivalent	CG12507	FBgn0030729	CG12507	mRNA		CG12507	FBgn0030729	CG12507	mRNA
COMMON	equivalent	CG12511	FBgn0031729	CG12511	mRNA		CG12511	FBgn0031729	CG12511	mRNA
COMMON	equivalent	CG12512	FBgn0031703	CG12512	mRNA		CG12512	FBgn0031703	CG12512	mRNA
COMMON	equivalent	CG12516	FBgn0039577	CG12516	mRNA		CG12516	FBgn0039577	CG12516	mRNA
COMMON	equivalent	CG12517	FBgn0032311	CG12517	mRNA		CG12517	FBgn0032311	CG12517	mRNA
COMMON	equivalent	CG12519	FBgn0036872	CG12519	mRNA		CG12519	FBgn0036872	CG12519	mRNA
COMMON	equivalent	CG1252	FBgn0004782	Ccp84Ab	mRNA		CG1252	FBgn0004782	Ccp84Ab	mRNA
COMMON	equivalent	CG12520	FBgn0036324	CG12520	mRNA		CG12520	FBgn0036324	CG12520	mRNA
COMMON	equivalent	CG12521	FBgn0040816	CG12521	mRNA		CG12521	FBgn0040816	CG12521	mRNA
COMMON	equivalent	CG12522	FBgn0036131	CG12522	mRNA		CG12522	FBgn0036131	CG12522	mRNA
COMMON	equivalent	CG12523	FBgn0036102	CG12523	mRNA		CG12523	FBgn0036102	CG12523	mRNA
COMMON	equivalent	CG12525	FBgn0036010	Ir67a	mRNA		CG12525	FBgn0036010	Ir67a	mRNA
COMMON	equivalent	CG12526	FBgn0036009	Or67a	mRNA		CG12526	FBgn0036009	Or67a	mRNA
COMMON	equivalent	CG12529	FBgn0004057	Zw	mRNA		CG12529	FBgn0004057	Zw	mRNA
COMMON	equivalent	CG12530	FBgn0010341	Cdc42	mRNA		CG12530	FBgn0010341	Cdc42	mRNA
COMMON	equivalent	CG12531	FBgn0031064	CG12531	mRNA		CG12531	FBgn0031064	CG12531	mRNA
COMMON	equivalent	CG12532	FBgn0010380	Bap	mRNA		CG12532	FBgn0010380	AP-1-2beta	mRNA
COMMON	equivalent	CG12534	FBgn0031068	Alr	mRNA		CG12534	FBgn0031068	Alr	mRNA
COMMON	equivalent	CG12535	FBgn0029657	CG12535	mRNA		CG12535	FBgn0029657	CG12535	mRNA
COMMON	equivalent	CG12537	FBgn0086364	rdx	mRNA		CG12537	FBgn0264493	rdx	mRNA
COMMON	equivalent	CG12538	FBgn0038157	CG12538	mRNA		CG12538	FBgn0038157	CG12538	mRNA
COMMON	equivalent	CG12539	FBgn0030586	CG12539	mRNA		CG12539	FBgn0030586	CG12539	mRNA
COMMON	equivalent	CG12540	FBgn0030570	CG12540	mRNA		CG12540	FBgn0030570	CG12540	mRNA
COMMON	equivalent	CG12541	FBgn0029930	CG12541	mRNA		CG12541	FBgn0029930	CG12541	mRNA
COMMON	equivalent	CG12546	FBgn0037178	CG12546	mRNA		CG12546	FBgn0037178	CG12546	mRNA
COMMON	equivalent	CG12547	FBgn0250830	CG12547	mRNA		CG12547	FBgn0250830	CG12547	mRNA
COMMON	equivalent	CG12548	FBgn0016919	nompB	mRNA		CG12548	FBgn0016919	nompB	mRNA
COMMON	equivalent	CG12558	FBgn0039599	CG12558	mRNA		CG12558	FBgn0039599	intr	mRNA
COMMON	equivalent	CG12559	FBgn0003256	rl	mRNA		CG12559	FBgn0003256	rl	mRNA
COMMON	equivalent	CG12560	FBgn0031974	CG12560	mRNA		CG12560	FBgn0031974	CG12560	mRNA
COMMON	equivalent	CG12567	FBgn0039958	CG12567	mRNA		CG12567	FBgn0039958	CG12567	mRNA
COMMON	equivalent	CG1257	FBgn0015571	alpha-Est3	mRNA		CG1257	FBgn0015571	alpha-Est3	mRNA
COMMON	equivalent	CG12576	FBgn0031190	CG12576	mRNA		CG12576	FBgn0031190	CG12576	mRNA
COMMON	equivalent	CG1258	FBgn0011692	pav	mRNA		CG1258	FBgn0011692	pav	mRNA
COMMON	equivalent	CG12581	FBgn0037213	CG12581	mRNA		CG12581	FBgn0037213	CG12581	mRNA
COMMON	equivalent	CG12582	FBgn0037215	CG12582	mRNA		CG12582	FBgn0037215	CG12582	mRNA
COMMON	equivalent	CG12586	FBgn0037260	Mur82C	mRNA		CG12586	FBgn0037260	Mur82C	mRNA
COMMON	equivalent	CG12589	FBgn0040684	CG12589	mRNA		CG12589	FBgn0040684	CG12589	mRNA
COMMON	equivalent	CG1259	FBgn0035513	Cpr64Ad	mRNA		CG1259	FBgn0035513	Cpr64Ad	mRNA
COMMON	equivalent	CG12590	FBgn0037294	CG12590	mRNA		CG12590	FBgn0037294	CG12590	mRNA
COMMON	equivalent	CG12591	FBgn0037295	dpr16	mRNA		CG12591	FBgn0037295	dpr16	mRNA
COMMON	equivalent	CG12592	FBgn0037811	CG12592	mRNA		CG12592	FBgn0037811	CG12592	mRNA
COMMON	equivalent	CG12594	FBgn0037941	CG12594	mRNA		CG12594	FBgn0037941	CG12594	mRNA
COMMON	equivalent	CG12598	FBgn0026086	Adar	mRNA		CG12598	FBgn0026086	Adar	mRNA
COMMON	equivalent	CG12602	FBgn0032373	CG12602	mRNA		CG12602	FBgn0032373	Vha100-5	mRNA
COMMON	equivalent	CG12605	FBgn0035481	CG12605	mRNA		CG12605	FBgn0035481	CG12605	mRNA
COMMON	equivalent	CG12607	FBgn0035545	CG12607	mRNA		CG12607	FBgn0035545	CG12607	mRNA
COMMON	equivalent	CG12608	FBgn0030630	CG12608	mRNA		CG12608	FBgn0030630	CG12608	mRNA
COMMON	equivalent	CG12609	FBgn0030952	CG12609	mRNA		CG12609	FBgn0030952	CG12609	mRNA
COMMON	equivalent	CG12611	FBgn0030898	Andorra	mRNA		CG12611	FBgn0030898	Andorra	mRNA
COMMON	equivalent	CG12617	FBgn0040996	CG12617	mRNA		CG12617	FBgn0040996	CG12617	mRNA
COMMON	equivalent	CG1262	FBgn0020509	Acp62F	mRNA		CG1262	FBgn0020509	Acp62F	mRNA
COMMON	equivalent	CG12620	FBgn0032626	CG12620	mRNA		CG12620	FBgn0032626	CG12620	mRNA
COMMON	equivalent	CG12622	FBgn0030297	Gr10b	mRNA		CG12622	FBgn0030297	Gr10b	mRNA
COMMON	equivalent	CG1263	FBgn0024939	RpL8	mRNA		CG1263	FBgn0261602	RpL8	mRNA
COMMON	equivalent	CG12630	FBgn0028979	tio	mRNA		CG12630	FBgn0028979	tio	mRNA
COMMON	equivalent	CG12637	FBgn0030224	CG12637	mRNA		CG12637	FBgn0030224	CG12637	mRNA
COMMON	equivalent	CG1264	FBgn0002522	lab	mRNA		CG1264	FBgn0002522	lab	mRNA
COMMON	equivalent	CG12640	FBgn0030202	CG12640	mRNA		CG12640	FBgn0030202	CG12640	mRNA
COMMON	equivalent	CG12643	FBgn0040942	CG12643	mRNA		CG12643	FBgn0040942	CG12643	mRNA
COMMON	equivalent	CG12645	FBgn0030181	CG12645	mRNA		CG12645	FBgn0030181	CG12645	mRNA
COMMON	equivalent	CG1265	FBgn0035517	CG1265	mRNA		CG1265	FBgn0035517	CG1265	mRNA
COMMON	equivalent	CG12653	FBgn0000233	btd	mRNA		CG12653	FBgn0000233	btd	mRNA
COMMON	equivalent	CG12655	FBgn0031080	CG12655	mRNA		CG12655	FBgn0031080	CG12655	mRNA
COMMON	equivalent	CG12659	FBgn0040929	CG12659	mRNA		CG12659	FBgn0040929	CG12659	mRNA
COMMON	equivalent	CG12661	FBgn0030071	CG12661	mRNA		CG12661	FBgn0030071	CG12661	mRNA
COMMON	equivalent	CG12662	FBgn0030074	CG12662	mRNA		CG12662	FBgn0030074	CG12662	mRNA
COMMON	equivalent	CG12663	FBgn0029961	Ir7a	mRNA		CG12663	FBgn0029961	Ir7a	mRNA
COMMON	equivalent	CG12664	FBgn0030090	fend	mRNA		CG12664	FBgn0030090	fend	mRNA
COMMON	equivalent	CG12665	FBgn0030103	Obp8a	mRNA		CG12665	FBgn0030103	Obp8a	mRNA
COMMON	equivalent	CG12672	FBgn0030886	CG12672	mRNA		CG12672	FBgn0030886	CG12672	mRNA
COMMON	equivalent	CG12673	FBgn0037153	olf413	mRNA		CG12673	FBgn0037153	olf413	mRNA
COMMON	equivalent	CG12674	FBgn0031388	CG12674	mRNA		CG12674	FBgn0031388	CG12674	mRNA
COMMON	equivalent	CG12676	FBgn0000547	ed	mRNA		CG12676	FBgn0000547	ed	mRNA
COMMON	equivalent	CG12679	FBgn0031103	CG12679	mRNA		CG12679	FBgn0031103	CG12679	mRNA
COMMON	equivalent	CG1268	FBgn0035521	CG1268	mRNA		CG1268	FBgn0035521	VhaM9.7-a	mRNA
COMMON	equivalent	CG12680	FBgn0029740	CG12680	mRNA		CG12680	FBgn0029740	CG12680	mRNA
COMMON	equivalent	CG12681	FBgn0029730	CG12681	mRNA		CG12681	FBgn0029730	CG12681	mRNA
COMMON	equivalent	CG12682	FBgn0029729	CG12682	mRNA		CG12682	FBgn0029729	CG12682	mRNA
COMMON	equivalent	CG12684	FBgn0029717	CG12684	mRNA		CG12684	FBgn0029717	CG12684	mRNA
COMMON	equivalent	CG12688	FBgn0029707	CG12688	mRNA		CG12688	FBgn0029707	CG12688	mRNA
COMMON	equivalent	CG12689	FBgn0029952	CG12689	mRNA		CG12689	FBgn0029952	CG12689	mRNA
COMMON	equivalent	CG12690	FBgn0029504	CHES-1-like	mRNA		CG12690	FBgn0029504	CHES-1-like	mRNA
COMMON	equivalent	CG12691	FBgn0029701	CG12691	mRNA		CG12691	FBgn0029701	CG12691	mRNA
COMMON	equivalent	CG12692	FBgn0029703	CG12692	mRNA		CG12692	FBgn0029703	CG12692	mRNA
COMMON	equivalent	CG12693	FBgn0029705	CG12693	mRNA		CG12693	FBgn0029705	CG12693	mRNA
COMMON	equivalent	CG12697	FBgn0030715	Or13a	mRNA		CG12697	FBgn0030715	Or13a	mRNA
COMMON	equivalent	CG12698	FBgn0030721	CG12698	mRNA		CG12698	FBgn0030721	CG12698	mRNA
COMMON	equivalent	CG12699	FBgn0046294	CG12699	mRNA		CG12699	FBgn0046294	CG12699	mRNA
COMMON	equivalent	CG12700	FBgn0026174	skpD	mRNA		CG12700	FBgn0026174	SkpD	mRNA
COMMON	equivalent	CG12701	FBgn0259789	vfl	mRNA		CG12701	FBgn0259789	vfl	mRNA
COMMON	equivalent	CG12702	FBgn0031070	CG12702	mRNA		CG12702	FBgn0031070	CG12702	mRNA
COMMON	equivalent	CG12703	FBgn0031069	CG12703	mRNA		CG12703	FBgn0031069	Pmp70	mRNA
COMMON	equivalent	CG12708	FBgn0030666	CG12708	mRNA		CG12708	FBgn0030666	CG12708	mRNA
COMMON	equivalent	CG1271	FBgn0035392	CG1271	mRNA		CG1271	FBgn0035392	CG1271	mRNA
COMMON	equivalent	CG12713	FBgn0036536	CG12713	mRNA		CG12713	FBgn0036536	CG12713	mRNA
COMMON	equivalent	CG12715	FBgn0030443	CG12715	mRNA		CG12715	FBgn0030443	CG12715	mRNA
COMMON	equivalent	CG12716	FBgn0030439	CG12716	mRNA		CG12716	FBgn0030439	CG12716	mRNA
COMMON	equivalent	CG12717	FBgn0030420	CG12717	mRNA		CG12717	FBgn0030420	CG12717	mRNA
COMMON	equivalent	CG12721	FBgn0030373	CG12721	mRNA		CG12721	FBgn0030373	CG12721	mRNA
COMMON	equivalent	CG12723	FBgn0030459	CG12723	mRNA		CG12723	FBgn0030459	CG12723	mRNA
COMMON	equivalent	CG12725	FBgn0030483	CG12725	mRNA		CG12725	FBgn0030483	CG12725	mRNA
COMMON	equivalent	CG12728	FBgn0029825	CG12728	mRNA		CG12728	FBgn0029825	CG12728	mRNA
COMMON	equivalent	CG12729	FBgn0029816	CG12729	mRNA		CG12729	FBgn0029816	CG12729	mRNA
COMMON	equivalent	CG1273	FBgn0035522	CG1273	mRNA		CG1273	FBgn0035522	CG1273	mRNA
COMMON	equivalent	CG12730	FBgn0029771	CG12730	mRNA		CG12730	FBgn0029771	CG12730	mRNA
COMMON	equivalent	CG12734	FBgn0035411	CG12734	mRNA		CG12734	FBgn0035411	Girdin	mRNA
COMMON	equivalent	CG12736	FBgn0033184	CG12736	mRNA		CG12736	FBgn0033184	CG12736	mRNA
COMMON	equivalent	CG12737	FBgn0025864	Crag	mRNA		CG12737	FBgn0025864	Crag	mRNA
COMMON	equivalent	CG1274	FBgn0040308	Jafrac2	mRNA		CG1274	FBgn0040308	Jafrac2	mRNA
COMMON	equivalent	CG12740	FBgn0035422	RpL28	mRNA		CG12740	FBgn0035422	RpL28	mRNA
COMMON	equivalent	CG12743	FBgn0003023	otu	mRNA		CG12743	FBgn0003023	otu	mRNA
COMMON	equivalent	CG12744	FBgn0033459	CG12744	mRNA		CG12744	FBgn0033459	CG12744	mRNA
COMMON	equivalent	CG12746	FBgn0037341	CG12746	mRNA		CG12746	FBgn0037341	CG12746	mRNA
COMMON	equivalent	CG12749	FBgn0004237	Hrb87F	mRNA		CG12749	FBgn0004237	Hrb87F	mRNA
COMMON	equivalent	CG1275	FBgn0035321	CG1275	mRNA		CG1275	FBgn0035321	CG1275	mRNA
COMMON	equivalent	CG12750	FBgn0086707	ncm	mRNA		CG12750	FBgn0086707	ncm	mRNA
COMMON	equivalent	CG12752	FBgn0028411	Nxt1	mRNA		CG12752	FBgn0028411	Nxt1	mRNA
COMMON	equivalent	CG12753	FBgn0038427	CG12753	mRNA		CG12753	FBgn0038427	ema	mRNA
COMMON	equivalent	CG12754	FBgn0033043	Or42b	mRNA		CG12754	FBgn0033043	Or42b	mRNA
COMMON	equivalent	CG12755	FBgn0002440	l(3)mbn	mRNA		CG12755	FBgn0002440	l(3)mbn	mRNA
COMMON	equivalent	CG12756	FBgn0035624	Eaf6	mRNA		CG12756	FBgn0035624	Eaf6	mRNA
COMMON	equivalent	CG12758	FBgn0034408	sano	mRNA		CG12758	FBgn0034408	sano	mRNA
COMMON	equivalent	CG12759	FBgn0010220	Dbp45A	mRNA		CG12759	FBgn0010220	Dbp45A	mRNA
COMMON	equivalent	CG1276	FBgn0015829	TfIIEbeta	mRNA		CG1276	FBgn0015829	TfIIEbeta	mRNA
COMMON	equivalent	CG12763	FBgn0004240	Dpt	mRNA		CG12763	FBgn0004240	Dpt	mRNA
COMMON	equivalent	CG12765	FBgn0033813	CG12765	mRNA		CG12765	FBgn0033813	fsd	mRNA
COMMON	equivalent	CG12766	FBgn0035476	CG12766	mRNA		CG12766	FBgn0035476	CG12766	mRNA
COMMON	equivalent	CG12767	FBgn0040465	Dip3	mRNA		CG12767	FBgn0040465	Dip3	mRNA
COMMON	equivalent	CG12768	FBgn0037206	CG12768	mRNA		CG12768	FBgn0037206	CG12768	mRNA
COMMON	equivalent	CG12769	FBgn0033252	CG12769	mRNA		CG12769	FBgn0033252	CG12769	mRNA
COMMON	equivalent	CG12770	FBgn0021814	Vps28	mRNA		CG12770	FBgn0021814	Vps28	mRNA
COMMON	equivalent	CG12772	FBgn0030055	CG12772	mRNA		CG12772	FBgn0030055	CG12772	mRNA
COMMON	equivalent	CG12773	FBgn0024365	CG12773	mRNA		CG12773	FBgn0024365	CG12773	mRNA
COMMON	equivalent	CG12775	FBgn0032987	RpL21	mRNA		CG12775	FBgn0032987	RpL21	mRNA
COMMON	equivalent	CG12780	FBgn0033301	CG12780	mRNA		CG12780	FBgn0033301	CG12780	mRNA
COMMON	equivalent	CG12781	FBgn0034797	nahoda	mRNA		CG12781	FBgn0034797	nahoda	mRNA
COMMON	equivalent	CG12782	FBgn0034838	CG12782	mRNA		CG12782	FBgn0034838	CG12782	mRNA
COMMON	equivalent	CG12783	FBgn0038448	CG12783	mRNA		CG12783	FBgn0038448	CG12783	mRNA
COMMON	equivalent	CG12784	FBgn0038356	CG12784	mRNA		CG12784	FBgn0038356	CG12784	mRNA
COMMON	equivalent	CG12785	FBgn0261286	Mat89Ba	mRNA		CG12785	FBgn0261286	Mat89Ba	mRNA
COMMON	equivalent	CG12787	FBgn0041150	hoe1	mRNA		CG12787	FBgn0041150	hoe1	mRNA
COMMON	equivalent	CG12788	FBgn0031041	CG12788	mRNA		CG12788	FBgn0031041	CG12788	mRNA
COMMON	equivalent	CG12789	FBgn0025697	santa-maria	mRNA		CG12789	FBgn0025697	santa-maria	mRNA
COMMON	equivalent	CG1279	FBgn0015831	Rtnl2	mRNA		CG1279	FBgn0015831	Rtnl2	mRNA
COMMON	equivalent	CG12792	FBgn0022288	l(2)09851	mRNA		CG12792	FBgn0022288	l(2)09851	mRNA
COMMON	equivalent	CG12794	FBgn0028583	lcs	mRNA		CG12794	FBgn0028583	lcs	mRNA
COMMON	equivalent	CG12795	FBgn0031535	CG12795	mRNA		CG12795	FBgn0031535	CG12795	mRNA
COMMON	equivalent	CG12796	FBgn0029909	CG12796	mRNA		CG12796	FBgn0029909	CG12796	mRNA
COMMON	equivalent	CG12797	FBgn0033972	Ciao1	mRNA		CG12797	FBgn0033972	Ciao1	mRNA
COMMON	equivalent	CG12799	FBgn0017456	Ubc84D	mRNA		CG12799	FBgn0017456	Ubc84D	mRNA
COMMON	equivalent	CG12800	FBgn0039006	Cyp6d4	mRNA		CG12800	FBgn0039006	Cyp6d4	mRNA
COMMON	equivalent	CG12806	FBgn0037766	Teh1	mRNA		CG12806	FBgn0037766	Teh1	mRNA
COMMON	equivalent	CG12807	FBgn0037772	CG12807	mRNA		CG12807	FBgn0037772	Spn85F	mRNA
COMMON	equivalent	CG12809	FBgn0041105	nerfin-2	mRNA		CG12809	FBgn0041105	nerfin-2	mRNA
COMMON	equivalent	CG12811	FBgn0037779	CG12811	mRNA		CG12811	FBgn0037779	CG12811	mRNA
COMMON	equivalent	CG12812	FBgn0037781	Fancl	mRNA		CG12812	FBgn0037781	Fancl	mRNA
COMMON	equivalent	CG12813	FBgn0037782	Npc2d	mRNA		CG12813	FBgn0037782	Npc2d	mRNA
COMMON	equivalent	CG12814	FBgn0037796	CG12814	mRNA		CG12814	FBgn0037796	CG12814	mRNA
COMMON	equivalent	CG12817	FBgn0037798	CG12817	mRNA		CG12817	FBgn0037798	CG12817	mRNA
COMMON	equivalent	CG12818	FBgn0037809	CG12818	mRNA		CG12818	FBgn0037809	CG12818	mRNA
COMMON	equivalent	CG12819	FBgn0037810	sle	mRNA		CG12819	FBgn0037810	sle	mRNA
COMMON	equivalent	CG12821	FBgn0040780	CG12821	mRNA		CG12821	FBgn0040780	Atg10	mRNA
COMMON	equivalent	CG12822	FBgn0033229	CG12822	mRNA		CG12822	FBgn0033229	CG12822	mRNA
COMMON	equivalent	CG12824	FBgn0033222	CG12824	mRNA		CG12824	FBgn0033222	CG12824	mRNA
COMMON	equivalent	CG12825	FBgn0033221	CG12825	mRNA		CG12825	FBgn0033221	CG12825	mRNA
COMMON	equivalent	CG12826	FBgn0033207	CG12826	mRNA		CG12826	FBgn0033207	CG12826	mRNA
COMMON	equivalent	CG12828	FBgn0033145	CG12828	mRNA		CG12828	FBgn0033145	CG12828	mRNA
COMMON	equivalent	CG12831	FBgn0033141	CG12831	mRNA		CG12831	FBgn0033141	CG12831	mRNA
COMMON	equivalent	CG12832	FBgn0033138	Tsp42Eq	mRNA		CG12832	FBgn0033138	Tsp42Eq	mRNA
COMMON	equivalent	CG12836	FBgn0033140	CG12836	mRNA		CG12836	FBgn0033140	CG12836	mRNA
COMMON	equivalent	CG12837	FBgn0033139	Tsp42Er	mRNA		CG12837	FBgn0033139	Tsp42Er	mRNA
COMMON	equivalent	CG12838	FBgn0033136	Tsp42Eo	mRNA		CG12838	FBgn0033136	Tsp42Eo	mRNA
COMMON	equivalent	CG12839	FBgn0033135	Tsp42En	mRNA		CG12839	FBgn0033135	Tsp42En	mRNA
COMMON	equivalent	CG12840	FBgn0033134	Tsp42El	mRNA		CG12840	FBgn0033134	Tsp42El	mRNA
COMMON	equivalent	CG12841	FBgn0033133	Tsp42Ek	mRNA		CG12841	FBgn0033133	Tsp42Ek	mRNA
COMMON	equivalent	CG12843	FBgn0033130	Tsp42Ei	mRNA		CG12843	FBgn0033130	Tsp42Ei	mRNA
COMMON	equivalent	CG12844	FBgn0033129	Tsp42Eh	mRNA		CG12844	FBgn0033129	Tsp42Eh	mRNA
COMMON	equivalent	CG12845	FBgn0033127	Tsp42Ef	mRNA		CG12845	FBgn0033127	Tsp42Ef	mRNA
COMMON	equivalent	CG12846	FBgn0029507	Tsp42Ed	mRNA		CG12846	FBgn0029507	Tsp42Ed	mRNA
COMMON	equivalent	CG12847	FBgn0033124	Tsp42Ec	mRNA		CG12847	FBgn0033124	Tsp42Ec	mRNA
COMMON	equivalent	CG12848	FBgn0040666	CG12848	mRNA		CG12848	FBgn0040666	CG12848	mRNA
COMMON	equivalent	CG12849	FBgn0035068	CG12849	mRNA		CG12849	FBgn0035068	CG12849	mRNA
COMMON	equivalent	CG12851	FBgn0035086	CG12851	mRNA		CG12851	FBgn0035086	CG12851	mRNA
COMMON	equivalent	CG12853	FBgn0040747	CG12853	mRNA		CG12853	FBgn0040747	CG12853	mRNA
COMMON	equivalent	CG12855	FBgn0033973	HPS	mRNA		CG12855	FBgn0033973	HPS1	mRNA
COMMON	equivalent	CG12857	FBgn0033963	CG12857	mRNA		CG12857	FBgn0033963	CG12857	mRNA
COMMON	equivalent	CG12858	FBgn0033958	CG12858	mRNA		CG12858	FBgn0033958	CG12858	mRNA
COMMON	equivalent	CG12859	FBgn0033961	CG12859	mRNA		CG12859	FBgn0033961	ND-B15	mRNA
COMMON	equivalent	CG12860	FBgn0033954	CG12860	mRNA		CG12860	FBgn0033954	CG12860	mRNA
COMMON	equivalent	CG12861	FBgn0033953	CG12861	mRNA		CG12861	FBgn0033953	CG12861	mRNA
COMMON	equivalent	CG12862	FBgn0033950	CG12862	mRNA		CG12862	FBgn0033950	CG12862	mRNA
COMMON	equivalent	CG12863	FBgn0033948	CG12863	mRNA		CG12863	FBgn0033948	CG12863	mRNA
COMMON	equivalent	CG12864	FBgn0026427	Su(var)2-HP2	mRNA		CG12864	FBgn0026427	Su(var)2-HP2	mRNA
COMMON	equivalent	CG12866	FBgn0033955	CG12866	mRNA		CG12866	FBgn0033955	CG12866	mRNA
COMMON	equivalent	CG12868	FBgn0033945	CG12868	mRNA		CG12868	FBgn0033945	CG12868	mRNA
COMMON	equivalent	CG12869	FBgn0033943	CG12869	mRNA		CG12869	FBgn0033943	CG12869	mRNA
COMMON	equivalent	CG1287	FBgn0037506	CG1287	mRNA		CG1287	FBgn0037506	CG1287	mRNA
COMMON	equivalent	CG12876	FBgn0086346	ALiX	mRNA		CG12876	FBgn0086346	ALiX	mRNA
COMMON	equivalent	CG12877	FBgn0039544	CG12877	mRNA		CG12877	FBgn0039544	CG12877	mRNA
COMMON	equivalent	CG12878	FBgn0045862	btz	mRNA		CG12878	FBgn0045862	btz	mRNA
COMMON	equivalent	CG1288	FBgn0250845	CG1288	mRNA		CG1288	FBgn0250845	CG1288	mRNA
COMMON	equivalent	CG12880	FBgn0046258	CG12880	mRNA		CG12880	FBgn0046258	CG12880	mRNA
COMMON	equivalent	CG12883	FBgn0039538	CG12883	mRNA		CG12883	FBgn0039538	CG12883	mRNA
COMMON	equivalent	CG12885	FBgn0039523	CG12885	mRNA		CG12885	FBgn0039523	CG12885	mRNA
COMMON	equivalent	CG12891	FBgn0027842	CPTI	mRNA		CG12891	FBgn0261862	whd	mRNA
COMMON	equivalent	CG12892	FBgn0033526	Caf1-105	mRNA		CG12892	FBgn0033526	Caf1-105	mRNA
COMMON	equivalent	CG12895	FBgn0033523	CG12895	mRNA		CG12895	FBgn0033523	CG12895	mRNA
COMMON	equivalent	CG12896	FBgn0033521	CG12896	mRNA		CG12896	FBgn0033521	CG12896	mRNA
COMMON	equivalent	CG12898	FBgn0033516	CG12898	mRNA		CG12898	FBgn0033516	CG12898	mRNA
COMMON	equivalent	CG12900	FBgn0033515	Ir47a	mRNA		CG12900	FBgn0033515	Ir47a	mRNA
COMMON	equivalent	CG12902	FBgn0033512	CG12902	mRNA		CG12902	FBgn0033512	CG12902	mRNA
COMMON	equivalent	CG12905	FBgn0033508	Obp46a	mRNA		CG12905	FBgn0033508	Obp46a	mRNA
COMMON	equivalent	CG12906	FBgn0041242	Gr47a	mRNA		CG12906	FBgn0041242	Gr47a	mRNA
COMMON	equivalent	CG12907	FBgn0250840	CG12907	mRNA		CG12907	FBgn0250840	CG12907	mRNA
COMMON	equivalent	CG12908	FBgn0026403	Ndg	mRNA		CG12908	FBgn0026403	Ndg	mRNA
COMMON	equivalent	CG12909	FBgn0033507	CG12909	mRNA		CG12909	FBgn0033507	CG12909	mRNA
COMMON	equivalent	CG1291	FBgn0035401	CG1291	mRNA		CG1291	FBgn0035401	CG1291	mRNA
COMMON	equivalent	CG12910	FBgn0033502	CG12910	mRNA		CG12910	FBgn0033502	CG12910	mRNA
COMMON	equivalent	CG12911	FBgn0033501	CG12911	mRNA		CG12911	FBgn0033501	CG12911	mRNA
COMMON	equivalent	CG12912	FBgn0033497	CG12912	mRNA		CG12912	FBgn0033497	CG12912	mRNA
COMMON	equivalent	CG12913	FBgn0033500	CG12913	mRNA		CG12913	FBgn0033500	CG12913	mRNA
COMMON	equivalent	CG12914	FBgn0033499	CG12914	mRNA		CG12914	FBgn0033499	CG12914	mRNA
COMMON	equivalent	CG12917	FBgn0033490	CG12917	mRNA		CG12917	FBgn0033490	CG12917	mRNA
COMMON	equivalent	CG12918	FBgn0033477	CG12918	mRNA		CG12918	FBgn0263260	sel	mRNA
COMMON	equivalent	CG12919	FBgn0033483	egr	mRNA		CG12919	FBgn0033483	egr	mRNA
COMMON	equivalent	CG12920	FBgn0033481	CG12920	mRNA		CG12920	FBgn0033481	CG12920	mRNA
COMMON	equivalent	CG12921	FBgn0033480	mRpL42	mRNA		CG12921	FBgn0033480	mRpL42	mRNA
COMMON	equivalent	CG12923	FBgn0033461	CG12923	mRNA		CG12923	FBgn0033461	CG12923	mRNA
COMMON	equivalent	CG12924	FBgn0033450	Lsm11	mRNA		CG12924	FBgn0033450	Lsm11	mRNA
COMMON	equivalent	CG12926	FBgn0033437	CG12926	mRNA		CG12926	FBgn0033437	CG12926	mRNA
COMMON	equivalent	CG12929	FBgn0033429	CG12929	mRNA		CG12929	FBgn0033429	CG12929	mRNA
COMMON	equivalent	CG12931	FBgn0033422	Or45b	mRNA		CG12931	FBgn0033422	Or45b	mRNA
COMMON	equivalent	CG12934	FBgn0033541	CG12934	mRNA		CG12934	FBgn0033541	CG12934	mRNA
COMMON	equivalent	CG12935	FBgn0033547	CG12935	mRNA		CG12935	FBgn0033547	CG12935	mRNA
COMMON	equivalent	CG12936	FBgn0033549	mms4	mRNA		CG12936	FBgn0033549	mms4	mRNA
COMMON	equivalent	CG12938	FBgn0033554	Lsm10	mRNA		CG12938	FBgn0033554	Lsm10	mRNA
COMMON	equivalent	CG12942	FBgn0033569	CG12942	mRNA		CG12942	FBgn0033569	CG12942	mRNA
COMMON	equivalent	CG12943	FBgn0033572	CG12943	mRNA		CG12943	FBgn0033572	polyph	mRNA
COMMON	equivalent	CG12944	FBgn0033573	Obp47a	mRNA		CG12944	FBgn0033573	Obp47a	mRNA
COMMON	equivalent	CG12945	FBgn0037755	CG12945	mRNA		CG12945	FBgn0037755	CG12945	mRNA
COMMON	equivalent	CG12946	FBgn0037750	CG12946	mRNA		CG12946	FBgn0037750	Whamy	mRNA
COMMON	equivalent	CG12947	FBgn0037753	CG12947	mRNA		CG12947	FBgn0037753	CG12947	mRNA
COMMON	equivalent	CG12948	FBgn0037739	CG12948	mRNA		CG12948	FBgn0037739	CG12948	mRNA
COMMON	equivalent	CG12950	FBgn0037736	CG12950	mRNA		CG12950	FBgn0037736	CG12950	mRNA
COMMON	equivalent	CG12951	FBgn0037677	CG12951	mRNA		CG12951	FBgn0037677	CG12951	mRNA
COMMON	equivalent	CG12952	FBgn0037672	sage	mRNA		CG12952	FBgn0037672	sage	mRNA
COMMON	equivalent	CG12954	FBgn0034001	mRpL41	mRNA		CG12954	FBgn0034001	mRpL41	mRNA
COMMON	equivalent	CG12960	FBgn0034023	Ir52a	mRNA		CG12960	FBgn0034023	Ir52a	mRNA
COMMON	equivalent	CG12963	FBgn0034031	CG12963	mRNA		CG12963	FBgn0034031	CG12963	mRNA
COMMON	equivalent	CG12964	FBgn0034022	CG12964	mRNA		CG12964	FBgn0034022	CG12964	mRNA
COMMON	equivalent	CG12970	FBgn0034047	CG12970	mRNA		CG12970	FBgn0034047	CG12970	mRNA
COMMON	equivalent	CG12971	FBgn0037078	CG12971	mRNA		CG12971	FBgn0037078	CG12971	mRNA
COMMON	equivalent	CG12972	FBgn0037076	CG12972	mRNA		CG12972	FBgn0037076	ebd2	mRNA
COMMON	equivalent	CG12974	FBgn0037065	CG12974	mRNA		CG12974	FBgn0037065	CG12974	mRNA
COMMON	equivalent	CG12975	FBgn0037061	CG12975	mRNA		CG12975	FBgn0037061	CG12975	mRNA
COMMON	equivalent	CG1298	FBgn0033032	CG1298	mRNA		CG1298	FBgn0033032	kune	mRNA
COMMON	equivalent	CG12983	FBgn0037040	CG12983	mRNA		CG12983	FBgn0037040	CG12983	mRNA
COMMON	equivalent	CG12984	FBgn0037042	CG12984	mRNA		CG12984	FBgn0037042	CG12984	mRNA
COMMON	equivalent	CG12985	FBgn0030881	CG12985	mRNA		CG12985	FBgn0030881	CG12985	mRNA
COMMON	equivalent	CG12986	FBgn0030868	CG12986	mRNA		CG12986	FBgn0030868	CG12986	mRNA
COMMON	equivalent	CG1299	FBgn0035501	CG1299	mRNA		CG1299	FBgn0035501	CG1299	mRNA
COMMON	equivalent	CG12990	FBgn0030859	CG12990	mRNA		CG12990	FBgn0030859	CG12990	mRNA
COMMON	equivalent	CG12991	FBgn0030847	CG12991	mRNA		CG12991	FBgn0030847	CG12991	mRNA
COMMON	equivalent	CG12992	FBgn0030846	CG12992	mRNA		CG12992	FBgn0030846	CG12992	mRNA
COMMON	equivalent	CG12993	FBgn0030840	p-cup	mRNA		CG12993	FBgn0030840	p-cup	mRNA
COMMON	equivalent	CG12994	FBgn0040877	CG12994	mRNA		CG12994	FBgn0040877	CG12994	mRNA
COMMON	equivalent	CG12995	FBgn0030826	CG12995	mRNA		CG12995	FBgn0030826	CG12995	mRNA
COMMON	equivalent	CG12998	FBgn0030829	CG12998	mRNA		CG12998	FBgn0030829	CG12998	mRNA
COMMON	equivalent	CG13000	FBgn0030807	CG13000	mRNA		CG13000	FBgn0030807	CG13000	mRNA
COMMON	equivalent	CG13001	FBgn0030806	CG13001	mRNA		CG13001	FBgn0030806	CG13001	mRNA
COMMON	equivalent	CG13002	FBgn0030804	CG13002	mRNA		CG13002	FBgn0030804	CG13002	mRNA
COMMON	equivalent	CG13003	FBgn0030798	CG13003	mRNA		CG13003	FBgn0030798	CG13003	mRNA
COMMON	equivalent	CG13004	FBgn0030797	CG13004	mRNA		CG13004	FBgn0030797	CG13004	mRNA
COMMON	equivalent	CG13005	FBgn0030794	CG13005	mRNA		CG13005	FBgn0030794	CG13005	mRNA
COMMON	equivalent	CG13008	FBgn0030780	CG13008	mRNA		CG13008	FBgn0030780	CG13008	mRNA
COMMON	equivalent	CG13010	FBgn0030770	CG13010	mRNA		CG13010	FBgn0030770	CG13010	mRNA
COMMON	equivalent	CG13011	FBgn0261245	sing	mRNA		CG13011	FBgn0261245	sing	mRNA
COMMON	equivalent	CG13012	FBgn0030769	CG13012	mRNA		CG13012	FBgn0030769	CG13012	mRNA
COMMON	equivalent	CG13014	FBgn0030759	CG13014	mRNA		CG13014	FBgn0030759	CG13014	mRNA
COMMON	equivalent	CG13016	FBgn0033899	CG13016	mRNA		CG13016	FBgn0033899	CG13016	mRNA
[truncated: 15,032 more rows]

## Sheet: small RNA
ANNOTATION SET (R5.24 and/or R6.03)	Details of any changes from R5.24 to R6.03.	R5.24 Annotation ID	R5.24 gene ID	R5.24 gene symbol	R5.24 gene class		R6.03 Annotation ID	R6.03 gene ID	R6.03 gene symbol	R6.03 gene class
COMMON	equivalent replacement	CR32933	FBgn0046829	mir-13b-1	miRNA		CR42878	FBgn0262367	mir-13b-1	pre_miRNA
COMMON	equivalent replacement	CR33598	FBgn0067709	mir-282	miRNA		CR42880	FBgn0262368	mir-282	pre_miRNA
COMMON	equivalent replacement	CR33568	FBgn0067684	mir-31b	miRNA		CR42882	FBgn0262369	mir-31b	pre_miRNA
COMMON	equivalent replacement	CR33042	FBgn0046816	mir-7	miRNA		CR42883	FBgn0262370	mir-7	pre_miRNA
COMMON	equivalent replacement	CR33581	FBgn0067721	mir-263b	miRNA		CR42886	FBgn0262371	mir-263b	pre_miRNA
COMMON	equivalent replacement	CR33037	FBgn0046822	mir-3	miRNA		CR42890	FBgn0262372	mir-3	pre_miRNA
COMMON	equivalent replacement	CR33063	FBgn0067680	mir-9a	miRNA		CR42891	FBgn0262373	mir-9a	pre_miRNA
COMMON	equivalent replacement	CR32990	FBgn0046824	mir-2b-1	miRNA		CR42893	FBgn0262374	mir-2b-1	pre_miRNA
COMMON	equivalent replacement	CR33579	FBgn0067723	mir-219	miRNA		CR42897	FBgn0262376	mir-219	pre_miRNA
COMMON	equivalent replacement	CR32965	FBgn0046826	mir-2a-1	miRNA		CR42899	FBgn0262377	mir-2a-1	pre_miRNA
COMMON	equivalent replacement	CR33621	FBgn0067687	mir-317	miRNA		CR42900	FBgn0262378	mir-317	pre_miRNA
COMMON	equivalent replacement	CR33613	FBgn0067695	mir-309	miRNA		CR42903	FBgn0262380	mir-309	pre_miRNA
COMMON	equivalent replacement	CR33600	FBgn0067707	mir-284	miRNA		CR42906	FBgn0262383	mir-284	pre_miRNA
COMMON	equivalent replacement	CR33611	FBgn0067697	mir-307	miRNA		CR42913	FBgn0262385	mir-307a	pre_miRNA
COMMON	equivalent replacement	CR33572	FBgn0067681	mir-92b	miRNA		CR42916	FBgn0262388	mir-92b	pre_miRNA
COMMON	equivalent replacement	CR33606	FBgn0067702	mir-303	miRNA		CR42924	FBgn0262390	mir-303	pre_miRNA
COMMON	equivalent replacement	CR33569	FBgn0067683	mir-33	miRNA		CR42928	FBgn0262393	mir-33	pre_miRNA
COMMON	equivalent replacement	CR33076	FBgn0046831	mir-12	miRNA		CR42932	FBgn0262395	mir-12	pre_miRNA
COMMON	equivalent replacement	CR33618	FBgn0067690	mir-314	miRNA		CR42933	FBgn0262396	mir-314	pre_miRNA
COMMON	equivalent replacement	CR33560	FBgn0067339	mir-2c	miRNA		CR42936	FBgn0262397	mir-2c	pre_miRNA
COMMON	equivalent replacement	CR33573	FBgn0067341	mir-124	miRNA		CR42937	FBgn0262398	mir-124	pre_miRNA
COMMON	equivalent replacement	CR33580	FBgn0067722	mir-263a	miRNA		CR42938	FBgn0263107	bft	pre_miRNA
COMMON	equivalent replacement	CR33603	FBgn0067705	mir-287	miRNA		CR42939	FBgn0262400	mir-287	pre_miRNA
COMMON	equivalent replacement	CR33601	FBgn0082174	mir-285	miRNA		CR42941	FBgn0262401	mir-285	pre_miRNA
COMMON	equivalent replacement	CR33615	FBgn0067693	mir-311	miRNA		CR42943	FBgn0262402	mir-311	pre_miRNA
COMMON	equivalent replacement	CR33589	FBgn0086369	mir-278	miRNA		CR42945	FBgn0262403	mir-278	pre_miRNA
COMMON	equivalent replacement	CR32968	FBgn0260473	let-7	miRNA		CR42949	FBgn0262406	let-7	pre_miRNA
COMMON	equivalent replacement	CR33612	FBgn0067696	mir-308	miRNA		CR42951	FBgn0262407	mir-308	pre_miRNA
COMMON	equivalent replacement	CR33036	FBgn0046820	mir-5	miRNA		CR42952	FBgn0262408	mir-5	pre_miRNA
COMMON	equivalent replacement	CR33607	FBgn0067701	mir-304	miRNA		CR42953	FBgn0262409	mir-304	pre_miRNA
COMMON	equivalent replacement	CR33040	FBgn0046818	mir-6-2	miRNA		CR42954	FBgn0262410	mir-6-2	pre_miRNA
COMMON	equivalent replacement	CR33571	FBgn0067682	mir-92a	miRNA		CR42955	FBgn0262411	mir-92a	pre_miRNA
COMMON	equivalent replacement	CR33563	FBgn0067679	mir-9b	miRNA		CR42960	FBgn0262413	mir-9b	pre_miRNA
COMMON	equivalent replacement	CR33605	FBgn0067703	mir-289	miRNA		CR42962	FBgn0262415	mir-289	pre_miRNA
COMMON	equivalent replacement	CR33567	FBgn0067685	mir-31a	miRNA		CR42964	FBgn0262416	mir-31a	pre_miRNA
COMMON	equivalent replacement	CR33620	FBgn0067688	mir-316	miRNA		CR42965	FBgn0262417	mir-316	pre_miRNA
COMMON	equivalent replacement	CR33039	FBgn0046817	mir-6-3	miRNA		CR42966	FBgn0262418	mir-6-3	pre_miRNA
COMMON	equivalent replacement	CR33588	FBgn0067715	mir-277	miRNA		CR42968	FBgn0262419	mir-277	pre_miRNA
COMMON	equivalent replacement	CR33622	FBgn0067686	mir-318	miRNA		CR42971	FBgn0262420	mir-318	pre_miRNA
COMMON	equivalent replacement	CR33079	FBgn0046828	mir-13b-2	miRNA		CR42972	FBgn0262421	mir-13b-2	pre_miRNA
COMMON	equivalent replacement	CR33604	FBgn0067704	mir-288	miRNA		CR42978	FBgn0262425	mir-288	pre_miRNA
COMMON	equivalent replacement	CR33599	FBgn0067708	mir-283	miRNA		CR42980	FBgn0262426	mir-283	pre_miRNA
COMMON	equivalent replacement	CR32981	FBgn0046814	mir-87	miRNA		CR42983	FBgn0262428	mir-87	pre_miRNA
COMMON	equivalent replacement	CR33564	FBgn0067678	mir-9c	miRNA		CR42985	FBgn0262430	mir-9c	pre_miRNA
COMMON	equivalent replacement	CR33578	FBgn0067724	mir-210	miRNA		CR42991	FBgn0262433	mir-210	pre_miRNA
COMMON	equivalent replacement	CR32929	FBgn0046832	mir-11	miRNA		CR42992	FBgn0262434	mir-11	pre_miRNA
COMMON	equivalent replacement	CR33614	FBgn0067694	mir-310	miRNA		CR42995	FBgn0262436	mir-310	pre_miRNA
COMMON	equivalent replacement	CR33582	FBgn0067720	mir-274	miRNA		CR42996	FBgn0262437	mir-274	pre_miRNA
COMMON	equivalent replacement	CR33591	FBgn0067713	mir-280	miRNA		CR43002	FBgn0262440	mir-280	pre_miRNA
COMMON	equivalent replacement	CR33617	FBgn0067691	mir-313	miRNA		CR43003	FBgn0262441	mir-313	pre_miRNA
COMMON	equivalent replacement	CR33602	FBgn0067706	mir-286	miRNA		CR43006	FBgn0262443	mir-286	pre_miRNA
COMMON	equivalent replacement	CR33574	FBgn0067340	mir-133	miRNA		CR43011	FBgn0262445	mir-133	pre_miRNA
COMMON	equivalent replacement	CR33575	FBgn0082181	mir-137	miRNA		CR43012	FBgn0262446	mir-137	pre_miRNA
COMMON	equivalent replacement	CR33010	FBgn0046827	mir-14	miRNA		CR43013	FBgn0262447	mir-14	pre_miRNA
COMMON	equivalent replacement	CR33590	FBgn0260633	mir-279	miRNA		CR43015	FBgn0262448	mir-279	pre_miRNA
COMMON	equivalent replacement	CR32964	FBgn0046823	mir-2b-2	miRNA		CR43016	FBgn0262449	mir-2b-2	pre_miRNA
COMMON	equivalent replacement	CR33616	FBgn0067692	mir-312	miRNA		CR43017	FBgn0262450	mir-312	pre_miRNA
COMMON	equivalent replacement	CR33559	FBgn0064191	ban	miRNA		CR43018	FBgn0262451	ban	pre_miRNA
COMMON	equivalent replacement	CR33570	FBgn0067337	mir-79	miRNA		CR43019	FBgn0262452	mir-79	pre_miRNA
COMMON	equivalent replacement	CR33583	FBgn0067719	mir-275	miRNA		CR43020	FBgn0262453	mir-275	pre_miRNA
COMMON	equivalent replacement	CR32958	FBgn0046834	mir-1	miRNA		CR43027	FBgn0262455	mir-1	pre_miRNA
COMMON	equivalent replacement	CR33314	FBgn0064159	mir-125	miRNA		CR43029	FBgn0262456	mir-125	pre_miRNA
COMMON	equivalent replacement	CR33608	FBgn0067700	mir-305	miRNA		CR43032	FBgn0262458	mir-305	pre_miRNA
COMMON	equivalent replacement	CR33326	FBgn0064158	mir-34	miRNA		CR43033	FBgn0262459	mir-34	pre_miRNA
COMMON	equivalent replacement	CR32966	FBgn0046825	mir-2a-2	miRNA		CR43035	FBgn0262460	mir-2a-2	pre_miRNA
COMMON	equivalent replacement	CR33619	FBgn0067689	mir-315	miRNA		CR43036	FBgn0262461	mir-315	pre_miRNA
COMMON	equivalent replacement	CR33313	FBgn0064160	mir-100	miRNA		CR43044	FBgn0262463	mir-100	pre_miRNA
COMMON	equivalent replacement	CR33004	FBgn0046819	mir-6-1	miRNA		CR43047	FBgn0262464	mir-6-1	pre_miRNA
COMMON	equivalent	CR33353	FBgn0053353	5SrRNA:CR33353	rRNA		CR33353	FBgn0053353	5SrRNA:CR33353	rRNA
COMMON	equivalent	CR33354	FBgn0053354	5SrRNA:CR33354	rRNA		CR33354	FBgn0053354	5SrRNA:CR33354	rRNA
COMMON	equivalent	CR33355	FBgn0053355	5SrRNA:CR33355	rRNA		CR33355	FBgn0053355	5SrRNA:CR33355	rRNA
COMMON	equivalent	CR33357	FBgn0053357	5SrRNA:CR33357	rRNA		CR33357	FBgn0053357	5SrRNA:CR33357	rRNA
COMMON	equivalent	CR33358	FBgn0053358	5SrRNA:CR33358	rRNA		CR33358	FBgn0053358	5SrRNA:CR33358	rRNA
COMMON	equivalent	CR33359	FBgn0053359	5SrRNA:CR33359	rRNA		CR33359	FBgn0053359	5SrRNA:CR33359	rRNA
COMMON	equivalent	CR33360	FBgn0053360	5SrRNA:CR33360	rRNA		CR33360	FBgn0053360	5SrRNA:CR33360	rRNA
COMMON	equivalent	CR33361	FBgn0053361	5SrRNA:CR33361	rRNA		CR33361	FBgn0053361	5SrRNA:CR33361	rRNA
COMMON	equivalent	CR33362	FBgn0053362	5SrRNA:CR33362	rRNA		CR33362	FBgn0053362	5SrRNA:CR33362	rRNA
COMMON	equivalent	CR33364	FBgn0053364	5SrRNA:CR33364	rRNA		CR33364	FBgn0053364	5SrRNA:CR33364	rRNA
COMMON	equivalent	CR33365	FBgn0053365	5SrRNA:CR33365	rRNA		CR33365	FBgn0053365	5SrRNA:CR33365	rRNA
COMMON	equivalent	CR33366	FBgn0053366	5SrRNA:CR33366	rRNA		CR33366	FBgn0053366	5SrRNA:CR33366	rRNA
COMMON	equivalent	CR33367	FBgn0053367	5SrRNA:CR33367	rRNA		CR33367	FBgn0053367	5SrRNA:CR33367	rRNA
COMMON	equivalent	CR33368	FBgn0053368	5SrRNA:CR33368	rRNA		CR33368	FBgn0053368	5SrRNA:CR33368	rRNA
COMMON	equivalent	CR33369	FBgn0053369	5SrRNA:CR33369	rRNA		CR33369	FBgn0053369	5SrRNA:CR33369	rRNA
COMMON	equivalent	CR33370	FBgn0053370	5SrRNA:CR33370	rRNA		CR33370	FBgn0053370	5SrRNA:CR33370	rRNA
COMMON	equivalent	CR33372	FBgn0053372	5SrRNA:CR33372	rRNA		CR33372	FBgn0053372	5SrRNA:CR33372	rRNA
COMMON	equivalent	CR33373	FBgn0053373	5SrRNA:CR33373	rRNA		CR33373	FBgn0053373	5SrRNA:CR33373	rRNA
COMMON	equivalent	CR33374	FBgn0053374	5SrRNA:CR33374	rRNA		CR33374	FBgn0053374	5SrRNA:CR33374	rRNA
COMMON	equivalent	CR33375	FBgn0053375	5SrRNA:CR33375	rRNA		CR33375	FBgn0053375	5SrRNA:CR33375	rRNA
COMMON	equivalent	CR33376	FBgn0053376	5SrRNA:CR33376	rRNA		CR33376	FBgn0053376	5SrRNA:CR33376	rRNA
COMMON	equivalent	CR33377	FBgn0053377	5SrRNA:CR33377	rRNA		CR33377	FBgn0053377	5SrRNA:CR33377	rRNA
COMMON	equivalent	CR33378	FBgn0053378	5SrRNA:CR33378	rRNA		CR33378	FBgn0053378	5SrRNA:CR33378	rRNA
COMMON	equivalent	CR33379	FBgn0053379	5SrRNA:CR33379	rRNA		CR33379	FBgn0053379	5SrRNA:CR33379	rRNA
COMMON	equivalent	CR33380	FBgn0053380	5SrRNA:CR33380	rRNA		CR33380	FBgn0053380	5SrRNA:CR33380	rRNA
COMMON	equivalent	CR33381	FBgn0053381	5SrRNA:CR33381	rRNA		CR33381	FBgn0053381	5SrRNA:CR33381	rRNA
COMMON	equivalent	CR33382	FBgn0053382	5SrRNA:CR33382	rRNA		CR33382	FBgn0053382	5SrRNA:CR33382	rRNA
COMMON	equivalent	CR33383	FBgn0053383	5SrRNA:CR33383	rRNA		CR33383	FBgn0053383	5SrRNA:CR33383	rRNA
COMMON	equivalent	CR33384	FBgn0053384	5SrRNA:CR33384	rRNA		CR33384	FBgn0053384	5SrRNA:CR33384	rRNA
COMMON	equivalent	CR33385	FBgn0053385	5SrRNA:CR33385	rRNA		CR33385	FBgn0053385	5SrRNA:CR33385	rRNA
COMMON	equivalent	CR33386	FBgn0053386	5SrRNA:CR33386	rRNA		CR33386	FBgn0053386	5SrRNA:CR33386	rRNA
COMMON	equivalent	CR33387	FBgn0053387	5SrRNA:CR33387	rRNA		CR33387	FBgn0053387	5SrRNA:CR33387	rRNA
COMMON	equivalent	CR33388	FBgn0053388	5SrRNA:CR33388	rRNA		CR33388	FBgn0053388	5SrRNA:CR33388	rRNA
COMMON	equivalent	CR33389	FBgn0053389	5SrRNA:CR33389	rRNA		CR33389	FBgn0053389	5SrRNA:CR33389	rRNA
COMMON	equivalent	CR33390	FBgn0053390	5SrRNA:CR33390	rRNA		CR33390	FBgn0053390	5SrRNA:CR33390	rRNA
COMMON	equivalent	CR33391	FBgn0053391	5SrRNA:CR33391	rRNA		CR33391	FBgn0053391	5SrRNA:CR33391	rRNA
COMMON	equivalent	CR33392	FBgn0053392	5SrRNA:CR33392	rRNA		CR33392	FBgn0053392	5SrRNA:CR33392	rRNA
COMMON	equivalent	CR33393	FBgn0053393	5SrRNA:CR33393	rRNA		CR33393	FBgn0053393	5SrRNA:CR33393	rRNA
COMMON	equivalent	CR33394	FBgn0053394	5SrRNA:CR33394	rRNA		CR33394	FBgn0053394	5SrRNA:CR33394	rRNA
COMMON	equivalent	CR33395	FBgn0053395	5SrRNA:CR33395	rRNA		CR33395	FBgn0053395	5SrRNA:CR33395	rRNA
COMMON	equivalent	CR33396	FBgn0053396	5SrRNA:CR33396	rRNA		CR33396	FBgn0053396	5SrRNA:CR33396	rRNA
COMMON	equivalent	CR33397	FBgn0053397	5SrRNA:CR33397	rRNA		CR33397	FBgn0053397	5SrRNA:CR33397	rRNA
COMMON	equivalent	CR33398	FBgn0053398	5SrRNA:CR33398	rRNA		CR33398	FBgn0053398	5SrRNA:CR33398	rRNA
COMMON	equivalent	CR33399	FBgn0053399	5SrRNA:CR33399	rRNA		CR33399	FBgn0053399	5SrRNA:CR33399	rRNA
COMMON	equivalent	CR33400	FBgn0053400	5SrRNA:CR33400	rRNA		CR33400	FBgn0053400	5SrRNA:CR33400	rRNA
COMMON	equivalent	CR33401	FBgn0053401	5SrRNA:CR33401	rRNA		CR33401	FBgn0053401	5SrRNA:CR33401	rRNA
COMMON	equivalent	CR33402	FBgn0053402	5SrRNA:CR33402	rRNA		CR33402	FBgn0053402	5SrRNA:CR33402	rRNA
COMMON	equivalent	CR33403	FBgn0053403	5SrRNA:CR33403	rRNA		CR33403	FBgn0053403	5SrRNA:CR33403	rRNA
COMMON	equivalent	CR33404	FBgn0053404	5SrRNA:CR33404	rRNA		CR33404	FBgn0053404	5SrRNA:CR33404	rRNA
COMMON	equivalent	CR33405	FBgn0053405	5SrRNA:CR33405	rRNA		CR33405	FBgn0053405	5SrRNA:CR33405	rRNA
COMMON	equivalent	CR33406	FBgn0053406	5SrRNA:CR33406	rRNA		CR33406	FBgn0053406	5SrRNA:CR33406	rRNA
COMMON	equivalent	CR33407	FBgn0053407	5SrRNA:CR33407	rRNA		CR33407	FBgn0053407	5SrRNA:CR33407	rRNA
COMMON	equivalent	CR33408	FBgn0053408	5SrRNA:CR33408	rRNA		CR33408	FBgn0053408	5SrRNA:CR33408	rRNA
COMMON	equivalent	CR33409	FBgn0053409	5SrRNA:CR33409	rRNA		CR33409	FBgn0053409	5SrRNA:CR33409	rRNA
COMMON	equivalent	CR33410	FBgn0053410	5SrRNA:CR33410	rRNA		CR33410	FBgn0053410	5SrRNA:CR33410	rRNA
COMMON	equivalent	CR33411	FBgn0053411	5SrRNA:CR33411	rRNA		CR33411	FBgn0053411	5SrRNA:CR33411	rRNA
COMMON	equivalent	CR33412	FBgn0053412	5SrRNA:CR33412	rRNA		CR33412	FBgn0053412	5SrRNA:CR33412	rRNA
COMMON	equivalent	CR33413	FBgn0053413	5SrRNA:CR33413	rRNA		CR33413	FBgn0053413	5SrRNA:CR33413	rRNA
COMMON	equivalent	CR33414	FBgn0053414	5SrRNA:CR33414	rRNA		CR33414	FBgn0053414	5SrRNA:CR33414	rRNA
COMMON	equivalent	CR33415	FBgn0053415	5SrRNA:CR33415	rRNA		CR33415	FBgn0053415	5SrRNA:CR33415	rRNA
COMMON	equivalent	CR33417	FBgn0053417	5SrRNA:CR33417	rRNA		CR33417	FBgn0053417	5SrRNA:CR33417	rRNA
COMMON	equivalent	CR33418	FBgn0053418	5SrRNA:CR33418	rRNA		CR33418	FBgn0053418	5SrRNA:CR33418	rRNA
COMMON	equivalent	CR33419	FBgn0053419	5SrRNA:CR33419	rRNA		CR33419	FBgn0053419	5SrRNA:CR33419	rRNA
COMMON	equivalent	CR33420	FBgn0053420	5SrRNA:CR33420	rRNA		CR33420	FBgn0053420	5SrRNA:CR33420	rRNA
COMMON	equivalent	CR33421	FBgn0053421	5SrRNA:CR33421	rRNA		CR33421	FBgn0053421	5SrRNA:CR33421	rRNA
COMMON	equivalent	CR33422	FBgn0053422	5SrRNA:CR33422	rRNA		CR33422	FBgn0053422	5SrRNA:CR33422	rRNA
COMMON	equivalent	CR33423	FBgn0053423	5SrRNA:CR33423	rRNA		CR33423	FBgn0053423	5SrRNA:CR33423	rRNA
COMMON	equivalent	CR33424	FBgn0053424	5SrRNA:CR33424	rRNA		CR33424	FBgn0053424	5SrRNA:CR33424	rRNA
COMMON	equivalent	CR33425	FBgn0053425	5SrRNA:CR33425	rRNA		CR33425	FBgn0053425	5SrRNA:CR33425	rRNA
COMMON	equivalent	CR33426	FBgn0053426	5SrRNA:CR33426	rRNA		CR33426	FBgn0053426	5SrRNA:CR33426	rRNA
COMMON	equivalent	CR33427	FBgn0053427	5SrRNA:CR33427	rRNA		CR33427	FBgn0053427	5SrRNA:CR33427	rRNA
COMMON	equivalent	CR33428	FBgn0053428	5SrRNA:CR33428	rRNA		CR33428	FBgn0053428	5SrRNA:CR33428	rRNA
COMMON	equivalent	CR33429	FBgn0053429	5SrRNA:CR33429	rRNA		CR33429	FBgn0053429	5SrRNA:CR33429	rRNA
COMMON	equivalent	CR33430	FBgn0053430	5SrRNA:CR33430	rRNA		CR33430	FBgn0053430	5SrRNA:CR33430	rRNA
COMMON	equivalent	CR33431	FBgn0053431	5SrRNA:CR33431	rRNA		CR33431	FBgn0053431	5SrRNA:CR33431	rRNA
COMMON	equivalent	CR33432	FBgn0053432	5SrRNA:CR33432	rRNA		CR33432	FBgn0053432	5SrRNA:CR33432	rRNA
COMMON	equivalent	CR33433	FBgn0053433	5SrRNA:CR33433	rRNA		CR33433	FBgn0053433	5SrRNA:CR33433	rRNA
COMMON	equivalent	CR33434	FBgn0053434	5SrRNA:CR33434	rRNA		CR33434	FBgn0053434	5SrRNA:CR33434	rRNA
COMMON	equivalent	CR33435	FBgn0053435	5SrRNA:CR33435	rRNA		CR33435	FBgn0053435	5SrRNA:CR33435	rRNA
COMMON	equivalent	CR33436	FBgn0053436	5SrRNA:CR33436	rRNA		CR33436	FBgn0053436	5SrRNA:CR33436	rRNA
COMMON	equivalent	CR33437	FBgn0053437	5SrRNA:CR33437	rRNA		CR33437	FBgn0053437	5SrRNA:CR33437	rRNA
COMMON	equivalent	CR33438	FBgn0053438	5SrRNA:CR33438	rRNA		CR33438	FBgn0053438	5SrRNA:CR33438	rRNA
COMMON	equivalent	CR33439	FBgn0053439	5SrRNA:CR33439	rRNA		CR33439	FBgn0053439	5SrRNA:CR33439	rRNA
COMMON	equivalent	CR33440	FBgn0053440	5SrRNA:CR33440	rRNA		CR33440	FBgn0053440	5SrRNA:CR33440	rRNA
COMMON	equivalent	CR33441	FBgn0053441	5SrRNA:CR33441	rRNA		CR33441	FBgn0053441	5SrRNA:CR33441	rRNA
COMMON	equivalent	CR33442	FBgn0053442	5SrRNA:CR33442	rRNA		CR33442	FBgn0053442	5SrRNA:CR33442	rRNA
COMMON	equivalent	CR33443	FBgn0053443	5SrRNA:CR33443	rRNA		CR33443	FBgn0053443	5SrRNA:CR33443	rRNA
COMMON	equivalent	CR33444	FBgn0053444	5SrRNA:CR33444	rRNA		CR33444	FBgn0053444	5SrRNA:CR33444	rRNA
COMMON	equivalent	CR33445	FBgn0053445	5SrRNA:CR33445	rRNA		CR33445	FBgn0053445	5SrRNA:CR33445	rRNA
COMMON	equivalent	CR33446	FBgn0053446	5SrRNA:CR33446	rRNA		CR33446	FBgn0053446	5SrRNA:CR33446	rRNA
COMMON	equivalent	CR33447	FBgn0053447	5SrRNA:CR33447	rRNA		CR33447	FBgn0053447	5SrRNA:CR33447	rRNA
COMMON	equivalent	CR33448	FBgn0053448	5SrRNA:CR33448	rRNA		CR33448	FBgn0053448	5SrRNA:CR33448	rRNA
COMMON	equivalent	CR33449	FBgn0053449	5SrRNA:CR33449	rRNA		CR33449	FBgn0053449	5SrRNA:CR33449	rRNA
COMMON	equivalent	CR33450	FBgn0053450	5SrRNA:CR33450	rRNA		CR33450	FBgn0053450	5SrRNA:CR33450	rRNA
COMMON	equivalent	CR33451	FBgn0053451	5SrRNA:CR33451	rRNA		CR33451	FBgn0053451	5SrRNA:CR33451	rRNA
COMMON	equivalent	CR33452	FBgn0053452	5SrRNA:CR33452	rRNA		CR33452	FBgn0053452	5SrRNA:CR33452	rRNA
COMMON	equivalent	CR34094	FBgn0013686	mt:lrRNA	rRNA		CR34094	FBgn0013686	mt:lrRNA	rRNA
COMMON	equivalent	CR34096	FBgn0013688	mt:srRNA	rRNA		CR34096	FBgn0013688	mt:srRNA	rRNA
COMMON	equivalent	CR40454	FBgn0250731	5.8SrRNA:CR40454	rRNA		CR40454	FBgn0250731	5.8SrRNA:CR40454	rRNA
COMMON	equivalent	CR40502	FBgn0085737	CR40502	rRNA		CR40502	FBgn0085737	CR40502	rRNA
COMMON	equivalent	CR40561	FBgn0085744	CR40561	rRNA		CR40561	FBgn0085744	CR40561	rRNA
COMMON	equivalent	CR40571	FBgn0085746	CR40571	rRNA		CR40571	FBgn0085746	CR40571	rRNA
COMMON	equivalent	CR40573	FBgn0085748	CR40573	rRNA		CR40573	FBgn0085748	CR40573	rRNA
COMMON	equivalent	CR40582	FBgn0085751	CR40582	rRNA		CR40582	FBgn0085751	CR40582	rRNA
COMMON	equivalent	CR40594	FBgn0085752	CR40594	rRNA		CR40594	FBgn0085752	CR40594	rRNA
COMMON	equivalent	CR40611	FBgn0085755	CR40611	rRNA		CR40611	FBgn0085755	CR40611	rRNA
COMMON	equivalent	CR40613	FBgn0085756	CR40613	rRNA		CR40613	FBgn0085756	CR40613	rRNA
COMMON	equivalent	CR40621	FBgn0085757	CR40621	rRNA		CR40621	FBgn0085757	CR40621	rRNA
COMMON	equivalent	CR40639	FBgn0085758	CR40639	rRNA		CR40639	FBgn0085758	CR40639	rRNA
COMMON	equivalent	CR40640	FBgn0085759	CR40640	rRNA		CR40640	FBgn0085759	CR40640	rRNA
COMMON	equivalent	CR40641	FBgn0085760	CR40641	rRNA		CR40641	FBgn0085760	CR40641	rRNA
COMMON	equivalent	CR40642	FBgn0085761	CR40642	rRNA		CR40642	FBgn0085761	CR40642	rRNA
COMMON	equivalent	CR40668	FBgn0085764	CR40668	rRNA		CR40668	FBgn0085764	CR40668	rRNA
COMMON	equivalent	CR40679	FBgn0085766	CR40679	rRNA		CR40679	FBgn0085766	CR40679	rRNA
COMMON	equivalent	CR40743	FBgn0085772	CR40743	rRNA		CR40743	FBgn0085772	CR40743	rRNA
COMMON	equivalent	CR40766	FBgn0085773	CR40766	rRNA		CR40766	FBgn0085773	CR40766	rRNA
COMMON	equivalent	CR40959	FBgn0085777	CR40959	rRNA		CR40959	FBgn0085777	CR40959	rRNA
COMMON	equivalent	CR41535	FBgn0085795	CR41535	rRNA		CR41535	FBgn0085795	CR41535	rRNA
COMMON	equivalent	CR41544	FBgn0085799	CR41544	rRNA		CR41544	FBgn0085799	CR41544	rRNA
COMMON	equivalent	CR41548	FBgn0085802	CR41548	rRNA		CR41548	FBgn0085802	18SrRNA:CR41548	rRNA
COMMON	equivalent	CR41550	FBgn0085803	CR41550	rRNA		CR41550	FBgn0085803	CR41550	rRNA
COMMON	equivalent	CR41583	FBgn0085805	CR41583	rRNA		CR41583	FBgn0085805	CR41583	rRNA
COMMON	equivalent	CR41590	FBgn0085807	CR41590	rRNA		CR41590	FBgn0085807	CR41590	rRNA
COMMON	equivalent	CR41591	FBgn0085808	CR41591	rRNA		CR41591	FBgn0085808	CR41591	rRNA
COMMON	equivalent	CR41606	FBgn0085816	CR41606	rRNA		CR41606	FBgn0085816	CR41606	rRNA
COMMON	equivalent	CR41607	FBgn0085817	CR41607	rRNA		CR41607	FBgn0085817	CR41607	rRNA
COMMON	equivalent	CR41613	FBgn0085822	CR41613	rRNA		CR41613	FBgn0085822	CR41613	rRNA
COMMON	equivalent	CR41619	FBgn0085825	CR41619	rRNA		CR41619	FBgn0085825	CR41619	rRNA
COMMON	equivalent	CR41620	FBgn0085826	CR41620	rRNA		CR41620	FBgn0085826	CR41620	rRNA
COMMON	equivalent	CR41621	FBgn0085827	CR41621	rRNA		CR41621	FBgn0085827	CR41621	rRNA
COMMON	equivalent	CR42195	FBgn0085828	CR42195	rRNA		CR42195	FBgn0085828	CR42195	rRNA
COMMON	equivalent	CR31877	FBgn0025881	snoRNA:Me18S-A1576	snoRNA		CR31877	FBgn0025881	snoRNA:Me18S-A1576	snoRNA
COMMON	equivalent	CR32519	FBgn0025882	snoRNA:MeU6-A47	snoRNA		CR32519	FBgn0025882	snoRNA:MeU6-A47	snoRNA
COMMON	equivalent	CR32807	FBgn0044508	snoRNA:M	snoRNA		CR32807	FBgn0044508	snoRNA:M	snoRNA
COMMON	equivalent	CR32863	FBgn0043853	snoRNA:MeU5-C46	snoRNA		CR32863	FBgn0043853	scaRNA:MeU5-C46	snoRNA
COMMON	equivalent	CR32874	FBgn0063389	snoRNA:Me18S-G1620	snoRNA		CR32874	FBgn0063389	snoRNA:Me18S-G1620	snoRNA
COMMON	equivalent	CR32875	FBgn0063392	snoRNA:U14:30Ea	snoRNA		CR32875	FBgn0063392	snoRNA:U14:30Ea	snoRNA
COMMON	equivalent	CR32876	FBgn0063391	snoRNA:U14:30Eb	snoRNA		CR32876	FBgn0063391	snoRNA:U14:30Eb	snoRNA
COMMON	equivalent	CR32884	FBgn0026169	snoRNA:Psi18S-1820	snoRNA		CR32884	FBgn0026169	snoRNA:Psi18S-1820	snoRNA
COMMON	equivalent	CR32887	FBgn0063381	snoRNA:Me28S-G3081a	snoRNA		CR32887	FBgn0063381	snoRNA:Me28S-G3081a	snoRNA
COMMON	equivalent	CR32888	FBgn0063385	snoRNA:Me28S-A3407a	snoRNA		CR32888	FBgn0063385	snoRNA:Me28S-A3407a	snoRNA
COMMON	equivalent	CR32889	FBgn0063377	snoRNA:Me28S-A1666a	snoRNA		CR32889	FBgn0063377	snoRNA:Me28S-A1666a	snoRNA
COMMON	equivalent	CR32890	FBgn0063384	snoRNA:U29:54Eb	snoRNA		CR32890	FBgn0063384	snoRNA:U29:54Eb	snoRNA
COMMON	equivalent	CR32891	FBgn0063376	snoRNA:U76:54Eb	snoRNA		CR32891	FBgn0063376	snoRNA:U76:54Eb	snoRNA
COMMON	equivalent	CR32892	FBgn0063388	snoRNA:U27:54Ea	snoRNA		CR32892	FBgn0063388	snoRNA:U27:54Ea	snoRNA
COMMON	equivalent	CR32893	FBgn0063375	snoRNA:Me28S-G3277a	snoRNA		CR32893	FBgn0063375	snoRNA:Me28S-G3277a	snoRNA
COMMON	equivalent	CR32894	FBgn0063383	snoRNA:U29:54Ec	snoRNA		CR32894	FBgn0063383	snoRNA:U29:54Ec	snoRNA
COMMON	equivalent	CR32895	FBgn0063382	snoRNA:U29:54Ed	snoRNA		CR32895	FBgn0063382	snoRNA:U29:54Ed	snoRNA
COMMON	equivalent	CR32896	FBgn0063374	snoRNA:snR38:54Eb	snoRNA		CR32896	FBgn0063374	snoRNA:snR38:54Eb	snoRNA
COMMON	equivalent	CR32897	FBgn0063380	snoRNA:U31:54Eb	snoRNA		CR32897	FBgn0063380	snoRNA:U31:54Eb	snoRNA
COMMON	equivalent	CR32898	FBgn0063379	snoRNA:U31:54Ec	snoRNA		CR32898	FBgn0063379	snoRNA:U31:54Ec	snoRNA
COMMON	equivalent	CR32899	FBgn0063378	snoRNA:U31:54Ed	snoRNA		CR32899	FBgn0063378	snoRNA:U31:54Ed	snoRNA
COMMON	equivalent	CR32900	FBgn0063387	snoRNA:U27:54Eb	snoRNA		CR32900	FBgn0063387	snoRNA:U27:54Eb	snoRNA
COMMON	equivalent	CR32901	FBgn0063373	snoRNA:snR38:54Ec	snoRNA		CR32901	FBgn0063373	snoRNA:snR38:54Ec	snoRNA
COMMON	equivalent	CR32902	FBgn0063386	snoRNA:Me18S-A28a	snoRNA		CR32902	FBgn0063386	snoRNA:Me18S-A28a	snoRNA
COMMON	equivalent	CR32905	FBgn0015543	snoRNA:Me28S-A1322	snoRNA		CR32905	FBgn0015543	snoRNA:Me28S-A1322	snoRNA
COMMON	equivalent	CR32907	FBgn0020518	snoRNA:Me28S-G764	snoRNA		CR32907	FBgn0020518	snoRNA:Me28S-G764	snoRNA
COMMON	equivalent	CR32910	FBgn0060291	snoRNA:U49:66Db	snoRNA		CR32910	FBgn0060291	snoRNA:U49:66Db	snoRNA
COMMON	equivalent	CR32911	FBgn0060292	snoRNA:U49:66Da	snoRNA		CR32911	FBgn0060292	snoRNA:U49:66Da	snoRNA
COMMON	equivalent	CR33625	FBgn0086663	snoRNA:Psi18S-1275	snoRNA		CR33625	FBgn0086663	snoRNA:Psi18S-1275	snoRNA
COMMON	equivalent	CR33628	FBgn0065047	snoRNA:U3:54Ab	snoRNA		CR33628	FBgn0065047	snoRNA:U3:54Ab	snoRNA
COMMON	equivalent	CR33633	FBgn0086600	snoRNA:Psi18S-1347c	snoRNA		CR33633	FBgn0086600	snoRNA:Psi18S-1347c	snoRNA
COMMON	equivalent	CR33634	FBgn0065080	snoRNA:Me18S-A1374	snoRNA		CR33634	FBgn0065080	snoRNA:Me18S-A1374	snoRNA
COMMON	equivalent	CR33636	FBgn0086603	snoRNA:Or-CD2	snoRNA		CR33636	FBgn0086603	snoRNA:Or-CD2	snoRNA
COMMON	equivalent	CR33637	FBgn0086672	snoRNA:Or-aca5	snoRNA		CR33637	FBgn0086672	snoRNA:Or-aca5	snoRNA
COMMON	equivalent	CR33638	FBgn0065070	snoRNA:291	snoRNA		CR33638	FBgn0065070	snoRNA:291	snoRNA
COMMON	equivalent	CR33646	FBgn0086671	snoRNA:Psi28S-2876	snoRNA		CR33646	FBgn0086671	snoRNA:Psi28S-2876	snoRNA
COMMON	equivalent	CR33652	FBgn0086660	snoRNA:Psi28S-1837a	snoRNA		CR33652	FBgn0086660	snoRNA:Psi28S-1837a	snoRNA
COMMON	equivalent	CR33656	FBgn0086670	snoRNA:Psi28S-2622	snoRNA		CR33656	FBgn0086670	snoRNA:Psi28S-2622	snoRNA
COMMON	equivalent	CR33661	FBgn0086658	snoRNA:Psi28S-1180	snoRNA		CR33661	FBgn0086658	snoRNA:Psi28S-1180	snoRNA
COMMON	equivalent	CR33662	FBgn0065046	snoRNA:U3:9B	snoRNA		CR33662	FBgn0065046	snoRNA:U3:9B	snoRNA
COMMON	equivalent	CR33663	FBgn0065071	snoRNA:Or-CD10	snoRNA		CR33663	FBgn0065071	snoRNA:Or-CD10	snoRNA
COMMON	equivalent	CR33674	FBgn0065053	snoRNA:Me18S-C1831	snoRNA		CR33674	FBgn0065053	snoRNA:Me18S-C1831	snoRNA
COMMON	equivalent	CR33684	FBgn0065073	snoRNA:229	snoRNA		CR33684	FBgn0065073	snoRNA:229	snoRNA
COMMON	equivalent	CR33686	FBgn0086661	snoRNA:Psi28S-2566	snoRNA		CR33686	FBgn0086661	snoRNA:Psi28S-2566	snoRNA
COMMON	equivalent	CR33693	FBgn0065055	snoRNA:Psi28S-2648	snoRNA		CR33693	FBgn0065055	snoRNA:Psi28S-2648	snoRNA
COMMON	equivalent	CR33709	FBgn0086662	snoRNA:Psi28S-3186	snoRNA		CR33709	FBgn0086662	snoRNA:Psi28S-3186	snoRNA
COMMON	equivalent	CR33716	FBgn0065051	snoRNA:MeU5-U42	snoRNA		CR33716	FBgn0065051	scaRNA:MeU5-U42	snoRNA
COMMON	equivalent	CR33726	FBgn0065057	snoRNA:MeU2-C28	snoRNA		CR33726	FBgn0065057	scaRNA:MeU2-C28	snoRNA
COMMON	equivalent	CR33750	FBgn0086665	snoRNA:Psi18S-1377a	snoRNA		CR33750	FBgn0086665	snoRNA:Psi18S-1377a	snoRNA
COMMON	equivalent	CR33751	FBgn0086668	snoRNA:Psi28S-3436a	snoRNA		CR33751	FBgn0086668	snoRNA:Psi28S-3436a	snoRNA
COMMON	equivalent	CR33753	FBgn0086601	snoRNA:Psi28S-3327c	snoRNA		CR33753	FBgn0086601	snoRNA:Psi28S-3327c	snoRNA
COMMON	equivalent	CR33754	FBgn0065064	snoRNA:Psi28S-291	snoRNA		CR33754	FBgn0065064	snoRNA:Psi28S-291	snoRNA
COMMON	equivalent	CR33765	FBgn0086669	snoRNA:Psi18S-841a	snoRNA		CR33765	FBgn0086669	snoRNA:Psi18S-841a	snoRNA
COMMON	equivalent	CR33776	FBgn0086664	snoRNA:Psi28S-2149	snoRNA		CR33776	FBgn0086664	snoRNA:Psi28S-2149	snoRNA
COMMON	equivalent	CR33778	FBgn0065066	snoRNA:Me28S-A2564	snoRNA		CR33778	FBgn0065066	snoRNA:Me28S-A2564	snoRNA
COMMON	equivalent	CR33780	FBgn0065059	snoRNA:660	snoRNA		CR33780	FBgn0065059	snoRNA:660	snoRNA
COMMON	equivalent	CR33787	FBgn0086667	snoRNA:Psi28S-3342	snoRNA		CR33787	FBgn0086667	snoRNA:Psi28S-3342	snoRNA
COMMON	equivalent	CR33794	FBgn0065058	snoRNA:684	snoRNA		CR33794	FBgn0065058	snoRNA:684	snoRNA
COMMON	equivalent	CR33799	FBgn0086602	snoRNA:Psi28S-3436b	snoRNA		CR33799	FBgn0086602	snoRNA:Psi28S-3436b	snoRNA
COMMON	equivalent	CR33913	FBgn0086659	snoRNA:Psi18S-176	snoRNA		CR33913	FBgn0086659	snoRNA:Psi18S-176	snoRNA
COMMON	equivalent	CR33918	FBgn0086666	snoRNA:Psi28S-2179	snoRNA		CR33918	FBgn0086666	snoRNA:Psi28S-2179	snoRNA
COMMON	equivalent	CR33921	FBgn0065048	snoRNA:U3:54Aa	snoRNA		CR33921	FBgn0065048	snoRNA:U3:54Aa	snoRNA
COMMON	equivalent	CR33930	FBgn0065076	snoRNA:185	snoRNA		CR33930	FBgn0065076	snoRNA:185	snoRNA
COMMON	equivalent	CR34152	FBgn0083988	snoRNA:Me28S-C3420a	snoRNA		CR34152	FBgn0083988	snoRNA:Me28S-C3420a	snoRNA
COMMON	equivalent	CR34153	FBgn0083989	snoRNA:Me28S-C3420b	snoRNA		CR34153	FBgn0083989	snoRNA:Me28S-C3420b	snoRNA
COMMON	equivalent	CR34525	FBgn0082981	snoRNA:Psi28S-2949	snoRNA		CR34525	FBgn0082981	snoRNA:Psi28S-2949	snoRNA
COMMON	equivalent	CR34526	FBgn0082928	snoRNA:Me28S-G3255a	snoRNA		CR34526	FBgn0082928	snoRNA:Me28S-G3255a	snoRNA
COMMON	equivalent	CR34527	FBgn0082943	snoRNA:Me28S-A982a	snoRNA		CR34527	FBgn0082943	snoRNA:Me28S-A982a	snoRNA
COMMON	equivalent	CR34528	FBgn0082942	snoRNA:Me28S-A982b	snoRNA		CR34528	FBgn0082942	snoRNA:Me28S-A982b	snoRNA
COMMON	equivalent	CR34529	FBgn0082927	snoRNA:Me28S-G3255b	snoRNA		CR34529	FBgn0082927	snoRNA:Me28S-G3255b	snoRNA
COMMON	equivalent	CR34530	FBgn0082993	snoRNA:Psi28S-1936	snoRNA		CR34530	FBgn0082993	snoRNA:Psi28S-1936	snoRNA
COMMON	equivalent	CR34531	FBgn0083006	snoRNA:Psi28S-1153	snoRNA		CR34531	FBgn0083006	snoRNA:Psi28S-1153	snoRNA
COMMON	equivalent	CR34532	FBgn0082951	snoRNA:Me18S-C1366	snoRNA		CR34532	FBgn0082951	snoRNA:Me18S-C1366	snoRNA
COMMON	equivalent	CR34533	FBgn0082940	snoRNA:Me28S-C3227a	snoRNA		CR34533	FBgn0082940	snoRNA:Me28S-C3227a	snoRNA
COMMON	equivalent	CR34534	FBgn0082939	snoRNA:Me28S-C3227b	snoRNA		CR34534	FBgn0082939	snoRNA:Me28S-C3227b	snoRNA
COMMON	equivalent	CR34535	FBgn0082926	snoRNA:Me28S-U1848	snoRNA		CR34535	FBgn0082926	snoRNA:Me28S-U1848	snoRNA
COMMON	equivalent	CR34536	FBgn0082950	snoRNA:Me18S-G1952	snoRNA		CR34536	FBgn0082950	snoRNA:Me18S-G1952	snoRNA
COMMON	equivalent	CR34537	FBgn0082952	snoRNA:Me18S-A1061	snoRNA		CR34537	FBgn0082952	snoRNA:Me18S-A1061	snoRNA
COMMON	equivalent	CR34538	FBgn0082941	snoRNA:Me28S-A992	snoRNA		CR34538	FBgn0082941	snoRNA:Me28S-A992	snoRNA
COMMON	equivalent	CR34539	FBgn0082931	snoRNA:Me28S-G2703a	snoRNA		CR34539	FBgn0082931	snoRNA:Me28S-G2703a	snoRNA
COMMON	equivalent	CR34540	FBgn0082930	snoRNA:Me28S-G2703b	snoRNA		CR34540	FBgn0082930	snoRNA:Me28S-G2703b	snoRNA
COMMON	equivalent	CR34541	FBgn0082929	snoRNA:Me28S-G2703c	snoRNA		CR34541	FBgn0082929	snoRNA:Me28S-G2703c	snoRNA
COMMON	equivalent	CR34542	FBgn0082919	snoRNA:Or-CD4	snoRNA		CR34542	FBgn0082919	snoRNA:Or-CD4	snoRNA
COMMON	equivalent	CR34543	FBgn0082922	snoRNA:Or-aca4	snoRNA		CR34543	FBgn0082922	snoRNA:Or-aca4	snoRNA
COMMON	equivalent	CR34544	FBgn0083054	snoRNA:Psi18S-1347a	snoRNA		CR34544	FBgn0083054	snoRNA:Psi18S-1347a	snoRNA
COMMON	equivalent	CR34545	FBgn0083053	snoRNA:Psi18S-1347b	snoRNA		CR34545	FBgn0083053	snoRNA:Psi18S-1347b	snoRNA
COMMON	equivalent	CR34546	FBgn0082987	snoRNA:Psi28S-2444	snoRNA		CR34546	FBgn0082987	snoRNA:Psi28S-2444	snoRNA
COMMON	equivalent	CR34547	FBgn0082972	snoRNA:Psi28S-3316a	snoRNA		CR34547	FBgn0082972	snoRNA:Psi28S-3316a	snoRNA
COMMON	equivalent	CR34548	FBgn0082971	snoRNA:Psi28S-3316b	snoRNA		CR34548	FBgn0082971	snoRNA:Psi28S-3316b	snoRNA
COMMON	equivalent	CR34549	FBgn0082963	snoRNA:Psi28S-3378	snoRNA		CR34549	FBgn0082963	snoRNA:Psi28S-3378	snoRNA
COMMON	equivalent	CR34550	FBgn0082970	snoRNA:Psi28S-3316c	snoRNA		CR34550	FBgn0082970	snoRNA:Psi28S-3316c	snoRNA
COMMON	equivalent	CR34551	FBgn0083018	snoRNA:Psi18S-841b	snoRNA		CR34551	FBgn0083018	snoRNA:Psi18S-841b	snoRNA
COMMON	equivalent	CR34552	FBgn0082969	snoRNA:Psi28S-3316d	snoRNA		CR34552	FBgn0082969	snoRNA:Psi28S-3316d	snoRNA
COMMON	equivalent	CR34553	FBgn0083017	snoRNA:Psi18S-841c	snoRNA		CR34553	FBgn0083017	snoRNA:Psi18S-841c	snoRNA
COMMON	equivalent	CR34554	FBgn0082968	snoRNA:Psi28S-3316e	snoRNA		CR34554	FBgn0082968	snoRNA:Psi28S-3316e	snoRNA
COMMON	equivalent	CR34555	FBgn0083016	snoRNA:Psi18S-841d	snoRNA		CR34555	FBgn0083016	snoRNA:Psi18S-841d	snoRNA
COMMON	equivalent	CR34556	FBgn0083046	snoRNA:Psi18S-1389a	snoRNA		CR34556	FBgn0083046	snoRNA:Psi18S-1389a	snoRNA
COMMON	equivalent	CR34557	FBgn0083045	snoRNA:Psi18S-1389b	snoRNA		CR34557	FBgn0083045	snoRNA:Psi18S-1389b	snoRNA
COMMON	equivalent	CR34558	FBgn0083005	snoRNA:Psi28S-1175a	snoRNA		CR34558	FBgn0083005	snoRNA:Psi28S-1175a	snoRNA
COMMON	equivalent	CR34559	FBgn0083004	snoRNA:Psi28S-1175b	snoRNA		CR34559	FBgn0083004	snoRNA:Psi28S-1175b	snoRNA
COMMON	equivalent	CR34560	FBgn0083003	snoRNA:Psi28S-1175c	snoRNA		CR34560	FBgn0083003	snoRNA:Psi28S-1175c	snoRNA
COMMON	equivalent	CR34561	FBgn0082925	snoRNA:Or-aca1	snoRNA		CR34561	FBgn0082925	snoRNA:Or-aca1	snoRNA
COMMON	equivalent	CR34562	FBgn0082935	snoRNA:Me28S-G1083a	snoRNA		CR34562	FBgn0082935	snoRNA:Me28S-G1083a	snoRNA
COMMON	equivalent	CR34563	FBgn0082934	snoRNA:Me28S-G1083b	snoRNA		CR34563	FBgn0082934	snoRNA:Me28S-G1083b	snoRNA
COMMON	equivalent	CR34564	FBgn0082933	snoRNA:Me28S-G1083c	snoRNA		CR34564	FBgn0082933	snoRNA:Me28S-G1083c	snoRNA
COMMON	equivalent	CR34565	FBgn0082932	snoRNA:Me28S-G1083d	snoRNA		CR34565	FBgn0082932	snoRNA:Me28S-G1083d	snoRNA
COMMON	equivalent	CR34568	FBgn0082990	snoRNA:Psi28S-2263	snoRNA		CR34568	FBgn0082990	snoRNA:Psi28S-2263	snoRNA
COMMON	equivalent	CR34569	FBgn0083028	snoRNA:Psi18S-525k	snoRNA		CR34569	FBgn0083028	snoRNA:Psi18S-525k	snoRNA
COMMON	equivalent	CR34570	FBgn0083038	snoRNA:Psi18S-525a	snoRNA		CR34570	FBgn0083038	snoRNA:Psi18S-525a	snoRNA
COMMON	equivalent	CR34571	FBgn0083026	snoRNA:Psi18S-640a	snoRNA		CR34571	FBgn0083026	snoRNA:Psi18S-640a	snoRNA
COMMON	equivalent	CR34572	FBgn0083037	snoRNA:Psi18S-525b	snoRNA		CR34572	FBgn0083037	snoRNA:Psi18S-525b	snoRNA
COMMON	equivalent	CR34573	FBgn0083036	snoRNA:Psi18S-525c	snoRNA		CR34573	FBgn0083036	snoRNA:Psi18S-525c	snoRNA
COMMON	equivalent	CR34574	FBgn0083025	snoRNA:Psi18S-640b	snoRNA		CR34574	FBgn0083025	snoRNA:Psi18S-640b	snoRNA
COMMON	equivalent	CR34575	FBgn0083035	snoRNA:Psi18S-525d	snoRNA		CR34575	FBgn0083035	snoRNA:Psi18S-525d	snoRNA
COMMON	equivalent	CR34576	FBgn0083024	snoRNA:Psi18S-640c	snoRNA		CR34576	FBgn0083024	snoRNA:Psi18S-640c	snoRNA
COMMON	equivalent	CR34577	FBgn0083034	snoRNA:Psi18S-525e	snoRNA		CR34577	FBgn0083034	snoRNA:Psi18S-525e	snoRNA
COMMON	equivalent	CR34578	FBgn0083023	snoRNA:Psi18S-640d	snoRNA		CR34578	FBgn0083023	snoRNA:Psi18S-640d	snoRNA
COMMON	equivalent	CR34579	FBgn0083033	snoRNA:Psi18S-525f	snoRNA		CR34579	FBgn0083033	snoRNA:Psi18S-525f	snoRNA
COMMON	equivalent	CR34580	FBgn0083032	snoRNA:Psi18S-525g	snoRNA		CR34580	FBgn0083032	snoRNA:Psi18S-525g	snoRNA
COMMON	equivalent	CR34581	FBgn0083022	snoRNA:Psi18S-640e	snoRNA		CR34581	FBgn0083022	snoRNA:Psi18S-640e	snoRNA
COMMON	equivalent	CR34582	FBgn0083031	snoRNA:Psi18S-525h	snoRNA		CR34582	FBgn0083031	snoRNA:Psi18S-525h	snoRNA
COMMON	equivalent	CR34583	FBgn0083021	snoRNA:Psi18S-640f	snoRNA		CR34583	FBgn0083021	snoRNA:Psi18S-640f	snoRNA
COMMON	equivalent	CR34584	FBgn0083030	snoRNA:Psi18S-525i	snoRNA		CR34584	FBgn0083030	snoRNA:Psi18S-525i	snoRNA
COMMON	equivalent	CR34585	FBgn0083020	snoRNA:Psi18S-640g	snoRNA		CR34585	FBgn0083020	snoRNA:Psi18S-640g	snoRNA
COMMON	equivalent	CR34586	FBgn0083029	snoRNA:Psi18S-525j	snoRNA		CR34586	FBgn0083029	snoRNA:Psi18S-525j	snoRNA
COMMON	equivalent	CR34587	FBgn0082938	snoRNA:Me28S-C2645a	snoRNA		CR34587	FBgn0082938	snoRNA:Me28S-C2645a	snoRNA
COMMON	equivalent	CR34588	FBgn0082937	snoRNA:Me28S-C2645b	snoRNA		CR34588	FBgn0082937	snoRNA:Me28S-C2645b	snoRNA
COMMON	equivalent	CR34589	FBgn0082936	snoRNA:Me28S-C2645c	snoRNA		CR34589	FBgn0082936	snoRNA:Me28S-C2645c	snoRNA
COMMON	equivalent	CR34590	FBgn0083027	snoRNA:Psi18S-531	snoRNA		CR34590	FBgn0083027	snoRNA:Psi18S-531	snoRNA
COMMON	equivalent	CR34591	FBgn0083013	snoRNA:Psi28S-1060	snoRNA		CR34591	FBgn0083013	snoRNA:Psi28S-1060	snoRNA
COMMON	equivalent	CR34592	FBgn0082997	snoRNA:Psi28S-1232	snoRNA		CR34592	FBgn0082997	snoRNA:Psi28S-1232	snoRNA
COMMON	equivalent	CR34593	FBgn0082924	snoRNA:Or-aca2	snoRNA		CR34593	FBgn0082924	snoRNA:Or-aca2	snoRNA
COMMON	equivalent	CR34594	FBgn0082998	snoRNA:Psi28S-1192d	snoRNA		CR34594	FBgn0082998	snoRNA:Psi28S-1192d	snoRNA
COMMON	equivalent	CR34595	FBgn0082999	snoRNA:Psi28S-1192c	snoRNA		CR34595	FBgn0082999	snoRNA:Psi28S-1192c	snoRNA
COMMON	equivalent	CR34596	FBgn0083000	snoRNA:Psi28S-1192b	snoRNA		CR34596	FBgn0083000	snoRNA:Psi28S-1192b	snoRNA
COMMON	equivalent	CR34597	FBgn0083001	snoRNA:Psi28S-1192a	snoRNA		CR34597	FBgn0083001	snoRNA:Psi28S-1192a	snoRNA
COMMON	equivalent	CR34598	FBgn0083040	snoRNA:Psi18S-1854c	snoRNA		CR34598	FBgn0083040	snoRNA:Psi18S-1854c	snoRNA
COMMON	equivalent	CR34599	FBgn0083007	snoRNA:Psi28S-1135f	snoRNA		CR34599	FBgn0083007	snoRNA:Psi28S-1135f	snoRNA
COMMON	equivalent	CR34600	FBgn0083041	snoRNA:Psi18S-1854b	snoRNA		CR34600	FBgn0083041	snoRNA:Psi18S-1854b	snoRNA
COMMON	equivalent	CR34601	FBgn0083008	snoRNA:Psi28S-1135e	snoRNA		CR34601	FBgn0083008	snoRNA:Psi28S-1135e	snoRNA
COMMON	equivalent	CR34602	FBgn0083042	snoRNA:Psi18S-1854a	snoRNA		CR34602	FBgn0083042	snoRNA:Psi18S-1854a	snoRNA
COMMON	equivalent	CR34603	FBgn0083009	snoRNA:Psi28S-1135d	snoRNA		CR34603	FBgn0083009	snoRNA:Psi28S-1135d	snoRNA
COMMON	equivalent	CR34604	FBgn0083010	snoRNA:Psi28S-1135c	snoRNA		CR34604	FBgn0083010	snoRNA:Psi28S-1135c	snoRNA
COMMON	equivalent	CR34605	FBgn0083011	snoRNA:Psi28S-1135b	snoRNA		CR34605	FBgn0083011	snoRNA:Psi28S-1135b	snoRNA
COMMON	equivalent	CR34606	FBgn0083012	snoRNA:Psi28S-1135a	snoRNA		CR34606	FBgn0083012	snoRNA:Psi28S-1135a	snoRNA
COMMON	equivalent	CR34607	FBgn0082961	snoRNA:Psi28S-3385b	snoRNA		CR34607	FBgn0082961	snoRNA:Psi28S-3385b	snoRNA
COMMON	equivalent	CR34608	FBgn0082962	snoRNA:Psi28S-3385a	snoRNA		CR34608	FBgn0082962	snoRNA:Psi28S-3385a	snoRNA
COMMON	equivalent	CR34609	FBgn0082978	snoRNA:Psi28S-3091b	snoRNA		CR34609	FBgn0082978	snoRNA:Psi28S-3091b	snoRNA
COMMON	equivalent	CR34610	FBgn0082979	snoRNA:Psi28S-3091a	snoRNA		CR34610	FBgn0082979	snoRNA:Psi28S-3091a	snoRNA
COMMON	equivalent	CR34611	FBgn0082954	snoRNA:Psi28S-3571	snoRNA		CR34611	FBgn0082954	snoRNA:Psi28S-3571	snoRNA
COMMON	equivalent	CR34612	FBgn0082988	snoRNA:Psi28S-2442b	snoRNA		CR34612	FBgn0082988	snoRNA:Psi28S-2442b	snoRNA
COMMON	equivalent	CR34613	FBgn0082989	snoRNA:Psi28S-2442a	snoRNA		CR34613	FBgn0082989	snoRNA:Psi28S-2442a	snoRNA
COMMON	equivalent	CR34614	FBgn0083039	snoRNA:Psi18S-301	snoRNA		CR34614	FBgn0083039	snoRNA:Psi18S-301	snoRNA
COMMON	equivalent	CR34615	FBgn0083055	snoRNA:Psi18S-1295	snoRNA		CR34615	FBgn0083055	snoRNA:Psi18S-1295	snoRNA
COMMON	equivalent	CR34616	FBgn0082986	snoRNA:Psi28S-2562	snoRNA		CR34616	FBgn0082986	snoRNA:Psi28S-2562	snoRNA
COMMON	equivalent	CR34617	FBgn0082923	snoRNA:Or-aca3	snoRNA		CR34617	FBgn0082923	snoRNA:Or-aca3	snoRNA
COMMON	equivalent	CR34618	FBgn0082960	snoRNA:Psi28S-3405a	snoRNA		CR34618	FBgn0082960	snoRNA:Psi28S-3405a	snoRNA
COMMON	equivalent	CR34619	FBgn0082976	snoRNA:Psi28S-3305a	snoRNA		CR34619	FBgn0082976	snoRNA:Psi28S-3305a	snoRNA
COMMON	equivalent	CR34620	FBgn0082959	snoRNA:Psi28S-3405b	snoRNA		CR34620	FBgn0082959	snoRNA:Psi28S-3405b	snoRNA
COMMON	equivalent	CR34621	FBgn0082958	snoRNA:Psi28S-3405c	snoRNA		CR34621	FBgn0082958	snoRNA:Psi28S-3405c	snoRNA
COMMON	equivalent	CR34622	FBgn0082975	snoRNA:Psi28S-3305b	snoRNA		CR34622	FBgn0082975	snoRNA:Psi28S-3305b	snoRNA
COMMON	equivalent	CR34623	FBgn0082957	snoRNA:Psi28S-3405d	snoRNA		CR34623	FBgn0082957	snoRNA:Psi28S-3405d	snoRNA
COMMON	equivalent	CR34624	FBgn0082974	snoRNA:Psi28S-3305c	snoRNA		CR34624	FBgn0082974	snoRNA:Psi28S-3305c	snoRNA
COMMON	equivalent	CR34625	FBgn0083047	snoRNA:Psi18S-1377e	snoRNA		CR34625	FBgn0083047	snoRNA:Psi18S-1377e	snoRNA
COMMON	equivalent	CR34626	FBgn0083048	snoRNA:Psi18S-1377d	snoRNA		CR34626	FBgn0083048	snoRNA:Psi18S-1377d	snoRNA
COMMON	equivalent	CR34627	FBgn0083049	snoRNA:Psi18S-1377c	snoRNA		CR34627	FBgn0083049	snoRNA:Psi18S-1377c	snoRNA
COMMON	equivalent	CR34628	FBgn0083050	snoRNA:Psi18S-1377b	snoRNA		CR34628	FBgn0083050	snoRNA:Psi18S-1377b	snoRNA
COMMON	equivalent	CR34629	FBgn0082983	snoRNA:Psi28S-2626	snoRNA		CR34629	FBgn0082983	snoRNA:Psi28S-2626	snoRNA
COMMON	equivalent	CR34630	FBgn0083014	snoRNA:Psi18S-996	snoRNA		CR34630	FBgn0083014	snoRNA:Psi18S-996	snoRNA
COMMON	equivalent	CR34631	FBgn0083057	snoRNA:Psi18S-110	snoRNA		CR34631	FBgn0083057	snoRNA:Psi18S-110	snoRNA
COMMON	equivalent	CR34632	FBgn0082973	snoRNA:Psi28S-3308	snoRNA		CR34632	FBgn0082973	snoRNA:Psi28S-3308	snoRNA
COMMON	equivalent	CR34633	FBgn0083058	snoRNA:Psi18S-1086	snoRNA		CR34633	FBgn0083058	snoRNA:Psi18S-1086	snoRNA
COMMON	equivalent	CR34634	FBgn0082944	snoRNA:Me28S-A2634c	snoRNA		CR34634	FBgn0082944	snoRNA:Me28S-A2634c	snoRNA
COMMON	equivalent	CR34635	FBgn0082945	snoRNA:Me28S-A2634b	snoRNA		CR34635	FBgn0082945	snoRNA:Me28S-A2634b	snoRNA
COMMON	equivalent	CR34636	FBgn0082946	snoRNA:Me28S-A2634a	snoRNA		CR34636	FBgn0082946	snoRNA:Me28S-A2634a	snoRNA
COMMON	equivalent	CR34637	FBgn0083044	snoRNA:Psi18S-1397	snoRNA		CR34637	FBgn0083044	snoRNA:Psi18S-1397	snoRNA
COMMON	equivalent	CR34638	FBgn0082994	snoRNA:Psi28S-1837c	snoRNA		CR34638	FBgn0082994	snoRNA:Psi28S-1837c	snoRNA
COMMON	equivalent	CR34639	FBgn0082995	snoRNA:Psi28S-1837b	snoRNA		CR34639	FBgn0082995	snoRNA:Psi28S-1837b	snoRNA
COMMON	equivalent	CR34640	FBgn0082953	snoRNA:Psi28S-612	snoRNA		CR34640	FBgn0082953	snoRNA:Psi28S-612	snoRNA
COMMON	equivalent	CR34641	FBgn0083015	snoRNA:Psi18S-920	snoRNA		CR34641	FBgn0083015	snoRNA:Psi18S-920	snoRNA
COMMON	equivalent	CR34642	FBgn0082967	snoRNA:Psi28S-3327a	snoRNA		CR34642	FBgn0082967	snoRNA:Psi28S-3327a	snoRNA
COMMON	equivalent	CR34643	FBgn0082966	snoRNA:Psi28S-3327b	snoRNA		CR34643	FBgn0082966	snoRNA:Psi28S-3327b	snoRNA
COMMON	equivalent	CR34644	FBgn0082949	snoRNA:Me18S-U1356a	snoRNA		CR34644	FBgn0082949	snoRNA:Me18S-U1356a	snoRNA
COMMON	equivalent	CR34645	FBgn0082948	snoRNA:Me18S-U1356b	snoRNA		CR34645	FBgn0082948	snoRNA:Me18S-U1356b	snoRNA
COMMON	equivalent	CR34646	FBgn0082947	snoRNA:Me18S-U1356c	snoRNA		CR34646	FBgn0082947	snoRNA:Me18S-U1356c	snoRNA
COMMON	equivalent	CR34650	FBgn0086021	snoRNA:MeU6-C68	snoRNA		CR34650	FBgn0086021	snoRNA:MeU6-C68	snoRNA
COMMON	equivalent	CR34651	FBgn0086022	snoRNA:Me28S-U1130	snoRNA		CR34651	FBgn0086022	snoRNA:Me28S-U1130	snoRNA
COMMON	equivalent	CR34652	FBgn0086023	snoRNA:Me28S-A2589a	snoRNA		CR34652	FBgn0086023	snoRNA:Me28S-A2589a	snoRNA
COMMON	equivalent	CR34653	FBgn0086024	snoRNA:Me28S-A2589b	snoRNA		CR34653	FBgn0086024	snoRNA:Me28S-A2589b	snoRNA
COMMON	equivalent	CR34654	FBgn0086025	snoRNA:Me28S-A2589c	snoRNA		CR34654	FBgn0086025	snoRNA:Me28S-A2589c	snoRNA
COMMON	equivalent	CR34655	FBgn0086026	snoRNA:Me28S-G2596	snoRNA		CR34655	FBgn0086026	snoRNA:Me28S-G2596	snoRNA
COMMON	equivalent	CR34656	FBgn0086027	snoRNA:Or-CD1	snoRNA		CR34656	FBgn0086027	snoRNA:Or-CD1	snoRNA
COMMON	equivalent	CR34657	FBgn0086028	snoRNA:Me28S-G2173	snoRNA		CR34657	FBgn0086028	snoRNA:Me28S-G2173	snoRNA
COMMON	equivalent	CR34658	FBgn0086029	snoRNA:Me18S-A1597	snoRNA		CR34658	FBgn0086029	snoRNA:Me18S-A1597	snoRNA
COMMON	equivalent	CR34659	FBgn0086030	snoRNA:Me18S-G393	snoRNA		CR34659	FBgn0086030	snoRNA:Me18S-G393	snoRNA
COMMON	equivalent	CR34660	FBgn0086031	snoRNA:Me28S-U1230	snoRNA		CR34660	FBgn0086031	snoRNA:Me28S-U1230	snoRNA
COMMON	equivalent	CR34661	FBgn0086032	snoRNA:Me28S-C437	snoRNA		CR34661	FBgn0086032	snoRNA:Me28S-C437	snoRNA
COMMON	equivalent	CR34662	FBgn0086033	snoRNA:Me28S-A2486	snoRNA		CR34662	FBgn0086033	snoRNA:Me28S-A2486	snoRNA
COMMON	equivalent	CR34663	FBgn0086034	snoRNA:Me28S-G2743	snoRNA		CR34663	FBgn0086034	snoRNA:Me28S-G2743	snoRNA
COMMON	equivalent	CR34664	FBgn0086035	snoRNA:Me18S-G642	snoRNA		CR34664	FBgn0086035	snoRNA:Me18S-G642	snoRNA
COMMON	equivalent	CR34665	FBgn0086036	snoRNA:Me18S-A934	snoRNA		CR34665	FBgn0086036	snoRNA:Me18S-A934	snoRNA
COMMON	equivalent	CR34666	FBgn0086037	snoRNA:Me28S-A2958	snoRNA		CR34666	FBgn0086037	snoRNA:Me28S-A2958	snoRNA
COMMON	equivalent	CR34667	FBgn0086038	snoRNA:Me28S-C1237	snoRNA		CR34667	FBgn0086038	snoRNA:Me28S-C1237	snoRNA
COMMON	equivalent	CR34668	FBgn0086039	snoRNA:Me28S-A2113	snoRNA		CR34668	FBgn0086039	snoRNA:Me28S-A2113	snoRNA
COMMON	equivalent	CR34669	FBgn0086040	snoRNA:Me28S-A3365	snoRNA		CR34669	FBgn0086040	snoRNA:Me28S-A3365	snoRNA
COMMON	equivalent	CR34670	FBgn0086041	snoRNA:Me18S-A469	snoRNA		CR34670	FBgn0086041	snoRNA:Me18S-A469	snoRNA
COMMON	equivalent	CR34671	FBgn0086042	snoRNA:Me28S-G980	snoRNA		CR34671	FBgn0086042	snoRNA:Me28S-G980	snoRNA
COMMON	equivalent	CR34672	FBgn0086043	snoRNA:Me18S-C1024	snoRNA		CR34672	FBgn0086043	snoRNA:Me18S-C1024	snoRNA
COMMON	equivalent	CR34673	FBgn0086044	snoRNA:Me28S-U1688	snoRNA		CR34673	FBgn0086044	snoRNA:Me28S-U1688	snoRNA
COMMON	equivalent	CR34674	FBgn0086045	snoRNA:Me18S-A627	snoRNA		CR34674	FBgn0086045	snoRNA:Me18S-A627	snoRNA
COMMON	equivalent	CR34675	FBgn0086046	snoRNA:Me28S-A1705	snoRNA		CR34675	FBgn0086046	snoRNA:Me28S-A1705	snoRNA
COMMON	equivalent	CR34676	FBgn0086047	snoRNA:Me18S-G894	snoRNA		CR34676	FBgn0086047	snoRNA:Me18S-G894	snoRNA
COMMON	equivalent	CR34677	FBgn0086048	snoRNA:Me28S-U3344b	snoRNA		CR34677	FBgn0086048	snoRNA:Me28S-U3344b	snoRNA
COMMON	equivalent	CR34678	FBgn0086049	snoRNA:Me28S-U3344a	snoRNA		CR34678	FBgn0086049	snoRNA:Me28S-U3344a	snoRNA
COMMON	equivalent	CR34679	FBgn0260002	snoRNA:Me28S-U2134b	snoRNA		CR34679	FBgn0260002	snoRNA:Me28S-U2134b	snoRNA
COMMON	equivalent	CR34680	FBgn0086051	snoRNA:Me28S-U2134a	snoRNA		CR34680	FBgn0086051	snoRNA:Me28S-U2134a	snoRNA
COMMON	equivalent	CR34681	FBgn0086052	snoRNA:Me18S-G423	snoRNA		CR34681	FBgn0086052	snoRNA:Me18S-G423	snoRNA
COMMON	equivalent	CR34682	FBgn0086053	snoRNA:Me18S-G1358a	snoRNA		CR34682	FBgn0086053	snoRNA:Me18S-G1358a	snoRNA
COMMON	equivalent	CR34683	FBgn0086054	snoRNA:Me18S-G1358b	snoRNA		CR34683	FBgn0086054	snoRNA:Me18S-G1358b	snoRNA
COMMON	equivalent	CR34684	FBgn0086055	snoRNA:Me18S-C1096	snoRNA		CR34684	FBgn0086055	snoRNA:Me18S-C1096	snoRNA
COMMON	equivalent	CR34685	FBgn0086056	snoRNA:Me18S-A425	snoRNA		CR34685	FBgn0086056	snoRNA:Me18S-A425	snoRNA
COMMON	equivalent	CR34686	FBgn0086057	snoRNA:Me28S-G2017	snoRNA		CR34686	FBgn0086057	snoRNA:Me28S-G2017	snoRNA
COMMON	equivalent	CR34687	FBgn0086058	snoRNA:Me18S-G1189	snoRNA		CR34687	FBgn0086058	snoRNA:Me18S-G1189	snoRNA
COMMON	equivalent	CR34688	FBgn0086059	snoRNA:Me18S-C1280	snoRNA		CR34688	FBgn0086059	snoRNA:Me18S-C1280	snoRNA
COMMON	equivalent	CR34689	FBgn0086060	snoRNA:Me28S-U1554	snoRNA		CR34689	FBgn0086060	snoRNA:Me28S-U1554	snoRNA
COMMON	equivalent	CR34690	FBgn0086061	snoRNA:Or-CD8	snoRNA		CR34690	FBgn0086061	snoRNA:Or-CD8	snoRNA
COMMON	equivalent	CR34691	FBgn0086062	snoRNA:Me28S-C788b	snoRNA		CR34691	FBgn0086062	snoRNA:Me28S-C788b	snoRNA
COMMON	equivalent	CR34692	FBgn0086063	snoRNA:Me28S-C788a	snoRNA		CR34692	FBgn0086063	snoRNA:Me28S-C788a	snoRNA
COMMON	equivalent	CR34693	FBgn0086064	snoRNA:Me28S-G3113b	snoRNA		CR34693	FBgn0086064	snoRNA:Me28S-G3113b	snoRNA
COMMON	equivalent	CR34694	FBgn0086065	snoRNA:Me28S-G3113a	snoRNA		CR34694	FBgn0086065	snoRNA:Me28S-G3113a	snoRNA
COMMON	equivalent	CR34695	FBgn0086066	snoRNA:Me5.8S-G74	snoRNA		CR34695	FBgn0086066	snoRNA:Me5.8S-G74	snoRNA
COMMON	equivalent	CR34696	FBgn0086067	snoRNA:Me28S-A771	snoRNA		CR34696	FBgn0086067	snoRNA:Me28S-A771	snoRNA
COMMON	equivalent	CR34697	FBgn0086068	snoRNA:Or-CD12	snoRNA		CR34697	FBgn0086068	snoRNA:Or-CD12	snoRNA
COMMON	equivalent	CR34698	FBgn0086069	snoRNA:Me28S-C3351	snoRNA		CR34698	FBgn0086069	snoRNA:Me28S-C3351	snoRNA
COMMON	equivalent	CR34699	FBgn0086070	snoRNA:Or-CD11c	snoRNA		CR34699	FBgn0086070	snoRNA:Or-CD11c	snoRNA
COMMON	equivalent	CR34700	FBgn0086071	snoRNA:Or-CD11b	snoRNA		CR34700	FBgn0086071	snoRNA:Or-CD11b	snoRNA
COMMON	equivalent	CR34701	FBgn0086072	snoRNA:Or-CD11a	snoRNA		CR34701	FBgn0086072	snoRNA:Or-CD11a	snoRNA
COMMON	equivalent	CR34702	FBgn0086073	snoRNA:Me18S-A1494	snoRNA		CR34702	FBgn0086073	snoRNA:Me18S-A1494	snoRNA
COMMON	equivalent	CR34703	FBgn0086074	snoRNA:Me18S-A1806	snoRNA		CR34703	FBgn0086074	snoRNA:Me18S-A1806	snoRNA
COMMON	equivalent	CR34704	FBgn0086075	snoRNA:Me28S-G3253	snoRNA		CR34704	FBgn0086075	snoRNA:Me28S-G3253	snoRNA
COMMON	equivalent	CR34705	FBgn0086076	snoRNA:MeU2-A31	snoRNA		CR34705	FBgn0086076	snoRNA:MeU2-A31	snoRNA
COMMON	equivalent	CR34706	FBgn0086077	snoRNA:Me18S-G962	snoRNA		CR34706	FBgn0086077	snoRNA:Me18S-G962	snoRNA
COMMON	equivalent	CR34707	FBgn0086078	snoRNA:Me28S-A774b	snoRNA		CR34707	FBgn0086078	snoRNA:Me28S-A774b	snoRNA
COMMON	equivalent	CR34708	FBgn0086079	snoRNA:Me28S-A774a	snoRNA		CR34708	FBgn0086079	snoRNA:Me28S-A774a	snoRNA
COMMON	equivalent	CR34709	FBgn0086080	snoRNA:Me28S-A576	snoRNA		CR34709	FBgn0086080	snoRNA:Me28S-A576	snoRNA
COMMON	equivalent	CR34710	FBgn0086081	snoRNA:Me28S-A30	snoRNA		CR34710	FBgn0086081	snoRNA:Me28S-A30	snoRNA
COMMON	equivalent	CR34711	FBgn0086082	snoRNA:Or-CD11	snoRNA		CR34711	FBgn0086082	snoRNA:Or-CD11	snoRNA
COMMON	equivalent	CR31185	FBgn0004187	snRNA:U1:95Cc	snRNA		CR31185	FBgn0004187	snRNA:U1:95Cc	snRNA
COMMON	equivalent	CR31341	FBgn0004185	snRNA:U1:95Ca	snRNA		CR31341	FBgn0004185	snRNA:U1:95Ca	snRNA
COMMON	equivalent	CR31379	FBgn0004188	snRNA:U6:96Aa	snRNA		CR31379	FBgn0004188	snRNA:U6:96Aa	snRNA
COMMON	equivalent	CR31539	FBgn0004190	snRNA:U6:96Ac	snRNA		CR31539	FBgn0004190	snRNA:U6:96Ac	snRNA
COMMON	equivalent	CR31625	FBgn0003930	snRNA:U4:39B	snRNA		CR31625	FBgn0003930	snRNA:U4:39B	snRNA
COMMON	equivalent	CR31656	FBgn0003916	snRNA:U1:21D	snRNA		CR31656	FBgn0003916	snRNA:U1:21D	snRNA
COMMON	equivalent	CR31850	FBgn0004191	snRNA:U2:34ABa	snRNA		CR31850	FBgn0004191	snRNA:U2:34ABa	snRNA
COMMON	equivalent	CR31853	FBgn0003935	snRNA:U5:34A	snRNA		CR31853	FBgn0003935	snRNA:U5:34A	snRNA
COMMON	equivalent	CR31854	FBgn0004192	snRNA:U2:34ABb	snRNA		CR31854	FBgn0004192	snRNA:U2:34ABb	snRNA
COMMON	equivalent	CR31927	FBgn0003926	snRNA:U3:22A	snRNA		CR31927	FBgn0003926	snRNA:U3:22A	snRNA
COMMON	equivalent	CR32162	FBgn0041721	snRNA:U12:73B	snRNA		CR32162	FBgn0041721	snRNA:U12:73B	snRNA
COMMON	equivalent	CR32862	FBgn0004183	snRNA:U1:82Eb	snRNA		CR32862	FBgn0004183	snRNA:U1:82Eb	snRNA
COMMON	equivalent	CR32866	FBgn0004186	snRNA:U1:95Cb	snRNA		CR32866	FBgn0004186	snRNA:U1:95Cb	snRNA
COMMON	equivalent	CR32867	FBgn0004189	snRNA:U6:96Ab	snRNA		CR32867	FBgn0004189	snRNA:U6:96Ab	snRNA
COMMON	equivalent	CR32877	FBgn0003936	snRNA:U5:35D	snRNA		CR32877	FBgn0003936	snRNA:U5:35D	snRNA
COMMON	equivalent	CR32878	FBgn0003923	snRNA:U2:38ABb	snRNA		CR32878	FBgn0003923	snRNA:U2:38ABb	snRNA
COMMON	equivalent	CR32879	FBgn0003931	snRNA:U4:38AB	snRNA		CR32879	FBgn0003931	snRNA:U4:38AB	snRNA
COMMON	equivalent	CR32880	FBgn0043021	snRNA:U5:38ABb	snRNA		CR32880	FBgn0043021	snRNA:U5:38ABb	snRNA
COMMON	equivalent	CR32881	FBgn0043022	snRNA:U5:38ABa	snRNA		CR32881	FBgn0043022	snRNA:U5:38ABa	snRNA
COMMON	equivalent	CR32882	FBgn0003922	snRNA:U2:38ABa	snRNA		CR32882	FBgn0003922	snRNA:U2:38ABa	snRNA
COMMON	equivalent	CR32908	FBgn0003938	snRNA:U5:63BC	snRNA		CR32908	FBgn0003938	snRNA:U5:63BC	snRNA
COMMON	equivalent	CR32913	FBgn0003920	snRNA:U2:14B	snRNA		CR32913	FBgn0003920	snRNA:U2:14B	snRNA
COMMON	equivalent	CR32914	FBgn0003933	snRNA:U5:14B	snRNA		CR32914	FBgn0003933	snRNA:U5:14B	snRNA
COMMON	equivalent	CR32989	FBgn0041717	snRNA:U6atac:29B	snRNA		CR32989	FBgn0041717	snRNA:U6atac:29B	snRNA
COMMON	equivalent	CR32998	FBgn0041719	snRNA:U4:25F	snRNA		CR32998	FBgn0041719	snRNA:U4:25F	snRNA
COMMON	equivalent	CR32999	FBgn0003934	snRNA:U5:23D	snRNA		CR32999	FBgn0003934	snRNA:U5:23D	snRNA
COMMON	equivalent	CR33504	FBgn0053504	snRNA:U7	snRNA		CR33504	FBgn0053504	snRNA:U7	snRNA
COMMON	equivalent	CR33788	FBgn0041720	snRNA:U2:34ABc	snRNA		CR33788	FBgn0041720	snRNA:U2:34ABc	snRNA
COMMON	equivalent	CR34151	FBgn0083987	snRNA:U11	snRNA		CR34151	FBgn0083987	snRNA:U11	snRNA
COMMON	replacement (incorrect snRNA annotation)	CR32860	FBgn0041718	snRNA:U4atac:82E	snRNA		CR43269	FBgn0263018	snRNA:U4atac:82E	snRNA
COMMON	equivalent	CR30003	FBgn0011921	tRNA:M3:46A	tRNA		CR30003	FBgn0011921	tRNA:M3:46A	tRNA
COMMON	equivalent	CR30024	FBgn0011987	tRNA:SeC	tRNA		CR30024	FBgn0011987	tRNA:SeC	tRNA
COMMON	equivalent	CR30138	FBgn0011870	tRNA:G3:56EFb	tRNA		CR30138	FBgn0011870	tRNA:G3:56EFb	tRNA
COMMON	equivalent	CR30155	FBgn0050155	tRNA:CR30155	tRNA		CR30155	FBgn0050155	tRNA:CR30155	tRNA
COMMON	equivalent	CR30198	FBgn0050198	tRNA:CR30198	tRNA		CR30198	FBgn0050198	tRNA:CR30198	tRNA
COMMON	equivalent	CR30199	FBgn0050199	tRNA:CR30199	tRNA		CR30199	FBgn0050199	tRNA:CR30199	tRNA
COMMON	equivalent	CR30200	FBgn0050200	tRNA:CR30200	tRNA		CR30200	FBgn0050200	tRNA:CR30200	tRNA
COMMON	equivalent	CR30201	FBgn0050201	tRNA:CR30201	tRNA		CR30201	FBgn0050201	tRNA:CR30201	tRNA
COMMON	equivalent	CR30202	FBgn0050202	tRNA:CR30202	tRNA		CR30202	FBgn0050202	tRNA:CR30202	tRNA
COMMON	equivalent	CR30206	FBgn0050206	tRNA:CR30206	tRNA		CR30206	FBgn0050206	tRNA:CR30206	tRNA
COMMON	equivalent	CR30207	FBgn0011871	tRNA:G3:57BCa	tRNA		CR30207	FBgn0011871	tRNA:G3:57BCa	tRNA
COMMON	equivalent	CR30208	FBgn0050208	tRNA:CR30208	tRNA		CR30208	FBgn0050208	tRNA:CR30208	tRNA
COMMON	equivalent	CR30209	FBgn0050209	tRNA:CR30209	tRNA		CR30209	FBgn0050209	tRNA:CR30209	tRNA
COMMON	equivalent	CR30210	FBgn0011872	tRNA:G3:57BCb	tRNA		CR30210	FBgn0011872	tRNA:G3:57BCb	tRNA
COMMON	equivalent	CR30211	FBgn0050211	tRNA:CR30211	tRNA		CR30211	FBgn0050211	tRNA:CR30211	tRNA
COMMON	equivalent	CR30212	FBgn0050212	tRNA:CR30212	tRNA		CR30212	FBgn0050212	tRNA:CR30212	tRNA
COMMON	equivalent	CR30214	FBgn0011869	tRNA:G3:56EFa	tRNA		CR30214	FBgn0011869	tRNA:G3:56EFa	tRNA
COMMON	equivalent	CR30215	FBgn0050215	tRNA:CR30215	tRNA		CR30215	FBgn0050215	tRNA:CR30215	tRNA
COMMON	equivalent	CR30218	FBgn0050218	tRNA:CR30218	tRNA		CR30218	FBgn0050218	tRNA:CR30218	tRNA
COMMON	equivalent	CR30220	FBgn0050220	tRNA:CR30220	tRNA		CR30220	FBgn0050220	tRNA:CR30220	tRNA
COMMON	equivalent	CR30223	FBgn0050223	tRNA:CR30223	tRNA		CR30223	FBgn0050223	tRNA:H:56E	tRNA
COMMON	equivalent	CR30224	FBgn0028981	tRNA:S4:56D	tRNA		CR30224	FBgn0028981	tRNA:S4:56D	tRNA
COMMON	equivalent	CR30225	FBgn0050225	tRNA:CR30225	tRNA		CR30225	FBgn0050225	tRNA:CR30225	tRNA
COMMON	equivalent	CR30227	FBgn0050227	tRNA:CR30227	tRNA		CR30227	FBgn0050227	tRNA:CR30227	tRNA
COMMON	equivalent	CR30228	FBgn0011868	tRNA:G3:55E	tRNA		CR30228	FBgn0011868	tRNA:G3:55E	tRNA
COMMON	equivalent	CR30229	FBgn0050229	tRNA:CR30229	tRNA		CR30229	FBgn0050229	tRNA:CR30229	tRNA
COMMON	equivalent	CR30231	FBgn0050231	tRNA:CR30231	tRNA		CR30231	FBgn0050231	tRNA:CR30231	tRNA
COMMON	equivalent	CR30232	FBgn0050232	tRNA:CR30232	tRNA		CR30232	FBgn0050232	tRNA:CR30232	tRNA
COMMON	equivalent	CR30233	FBgn0011879	tRNA:H:56E	tRNA		CR30233	FBgn0011879	tRNA:CR30233	tRNA
COMMON	equivalent	CR30234	FBgn0050234	tRNA:CR30234	tRNA		CR30234	FBgn0050234	tRNA:CR30234	tRNA
COMMON	equivalent	CR30235	FBgn0050235	tRNA:CR30235	tRNA		CR30235	FBgn0050235	tRNA:CR30235	tRNA
COMMON	equivalent	CR30236	FBgn0011867	tRNA:G3:53E	tRNA		CR30236	FBgn0011867	tRNA:G3:53E	tRNA
COMMON	equivalent	CR30237	FBgn0050237	tRNA:CR30237	tRNA		CR30237	FBgn0050237	tRNA:CR30237	tRNA
COMMON	equivalent	CR30238	FBgn0050238	tRNA:CR30238	tRNA		CR30238	FBgn0050238	tRNA:CR30238	tRNA
COMMON	equivalent	CR30239	FBgn0050239	tRNA:CR30239	tRNA		CR30239	FBgn0050239	tRNA:CR30239	tRNA
COMMON	equivalent	CR30240	FBgn0050240	tRNA:CR30240	tRNA		CR30240	FBgn0050240	tRNA:CR30240	tRNA
COMMON	equivalent	CR30241	FBgn0050241	tRNA:CR30241	tRNA		CR30241	FBgn0050241	tRNA:CR30241	tRNA
COMMON	equivalent	CR30244	FBgn0011882	tRNA:I:49Fb	tRNA		CR30244	FBgn0011882	tRNA:I:49Fb	tRNA
COMMON	equivalent	CR30246	FBgn0011884	tRNA:I:49Fd	tRNA		CR30246	FBgn0011884	tRNA:I:49Fd	tRNA
COMMON	equivalent	CR30247	FBgn0011885	tRNA:I:49Fe	tRNA		CR30247	FBgn0011885	tRNA:I:49Fe	tRNA
COMMON	equivalent	CR30249	FBgn0050249	tRNA:CR30249	tRNA		CR30249	FBgn0050249	tRNA:CR30249	tRNA
COMMON	equivalent	CR30250	FBgn0050250	tRNA:CR30250	tRNA		CR30250	FBgn0050250	tRNA:CR30250	tRNA
COMMON	equivalent	CR30251	FBgn0050251	tRNA:CR30251	tRNA		CR30251	FBgn0050251	tRNA:CR30251	tRNA
COMMON	equivalent	CR30252	FBgn0011878	tRNA:H:48F	tRNA		CR30252	FBgn0011878	tRNA:H:48F	tRNA
COMMON	equivalent	CR30254	FBgn0050254	tRNA:CR30254	tRNA		CR30254	FBgn0050254	tRNA:CR30254	tRNA
COMMON	equivalent	CR30255	FBgn0011915	tRNA:M2:48Ba	tRNA		CR30255	FBgn0011915	tRNA:M2:48Ba	tRNA
COMMON	equivalent	CR30257	FBgn0050257	tRNA:CR30257	tRNA		CR30257	FBgn0050257	tRNA:CR30257	tRNA
COMMON	equivalent	CR30292	FBgn0011906	tRNA:L2:44EF	tRNA		CR30292	FBgn0011906	tRNA:L2:44EF	tRNA
COMMON	equivalent	CR30297	FBgn0050297	tRNA:CR30297	tRNA		CR30297	FBgn0050297	tRNA:CR30297	tRNA
COMMON	equivalent	CR30298	FBgn0050298	tRNA:CR30298	tRNA		CR30298	FBgn0050298	tRNA:CR30298	tRNA
COMMON	equivalent	CR30299	FBgn0050299	tRNA:CR30299	tRNA		CR30299	FBgn0050299	tRNA:CR30299	tRNA
COMMON	equivalent	CR30300	FBgn0011892	tRNA:K2:42Ea	tRNA		CR30300	FBgn0011892	tRNA:K2:42Ea	tRNA
COMMON	equivalent	CR30301	FBgn0011893	tRNA:K2:42Eb	tRNA		CR30301	FBgn0011893	tRNA:K2:42Eb	tRNA
COMMON	equivalent	CR30302	FBgn0011894	tRNA:K2:42Ec	tRNA		CR30302	FBgn0011894	tRNA:K2:42Ec	tRNA
COMMON	equivalent	CR30303	FBgn0011895	tRNA:K2:42Ed	tRNA		CR30303	FBgn0011895	tRNA:K2:42Ed	tRNA
COMMON	equivalent	CR30304	FBgn0011958	tRNA:R2:42Ad	tRNA		CR30304	FBgn0011958	tRNA:R2:42Ad	tRNA
COMMON	equivalent	CR30312	FBgn0011887	tRNA:K2:42Aa	tRNA		CR30312	FBgn0011887	tRNA:K2:42Aa	tRNA
COMMON	equivalent	CR30313	FBgn0011880	tRNA:I:42A	tRNA		CR30313	FBgn0011880	tRNA:I:42A	tRNA
COMMON	equivalent	CR30314	FBgn0011956	tRNA:R2:42Ab	tRNA		CR30314	FBgn0011956	tRNA:R2:42Ab	tRNA
COMMON	equivalent	CR30316	FBgn0050316	tRNA:CR30316	tRNA		CR30316	FBgn0050316	tRNA:CR30316	tRNA
COMMON	equivalent	CR30319	FBgn0011934	tRNA:N5:42Ad	tRNA		CR30319	FBgn0011934	tRNA:N5:42Ad	tRNA
COMMON	equivalent	CR30326	FBgn0050326	tRNA:CR30326	tRNA		CR30326	FBgn0050326	tRNA:CR30326	tRNA
COMMON	equivalent	CR30333	FBgn0050333	tRNA:CR30333	tRNA		CR30333	FBgn0050333	tRNA:CR30333	tRNA
COMMON	equivalent	CR30406	FBgn0050406	tRNA:CR30406	tRNA		CR30406	FBgn0050406	tRNA:CR30406	tRNA
COMMON	equivalent	CR30407	FBgn0050407	tRNA:CR30407	tRNA		CR30407	FBgn0050407	tRNA:CR30407	tRNA
COMMON	equivalent	CR30449	FBgn0050449	tRNA:CR30449	tRNA		CR30449	FBgn0050449	tRNA:CR30449	tRNA
COMMON	equivalent	CR30451	FBgn0011850	tRNA:E4:56Fc	tRNA		CR30451	FBgn0011850	tRNA:E4:56Fc	tRNA
COMMON	equivalent	CR30452	FBgn0050452	tRNA:CR30452	tRNA		CR30452	FBgn0050452	tRNA:CR30452	tRNA
COMMON	equivalent	CR30453	FBgn0011848	tRNA:E4:56Fa	tRNA		CR30453	FBgn0011848	tRNA:E4:56Fa	tRNA
COMMON	equivalent	CR30454	FBgn0050454	tRNA:CR30454	tRNA		CR30454	FBgn0050454	tRNA:CR30454	tRNA
COMMON	equivalent	CR30455	FBgn0011849	tRNA:E4:56Fb	tRNA		CR30455	FBgn0011849	tRNA:E4:56Fb	tRNA
COMMON	equivalent	CR30506	FBgn0050506	tRNA:CR30506	tRNA		CR30506	FBgn0050506	tRNA:CR30506	tRNA
COMMON	equivalent	CR30507	FBgn0011896	tRNA:K2:50C	tRNA		CR30507	FBgn0011896	tRNA:K2:50C	tRNA
COMMON	equivalent	CR30508	FBgn0011910	tRNA:L3:49Fb	tRNA		CR30508	FBgn0011910	tRNA:L3:49Fb	tRNA
COMMON	equivalent	CR30509	FBgn0050509	tRNA:CR30509	tRNA		CR30509	FBgn0050509	tRNA:CR30509	tRNA
COMMON	equivalent	CR30510	FBgn0011931	tRNA:N5:42Aa	tRNA		CR30510	FBgn0011931	tRNA:N5:42Aa	tRNA
COMMON	equivalent	CR30511	FBgn0011932	tRNA:N5:42Ab	tRNA		CR30511	FBgn0011932	tRNA:N5:42Ab	tRNA
COMMON	equivalent	CR30512	FBgn0011957	tRNA:R2:42Ac	tRNA		CR30512	FBgn0011957	tRNA:R2:42Ac	tRNA
COMMON	equivalent	CR30513	FBgn0011938	tRNA:N5:42Ah	tRNA		CR30513	FBgn0011938	tRNA:N5:42Ah	tRNA
COMMON	equivalent	CR30514	FBgn0011955	tRNA:R2:42Aa	tRNA		CR30514	FBgn0011955	tRNA:R2:42Aa	tRNA
COMMON	equivalent	CR30515	FBgn0011890	tRNA:K2:42Ad	tRNA		CR30515	FBgn0011890	tRNA:K2:42Ad	tRNA
COMMON	equivalent	CR30516	FBgn0011888	tRNA:K2:42Ab	tRNA		CR30516	FBgn0011888	tRNA:K2:42Ab	tRNA
COMMON	equivalent	CR30517	FBgn0011889	tRNA:K2:42Ac	tRNA		CR30517	FBgn0011889	tRNA:K2:42Ac	tRNA
COMMON	equivalent	CR30518	FBgn0011933	tRNA:N5:42Ac	tRNA		CR30518	FBgn0011933	tRNA:N5:42Ac	tRNA
COMMON	equivalent	CR30519	FBgn0011935	tRNA:N5:42Ae	tRNA		CR30519	FBgn0011935	tRNA:N5:42Ae	tRNA
COMMON	equivalent	CR30520	FBgn0011897	tRNA:K2:56EF	tRNA		CR30520	FBgn0011897	tRNA:K2:56EF	tRNA
COMMON	equivalent	CR30521	FBgn0011883	tRNA:I:49Fc	tRNA		CR30521	FBgn0011883	tRNA:I:49Fc	tRNA
COMMON	equivalent	CR31023	FBgn0051023	tRNA:CR31023	tRNA		CR31023	FBgn0051023	tRNA:CR31023	tRNA
COMMON	equivalent	CR31070	FBgn0051070	tRNA:CR31070	tRNA		CR31070	FBgn0051070	tRNA:CR31070	tRNA
COMMON	equivalent	CR31071	FBgn0051071	tRNA:CR31071	tRNA		CR31071	FBgn0051071	tRNA:CR31071	tRNA
COMMON	equivalent	CR31130	FBgn0051130	tRNA:CR31130	tRNA		CR31130	FBgn0051130	tRNA:CR31130	tRNA
COMMON	equivalent	CR31143	FBgn0051143	tRNA:CR31143	tRNA		CR31143	FBgn0051143	tRNA:CR31143	tRNA
COMMON	equivalent	CR31162	FBgn0051162	tRNA:CR31162	tRNA		CR31162	FBgn0051162	tRNA:CR31162	tRNA
COMMON	equivalent	CR31165	FBgn0051165	tRNA:CR31165	tRNA		CR31165	FBgn0051165	tRNA:CR31165	tRNA
COMMON	equivalent	CR31166	FBgn0051166	tRNA:CR31166	tRNA		CR31166	FBgn0051166	tRNA:CR31166	tRNA
COMMON	equivalent	CR31167	FBgn0051167	tRNA:CR31167	tRNA		CR31167	FBgn0051167	tRNA:CR31167	tRNA
COMMON	equivalent	CR31197	FBgn0011905	tRNA:K5:87BC	tRNA		CR31197	FBgn0011905	tRNA:K5:87BC	tRNA
COMMON	equivalent	CR31214	FBgn0012003	tRNA:V3b:92Ba	tRNA		CR31214	FBgn0012003	tRNA:V3b:92Ba	tRNA
COMMON	equivalent	CR31215	FBgn0051215	tRNA:CR31215	tRNA		CR31215	FBgn0051215	tRNA:CR31215	tRNA
COMMON	equivalent	CR31228	FBgn0051228	tRNA:CR31228	tRNA		CR31228	FBgn0051228	tRNA:CR31228	tRNA
COMMON	equivalent	CR31242	FBgn0051242	tRNA:CR31242	tRNA		CR31242	FBgn0051242	tRNA:CR31242	tRNA
COMMON	equivalent	CR31282	FBgn0051282	tRNA:CR31282	tRNA		CR31282	FBgn0051282	tRNA:CR31282	tRNA
COMMON	equivalent	CR31310	FBgn0011919	tRNA:M2:83F	tRNA		CR31310	FBgn0011919	tRNA:M2:83F	tRNA
COMMON	equivalent	CR31331	FBgn0051331	tRNA:CR31331	tRNA		CR31331	FBgn0051331	tRNA:CR31331	tRNA
COMMON	equivalent	CR31333	FBgn0051333	tRNA:CR31333	tRNA		CR31333	FBgn0051333	tRNA:CR31333	tRNA
COMMON	equivalent	CR31334	FBgn0051334	tRNA:CR31334	tRNA		CR31334	FBgn0051334	tRNA:CR31334	tRNA
COMMON	equivalent	CR31356	FBgn0051356	tRNA:CR31356	tRNA		CR31356	FBgn0051356	tRNA:CR31356	tRNA
COMMON	equivalent	CR31382	FBgn0051382	tRNA:CR31382	tRNA		CR31382	FBgn0051382	tRNA:CR31382	tRNA
COMMON	equivalent	CR31383	FBgn0051383	tRNA:CR31383	tRNA		CR31383	FBgn0051383	tRNA:CR31383	tRNA
COMMON	equivalent	CR31387	FBgn0012028	tRNA:Y1:85Ae	tRNA		CR31387	FBgn0012028	tRNA:Y1:85Ae	tRNA
COMMON	equivalent	CR31396	FBgn0011970	tRNA:S2b:86A	tRNA		CR31396	FBgn0011970	tRNA:S2b:86A	tRNA
COMMON	equivalent	CR31416	FBgn0051416	tRNA:CR31416	tRNA		CR31416	FBgn0051416	tRNA:CR31416	tRNA
COMMON	equivalent	CR31430	FBgn0012004	tRNA:V3b:92Bb	tRNA		CR31430	FBgn0012004	tRNA:V3b:92Bb	tRNA
COMMON	equivalent	CR31432	FBgn0051432	tRNA:CR31432	tRNA		CR31432	FBgn0051432	tRNA:CR31432	tRNA
COMMON	equivalent	CR31433	FBgn0012025	tRNA:Y1:85Ab	tRNA		CR31433	FBgn0012025	tRNA:Y1:85Ab	tRNA
COMMON	equivalent	CR31434	FBgn0012026	tRNA:Y1:85Ac	tRNA		CR31434	FBgn0012026	tRNA:Y1:85Ac	tRNA
COMMON	equivalent	CR31435	FBgn0012024	tRNA:Y1:85Aa	tRNA		CR31435	FBgn0012024	tRNA:Y1:85Aa	tRNA
COMMON	equivalent	CR31443	FBgn0011966	tRNA:R:85Ca	tRNA		CR31443	FBgn0011966	tRNA:R:85Ca	tRNA
COMMON	equivalent	CR31471	FBgn0051471	tRNA:CR31471	tRNA		CR31471	FBgn0051471	tRNA:CR31471	tRNA
COMMON	equivalent	CR31476	FBgn0011971	tRNA:S2b:88A	tRNA		CR31476	FBgn0011971	tRNA:S2b:88A	tRNA
COMMON	equivalent	CR31480	FBgn0051480	tRNA:CR31480	tRNA		CR31480	FBgn0051480	tRNA:CR31480	tRNA
COMMON	equivalent	CR31486	FBgn0011904	tRNA:K5:84ABa	tRNA		CR31486	FBgn0011904	tRNA:K5:84ABa	tRNA
COMMON	equivalent	CR31487	FBgn0026163	tRNA:K5:84ABc	tRNA		CR31487	FBgn0026163	tRNA:K5:84ABc	tRNA
COMMON	equivalent	CR31489	FBgn0026164	tRNA:K5:84ABb	tRNA		CR31489	FBgn0026164	tRNA:K5:84ABb	tRNA
COMMON	equivalent	CR31490	FBgn0026162	tRNA:K5:84ABd	tRNA		CR31490	FBgn0026162	tRNA:K5:84ABd	tRNA
COMMON	equivalent	CR31491	FBgn0051491	tRNA:CR31491	tRNA		CR31491	FBgn0051491	tRNA:CR31491	tRNA
COMMON	equivalent	CR31494	FBgn0051494	tRNA:CR31494	tRNA		CR31494	FBgn0051494	tRNA:CR31494	tRNA
COMMON	equivalent	CR31497	FBgn0051497	tRNA:CR31497	tRNA		CR31497	FBgn0051497	tRNA:CR31497	tRNA
COMMON	equivalent	CR31500	FBgn0012000	tRNA:V3b:84Dc	tRNA		CR31500	FBgn0012000	tRNA:V3b:84Dc	tRNA
COMMON	equivalent	CR31502	FBgn0012001	tRNA:V3b:84Dd	tRNA		CR31502	FBgn0012001	tRNA:V3b:84Dd	tRNA
COMMON	equivalent	CR31506	FBgn0051506	tRNA:CR31506	tRNA		CR31506	FBgn0051506	tRNA:CR31506	tRNA
COMMON	equivalent	CR31512	FBgn0011999	tRNA:V3b:84Db	tRNA		CR31512	FBgn0011999	tRNA:V3b:84Db	tRNA
COMMON	equivalent	CR31518	FBgn0051518	tRNA:CR31518	tRNA		CR31518	FBgn0051518	tRNA:CR31518	tRNA
COMMON	equivalent	CR31540	FBgn0011845	tRNA:D:96A	tRNA		CR31540	FBgn0011845	tRNA:D:96A	tRNA
COMMON	equivalent	CR31552	FBgn0012027	tRNA:Y1:85Ad	tRNA		CR31552	FBgn0012027	tRNA:Y1:85Ad	tRNA
COMMON	equivalent	CR31566	FBgn0011960	tRNA:R2:84Fb	tRNA		CR31566	FBgn0011960	tRNA:R2:84Fb	tRNA
COMMON	equivalent	CR31567	FBgn0011944	tRNA:P:90Ca	tRNA		CR31567	FBgn0011944	tRNA:P:90Ca	tRNA
COMMON	equivalent	CR31568	FBgn0051568	tRNA:CR31568	tRNA		CR31568	FBgn0051568	tRNA:CR31568	tRNA
COMMON	equivalent	CR31569	FBgn0051569	tRNA:CR31569	tRNA		CR31569	FBgn0051569	tRNA:CR31569	tRNA
COMMON	equivalent	CR31570	FBgn0051570	tRNA:CR31570	tRNA		CR31570	FBgn0051570	tRNA:CR31570	tRNA
COMMON	equivalent	CR31571	FBgn0011945	tRNA:P:90Cb	tRNA		CR31571	FBgn0011945	tRNA:P:90Cb	tRNA
COMMON	equivalent	CR31572	FBgn0012002	tRNA:V3b:90BC	tRNA		CR31572	FBgn0012002	tRNA:V3b:90BC	tRNA
COMMON	equivalent	CR31573	FBgn0051573	tRNA:CR31573	tRNA		CR31573	FBgn0051573	tRNA:CR31573	tRNA
COMMON	equivalent	CR31574	FBgn0011840	tRNA:A:90C	tRNA		CR31574	FBgn0011840	tRNA:A:90C	tRNA
COMMON	equivalent	CR31575	FBgn0051575	tRNA:CR31575	tRNA		CR31575	FBgn0051575	tRNA:CR31575	tRNA
COMMON	equivalent	CR31576	FBgn0051576	tRNA:CR31576	tRNA		CR31576	FBgn0051576	tRNA:CR31576	tRNA
COMMON	equivalent	CR31577	FBgn0051577	tRNA:CR31577	tRNA		CR31577	FBgn0051577	tRNA:CR31577	tRNA
COMMON	equivalent	CR31578	FBgn0051578	tRNA:CR31578	tRNA		CR31578	FBgn0051578	tRNA:CR31578	tRNA
COMMON	equivalent	CR31579	FBgn0051579	tRNA:CR31579	tRNA		CR31579	FBgn0051579	tRNA:CR31579	tRNA
COMMON	equivalent	CR31580	FBgn0051580	tRNA:CR31580	tRNA		CR31580	FBgn0051580	tRNA:CR31580	tRNA
COMMON	equivalent	CR31581	FBgn0011959	tRNA:R2:84Fa	tRNA		CR31581	FBgn0011959	tRNA:R2:84Fa	tRNA
COMMON	equivalent	CR31582	FBgn0011961	tRNA:R2:84Fc	tRNA		CR31582	FBgn0011961	tRNA:R2:84Fc	tRNA
COMMON	equivalent	CR31583	FBgn0051583	tRNA:N5:84F	tRNA		CR31583	FBgn0051583	tRNA:N5:84F	tRNA
COMMON	equivalent	CR31584	FBgn0011963	tRNA:R2:84Fe	tRNA		CR31584	FBgn0011963	tRNA:R2:84Fe	tRNA
COMMON	equivalent	CR31585	FBgn0011962	tRNA:R2:84Fd	tRNA		CR31585	FBgn0011962	tRNA:R2:84Fd	tRNA
COMMON	equivalent	CR31586	FBgn0011858	tRNA:F2:89BC	tRNA		CR31586	FBgn0011858	tRNA:F2:89BC	tRNA
COMMON	equivalent	CR31587	FBgn0012011	tRNA:V4:89BC	tRNA		CR31587	FBgn0012011	tRNA:V4:89BC	tRNA
COMMON	equivalent	CR31588	FBgn0051588	tRNA:CR31588	tRNA		CR31588	FBgn0051588	tRNA:CR31588	tRNA
COMMON	equivalent	CR31589	FBgn0011993	tRNA:T:90Ca	tRNA		CR31589	FBgn0011993	tRNA:T:90Ca	tRNA
COMMON	equivalent	CR31590	FBgn0011994	tRNA:T:90Cb	tRNA		CR31590	FBgn0011994	tRNA:T:90Cb	tRNA
COMMON	equivalent	CR31591	FBgn0051591	tRNA:V4:90C	tRNA		CR31591	FBgn0051591	tRNA:V4:90C	tRNA
COMMON	equivalent	CR31592	FBgn0011998	tRNA:V3b:84Da	tRNA		CR31592	FBgn0011998	tRNA:V3b:84Da	tRNA
COMMON	equivalent	CR31593	FBgn0011965	tRNA:R:83AB	tRNA		CR31593	FBgn0011965	tRNA:R:83AB	tRNA
COMMON	equivalent	CR31602	FBgn0051602	tRNA:CR31602	tRNA		CR31602	FBgn0051602	tRNA:CR31602	tRNA
COMMON	equivalent	CR31603	FBgn0051603	tRNA:CR31603	tRNA		CR31603	FBgn0051603	tRNA:CR31603	tRNA
COMMON	equivalent	CR31604	FBgn0051604	tRNA:CR31604	tRNA		CR31604	FBgn0051604	tRNA:CR31604	tRNA
COMMON	equivalent	CR31631	FBgn0051631	tRNA:CR31631	tRNA		CR31631	FBgn0051631	tRNA:CR31631	tRNA
COMMON	equivalent	CR31667	FBgn0011859	tRNA:G3:22BCa	tRNA		CR31667	FBgn0011859	tRNA:G3:22BCa	tRNA
COMMON	equivalent	CR31669	FBgn0051669	tRNA:CR31669	tRNA		CR31669	FBgn0051669	tRNA:CR31669	tRNA
COMMON	equivalent	CR31734	FBgn0011985	tRNA:S7:23Eb	tRNA		CR31734	FBgn0011985	tRNA:S7:23Eb	tRNA
COMMON	equivalent	CR31831	FBgn0028889	tRNA:L:35C	tRNA		CR31831	FBgn0028889	tRNA:L:35C	tRNA
COMMON	equivalent	CR31838	FBgn0028909	tRNA:Q:34E	tRNA		CR31838	FBgn0028909	tRNA:Q:34E	tRNA
COMMON	equivalent	CR31885	FBgn0051885	tRNA:CR31885	tRNA		CR31885	FBgn0051885	tRNA:CR31885	tRNA
COMMON	equivalent	CR31888	FBgn0051888	tRNA:CR31888	tRNA		CR31888	FBgn0051888	tRNA:CR31888	tRNA
COMMON	equivalent	CR31889	FBgn0051889	tRNA:CR31889	tRNA		CR31889	FBgn0051889	tRNA:CR31889	tRNA
COMMON	equivalent	CR31890	FBgn0051890	tRNA:CR31890	tRNA		CR31890	FBgn0051890	tRNA:CR31890	tRNA
COMMON	equivalent	CR31892	FBgn0051892	tRNA:CR31892	tRNA		CR31892	FBgn0051892	tRNA:CR31892	tRNA
COMMON	equivalent	CR31895	FBgn0051895	tRNA:CR31895	tRNA		CR31895	FBgn0051895	tRNA:CR31895	tRNA
COMMON	equivalent	CR31896	FBgn0051896	tRNA:CR31896	tRNA		CR31896	FBgn0051896	tRNA:CR31896	tRNA
COMMON	equivalent	CR31899	FBgn0011902	tRNA:K5:29A	tRNA		CR31899	FBgn0011902	tRNA:K5:29A	tRNA
COMMON	equivalent	CR31903	FBgn0011861	tRNA:G3:28D	tRNA		CR31903	FBgn0011861	tRNA:G3:28D	tRNA
COMMON	equivalent	CR31905	FBgn0012018	tRNA:Y1:28C	tRNA		CR31905	FBgn0012018	tRNA:Y1:28C	tRNA
COMMON	equivalent	CR31914	FBgn0051914	tRNA:CR31914	tRNA		CR31914	FBgn0051914	tRNA:CR31914	tRNA
COMMON	equivalent	CR31939	FBgn0051939	tRNA:CR31939	tRNA		CR31939	FBgn0051939	tRNA:CR31939	tRNA
COMMON	equivalent	CR31940	FBgn0051940	tRNA:CR31940	tRNA		CR31940	FBgn0051940	tRNA:CR31940	tRNA
COMMON	equivalent	CR31942	FBgn0051942	tRNA:CR31942	tRNA		CR31942	FBgn0051942	tRNA:CR31942	tRNA
COMMON	equivalent	CR31943	FBgn0051943	tRNA:CR31943	tRNA		CR31943	FBgn0051943	tRNA:CR31943	tRNA
COMMON	equivalent	CR31944	FBgn0051944	tRNA:CR31944	tRNA		CR31944	FBgn0051944	tRNA:CR31944	tRNA
COMMON	equivalent	CR31945	FBgn0011860	tRNA:G3:22BCb	tRNA		CR31945	FBgn0011860	tRNA:G3:22BCb	tRNA
COMMON	equivalent	CR31946	FBgn0051946	tRNA:CR31946	tRNA		CR31946	FBgn0051946	tRNA:CR31946	tRNA
COMMON	equivalent	CR31951	FBgn0011984	tRNA:S7:23Ea	tRNA		CR31951	FBgn0011984	tRNA:S7:23Ea	tRNA
COMMON	equivalent	CR31963	FBgn0051963	tRNA:CR31963	tRNA		CR31963	FBgn0051963	tRNA:CR31963	tRNA
COMMON	equivalent	CR31971	FBgn0051971	tRNA:CR31971	tRNA		CR31971	FBgn0051971	tRNA:CR31971	tRNA
COMMON	equivalent	CR31977	FBgn0011862	tRNA:G3:35Ba	tRNA		CR31977	FBgn0011862	tRNA:G3:35Ba	tRNA
COMMON	equivalent	CR31978	FBgn0011863	tRNA:G3:35Bb	tRNA		CR31978	FBgn0011863	tRNA:G3:35Bb	tRNA
COMMON	equivalent	CR31979	FBgn0028911	tRNA:P:35Bb	tRNA		CR31979	FBgn0028911	tRNA:P:35Bb	tRNA
COMMON	equivalent	CR31980	FBgn0011866	tRNA:G3:35Be	tRNA		CR31980	FBgn0011866	tRNA:G3:35Be	tRNA
COMMON	equivalent	CR31981	FBgn0011865	tRNA:G3:35Bd	tRNA		CR31981	FBgn0011865	tRNA:G3:35Bd	tRNA
COMMON	equivalent	CR31982	FBgn0011864	tRNA:G3:35Bc	tRNA		CR31982	FBgn0011864	tRNA:G3:35Bc	tRNA
COMMON	equivalent	CR31983	FBgn0028912	tRNA:P:35Ba	tRNA		CR31983	FBgn0028912	tRNA:P:35Ba	tRNA
COMMON	equivalent	CR31984	FBgn0028910	tRNA:P:35Bc	tRNA		CR31984	FBgn0028910	tRNA:P:35Bc	tRNA
COMMON	equivalent	CR31985	FBgn0028882	tRNA:P:35Bd	tRNA		CR31985	FBgn0028882	tRNA:P:35Bd	tRNA
COMMON	equivalent	CR31986	FBgn0012017	tRNA:Y1:22Fb	tRNA		CR31986	FBgn0012017	tRNA:Y1:22Fb	tRNA
COMMON	equivalent	CR31987	FBgn0012016	tRNA:Y1:22Fa	tRNA		CR31987	FBgn0012016	tRNA:Y1:22Fa	tRNA
COMMON	equivalent	CR32034	FBgn0052034	tRNA:CR32034	tRNA		CR32034	FBgn0052034	tRNA:T:Psi	tRNA
COMMON	equivalent	CR32093	FBgn0052093	tRNA:CR32093	tRNA		CR32093	FBgn0052093	tRNA:CR32093	tRNA
COMMON	equivalent	CR32122	FBgn0012009	tRNA:V4:70BCa	tRNA		CR32122	FBgn0012009	tRNA:V4:70BCa	tRNA
COMMON	equivalent	CR32124	FBgn0012010	tRNA:V4:70BCb	tRNA		CR32124	FBgn0012010	tRNA:V4:70BCb	tRNA
COMMON	equivalent	CR32125	FBgn0011844	tRNA:D2:69F	tRNA		CR32125	FBgn0011844	tRNA:D2:69F	tRNA
COMMON	equivalent	CR32126	FBgn0052126	tRNA:CR32126	tRNA		CR32126	FBgn0052126	tRNA:CR32126	tRNA
COMMON	equivalent	CR32127	FBgn0052127	tRNA:CR32127	tRNA		CR32127	FBgn0052127	tRNA:CR32127	tRNA
COMMON	equivalent	CR32128	FBgn0052128	tRNA:CR32128	tRNA		CR32128	FBgn0052128	tRNA:CR32128	tRNA
COMMON	equivalent	CR32129	FBgn0052129	tRNA:CR32129	tRNA		CR32129	FBgn0052129	tRNA:CR32129	tRNA
COMMON	equivalent	CR32142	FBgn0011927	tRNA:M3:70Fa	tRNA		CR32142	FBgn0011927	tRNA:M3:70Fa	tRNA
COMMON	equivalent	CR32144	FBgn0011928	tRNA:M3:70Fb	tRNA		CR32144	FBgn0011928	tRNA:M3:70Fb	tRNA
COMMON	equivalent	CR32153	FBgn0052153	tRNA:CR32153	tRNA		CR32153	FBgn0052153	tRNA:CR32153	tRNA
COMMON	equivalent	CR32173	FBgn0052173	tRNA:CR32173	tRNA		CR32173	FBgn0052173	tRNA:CR32173	tRNA
COMMON	equivalent	CR32200	FBgn0052200	tRNA:CR32200	tRNA		CR32200	FBgn0052200	tRNA:CR32200	tRNA
COMMON	equivalent	CR32272	FBgn0052272	tRNA:CR32272	tRNA		CR32272	FBgn0052272	tRNA:CR32272	tRNA
COMMON	equivalent	CR32273	FBgn0052273	tRNA:CR32273	tRNA		CR32273	FBgn0052273	tRNA:CR32273	tRNA
COMMON	equivalent	CR32285	FBgn0052285	tRNA:CR32285	tRNA		CR32285	FBgn0052285	tRNA:CR32285	tRNA
COMMON	equivalent	CR32286	FBgn0052286	tRNA:CR32286	tRNA		CR32286	FBgn0052286	tRNA:CR32286	tRNA
COMMON	equivalent	CR32287	FBgn0052287	tRNA:CR32287	tRNA		CR32287	FBgn0052287	tRNA:CR32287	tRNA
COMMON	equivalent	CR32288	FBgn0052288	tRNA:CR32288	tRNA		CR32288	FBgn0052288	tRNA:CR32288	tRNA
COMMON	equivalent	CR32289	FBgn0052289	tRNA:CR32289	tRNA		CR32289	FBgn0052289	tRNA:CR32289	tRNA
COMMON	equivalent	CR32303	FBgn0052303	tRNA:CR32303	tRNA		CR32303	FBgn0052303	tRNA:CR32303	tRNA
COMMON	equivalent	CR32312	FBgn0052312	tRNA:CR32312	tRNA		CR32312	FBgn0052312	tRNA:CR32312	tRNA
COMMON	equivalent	CR32322	FBgn0011855	tRNA:E4:62Ae	tRNA		CR32322	FBgn0011855	tRNA:E4:62Ae	tRNA
COMMON	equivalent	CR32323	FBgn0011854	tRNA:E4:62Ad	tRNA		CR32323	FBgn0011854	tRNA:E4:62Ad	tRNA
COMMON	equivalent	CR32324	FBgn0052324	tRNA:CR32324	tRNA		CR32324	FBgn0052324	tRNA:CR32324	tRNA
COMMON	equivalent	CR32325	FBgn0011853	tRNA:E4:62Ac	tRNA		CR32325	FBgn0011853	tRNA:E4:62Ac	tRNA
COMMON	equivalent	CR32326	FBgn0011852	tRNA:E4:62Ab	tRNA		CR32326	FBgn0011852	tRNA:E4:62Ab	tRNA
COMMON	equivalent	CR32327	FBgn0011851	tRNA:E4:62Aa	tRNA		CR32327	FBgn0011851	tRNA:E4:62Aa	tRNA
COMMON	equivalent	CR32328	FBgn0052328	tRNA:CR32328	tRNA		CR32328	FBgn0052328	tRNA:CR32328	tRNA
COMMON	equivalent	CR32329	FBgn0052329	tRNA:CR32329	tRNA		CR32329	FBgn0052329	tRNA:CR32329	tRNA
COMMON	equivalent	CR32330	FBgn0052330	tRNA:CR32330	tRNA		CR32330	FBgn0052330	tRNA:CR32330	tRNA
COMMON	equivalent	CR32357	FBgn0052357	tRNA:CR32357	tRNA		CR32357	FBgn0052357	tRNA:CR32357	tRNA
COMMON	equivalent	CR32358	FBgn0052358	tRNA:CR32358	tRNA		CR32358	FBgn0052358	tRNA:CR32358	tRNA
COMMON	equivalent	CR32359	FBgn0052359	tRNA:CR32359	tRNA		CR32359	FBgn0052359	tRNA:CR32359	tRNA
COMMON	equivalent	CR32360	FBgn0052360	tRNA:CR32360	tRNA		CR32360	FBgn0052360	tRNA:CR32360	tRNA
COMMON	equivalent	CR32361	FBgn0052361	tRNA:CR32361	tRNA		CR32361	FBgn0052361	tRNA:CR32361	tRNA
COMMON	equivalent	CR32362	FBgn0052362	tRNA:CR32362	tRNA		CR32362	FBgn0052362	tRNA:CR32362	tRNA
COMMON	equivalent	CR32363	FBgn0052363	tRNA:CR32363	tRNA		CR32363	FBgn0052363	tRNA:CR32363	tRNA
COMMON	equivalent	CR32370	FBgn0052370	tRNA:CR32370	tRNA		CR32370	FBgn0052370	tRNA:CR32370	tRNA
COMMON	equivalent	CR32419	FBgn0011986	tRNA:S7:64D	tRNA		CR32419	FBgn0011986	tRNA:S7:64D	tRNA
COMMON	equivalent	CR32420	FBgn0052420	tRNA:CR32420	tRNA		CR32420	FBgn0052420	tRNA:CR32420	tRNA
COMMON	equivalent	CR32421	FBgn0052421	tRNA:CR32421	tRNA		CR32421	FBgn0052421	tRNA:CR32421	tRNA
COMMON	equivalent	CR32449	FBgn0052449	tRNA:CR32449	tRNA		CR32449	FBgn0052449	tRNA:CR32449	tRNA
COMMON	equivalent	CR32456	FBgn0052456	tRNA:CR32456	tRNA		CR32456	FBgn0266585	tRNA:CR32456	tRNA
COMMON	equivalent	CR32460	FBgn0052460	tRNA:CR32460	tRNA		CR32460	FBgn0052460	tRNA:CR32460	tRNA
COMMON	equivalent	CR32480	FBgn0052480	tRNA:CR32480	tRNA		CR32480	FBgn0052480	tRNA:CR32480	tRNA
COMMON	equivalent	CR32481	FBgn0052481	tRNA:CR32481	tRNA		CR32481	FBgn0052481	tRNA:CR32481	tRNA
COMMON	equivalent	CR32482	FBgn0052482	tRNA:M-i:61D	tRNA		CR32482	FBgn0052482	tRNA:M-i:61D	tRNA
COMMON	equivalent	CR32493	FBgn0052493	tRNA:CR32493	tRNA		CR32493	FBgn0052493	tRNA:CR32493	tRNA
COMMON	equivalent	CR32520	FBgn0052520	tRNA:CR32520	tRNA		CR32520	FBgn0052520	tRNA:CR32520	tRNA
COMMON	equivalent	CR32525	FBgn0052525	tRNA:CR32525	tRNA		CR32525	FBgn0052525	tRNA:CR32525	tRNA
COMMON	equivalent	CR32526	FBgn0011954	tRNA:R:19F	tRNA		CR32526	FBgn0011954	tRNA:R:19F	tRNA
COMMON	equivalent	CR32546	FBgn0052546	tRNA:CR32546	tRNA		CR32546	FBgn0052546	tRNA:CR32546	tRNA
COMMON	equivalent	CR32607	FBgn0011982	tRNA:S7:12Ed	tRNA		CR32607	FBgn0011982	tRNA:S7:12Ed	tRNA
COMMON	equivalent	CR32608	FBgn0011977	tRNA:S4:12Ee	tRNA		CR32608	FBgn0011977	tRNA:S4:12Ee	tRNA
COMMON	equivalent	CR32609	FBgn0011983	tRNA:S7:12Eg	tRNA		CR32609	FBgn0011983	tRNA:S7:12Eg	tRNA
COMMON	equivalent	CR32610	FBgn0011953	tRNA:R:12Ef	tRNA		CR32610	FBgn0011953	tRNA:R:12Ef	tRNA
COMMON	equivalent	CR32612	FBgn0011980	tRNA:S774:12Ec	tRNA		CR32612	FBgn0011980	tRNA:S774:12Ec	tRNA
COMMON	equivalent	CR32615	FBgn0011974	tRNA:S474:12Eh	tRNA		CR32615	FBgn0011974	tRNA:S474:12Eh	tRNA
COMMON	equivalent	CR32617	FBgn0011951	tRNA:R:12Ed	tRNA		CR32617	FBgn0011951	tRNA:R:12Ed	tRNA
COMMON	equivalent	CR32618	FBgn0011981	tRNA:S774:12Ef	tRNA		CR32618	FBgn0011981	tRNA:S774:12Ef	tRNA
COMMON	equivalent	CR32619	FBgn0011950	tRNA:R:12Ec	tRNA		CR32619	FBgn0011950	tRNA:R:12Ec	tRNA
COMMON	equivalent	CR32620	FBgn0011949	tRNA:R:12Eb	tRNA		CR32620	FBgn0011949	tRNA:R:12Eb	tRNA
COMMON	equivalent	CR32621	FBgn0011975	tRNA:S4:12Ea	tRNA		CR32621	FBgn0011975	tRNA:S4:12Ea	tRNA
COMMON	equivalent	CR32622	FBgn0011948	tRNA:R:12Ea	tRNA		CR32622	FBgn0011948	tRNA:R:12Ea	tRNA
COMMON	equivalent	CR32623	FBgn0011976	tRNA:S4:12Eb	tRNA		CR32623	FBgn0011976	tRNA:S4:12Eb	tRNA
COMMON	equivalent	CR32624	FBgn0011952	tRNA:R:12Ee	tRNA		CR32624	FBgn0011952	tRNA:R:12Ee	tRNA
COMMON	equivalent	CR32740	FBgn0052740	tRNA:CR32740	tRNA		CR32740	FBgn0052740	tRNA:CR32740	tRNA
COMMON	equivalent	CR32748	FBgn0052748	tRNA:CR32748	tRNA		CR32748	FBgn0052748	tRNA:CR32748	tRNA
COMMON	equivalent	CR32784	FBgn0025118	tRNA:P:3E	tRNA		CR32784	FBgn0025118	tRNA:P:3E	tRNA
COMMON	equivalent	CR32785	FBgn0052785	tRNA:CR32785	tRNA		CR32785	FBgn0052785	tRNA:CR32785	tRNA
COMMON	equivalent	CR32826	FBgn0052826	tRNA:CR32826	tRNA		CR32826	FBgn0052826	tRNA:CR32826	tRNA
COMMON	equivalent	CR32837	FBgn0011891	tRNA:K2:42Ae	tRNA		CR32837	FBgn0011891	tRNA:K2:42Ae	tRNA
COMMON	equivalent	CR32841	FBgn0011909	tRNA:L3:49Fa	tRNA		CR32841	FBgn0011909	tRNA:L3:49Fa	tRNA
COMMON	equivalent	CR32842	FBgn0011881	tRNA:I:49Fa	tRNA		CR32842	FBgn0011881	tRNA:I:49Fa	tRNA
COMMON	equivalent	CR32844	FBgn0011916	tRNA:M2:48Bb	tRNA		CR32844	FBgn0011916	tRNA:M2:48Bb	tRNA
COMMON	equivalent	CR33534	FBgn0053534	tRNA:CR33534	tRNA		CR33534	FBgn0053534	tRNA:CR33534	tRNA
COMMON	equivalent	CR33535	FBgn0053535	tRNA:CR33535	tRNA		CR33535	FBgn0053535	tRNA:CR33535	tRNA
COMMON	equivalent	CR33536	FBgn0053536	tRNA:CR33536	tRNA		CR33536	FBgn0053536	tRNA:CR33536	tRNA
COMMON	equivalent	CR33537	FBgn0053537	tRNA:N5:60C	tRNA		CR33537	FBgn0053537	tRNA:N5:60C	tRNA
COMMON	equivalent	CR33538	FBgn0053538	tRNA:CR33538	tRNA		CR33538	FBgn0053538	tRNA:CR33538	tRNA
COMMON	equivalent	CR33539	FBgn0053539	tRNA:CR33539	tRNA		CR33539	FBgn0053539	tRNA:CR33539	tRNA
COMMON	equivalent	CR33551	FBgn0053551	tRNA:R:85Cb	tRNA		CR33551	FBgn0053551	tRNA:R:85Cb	tRNA
COMMON	equivalent	CR33972	FBgn0011937	tRNA:N5:42Ag	tRNA		CR33972	FBgn0011937	tRNA:N5:42Ag	tRNA
COMMON	equivalent	CR33973	FBgn0011936	tRNA:N5:42Af	tRNA		CR33973	FBgn0011936	tRNA:N5:42Af	tRNA
COMMON	equivalent	CR34060	FBgn0013696	mt:tRNA:I	tRNA		CR34060	FBgn0013696	mt:tRNA:I	tRNA
COMMON	equivalent	CR34061	FBgn0013703	mt:tRNA:Q	tRNA		CR34061	FBgn0013703	mt:tRNA:Q	tRNA
COMMON	equivalent	CR34062	FBgn0013700	mt:tRNA:M	tRNA		CR34062	FBgn0013700	mt:tRNA:M	tRNA
COMMON	equivalent	CR34064	FBgn0013709	mt:tRNA:W	tRNA		CR34064	FBgn0013709	mt:tRNA:W	tRNA
COMMON	equivalent	CR34065	FBgn0013690	mt:tRNA:C	tRNA		CR34065	FBgn0013690	mt:tRNA:C	tRNA
COMMON	equivalent	CR34066	FBgn0013710	mt:tRNA:Y	tRNA		CR34066	FBgn0013710	mt:tRNA:Y	tRNA
COMMON	equivalent	CR34068	FBgn0013699	mt:tRNA:L:UUR	tRNA		CR34068	FBgn0013699	mt:tRNA:L:UUR	tRNA
COMMON	equivalent	CR34070	FBgn0013697	mt:tRNA:K	tRNA		CR34070	FBgn0013697	mt:tRNA:K	tRNA
COMMON	equivalent	CR34071	FBgn0013691	mt:tRNA:D	tRNA		CR34071	FBgn0013691	mt:tRNA:D	tRNA
COMMON	equivalent	CR34075	FBgn0013694	mt:tRNA:G	tRNA		CR34075	FBgn0013694	mt:tRNA:G	tRNA
COMMON	equivalent	CR34077	FBgn0013689	mt:tRNA:A	tRNA		CR34077	FBgn0013689	mt:tRNA:A	tRNA
COMMON	equivalent	CR34078	FBgn0013704	mt:tRNA:R	tRNA		CR34078	FBgn0013704	mt:tRNA:R	tRNA
COMMON	equivalent	CR34079	FBgn0013701	mt:tRNA:N	tRNA		CR34079	FBgn0013701	mt:tRNA:N	tRNA
COMMON	equivalent	CR34080	FBgn0013705	mt:tRNA:S:AGY	tRNA		CR34080	FBgn0013705	mt:tRNA:S:AGY	tRNA
COMMON	equivalent	CR34081	FBgn0013692	mt:tRNA:E	tRNA		CR34081	FBgn0013692	mt:tRNA:E	tRNA
COMMON	equivalent	CR34082	FBgn0013693	mt:tRNA:F	tRNA		CR34082	FBgn0013693	mt:tRNA:F	tRNA
COMMON	equivalent	CR34084	FBgn0013695	mt:tRNA:H	tRNA		CR34084	FBgn0013695	mt:tRNA:H	tRNA
COMMON	equivalent	CR34087	FBgn0013707	mt:tRNA:T	tRNA		CR34087	FBgn0013707	mt:tRNA:T	tRNA
COMMON	equivalent	CR34088	FBgn0013702	mt:tRNA:P	tRNA		CR34088	FBgn0013702	mt:tRNA:P	tRNA
COMMON	equivalent	CR34091	FBgn0013706	mt:tRNA:S:UCN	tRNA		CR34091	FBgn0013706	mt:tRNA:S:UCN	tRNA
COMMON	equivalent	CR34093	FBgn0013698	mt:tRNA:L:CUN	tRNA		CR34093	FBgn0013698	mt:tRNA:L:CUN	tRNA
COMMON	equivalent	CR34095	FBgn0013708	mt:tRNA:V	tRNA		CR34095	FBgn0013708	mt:tRNA:V	tRNA
MERGE/SPLIT/RECLASSIFICATION	merge_CR42904	CR33586	FBgn0067716	mir-276b	miRNA		CR42904	FBgn0262381	mir-276b	pre_miRNA
MERGE/SPLIT/RECLASSIFICATION	merge_CR42904	CR33587	FBgn0082179	mir-276bS	miRNA		CR42904	FBgn0262381	mir-276b	pre_miRNA
MERGE/SPLIT/RECLASSIFICATION	merge_CR42914	CR33609	FBgn0067699	mir-306	miRNA		CR42914	FBgn0262386	mir-306	pre_miRNA
MERGE/SPLIT/RECLASSIFICATION	merge_CR42914	CR33610	FBgn0067698	mir-306S	miRNA		CR42914	FBgn0262386	mir-306	pre_miRNA
MERGE/SPLIT/RECLASSIFICATION	merge_CR42925	CR33576	FBgn0067726	mir-184	miRNA		CR42925	FBgn0262391	mir-184	pre_miRNA
MERGE/SPLIT/RECLASSIFICATION	merge_CR42925	CR33577	FBgn0067725	mir-184S	miRNA		CR42925	FBgn0262391	mir-184	pre_miRNA
MERGE/SPLIT/RECLASSIFICATION	merge_CR42931	CR33594	FBgn0086606	mir-281a	miRNA		CR42931	FBgn0262394	mir-281-1	pre_miRNA
MERGE/SPLIT/RECLASSIFICATION	merge_CR42931	CR33595	FBgn0067711	mir-281aS	miRNA		CR42931	FBgn0262394	mir-281-1	pre_miRNA
MERGE/SPLIT/RECLASSIFICATION	merge_CR42961	CR33038	FBgn0046821	mir-4	miRNA		CR42961	FBgn0262414	mir-4	pre_miRNA
MERGE/SPLIT/RECLASSIFICATION	merge_CR42961	CR33561	FBgn0082173	mir-4S	miRNA		CR42961	FBgn0262414	mir-4	pre_miRNA
MERGE/SPLIT/RECLASSIFICATION	merge_CR42975	CR33596	FBgn0086607	mir-281b	miRNA		CR42975	FBgn0262423	mir-281-2	pre_miRNA
MERGE/SPLIT/RECLASSIFICATION	merge_CR42975	CR33597	FBgn0067710	mir-281bS	miRNA		CR42975	FBgn0262423	mir-281-2	pre_miRNA
MERGE/SPLIT/RECLASSIFICATION	merge_CR42977	CR32942	FBgn0046833	mir-10	miRNA		CR42977	FBgn0262424	mir-10	pre_miRNA
MERGE/SPLIT/RECLASSIFICATION	merge_CR42977	CR33565	FBgn0082182	mir-10S	miRNA		CR42977	FBgn0262424	mir-10	pre_miRNA
MERGE/SPLIT/RECLASSIFICATION	merge_CR42984	CR32931	FBgn0046830	mir-13a	miRNA		CR42984	FBgn0262429	mir-13a	pre_miRNA
MERGE/SPLIT/RECLASSIFICATION	merge_CR42984	CR33566	FBgn0082180	mir-13aS	miRNA		CR42984	FBgn0262429	mir-13a	pre_miRNA
MERGE/SPLIT/RECLASSIFICATION	merge_CR42988	CR33018	FBgn0046815	mir-8	miRNA		CR42988	FBgn0262432	mir-8	pre_miRNA
MERGE/SPLIT/RECLASSIFICATION	merge_CR42988	CR33562	FBgn0082172	mir-8S	miRNA		CR42988	FBgn0262432	mir-8	pre_miRNA
MERGE/SPLIT/RECLASSIFICATION	merge_CR43001	CR33584	FBgn0067718	mir-276a	miRNA		CR43001	FBgn0266076	mir-276a	pre_miRNA
MERGE/SPLIT/RECLASSIFICATION	merge_CR43001	CR33585	FBgn0067717	mir-276aS	miRNA		CR43001	FBgn0266076	mir-276a	pre_miRNA
MERGE/SPLIT/RECLASSIFICATION	merge_CR43043	CR33623	FBgn0082171	mir-iab-4-3p	miRNA		CR43043	FBgn0262462	mir-iab-4	pre_miRNA
MERGE/SPLIT/RECLASSIFICATION	merge_CR43043	CR33624	FBgn0082170	mir-iab-4-5p	miRNA		CR43043	FBgn0262462	mir-iab-4	pre_miRNA
MERGE/SPLIT/RECLASSIFICATION	rRNA > pseudogene	CR40596	FBgn0085753	CR40596	rRNA		CR40596	FBgn0085753	28SrRNA-Psi:CR40596	pseudogene
MERGE/SPLIT/RECLASSIFICATION	rRNA > pseudogene	CR40677	FBgn0085765	CR40677	rRNA		CR40677	FBgn0085765	2SrRNA-Psi:CR40677	pseudogene
MERGE/SPLIT/RECLASSIFICATION	rRNA > pseudogene	CR40741	FBgn0085771	CR40741	rRNA		CR40741	FBgn0085771	28SrRNA-Psi:CR40741	pseudogene
MERGE/SPLIT/RECLASSIFICATION	rRNA > pseudogene	CR41602	FBgn0085813	CR41602	rRNA		CR41602	FBgn0085813	18SrRNA-Psi:CR41602	pseudogene
MERGE/SPLIT/RECLASSIFICATION	rRNA > pseudogene	CR41609	FBgn0085819	CR41609	rRNA		CR41609	FBgn0085819	28SrRNA-Psi:CR41609	pseudogene
MERGE/SPLIT/RECLASSIFICATION	ncRNA > rRNA	CR40712	FBgn0085768	CR40712	ncRNA		CR40712	FBgn0085768	CR40712	rRNA
MERGE/SPLIT/RECLASSIFICATION	merge_CR42804	CR34156	FBgn0083060	snmRNA:60Ca	ncRNA		CR42804	FBgn0261973	snoRNA:Or-CD9a	snoRNA
MERGE/SPLIT/RECLASSIFICATION	merge_CR42804	CR34566	FBgn0082918	snoRNA:Or-CD9a	snoRNA		CR42804	FBgn0261973	snoRNA:Or-CD9a	snoRNA
MERGE/SPLIT/RECLASSIFICATION	merge_CR42805	CR34101	FBgn0083059	snmRNA:60Cb	ncRNA		CR42805	FBgn0261974	snoRNA:Or-CD9b	snoRNA
MERGE/SPLIT/RECLASSIFICATION	merge_CR42805	CR34567	FBgn0082917	snoRNA:Or-CD9b	snoRNA		CR42805	FBgn0261974	snoRNA:Or-CD9b	snoRNA
MERGE/SPLIT/RECLASSIFICATION	ncRNA > snRNA	CR33925	FBgn0065099	snmRNA:331	ncRNA		CR33925	FBgn0065099	snRNA:7SK	snRNA
R5.24_ONLY	withdrawn	CR30260	FBgn0050260	tRNA:CR30260	tRNA		--	--	--	--
R5.24_ONLY	withdrawn	CR30505	FBgn0050505	tRNA:CR30505	tRNA		--	--	--	--
R5.24_ONLY	withdrawn	CR40503	FBgn0085738	CR40503	rRNA		--	--	--	--
R5.24_ONLY	withdrawn	CR40507	FBgn0085739	CR40507	rRNA		--	--	--	--
R5.24_ONLY	withdrawn	CR40508	FBgn0085740	CR40508	rRNA		--	--	--	--
R5.24_ONLY	withdrawn	CR40528	FBgn0085741	CR40528	rRNA		--	--	--	--
R5.24_ONLY	withdrawn	CR40546	FBgn0085742	CR40546	rRNA		--	--	--	--
R5.24_ONLY	withdrawn	CR40560	FBgn0085743	CR40560	rRNA		--	--	--	--
R5.24_ONLY	withdrawn	CR40565	FBgn0085745	CR40565	rRNA		--	--	--	--
R5.24_ONLY	withdrawn	CR40572	FBgn0085747	CR40572	rRNA		--	--	--	--
R5.24_ONLY	withdrawn	CR40574	FBgn0085749	CR40574	rRNA		--	--	--	--
R5.24_ONLY	withdrawn	CR40581	FBgn0085750	CR40581	rRNA		--	--	--	--
R5.24_ONLY	withdrawn	CR40597	FBgn0085754	CR40597	rRNA		--	--	--	--
R5.24_ONLY	withdrawn	CR40685	FBgn0085767	CR40685	rRNA		--	--	--	--
R5.24_ONLY	withdrawn	CR40728	FBgn0085769	CR40728	rRNA		--	--	--	--
R5.24_ONLY	withdrawn	CR40734	FBgn0085770	CR40734	rRNA		--	--	--	--
R5.24_ONLY	withdrawn	CR40779	FBgn0085774	CR40779	rRNA		--	--	--	--
R5.24_ONLY	withdrawn	CR40962	FBgn0085778	CR40962	rRNA		--	--	--	--
R5.24_ONLY	withdrawn	CR40963	FBgn0085779	CR40963	rRNA		--	--	--	--
R5.24_ONLY	withdrawn	CR40976	FBgn0085780	CR40976	rRNA		--	--	--	--
R5.24_ONLY	withdrawn	CR41539	FBgn0085796	CR41539	rRNA		--	--	--	--
R5.24_ONLY	withdrawn	CR41540	FBgn0085797	CR41540	rRNA		--	--	--	--
R5.24_ONLY	withdrawn	CR41605	FBgn0085815	CR41605	rRNA		--	--	--	--
R5.24_ONLY	withdrawn	CR41608	FBgn0085818	CR41608	rRNA		--	--	--	--
R5.24_ONLY	withdrawn	CR41610	FBgn0085820	CR41610	rRNA		--	--	--	--
R5.24_ONLY	withdrawn	CR41617	FBgn0085823	CR41617	rRNA		--	--	--	--
R5.24_ONLY	withdrawn	CR41618	FBgn0085824	CR41618	rRNA		--	--	--	--
R5.24_ONLY	withdrawn	CR32861	FBgn0052861	snRNA:U4atac:83A	snRNA		--	--	--	--
R5.24_ONLY	withdrawn	CR33727	FBgn0053727	snmRNA:430:CR33727	snRNA		--	--	--	--
R5.24_ONLY	withdrawn	CR33729	FBgn0053729	snmRNA:430:CR33729	snRNA		--	--	--	--
R5.24_ONLY	withdrawn	CR33731	FBgn0053731	snmRNA:430:CR33731	snRNA		--	--	--	--
R5.24_ONLY	withdrawn	CR33732	FBgn0053732	snmRNA:430:CR33732	snRNA		--	--	--	--
R5.24_ONLY	withdrawn	CR33733	FBgn0053733	snmRNA:430:CR33733	snRNA		--	--	--	--
R5.24_ONLY	withdrawn	CR33734	FBgn0053734	snmRNA:430:CR33734	snRNA		--	--	--	--
R5.24_ONLY	withdrawn	CR33737	FBgn0053737	snmRNA:430:CR33737	snRNA		--	--	--	--
R5.24_ONLY	withdrawn	CR33738	FBgn0053738	snmRNA:430:CR33738	snRNA		--	--	--	--
R5.24_ONLY	withdrawn	CR33739	FBgn0053739	snmRNA:430:CR33739	snRNA		--	--	--	--
R5.24_ONLY	withdrawn	CR33740	FBgn0053740	snmRNA:430:CR33740	snRNA		--	--	--	--
R5.24_ONLY	withdrawn	CR33741	FBgn0053741	snmRNA:430:CR33741	snRNA		--	--	--	--
R5.24_ONLY	withdrawn	CR33742	FBgn0053742	snmRNA:430:CR33742	snRNA		--	--	--	--
R5.24_ONLY	withdrawn	CR33743	FBgn0053743	snmRNA:430:CR33743	snRNA		--	--	--	--
R5.24_ONLY	withdrawn	CR33744	FBgn0053744	snmRNA:430:CR33744	snRNA		--	--	--	--
R5.24_ONLY	withdrawn	CR33745	FBgn0053745	snmRNA:430:CR33745	snRNA		--	--	--	--
R5.24_ONLY	withdrawn	CR33746	FBgn0053746	snmRNA:430:CR33746	snRNA		--	--	--	--
R6.03_ONLY	new annotation	--	--	--	--		CR42879	FBgn0262172	mir-307b	pre_miRNA
R6.03_ONLY	new annotation	--	--	--	--		CR42881	FBgn0262174	mir-993	pre_miRNA
R6.03_ONLY	new annotation	--	--	--	--		CR42884	FBgn0262177	mir-375	pre_miRNA
R6.03_ONLY	new annotation	--	--	--	--		CR42885	FBgn0262178	mir-981	pre_miRNA
R6.03_ONLY	new annotation	--	--	--	--		CR42887	FBgn0262180	mir-2283	pre_miRNA
R6.03_ONLY	new annotation	--	--	--	--		CR42888	FBgn0262181	mir-972	pre_miRNA
R6.03_ONLY	new annotation	--	--	--	--		CR42889	FBgn0262182	mir-957	pre_miRNA
R6.03_ONLY	new annotation	--	--	--	--		CR42892	FBgn0262185	mir-995	pre_miRNA
R6.03_ONLY	new annotation	--	--	--	--		CR42894	FBgn0262187	mir-970	pre_miRNA
R6.03_ONLY	new annotation	--	--	--	--		CR42895	FBgn0262375	mir-1005	pre_miRNA
R6.03_ONLY	new annotation	--	--	--	--		CR42896	FBgn0262189	mir-2500	pre_miRNA
R6.03_ONLY	new annotation	--	--	--	--		CR42898	FBgn0262191	mir-2497	pre_miRNA
R6.03_ONLY	new annotation	--	--	--	--		CR42901	FBgn0262194	mir-2489	pre_miRNA
R6.03_ONLY	new annotation	--	--	--	--		CR42902	FBgn0262379	mir-1012	pre_miRNA
R6.03_ONLY	new annotation	--	--	--	--		CR42905	FBgn0262382	mir-1010	pre_miRNA
R6.03_ONLY	new annotation	--	--	--	--		CR42907	FBgn0262200	mir-962	pre_miRNA
R6.03_ONLY	new annotation	--	--	--	--		CR42908	FBgn0262201	mir-973	pre_miRNA
R6.03_ONLY	new annotation	--	--	--	--		CR42909	FBgn0262384	mir-1014	pre_miRNA
R6.03_ONLY	new annotation	--	--	--	--		CR42910	FBgn0262203	mir-967	pre_miRNA
R6.03_ONLY	new annotation	--	--	--	--		CR42911	FBgn0262204	mir-2279	pre_miRNA
R6.03_ONLY	new annotation	--	--	--	--		CR42912	FBgn0262205	mir-932	pre_miRNA
R6.03_ONLY	new annotation	--	--	--	--		CR42915	FBgn0262387	mir-190	pre_miRNA
R6.03_ONLY	new annotation	--	--	--	--		CR42917	FBgn0262210	mir-927	pre_miRNA
R6.03_ONLY	new annotation	--	--	--	--		CR42918	FBgn0262211	mir-2498	pre_miRNA
R6.03_ONLY	new annotation	--	--	--	--		CR42919	FBgn0262389	mir-1017	pre_miRNA
R6.03_ONLY	new annotation	--	--	--	--		CR42920	FBgn0262213	mir-2495	pre_miRNA
R6.03_ONLY	new annotation	--	--	--	--		CR42921	FBgn0262214	mir-929	pre_miRNA
R6.03_ONLY	new annotation	--	--	--	--		CR42922	FBgn0262215	mir-989	pre_miRNA
R6.03_ONLY	new annotation	--	--	--	--		CR42923	FBgn0262216	mir-974	pre_miRNA
R6.03_ONLY	new annotation	--	--	--	--		CR42926	FBgn0262392	mir-1004	pre_miRNA
R6.03_ONLY	new annotation	--	--	--	--		CR42927	FBgn0262220	mir-987	pre_miRNA
R6.03_ONLY	new annotation	--	--	--	--		CR42929	FBgn0262222	mir-971	pre_miRNA
R6.03_ONLY	new annotation	--	--	--	--		CR42930	FBgn0262223	mir-994	pre_miRNA
R6.03_ONLY	new annotation	--	--	--	--		CR42934	FBgn0262227	mir-991	pre_miRNA
R6.03_ONLY	new annotation	--	--	--	--		CR42935	FBgn0262228	mir-975	pre_miRNA
R6.03_ONLY	new annotation	--	--	--	--		CR42940	FBgn0262233	mir-2494	pre_miRNA
R6.03_ONLY	new annotation	--	--	--	--		CR42942	FBgn0262235	mir-983-1	pre_miRNA
R6.03_ONLY	new annotation	--	--	--	--		CR42944	FBgn0262237	mir-2491	pre_miRNA
R6.03_ONLY	new annotation	--	--	--	--		CR42946	FBgn0262239	mir-961	pre_miRNA
R6.03_ONLY	new annotation	--	--	--	--		CR42947	FBgn0262404	mir-996	pre_miRNA
R6.03_ONLY	new annotation	--	--	--	--		CR42948	FBgn0262405	mir-998	pre_miRNA
R6.03_ONLY	new annotation	--	--	--	--		CR42950	FBgn0262243	mir-964	pre_miRNA
R6.03_ONLY	new annotation	--	--	--	--		CR42956	FBgn0262249	mir-958	pre_miRNA
R6.03_ONLY	new annotation	--	--	--	--		CR42957	FBgn0262412	mir-1008	pre_miRNA
R6.03_ONLY	new annotation	--	--	--	--		CR42958	FBgn0262251	mir-977	pre_miRNA
R6.03_ONLY	new annotation	--	--	--	--		CR42959	FBgn0262252	mir-965	pre_miRNA
R6.03_ONLY	new annotation	--	--	--	--		CR42963	FBgn0262256	mir-959	pre_miRNA
R6.03_ONLY	new annotation	--	--	--	--		CR42967	FBgn0262260	mir-2282	pre_miRNA
R6.03_ONLY	new annotation	--	--	--	--		CR42969	FBgn0262262	mir-997	pre_miRNA
R6.03_ONLY	new annotation	--	--	--	--		CR42970	FBgn0262263	mir-969	pre_miRNA
R6.03_ONLY	new annotation	--	--	--	--		CR42973	FBgn0262266	mir-980	pre_miRNA
R6.03_ONLY	new annotation	--	--	--	--		CR42974	FBgn0262422	mir-1011	pre_miRNA
R6.03_ONLY	new annotation	--	--	--	--		CR42976	FBgn0262269	mir-955	pre_miRNA
R6.03_ONLY	new annotation	--	--	--	--		CR42979	FBgn0262272	mir-1002	pre_miRNA
R6.03_ONLY	new annotation	--	--	--	--		CR42981	FBgn0262427	mir-1016	pre_miRNA
R6.03_ONLY	new annotation	--	--	--	--		CR42982	FBgn0262275	mir-2280	pre_miRNA
R6.03_ONLY	new annotation	--	--	--	--		CR42986	FBgn0262279	mir-983-2	pre_miRNA
R6.03_ONLY	new annotation	--	--	--	--		CR42987	FBgn0262431	mir-1003	pre_miRNA
R6.03_ONLY	new annotation	--	--	--	--		CR42989	FBgn0262282	mir-984	pre_miRNA
R6.03_ONLY	new annotation	--	--	--	--		CR42990	FBgn0262283	mir-985	pre_miRNA
R6.03_ONLY	new annotation	--	--	--	--		CR42993	FBgn0262286	mir-1001	pre_miRNA
R6.03_ONLY	new annotation	--	--	--	--		CR42994	FBgn0262435	mir-1009	pre_miRNA
R6.03_ONLY	new annotation	--	--	--	--		CR42997	FBgn0262290	mir-iab-8	pre_miRNA
R6.03_ONLY	new annotation	--	--	--	--		CR42998	FBgn0262291	mir-956	pre_miRNA
R6.03_ONLY	new annotation	--	--	--	--		CR42999	FBgn0262438	mir-1006	pre_miRNA
R6.03_ONLY	new annotation	--	--	--	--		CR43000	FBgn0262293	mir-2490	pre_miRNA
R6.03_ONLY	new annotation	--	--	--	--		CR43004	FBgn0262297	mir-2496	pre_miRNA
R6.03_ONLY	new annotation	--	--	--	--		CR43005	FBgn0262442	mir-2501	pre_miRNA
R6.03_ONLY	new annotation	--	--	--	--		CR43007	FBgn0262300	mir-988	pre_miRNA
R6.03_ONLY	new annotation	--	--	--	--		CR43008	FBgn0262301	mir-979	pre_miRNA
R6.03_ONLY	new annotation	--	--	--	--		CR43009	FBgn0262302	mir-954	pre_miRNA
R6.03_ONLY	new annotation	--	--	--	--		CR43010	FBgn0262444	mir-1013	pre_miRNA
R6.03_ONLY	new annotation	--	--	--	--		CR43014	FBgn0262307	mir-990	pre_miRNA
R6.03_ONLY	new annotation	--	--	--	--		CR43021	FBgn0262314	mir-978	pre_miRNA
R6.03_ONLY	new annotation	--	--	--	--		CR43022	FBgn0262315	mir-2493	pre_miRNA
R6.03_ONLY	new annotation	--	--	--	--		CR43023	FBgn0262316	mir-986	pre_miRNA
R6.03_ONLY	new annotation	--	--	--	--		CR43024	FBgn0262317	mir-966	pre_miRNA
R6.03_ONLY	new annotation	--	--	--	--		CR43025	FBgn0262454	mir-1007	pre_miRNA
R6.03_ONLY	new annotation	--	--	--	--		CR43026	FBgn0262319	mir-1000	pre_miRNA
R6.03_ONLY	new annotation	--	--	--	--		CR43028	FBgn0262321	mir-960	pre_miRNA
R6.03_ONLY	new annotation	--	--	--	--		CR43030	FBgn0262323	mir-252	pre_miRNA
R6.03_ONLY	new annotation	--	--	--	--		CR43031	FBgn0262457	mir-1015	pre_miRNA
R6.03_ONLY	new annotation	--	--	--	--		CR43034	FBgn0262327	mir-2281	pre_miRNA
R6.03_ONLY	new annotation	--	--	--	--		CR43037	FBgn0262330	mir-193	pre_miRNA
R6.03_ONLY	new annotation	--	--	--	--		CR43038	FBgn0262331	mir-999	pre_miRNA
R6.03_ONLY	new annotation	--	--	--	--		CR43039	FBgn0262332	mir-968	pre_miRNA
R6.03_ONLY	new annotation	--	--	--	--		CR43040	FBgn0262333	mir-963	pre_miRNA
R6.03_ONLY	new annotation	--	--	--	--		CR43041	FBgn0262334	mir-992	pre_miRNA
R6.03_ONLY	new annotation	--	--	--	--		CR43042	FBgn0262335	mir-2492	pre_miRNA
R6.03_ONLY	new annotation	--	--	--	--		CR43045	FBgn0262338	mir-2499	pre_miRNA
R6.03_ONLY	new annotation	--	--	--	--		CR43046	FBgn0262339	mir-982	pre_miRNA
R6.03_ONLY	new annotation	--	--	--	--		CR43048	FBgn0262341	mir-976	pre_miRNA
R6.03_ONLY	new annotation	--	--	--	--		CR43499	FBgn0263514	mir-4966	pre_miRNA
R6.03_ONLY	new annotation	--	--	--	--		CR43500	FBgn0263515	mir-4983	pre_miRNA
R6.03_ONLY	new annotation	--	--	--	--		CR43501	FBgn0263516	mir-4958	pre_miRNA
R6.03_ONLY	new annotation	--	--	--	--		CR43502	FBgn0263517	mir-4976	pre_miRNA
R6.03_ONLY	new annotation	--	--	--	--		CR43503	FBgn0263518	mir-4975	pre_miRNA
R6.03_ONLY	new annotation	--	--	--	--		CR43504	FBgn0263519	mir-4964	pre_miRNA
R6.03_ONLY	new annotation	--	--	--	--		CR43505	FBgn0263520	mir-4945	pre_miRNA
R6.03_ONLY	new annotation	--	--	--	--		CR43506	FBgn0263521	mir-4969	pre_miRNA
R6.03_ONLY	new annotation	--	--	--	--		CR43507	FBgn0263522	mir-4982	pre_miRNA
R6.03_ONLY	new annotation	--	--	--	--		CR43508	FBgn0263523	mir-4972	pre_miRNA
R6.03_ONLY	new annotation	--	--	--	--		CR43509	FBgn0263629	mir-3643	pre_miRNA
R6.03_ONLY	new annotation	--	--	--	--		CR43510	FBgn0263525	mir-4911	pre_miRNA
R6.03_ONLY	new annotation	--	--	--	--		CR43511	FBgn0263526	mir-4971	pre_miRNA
R6.03_ONLY	new annotation	--	--	--	--		CR43512	FBgn0263527	mir-4908	pre_miRNA
R6.03_ONLY	new annotation	--	--	--	--		CR43513	FBgn0263528	mir-4970	pre_miRNA
R6.03_ONLY	new annotation	--	--	--	--		CR43514	FBgn0263529	mir-4977	pre_miRNA
R6.03_ONLY	new annotation	--	--	--	--		CR43515	FBgn0263530	mir-4917	pre_miRNA
R6.03_ONLY	new annotation	--	--	--	--		CR43516	FBgn0263531	mir-4955	pre_miRNA
R6.03_ONLY	new annotation	--	--	--	--		CR43517	FBgn0263532	mir-4962	pre_miRNA
R6.03_ONLY	new annotation	--	--	--	--		CR43518	FBgn0263533	mir-4973	pre_miRNA
R6.03_ONLY	new annotation	--	--	--	--		CR43519	FBgn0263534	mir-4960	pre_miRNA
R6.03_ONLY	new annotation	--	--	--	--		CR43520	FBgn0263630	mir-3641	pre_miRNA
R6.03_ONLY	new annotation	--	--	--	--		CR43521	FBgn0263536	mir-4974	pre_miRNA
R6.03_ONLY	new annotation	--	--	--	--		CR43522	FBgn0263537	mir-4951	pre_miRNA
R6.03_ONLY	new annotation	--	--	--	--		CR43523	FBgn0263538	mir-4965	pre_miRNA
R6.03_ONLY	new annotation	--	--	--	--		CR43524	FBgn0263539	mir-4978	pre_miRNA
R6.03_ONLY	new annotation	--	--	--	--		CR43525	FBgn0263631	mir-3645	pre_miRNA
R6.03_ONLY	new annotation	--	--	--	--		CR43526	FBgn0263541	mir-4986	pre_miRNA
R6.03_ONLY	new annotation	--	--	--	--		CR43527	FBgn0263542	mir-4954	pre_miRNA
R6.03_ONLY	new annotation	--	--	--	--		CR43528	FBgn0263543	mir-4979	pre_miRNA
R6.03_ONLY	new annotation	--	--	--	--		CR43529	FBgn0263544	mir-4949	pre_miRNA
R6.03_ONLY	new annotation	--	--	--	--		CR43530	FBgn0263545	mir-4963	pre_miRNA
R6.03_ONLY	new annotation	--	--	--	--		CR43531	FBgn0263546	mir-4985	pre_miRNA
R6.03_ONLY	new annotation	--	--	--	--		CR43532	FBgn0263547	mir-4944	pre_miRNA
R6.03_ONLY	new annotation	--	--	--	--		CR43533	FBgn0263548	mir-4957	pre_miRNA
R6.03_ONLY	new annotation	--	--	--	--		CR43534	FBgn0263632	mir-3642	pre_miRNA
R6.03_ONLY	new annotation	--	--	--	--		CR43535	FBgn0263550	mir-4918	pre_miRNA
R6.03_ONLY	new annotation	--	--	--	--		CR43536	FBgn0263551	mir-4939	pre_miRNA
R6.03_ONLY	new annotation	--	--	--	--		CR43537	FBgn0263552	mir-4961	pre_miRNA
R6.03_ONLY	new annotation	--	--	--	--		CR43538	FBgn0263553	mir-4913	pre_miRNA
R6.03_ONLY	new annotation	--	--	--	--		CR43539	FBgn0263554	mir-4952	pre_miRNA
R6.03_ONLY	new annotation	--	--	--	--		CR43540	FBgn0263555	mir-4943	pre_miRNA
R6.03_ONLY	new annotation	--	--	--	--		CR43541	FBgn0263556	mir-4940	pre_miRNA
R6.03_ONLY	new annotation	--	--	--	--		CR43542	FBgn0263557	mir-4967	pre_miRNA
R6.03_ONLY	new annotation	--	--	--	--		CR43543	FBgn0263558	mir-4980	pre_miRNA
R6.03_ONLY	new annotation	--	--	--	--		CR43544	FBgn0263559	mir-2535b	pre_miRNA
R6.03_ONLY	new annotation	--	--	--	--		CR43545	FBgn0263560	mir-4987	pre_miRNA
R6.03_ONLY	new annotation	--	--	--	--		CR43546	FBgn0263561	mir-4984	pre_miRNA
R6.03_ONLY	new annotation	--	--	--	--		CR43547	FBgn0263562	mir-4948	pre_miRNA
R6.03_ONLY	new annotation	--	--	--	--		CR43548	FBgn0263563	mir-4956	pre_miRNA
R6.03_ONLY	new annotation	--	--	--	--		CR43549	FBgn0263564	mir-4914	pre_miRNA
R6.03_ONLY	new annotation	--	--	--	--		CR43550	FBgn0263565	mir-4950	pre_miRNA
R6.03_ONLY	new annotation	--	--	--	--		CR43551	FBgn0263566	mir-4909	pre_miRNA
R6.03_ONLY	new annotation	--	--	--	--		CR43552	FBgn0263567	mir-4915	pre_miRNA
R6.03_ONLY	new annotation	--	--	--	--		CR43553	FBgn0263568	mir-4946	pre_miRNA
R6.03_ONLY	new annotation	--	--	--	--		CR43554	FBgn0263569	mir-4968	pre_miRNA
R6.03_ONLY	new annotation	--	--	--	--		CR43555	FBgn0263570	mir-4941	pre_miRNA
R6.03_ONLY	new annotation	--	--	--	--		CR43556	FBgn0263571	mir-4959	pre_miRNA
R6.03_ONLY	new annotation	--	--	--	--		CR43557	FBgn0263572	mir-4981	pre_miRNA
R6.03_ONLY	new annotation	--	--	--	--		CR43558	FBgn0263573	mir-4942	pre_miRNA
R6.03_ONLY	new annotation	--	--	--	--		CR43559	FBgn0263633	mir-3644	pre_miRNA
R6.03_ONLY	new annotation	--	--	--	--		CR43560	FBgn0263575	mir-4912	pre_miRNA
R6.03_ONLY	new annotation	--	--	--	--		CR43561	FBgn0263576	mir-4919	pre_miRNA
R6.03_ONLY	new annotation	--	--	--	--		CR43562	FBgn0263577	mir-4910	pre_miRNA
R6.03_ONLY	new annotation	--	--	--	--		CR43563	FBgn0263578	mir-4916	pre_miRNA
R6.03_ONLY	new annotation	--	--	--	--		CR43564	FBgn0263579	mir-4947	pre_miRNA
R6.03_ONLY	new annotation	--	--	--	--		CR43616	FBgn0263513	mir-4953	pre_miRNA
R6.03_ONLY	new annotation	--	--	--	--		CR44826	FBgn0266073	CR44826	rRNA
R6.03_ONLY	new annotation	--	--	--	--		CR45836	FBgn0267496	2SrRNA:CR45836	rRNA
R6.03_ONLY	new annotation	--	--	--	--		CR45837	FBgn0267497	28SrRNA:CR45837	rRNA
R6.03_ONLY	new annotation	--	--	--	--		CR45838	FBgn0267498	18SrRNA:CR45838	rRNA
R6.03_ONLY	new annotation	--	--	--	--		CR45839	FBgn0267499	5.8SrRNA:CR45839	rRNA
R6.03_ONLY	new annotation	--	--	--	--		CR45840	FBgn0267500	2SrRNA:CR45840	rRNA
R6.03_ONLY	new annotation	--	--	--	--		CR45841	FBgn0267501	18SrRNA:CR45841	rRNA
R6.03_ONLY	new annotation	--	--	--	--		CR45842	FBgn0267502	5.8SrRNA:CR45842	rRNA
R6.03_ONLY	new annotation	--	--	--	--		CR45843	FBgn0267503	2SrRNA:CR45843	rRNA
R6.03_ONLY	new annotation	--	--	--	--		CR45844	FBgn0267504	28SrRNA:CR45844	rRNA
R6.03_ONLY	new annotation	--	--	--	--		CR45845	FBgn0267505	pre-rRNA:CR45845	rRNA
R6.03_ONLY	new annotation	--	--	--	--		CR45846	FBgn0267506	pre-rRNA:CR45846	rRNA
R6.03_ONLY	new annotation	--	--	--	--		CR45847	FBgn0267507	pre-rRNA:CR45847	rRNA
R6.03_ONLY	new annotation	--	--	--	--		CR45852	FBgn0267512	5.8SrRNA:CR45852	rRNA
R6.03_ONLY	new annotation	--	--	--	--		CR45864	FBgn0267524	2SrRNA:CR45864	rRNA
R6.03_ONLY	new annotation	--	--	--	--		CR43565	FBgn0082980	snoRNA:Psi28S-2996	snoRNA
R6.03_ONLY	new annotation	--	--	--	--		CR43566	FBgn0086533	snoRNA:Me18S-C419	snoRNA
R6.03_ONLY	new annotation	--	--	--	--		CR43567	FBgn0263201	scaRNA:MeU1b-A234	snoRNA
R6.03_ONLY	new annotation	--	--	--	--		CR43568	FBgn0261006	snoRNA:83E4-5	snoRNA
R6.03_ONLY	new annotation	--	--	--	--		CR43569	FBgn0261452	scaRNA:MeU2-G25	snoRNA
R6.03_ONLY	new annotation	--	--	--	--		CR43570	FBgn0261453	scaRNA:MeU2-C41	snoRNA
R6.03_ONLY	new annotation	--	--	--	--		CR43571	FBgn0261454	scaRNA:MeU4-A65	snoRNA
R6.03_ONLY	new annotation	--	--	--	--		CR43572	FBgn0261455	scaRNA:MeU5-G38	snoRNA
R6.03_ONLY	new annotation	--	--	--	--		CR43573	FBgn0263458	snoRNA:CG43051-a	snoRNA
R6.03_ONLY	new annotation	--	--	--	--		CR43574	FBgn0263459	snoRNA:2R:9445410	snoRNA
R6.03_ONLY	new annotation	--	--	--	--		CR43575	FBgn0263460	snoRNA:CG31191-a	snoRNA
R6.03_ONLY	new annotation	--	--	--	--		CR43576	FBgn0263461	snoRNA:CG32479-a	snoRNA
R6.03_ONLY	new annotation	--	--	--	--		CR43577	FBgn0263462	snoRNA:Dek-a	snoRNA
R6.03_ONLY	new annotation	--	--	--	--		CR43578	FBgn0263463	snoRNA:gcl-a	snoRNA
R6.03_ONLY	new annotation	--	--	--	--		CR43579	FBgn0263464	snoRNA:hts-a	snoRNA
R6.03_ONLY	new annotation	--	--	--	--		CR43580	FBgn0263465	snoRNA:kis-a	snoRNA
R6.03_ONLY	new annotation	--	--	--	--		CR43581	FBgn0263466	snoRNA:lola-a	snoRNA
R6.03_ONLY	new annotation	--	--	--	--		CR43582	FBgn0263467	snoRNA:nop5-x16-a	snoRNA
R6.03_ONLY	new annotation	--	--	--	--		CR43583	FBgn0263468	snoRNA:SC35-a	snoRNA
R6.03_ONLY	new annotation	--	--	--	--		CR43584	FBgn0263469	snoRNA:SC35-b	snoRNA
R6.03_ONLY	new annotation	--	--	--	--		CR43585	FBgn0263470	snoRNA:Tudor-SN-a	snoRNA
R6.03_ONLY	new annotation	--	--	--	--		CR43586	FBgn0263471	scaRNA:MeU2-48	snoRNA
R6.03_ONLY	new annotation	--	--	--	--		CR43587	FBgn0263472	snoRNA:2R:9445205	snoRNA
R6.03_ONLY	new annotation	--	--	--	--		CR43588	FBgn0263473	snoRNA:abba-a	snoRNA
R6.03_ONLY	new annotation	--	--	--	--		CR43589	FBgn0263474	scaRNA:PsiU2-38.40.42	snoRNA
R6.03_ONLY	new annotation	--	--	--	--		CR43590	FBgn0263475	snoRNA:CG16892-a	snoRNA
R6.03_ONLY	new annotation	--	--	--	--		CR43591	FBgn0263476	snoRNA:CG32479-b	snoRNA
R6.03_ONLY	new annotation	--	--	--	--		CR43592	FBgn0263477	scaRNA:PsiU1-6	snoRNA
R6.03_ONLY	new annotation	--	--	--	--		CR43593	FBgn0263478	snoRNA:Edc3-a	snoRNA
R6.03_ONLY	new annotation	--	--	--	--		CR43594	FBgn0263479	scaRNA:PsiU2-35.45	snoRNA
R6.03_ONLY	new annotation	--	--	--	--		CR43595	FBgn0263480	snoRNA:Irbp-a	snoRNA
R6.03_ONLY	new annotation	--	--	--	--		CR43596	FBgn0263481	snoRNA:lola-b	snoRNA
R6.03_ONLY	new annotation	--	--	--	--		CR43597	FBgn0263482	snoRNA:lola-c	snoRNA
R6.03_ONLY	new annotation	--	--	--	--		CR43598	FBgn0263483	snoRNA:lola-d	snoRNA
R6.03_ONLY	new annotation	--	--	--	--		CR43599	FBgn0263484	snoRNA:Pi4KIIalpha-a	snoRNA
R6.03_ONLY	new annotation	--	--	--	--		CR43600	FBgn0263485	scaRNA:PsiU2-55	snoRNA
R6.03_ONLY	new annotation	--	--	--	--		CR43601	FBgn0263486	scaRNA:PsiU6-40	snoRNA
R6.03_ONLY	new annotation	--	--	--	--		CR43602	FBgn0263487	scaRNA:PsiU5-44	snoRNA
R6.03_ONLY	new annotation	--	--	--	--		CR43712	FBgn0263851	snoRNA:CD-24	snoRNA
R6.03_ONLY	new annotation	--	--	--	--		CR45106	FBgn0266573	tRNA:CR45106	tRNA
R6.03_ONLY	new annotation	--	--	--	--		CR45107	FBgn0266574	tRNA:CR45107	tRNA
