# Supplementary material for: Gene Model Annotations for Drosophila melanogaster: Impact of High-Throughput Data
Source: G3 (Bethesda). 2015 Jun 24;5(8):1721–36. doi: 10.1534/g3.115.018929 (PMC4528329; doi:10.1534/g3.115.018929)
Supplement: Supporting Information [file supp_g3.115.018929_FileS1.zip › FileS1/READ_ME.txt]

File S1. Gene model annotation correspondence between FlyBase R5.24 and R6.03.
For each gene model, the annotation ID, FlyBase gene ID, gene symbol and gene class are shown in columns C-F for R5.24 and in columns H-K for R6.03, respectively. Annotations in R5.24 and R6.03 that have some relationship are listed in the same row, and the relationship is described in columns A and B. Column A classifies annotations in R5.24 and R6.03 as being “common” to both sets, related by gene merge, split or reclassification, or as being unique to R5.24 or R6.03. Additional descriptions of the relationship are provided in column B. Gene models encoding mRNA, ncRNA and pseudogene are shown in the first tab (“mRNA-ncRNA-pseudogene”), genes representing “small RNA”-encoding genes on the second tab. Note that although gene models will retain the same annotation ID in the absence of major structural reorganization or reclassification, there can be extensive changes in the number of transcript isoforms and the extent of the UTR annotations. Also note that only the net change after 26 annotation updates is shown; major changes to gene models may have taken place in several steps, and/or involved additional gene models created some time between R5.24 and R6.03 (these intermediates steps are not shown).
