# Supplementary material for: Gene Model Annotations for Drosophila melanogaster: Impact of High-Throughput Data
Source: G3 (Bethesda). 2015 Jun 24;5(8):1721–36. doi: 10.1534/g3.115.018929 (PMC4528329; doi:10.1534/g3.115.018929)
Supplement: Supporting Information [file supp_g3.115.018929_FileS2.zip › FileS2/FileS2.xlsx]

## Sheet: TRANSCRIPT_COMPARISON
ANNOTATION SET (R5.24 and/or R6.03)	annotation	FBtr_ID	R5.24 mRNA length	R5.24 5'UTR (nt)	R5.24 3'UTR (nt)	R5.24 UTR status	R6.03 mRNA length	R6.03 5'UTR (nt)	R6.03 3'UTR (nt)	R6.03 UTR status	Change mRNA length	Change 5'UTR (nt)	Change 3'UTR (nt)
COMMON	CG10032	FBtr0081579	813	0	0	no UTRs	813	0	0	no UTRs	0	0	0
COMMON	CG10183	FBtr0273191	2058	0	0	no UTRs	2058	0	0	no UTRs	0	0	0
COMMON	CG10280	FBtr0078648	1071	0	0	no UTRs	1071	0	0	no UTRs	0	0	0
COMMON	CG10296	FBtr0081713	837	0	0	no UTRs	837	0	0	no UTRs	0	0	0
COMMON	CG10476	FBtr0086562	669	0	0	no UTRs	669	0	0	no UTRs	0	0	0
COMMON	CG10612	FBtr0078797	1362	0	0	no UTRs	1362	0	0	no UTRs	0	0	0
COMMON	CG10633	FBtr0077153	2580	0	0	no UTRs	2580	0	0	no UTRs	0	0	0
COMMON	CG10759	FBtr0071186	1242	0	0	no UTRs	1242	0	0	no UTRs	0	0	0
COMMON	CG10972	FBtr0071830	1710	0	0	no UTRs	1710	0	0	no UTRs	0	0	0
COMMON	CG11449	FBtr0078503	1617	0	0	no UTRs	1617	0	0	no UTRs	0	0	0
COMMON	CG11575	FBtr0085846	1812	0	0	no UTRs	1812	0	0	no UTRs	0	0	0
COMMON	CG11732	FBtr0081849	519	0	0	no UTRs	519	0	0	no UTRs	0	0	0
COMMON	CG11735	FBtr0081900	1173	0	0	no UTRs	1173	0	0	no UTRs	0	0	0
COMMON	CG11742	FBtr0081872	1239	0	0	no UTRs	1239	0	0	no UTRs	0	0	0
COMMON	CG11767	FBtr0289965	1197	0	0	no UTRs	1197	0	0	no UTRs	0	0	0
COMMON	CG12048	FBtr0085448	1653	0	0	no UTRs	1653	0	0	no UTRs	0	0	0
COMMON	CG12330	FBtr0076996	720	0	0	no UTRs	720	0	0	no UTRs	0	0	0
COMMON	CG12444	FBtr0088065	1686	0	0	no UTRs	1686	0	0	no UTRs	0	0	0
COMMON	CG12501	FBtr0086344	1260	0	0	no UTRs	1260	0	0	no UTRs	0	0	0
COMMON	CG12538	FBtr0082791	585	0	0	no UTRs	585	0	0	no UTRs	0	0	0
COMMON	CG12640	FBtr0071464	348	0	0	no UTRs	348	0	0	no UTRs	0	0	0
COMMON	CG12663	FBtr0071075	1845	0	0	no UTRs	1845	0	0	no UTRs	0	0	0
COMMON	CG12697	FBtr0074133	1257	0	0	no UTRs	1257	0	0	no UTRs	0	0	0
COMMON	CG12754	FBtr0086051	1200	0	0	no UTRs	1200	0	0	no UTRs	0	0	0
COMMON	CG12849	FBtr0072376	519	0	0	no UTRs	519	0	0	no UTRs	0	0	0
COMMON	CG12862	FBtr0087484	324	0	0	no UTRs	324	0	0	no UTRs	0	0	0
COMMON	CG12898	FBtr0088321	471	0	0	no UTRs	471	0	0	no UTRs	0	0	0
COMMON	CG12905	FBtr0088359	597	0	0	no UTRs	597	0	0	no UTRs	0	0	0
COMMON	CG12931	FBtr0088519	1191	0	0	no UTRs	1191	0	0	no UTRs	0	0	0
COMMON	CG12944	FBtr0088199	498	0	0	no UTRs	498	0	0	no UTRs	0	0	0
COMMON	CG12944	FBtr0088200	483	0	0	no UTRs	483	0	0	no UTRs	0	0	0
COMMON	CG12960	FBtr0273302	1800	0	0	no UTRs	1800	0	0	no UTRs	0	0	0
COMMON	CG13002	FBtr0074343	639	0	0	no UTRs	639	0	0	no UTRs	0	0	0
COMMON	CG13027	FBtr0113177	780	0	0	no UTRs	780	0	0	no UTRs	0	0	0
COMMON	CG13106	FBtr0079770	1134	0	0	no UTRs	1134	0	0	no UTRs	0	0	0
COMMON	CG13158	FBtr0087918	1191	0	0	no UTRs	1191	0	0	no UTRs	0	0	0
COMMON	CG13193	FBtr0088029	570	0	0	no UTRs	570	0	0	no UTRs	0	0	0
COMMON	CG13195	FBtr0088080	1803	0	0	no UTRs	1803	0	0	no UTRs	0	0	0
COMMON	CG13198	FBtr0088072	543	0	0	no UTRs	543	0	0	no UTRs	0	0	0
COMMON	CG13206	FBtr0088166	1239	0	0	no UTRs	1239	0	0	no UTRs	0	0	0
COMMON	CG13250	FBtr0078211	579	0	0	no UTRs	579	0	0	no UTRs	0	0	0
COMMON	CG13271	FBtr0080910	1620	0	0	no UTRs	1620	0	0	no UTRs	0	0	0
COMMON	CG13407	FBtr0084181	1335	0	0	no UTRs	1335	0	0	no UTRs	0	0	0
COMMON	CG13441	FBtr0086241	1251	0	0	no UTRs	1251	0	0	no UTRs	0	0	0
COMMON	CG13491	FBtr0071727	1239	0	0	no UTRs	1239	0	0	no UTRs	0	0	0
COMMON	CG13500	FBtr0071805	1215	0	0	no UTRs	1215	0	0	no UTRs	0	0	0
COMMON	CG13576	FBtr0072274	2151	0	0	no UTRs	2151	0	0	no UTRs	0	0	0
COMMON	CG13587	FBtr0072314	975	0	0	no UTRs	975	0	0	no UTRs	0	0	0
COMMON	CG13589	FBtr0072354	525	0	0	no UTRs	525	0	0	no UTRs	0	0	0
COMMON	CG13590	FBtr0072353	582	0	0	no UTRs	582	0	0	no UTRs	0	0	0
COMMON	CG13614	FBtr0084614	1047	0	0	no UTRs	1047	0	0	no UTRs	0	0	0
COMMON	CG13646	FBtr0084751	1584	0	0	no UTRs	1584	0	0	no UTRs	0	0	0
COMMON	CG13716	FBtr0073319	354	0	0	no UTRs	354	0	0	no UTRs	0	0	0
COMMON	CG13724	FBtr0075214	1653	0	0	no UTRs	1653	0	0	no UTRs	0	0	0
COMMON	CG13726	FBtr0075247	1215	0	0	no UTRs	1215	0	0	no UTRs	0	0	0
COMMON	CG13727	FBtr0075243	909	0	0	no UTRs	909	0	0	no UTRs	0	0	0
COMMON	CG13837	FBtr0084345	672	0	0	no UTRs	672	0	0	no UTRs	0	0	0
COMMON	CG13924	FBtr0300120	1446	0	0	no UTRs	1446	0	0	no UTRs	0	0	0
COMMON	CG13972	FBtr0085212	1347	0	0	no UTRs	1347	0	0	no UTRs	0	0	0
COMMON	CG14115	FBtr0075893	660	0	0	no UTRs	660	0	0	no UTRs	0	0	0
COMMON	CG14127	FBtr0076037	1845	0	0	no UTRs	1845	0	0	no UTRs	0	0	0
COMMON	CG14137	FBtr0076144	312	0	0	no UTRs	312	0	0	no UTRs	0	0	0
COMMON	CG14156	FBtr0076300	1215	0	0	no UTRs	1215	0	0	no UTRs	0	0	0
COMMON	CG14157	FBtr0076297	1176	0	0	no UTRs	1176	0	0	no UTRs	0	0	0
COMMON	CG14173	FBtr0076328	465	0	0	no UTRs	465	0	0	no UTRs	0	0	0
COMMON	CG14239	FBtr0113295	1452	0	0	no UTRs	1452	0	0	no UTRs	0	0	0
COMMON	CG14325	FBtr0289974	1383	0	0	no UTRs	1383	0	0	no UTRs	0	0	0
COMMON	CG14357	FBtr0301280	960	0	0	no UTRs	960	0	0	no UTRs	0	0	0
COMMON	CG14360	FBtr0082890	1206	0	0	no UTRs	1206	0	0	no UTRs	0	0	0
COMMON	CG14410	FBtr0073948	606	0	0	no UTRs	606	0	0	no UTRs	0	0	0
COMMON	CG14491	FBtr0086803	501	0	0	no UTRs	501	0	0	no UTRs	0	0	0
COMMON	CG14492	FBtr0086818	600	0	0	no UTRs	600	0	0	no UTRs	0	0	0
COMMON	CG14503	FBtr0086763	177	0	0	no UTRs	177	0	0	no UTRs	0	0	0
COMMON	CG14584	FBtr0077213	1692	0	0	no UTRs	1692	0	0	no UTRs	0	0	0
COMMON	CG14827	FBtr0076836	996	0	0	no UTRs	996	0	0	no UTRs	0	0	0
COMMON	CG14901	FBtr0089695	1089	0	0	no UTRs	1089	0	0	no UTRs	0	0	0
COMMON	CG14979	FBtr0114512	1470	0	0	no UTRs	1470	0	0	no UTRs	0	0	0
COMMON	CG15115	FBtr0086597	777	0	0	no UTRs	777	0	0	no UTRs	0	0	0
COMMON	CG15122	FBtr0086466	1704	0	0	no UTRs	1704	0	0	no UTRs	0	0	0
COMMON	CG15302	FBtr0071462	1179	0	0	no UTRs	1179	0	0	no UTRs	0	0	0
COMMON	CG15325	FBtr0071088	1686	0	0	no UTRs	1686	0	0	no UTRs	0	0	0
COMMON	CG15329	FBtr0071133	1461	0	0	no UTRs	1461	0	0	no UTRs	0	0	0
COMMON	CG15377	FBtr0077826	1209	0	0	no UTRs	1209	0	0	no UTRs	0	0	0
COMMON	CG15555	FBtr0085764	1788	0	0	no UTRs	1788	0	0	no UTRs	0	0	0
COMMON	CG15581	FBtr0078620	1194	0	0	no UTRs	1194	0	0	no UTRs	0	0	0
COMMON	CG15593	FBtr0078601	1731	0	0	no UTRs	1731	0	0	no UTRs	0	0	0
COMMON	CG15904	FBtr0086497	1899	0	0	no UTRs	1899	0	0	no UTRs	0	0	0
COMMON	CG16755	FBtr0082028	1179	0	0	no UTRs	1179	0	0	no UTRs	0	0	0
COMMON	CG16960	FBtr0080278	1137	0	0	no UTRs	1137	0	0	no UTRs	0	0	0
COMMON	CG16961	FBtr0080279	1140	0	0	no UTRs	1140	0	0	no UTRs	0	0	0
COMMON	CG16998	FBtr0076829	777	0	0	no UTRs	777	0	0	no UTRs	0	0	0
COMMON	CG17152	FBtr0076026	1908	0	0	no UTRs	1908	0	0	no UTRs	0	0	0
COMMON	CG17177	FBtr0075710	4002	0	0	no UTRs	4002	0	0	no UTRs	0	0	0
COMMON	CG17241	FBtr0084341	1164	0	0	no UTRs	1164	0	0	no UTRs	0	0	0
COMMON	CG17284	FBtr0084030	591	0	0	no UTRs	591	0	0	no UTRs	0	0	0
COMMON	CG17381	FBtr0273202	1638	0	0	no UTRs	1638	0	0	no UTRs	0	0	0
COMMON	CG17382	FBtr0273205	1680	0	0	no UTRs	1680	0	0	no UTRs	0	0	0
COMMON	CG17637	FBtr0078207	1515	0	0	no UTRs	1515	0	0	no UTRs	0	0	0
COMMON	CG17784	FBtr0084626	714	0	0	no UTRs	714	0	0	no UTRs	0	0	0
COMMON	CG17911	FBtr0081899	1170	0	0	no UTRs	1170	0	0	no UTRs	0	0	0
COMMON	CG18241	FBtr0079768	3378	0	0	no UTRs	3378	0	0	no UTRs	0	0	0
COMMON	CG18287	FBtr0085451	1536	0	0	no UTRs	1536	0	0	no UTRs	0	0	0
COMMON	CG18538	FBtr0086760	549	0	0	no UTRs	549	0	0	no UTRs	0	0	0
COMMON	CG1867	FBtr0085288	1154	0	0	no UTRs	1154	0	0	no UTRs	0	0	0
COMMON	CG18859	FBtr0070029	1164	0	0	no UTRs	1164	0	0	no UTRs	0	0	0
COMMON	CG30054	FBtr0302388	1062	0	0	no UTRs	1062	0	0	no UTRs	0	0	0
COMMON	CG30081	FBtr0087365	1794	0	0	no UTRs	1794	0	0	no UTRs	0	0	0
COMMON	CG30087	FBtr0100573	834	0	0	no UTRs	834	0	0	no UTRs	0	0	0
COMMON	CG30095	FBtr0087224	645	0	0	no UTRs	645	0	0	no UTRs	0	0	0
COMMON	CG30125	FBtr0086595	1812	0	0	no UTRs	1812	0	0	no UTRs	0	0	0
COMMON	CG30145	FBtr0086265	411	0	0	no UTRs	411	0	0	no UTRs	0	0	0
COMMON	CG30181	FBtr0072116	1608	0	0	no UTRs	1608	0	0	no UTRs	0	0	0
COMMON	CG30186	FBtr0071977	1194	0	0	no UTRs	1194	0	0	no UTRs	0	0	0
COMMON	CG30189	FBtr0071964	1104	0	0	no UTRs	1104	0	0	no UTRs	0	0	0
COMMON	CG30191	FBtr0071965	1101	0	0	no UTRs	1101	0	0	no UTRs	0	0	0
COMMON	CG30283	FBtr0300950	822	0	0	no UTRs	822	0	0	no UTRs	0	0	0
COMMON	CG30330	FBtr0071976	1173	0	0	no UTRs	1173	0	0	no UTRs	0	0	0
COMMON	CG30396	FBtr0071728	1188	0	0	no UTRs	1188	0	0	no UTRs	0	0	0
COMMON	CG30464	FBtr0273344	1785	0	0	no UTRs	1785	0	0	no UTRs	0	0	0
COMMON	CG30468	FBtr0087329	1800	0	0	no UTRs	1800	0	0	no UTRs	0	0	0
COMMON	CG30469	FBtr0273350	1791	0	0	no UTRs	1791	0	0	no UTRs	0	0	0
COMMON	CG31019	FBtr0085665	1980	0	0	no UTRs	1980	0	0	no UTRs	0	0	0
COMMON	CG31059	FBtr0085186	1212	0	0	no UTRs	1212	0	0	no UTRs	0	0	0
COMMON	CG31060	FBtr0085187	1227	0	0	no UTRs	1227	0	0	no UTRs	0	0	0
COMMON	CG31061	FBtr0085188	1239	0	0	no UTRs	1239	0	0	no UTRs	0	0	0
COMMON	CG31065	FBtr0113383	1266	0	0	no UTRs	1266	0	0	no UTRs	0	0	0
COMMON	CG31164	FBtr0084193	1788	0	0	no UTRs	1788	0	0	no UTRs	0	0	0
COMMON	CG31173	FBtr0084159	1194	0	0	no UTRs	1194	0	0	no UTRs	0	0	0
COMMON	CG31208	FBtr0083865	1161	0	0	no UTRs	1161	0	0	no UTRs	0	0	0
COMMON	CG31225	FBtr0290293	1677	0	0	no UTRs	1677	0	0	no UTRs	0	0	0
COMMON	CG31280	FBtr0084346	1215	0	0	no UTRs	1215	0	0	no UTRs	0	0	0
COMMON	CG31335	FBtr0084158	1146	0	0	no UTRs	1146	0	0	no UTRs	0	0	0
COMMON	CG31336	FBtr0290236	1188	0	0	no UTRs	1188	0	0	no UTRs	0	0	0
COMMON	CG31405	FBtr0082216	1194	0	0	no UTRs	1194	0	0	no UTRs	0	0	0
COMMON	CG31519	FBtr0078977	1158	0	0	no UTRs	1158	0	0	no UTRs	0	0	0
COMMON	CG31544	FBtr0081532	792	0	0	no UTRs	792	0	0	no UTRs	0	0	0
COMMON	CG31551	FBtr0078706	4182	0	0	no UTRs	4182	0	0	no UTRs	0	0	0
COMMON	CG31620	FBtr0081522	1110	0	0	no UTRs	1110	0	0	no UTRs	0	0	0
COMMON	CG31622	FBtr0081508	1119	0	0	no UTRs	1119	0	0	no UTRs	0	0	0
COMMON	CG31622	FBtr0081509	1146	0	0	no UTRs	1146	0	0	no UTRs	0	0	0
COMMON	CG31622	FBtr0081510	1146	0	0	no UTRs	1146	0	0	no UTRs	0	0	0
COMMON	CG31622	FBtr0081511	1116	0	0	no UTRs	1116	0	0	no UTRs	0	0	0
COMMON	CG31662	FBtr0077897	1185	0	0	no UTRs	1185	0	0	no UTRs	0	0	0
COMMON	CG31747	FBtr0080962	1176	0	0	no UTRs	1176	0	0	no UTRs	0	0	0
COMMON	CG31748	FBtr0080964	1173	0	0	no UTRs	1173	0	0	no UTRs	0	0	0
COMMON	CG31750	FBtr0080965	1233	0	0	no UTRs	1233	0	0	no UTRs	0	0	0
COMMON	CG31929	FBtr0077899	1152	0	0	no UTRs	1152	0	0	no UTRs	0	0	0
COMMON	CG31931	FBtr0100188	1161	0	0	no UTRs	1161	0	0	no UTRs	0	0	0
COMMON	CG31932	FBtr0077902	1137	0	0	no UTRs	1137	0	0	no UTRs	0	0	0
COMMON	CG31936	FBtr0077888	1170	0	0	no UTRs	1170	0	0	no UTRs	0	0	0
COMMON	CG32055	FBtr0076304	1605	0	0	no UTRs	1605	0	0	no UTRs	0	0	0
COMMON	CG32058	FBtr0076293	1722	0	0	no UTRs	1722	0	0	no UTRs	0	0	0
COMMON	CG32071	FBtr0076231	453	0	0	no UTRs	453	0	0	no UTRs	0	0	0
COMMON	CG32079	FBtr0300188	1374	0	0	no UTRs	1374	0	0	no UTRs	0	0	0
COMMON	CG3216	FBtr0273396	3486	0	0	no UTRs	3486	0	0	no UTRs	0	0	0
COMMON	CG3216	FBtr0273397	3291	0	0	no UTRs	3291	0	0	no UTRs	0	0	0
COMMON	CG32232	FBtr0073373	2928	0	0	no UTRs	2928	0	0	no UTRs	0	0	0
COMMON	CG32274	FBtr0073081	210	0	0	no UTRs	210	0	0	no UTRs	0	0	0
COMMON	CG32305	FBtr0301322	3495	0	0	no UTRs	3495	0	0	no UTRs	0	0	0
COMMON	CG32374	FBtr0076828	900	0	0	no UTRs	900	0	0	no UTRs	0	0	0
COMMON	CG32376	FBtr0076827	876	0	0	no UTRs	876	0	0	no UTRs	0	0	0
COMMON	CG32395	FBtr0300026	1116	0	0	no UTRs	1116	0	0	no UTRs	0	0	0
COMMON	CG32401	FBtr0077004	1254	0	0	no UTRs	1254	0	0	no UTRs	0	0	0
COMMON	CG32402	FBtr0077005	1221	0	0	no UTRs	1221	0	0	no UTRs	0	0	0
COMMON	CG32403	FBtr0077006	1233	0	0	no UTRs	1233	0	0	no UTRs	0	0	0
COMMON	CG32693	FBtr0071420	1026	0	0	no UTRs	1026	0	0	no UTRs	0	0	0
COMMON	CG32704	FBtr0071333	2811	0	0	no UTRs	2811	0	0	no UTRs	0	0	0
COMMON	CG32825	FBtr0070003	1164	0	0	no UTRs	1164	0	0	no UTRs	0	0	0
COMMON	CG32853	FBtr0082746	1467	0	0	no UTRs	1467	0	0	no UTRs	0	0	0
COMMON	CG33150	FBtr0072059	1221	0	0	no UTRs	1221	0	0	no UTRs	0	0	0
COMMON	CG33151	FBtr0072115	1200	0	0	no UTRs	1200	0	0	no UTRs	0	0	0
COMMON	CG33159	FBtr0073104	774	0	0	no UTRs	774	0	0	no UTRs	0	0	0
COMMON	CG33257	FBtr0075378	993	0	0	no UTRs	993	0	0	no UTRs	0	0	0
COMMON	CG33262	FBtr0302393	627	0	0	no UTRs	627	0	0	no UTRs	0	0	0
COMMON	CG33264	FBtr0075901	1182	0	0	no UTRs	1182	0	0	no UTRs	0	0	0
COMMON	CG33264	FBtr0075902	1182	0	0	no UTRs	1182	0	0	no UTRs	0	0	0
COMMON	CG33272	FBtr0076159	267	0	0	no UTRs	267	0	0	no UTRs	0	0	0
COMMON	CG33342	FBtr0113461	660	0	0	no UTRs	660	0	0	no UTRs	0	0	0
COMMON	CG33454	FBtr0086565	522	0	0	no UTRs	522	0	0	no UTRs	0	0	0
COMMON	CG33463	FBtr0087301	474	0	0	no UTRs	474	0	0	no UTRs	0	0	0
COMMON	CG33467	FBtr0089861	561	0	0	no UTRs	561	0	0	no UTRs	0	0	0
COMMON	CG33475	FBtr0088318	444	0	0	no UTRs	444	0	0	no UTRs	0	0	0
COMMON	CG33476	FBtr0088319	498	0	0	no UTRs	498	0	0	no UTRs	0	0	0
COMMON	CG33477	FBtr0088320	597	0	0	no UTRs	597	0	0	no UTRs	0	0	0
COMMON	CG33483	FBtr0089295	540	0	0	no UTRs	540	0	0	no UTRs	0	0	0
COMMON	CG33500	FBtr0076094	267	0	0	no UTRs	267	0	0	no UTRs	0	0	0
COMMON	CG33524	FBtr0091479	615	0	0	no UTRs	615	0	0	no UTRs	0	0	0
COMMON	CG33550	FBtr0091520	681	0	0	no UTRs	681	0	0	no UTRs	0	0	0
COMMON	CG33626	FBtr0290008	504	0	0	no UTRs	504	0	0	no UTRs	0	0	0
COMMON	CG33627	FBtr0091604	552	0	0	no UTRs	552	0	0	no UTRs	0	0	0
COMMON	CG33630	FBtr0091607	639	0	0	no UTRs	639	0	0	no UTRs	0	0	0
COMMON	CG33631	FBtr0091608	588	0	0	no UTRs	588	0	0	no UTRs	0	0	0
COMMON	CG33632	FBtr0091609	543	0	0	no UTRs	543	0	0	no UTRs	0	0	0
COMMON	CG33643	FBtr0091620	537	0	0	no UTRs	537	0	0	no UTRs	0	0	0
COMMON	CG33644	FBtr0091621	477	0	0	no UTRs	477	0	0	no UTRs	0	0	0
COMMON	CG33647	FBtr0091624	573	0	0	no UTRs	573	0	0	no UTRs	0	0	0
COMMON	CG33654	FBtr0091633	507	0	0	no UTRs	507	0	0	no UTRs	0	0	0
COMMON	CG33658	FBtr0091637	546	0	0	no UTRs	546	0	0	no UTRs	0	0	0
COMMON	CG33688	FBtr0091668	528	0	0	no UTRs	528	0	0	no UTRs	0	0	0
COMMON	CG33690	FBtr0091670	513	0	0	no UTRs	513	0	0	no UTRs	0	0	0
COMMON	CG33702	FBtr0091690	540	0	0	no UTRs	540	0	0	no UTRs	0	0	0
COMMON	CG33703	FBtr0091691	546	0	0	no UTRs	546	0	0	no UTRs	0	0	0
COMMON	CG33721	FBtr0091718	546	0	0	no UTRs	546	0	0	no UTRs	0	0	0
COMMON	CG33723	FBtr0091721	543	0	0	no UTRs	543	0	0	no UTRs	0	0	0
COMMON	CG33724	FBtr0091722	543	0	0	no UTRs	543	0	0	no UTRs	0	0	0
COMMON	CG33752	FBtr0091753	558	0	0	no UTRs	558	0	0	no UTRs	0	0	0
COMMON	CG33757	FBtr0091758	537	0	0	no UTRs	537	0	0	no UTRs	0	0	0
COMMON	CG33758	FBtr0091759	537	0	0	no UTRs	537	0	0	no UTRs	0	0	0
COMMON	CG33764	FBtr0091765	543	0	0	no UTRs	543	0	0	no UTRs	0	0	0
COMMON	CG33766	FBtr0091767	537	0	0	no UTRs	537	0	0	no UTRs	0	0	0
COMMON	CG33767	FBtr0091768	567	0	0	no UTRs	567	0	0	no UTRs	0	0	0
COMMON	CG33768	FBtr0091769	504	0	0	no UTRs	504	0	0	no UTRs	0	0	0
COMMON	CG33769	FBtr0091770	540	0	0	no UTRs	540	0	0	no UTRs	0	0	0
COMMON	CG33770	FBtr0290125	558	0	0	no UTRs	558	0	0	no UTRs	0	0	0
COMMON	CG33775	FBtr0091776	549	0	0	no UTRs	549	0	0	no UTRs	0	0	0
COMMON	CG33777	FBtr0091778	519	0	0	no UTRs	519	0	0	no UTRs	0	0	0
COMMON	CG33783	FBtr0091784	495	0	0	no UTRs	495	0	0	no UTRs	0	0	0
COMMON	CG33784	FBtr0091785	552	0	0	no UTRs	552	0	0	no UTRs	0	0	0
COMMON	CG33796	FBtr0091800	540	0	0	no UTRs	540	0	0	no UTRs	0	0	0
COMMON	CG33798	FBtr0091802	537	0	0	no UTRs	537	0	0	no UTRs	0	0	0
COMMON	CG33800	FBtr0091804	534	0	0	no UTRs	534	0	0	no UTRs	0	0	0
COMMON	CG33912	FBtr0091916	498	0	0	no UTRs	498	0	0	no UTRs	0	0	0
COMMON	CG33919	FBtr0091923	576	0	0	no UTRs	576	0	0	no UTRs	0	0	0
COMMON	CG33920	FBtr0091924	543	0	0	no UTRs	543	0	0	no UTRs	0	0	0
COMMON	CG33922	FBtr0091926	537	0	0	no UTRs	537	0	0	no UTRs	0	0	0
COMMON	CG33924	FBtr0091928	609	0	0	no UTRs	609	0	0	no UTRs	0	0	0
COMMON	CG33927	FBtr0091931	549	0	0	no UTRs	549	0	0	no UTRs	0	0	0
COMMON	CG33928	FBtr0091932	543	0	0	no UTRs	543	0	0	no UTRs	0	0	0
COMMON	CG33971	FBtr0100014	1821	0	0	no UTRs	1821	0	0	no UTRs	0	0	0
COMMON	CG34023	FBtr0100078	363	0	0	no UTRs	363	0	0	no UTRs	0	0	0
COMMON	CG34027	FBtr0100082	4560	0	0	no UTRs	4560	0	0	no UTRs	0	0	0
COMMON	CG34028	FBtr0100083	570	0	0	no UTRs	570	0	0	no UTRs	0	0	0
COMMON	CG34030	FBtr0100085	822	0	0	no UTRs	822	0	0	no UTRs	0	0	0
COMMON	CG34058	FBtr0100831	1551	0	0	no UTRs	1551	0	0	no UTRs	0	0	0
COMMON	CG34063	FBtr0100857	1026	0	0	no UTRs	1026	0	0	no UTRs	0	0	0
COMMON	CG34067	FBtr0100861	1536	0	0	no UTRs	1536	0	0	no UTRs	0	0	0
COMMON	CG34069	FBtr0100863	687	0	0	no UTRs	685	0	0	no UTRs	-2	0	0
COMMON	CG34072	FBtr0100866	162	0	0	no UTRs	162	0	0	no UTRs	0	0	0
COMMON	CG34073	FBtr0100867	675	0	0	no UTRs	675	0	0	no UTRs	0	0	0
COMMON	CG34074	FBtr0100868	789	0	0	no UTRs	789	0	0	no UTRs	0	0	0
COMMON	CG34076	FBtr0100870	354	0	0	no UTRs	354	0	0	no UTRs	0	0	0
COMMON	CG34083	FBtr0100877	1725	0	0	no UTRs	1723	0	0	no UTRs	-2	0	0
COMMON	CG34085	FBtr0100879	1341	0	0	no UTRs	1339	0	0	no UTRs	-2	0	0
COMMON	CG34086	FBtr0100880	291	0	0	no UTRs	291	0	0	no UTRs	0	0	0
COMMON	CG34089	FBtr0100883	525	0	0	no UTRs	525	0	0	no UTRs	0	0	0
COMMON	CG34090	FBtr0100884	1137	0	0	no UTRs	1137	0	0	no UTRs	0	0	0
COMMON	CG34092	FBtr0100886	939	0	0	no UTRs	939	0	0	no UTRs	0	0	0
COMMON	CG34143	FBtr0113487	1799	0	0	no UTRs	1799	0	0	no UTRs	0	0	0
COMMON	CG34223	FBtr0112416	285	0	0	no UTRs	285	0	0	no UTRs	0	0	0
COMMON	CG34254	FBtr0112448	318	0	0	no UTRs	318	0	0	no UTRs	0	0	0
COMMON	CG34259	FBtr0300030	1281	0	0	no UTRs	1281	0	0	no UTRs	0	0	0
COMMON	CG34263	FBtr0112458	258	0	0	no UTRs	258	0	0	no UTRs	0	0	0
COMMON	CG34295	FBtr0112491	867	0	0	no UTRs	867	0	0	no UTRs	0	0	0
COMMON	CG34303	FBtr0112499	420	0	0	no UTRs	420	0	0	no UTRs	0	0	0
COMMON	CG34369	FBtr0112594	1800	0	0	no UTRs	1800	0	0	no UTRs	0	0	0
COMMON	CG34428	FBtr0112729	693	0	0	no UTRs	693	0	0	no UTRs	0	0	0
COMMON	CG34429	FBtr0112730	750	0	0	no UTRs	750	0	0	no UTRs	0	0	0
COMMON	CG34430	FBtr0112731	795	0	0	no UTRs	795	0	0	no UTRs	0	0	0
COMMON	CG40635	FBtr0302344	264	0	0	no UTRs	264	0	0	no UTRs	0	0	0
COMMON	CG4066	FBtr0082566	1767	0	0	no UTRs	1767	0	0	no UTRs	0	0	0
COMMON	CG41242	FBtr0301782	483	0	0	no UTRs	483	0	0	no UTRs	0	0	0
COMMON	CG41562	FBtr0114142	642	0	0	no UTRs	642	0	0	no UTRs	0	0	0
COMMON	CG42291	FBtr0302288	1725	0	0	no UTRs	1725	0	0	no UTRs	0	0	0
COMMON	CG42293	FBtr0299673	1827	0	0	no UTRs	1827	0	0	no UTRs	0	0	0
COMMON	CG42294	FBtr0299674	1785	0	0	no UTRs	1785	0	0	no UTRs	0	0	0
COMMON	CG42297	FBtr0299677	1782	0	0	no UTRs	1782	0	0	no UTRs	0	0	0
COMMON	CG42298	FBtr0299678	1836	0	0	no UTRs	1836	0	0	no UTRs	0	0	0
COMMON	CG42357	FBtr0299956	1350	0	0	no UTRs	1350	0	0	no UTRs	0	0	0
COMMON	CG42538	FBtr0301002	270	0	0	no UTRs	270	0	0	no UTRs	0	0	0
COMMON	CG42544	FBtr0301214	363	0	0	no UTRs	363	0	0	no UTRs	0	0	0
COMMON	CG42581	FBtr0301573	258	0	0	no UTRs	258	0	0	no UTRs	0	0	0
COMMON	CG42642	FBtr0302292	1872	0	0	no UTRs	1872	0	0	no UTRs	0	0	0
COMMON	CG42643	FBtr0302293	1818	0	0	no UTRs	1818	0	0	no UTRs	0	0	0
COMMON	CG4372	FBtr0071738	1194	0	0	no UTRs	1194	0	0	no UTRs	0	0	0
COMMON	CG4597	FBtr0077162	567	0	0	no UTRs	567	0	0	no UTRs	0	0	0
COMMON	CG4763	FBtr0072238	1035	0	0	no UTRs	1035	0	0	no UTRs	0	0	0
COMMON	CG5006	FBtr0080280	1155	0	0	no UTRs	1155	0	0	no UTRs	0	0	0
COMMON	CG5078	FBtr0078208	1344	0	0	no UTRs	1344	0	0	no UTRs	0	0	0
COMMON	CG5264	FBtr0084278	477	0	0	no UTRs	477	0	0	no UTRs	0	0	0
COMMON	CG5540	FBtr0085226	1194	0	0	no UTRs	1194	0	0	no UTRs	0	0	0
COMMON	CG5737	FBtr0084007	978	0	0	no UTRs	978	0	0	no UTRs	0	0	0
COMMON	CG5882	FBtr0085109	2601	0	0	no UTRs	2601	0	0	no UTRs	0	0	0
COMMON	CG6362	FBtr0089556	1875	0	0	no UTRs	1875	0	0	no UTRs	0	0	0
COMMON	CG6679	FBtr0084342	1152	0	0	no UTRs	1152	0	0	no UTRs	0	0	0
COMMON	CG6800	FBtr0084132	909	0	0	no UTRs	909	0	0	no UTRs	0	0	0
COMMON	CG6974	FBtr0083042	756	0	0	no UTRs	756	0	0	no UTRs	0	0	0
COMMON	CG7126	FBtr0083593	615	0	0	no UTRs	615	0	0	no UTRs	0	0	0
COMMON	CG7189	FBtr0300280	1584	0	0	no UTRs	1584	0	0	no UTRs	0	0	0
COMMON	CG7303	FBtr0076118	1170	0	0	no UTRs	1170	0	0	no UTRs	0	0	0
COMMON	CG7304	FBtr0075577	1692	0	0	no UTRs	1692	0	0	no UTRs	0	0	0
COMMON	CG7377	FBtr0076100	285	0	0	no UTRs	285	0	0	no UTRs	0	0	0
COMMON	CG7454	FBtr0081836	1194	0	0	no UTRs	1194	0	0	no UTRs	0	0	0
COMMON	CG7577	FBtr0085466	1764	0	0	no UTRs	1764	0	0	no UTRs	0	0	0
COMMON	CG7786	FBtr0087190	579	0	0	no UTRs	579	0	0	no UTRs	0	0	0
COMMON	CG8119	FBtr0074051	735	0	0	no UTRs	735	0	0	no UTRs	0	0	0
COMMON	CG8178	FBtr0087116	1551	0	0	no UTRs	1551	0	0	no UTRs	0	0	0
COMMON	CG9068	FBtr0087138	3684	0	0	no UTRs	3684	0	0	no UTRs	0	0	0
COMMON	CG9499	FBtr0079281	1722	0	0	no UTRs	1722	0	0	no UTRs	0	0	0
COMMON	CG9820	FBtr0072023	1140	0	0	no UTRs	1140	0	0	no UTRs	0	0	0
COMMON	CG33320	FBtr0081453	594	0	0	no UTRs	595	0	1	no 5'UTR	1	0	1
COMMON	CG7463	FBtr0075556	1029	0	0	no UTRs	1034	0	5	no 5'UTR	5	0	5
COMMON	CG14089	FBtr0075015	675	0	0	no UTRs	681	0	6	no 5'UTR	6	0	6
COMMON	CG17885	FBtr0070070	1179	0	0	no UTRs	1188	0	9	no 5'UTR	9	0	9
COMMON	CG34448	FBtr0112752	1035	0	0	no UTRs	1052	0	17	no 5'UTR	17	0	17
COMMON	CG33341	FBtr0084613	921	0	0	no UTRs	946	0	25	no 5'UTR	25	0	25
COMMON	CG15396	FBtr0077702	1125	0	0	no UTRs	1152	0	27	no 5'UTR	27	0	27
COMMON	CG15396	FBtr0273435	1113	0	0	no UTRs	1140	0	27	no 5'UTR	27	0	27
COMMON	CG34206	FBtr0112399	828	0	0	no UTRs	857	0	29	no 5'UTR	29	0	29
COMMON	CG6168	FBtr0076182	1029	0	0	no UTRs	1058	0	29	no 5'UTR	29	0	29
COMMON	CG7026	FBtr0290022	639	0	0	no UTRs	672	0	33	no 5'UTR	33	0	33
COMMON	CG9525	FBtr0079786	2037	0	0	no UTRs	2070	0	33	no 5'UTR	33	0	33
COMMON	CG3801	FBtr0075038	1167	0	0	no UTRs	1201	0	34	no 5'UTR	34	0	34
COMMON	CG32255	FBtr0073201	1410	0	0	no UTRs	1446	0	36	no 5'UTR	36	0	36
COMMON	CG31296	FBtr0083155	843	0	0	no UTRs	880	0	37	no 5'UTR	37	0	37
COMMON	CG6071	FBtr0076136	2889	0	0	no UTRs	2926	0	37	no 5'UTR	37	0	37
COMMON	CG9997	FBtr0085314	993	0	0	no UTRs	1030	0	37	no 5'UTR	37	0	37
COMMON	CG30473	FBtr0087420	354	0	0	no UTRs	398	0	44	no 5'UTR	44	0	44
COMMON	CG33458	FBtr0087085	846	0	0	no UTRs	896	0	50	no 5'UTR	50	0	50
COMMON	CG32563	FBtr0074391	513	0	0	no UTRs	567	0	54	no 5'UTR	54	0	54
COMMON	CG32569	FBtr0290248	633	0	0	no UTRs	691	0	58	no 5'UTR	58	0	58
COMMON	CG17868	FBtr0080781	1230	0	0	no UTRs	1290	0	60	no 5'UTR	60	0	60
COMMON	CG33544	FBtr0091510	459	0	0	no UTRs	520	0	61	no 5'UTR	61	0	61
COMMON	CG14564	FBtr0078435	825	0	0	no UTRs	890	0	65	no 5'UTR	65	0	65
COMMON	CG7798	FBtr0087192	447	0	0	no UTRs	516	0	69	no 5'UTR	69	0	69
COMMON	CG32203	FBtr0110771	1071	0	0	no UTRs	1149	0	78	no 5'UTR	78	0	78
COMMON	CG42471	FBtr0300307	252	0	0	no UTRs	330	0	78	no 5'UTR	78	0	78
COMMON	CG10301	FBtr0114504	921	0	0	no UTRs	1000	0	79	no 5'UTR	79	0	79
COMMON	CG32668	FBtr0073469	2592	0	0	no UTRs	2676	0	84	no 5'UTR	84	0	84
COMMON	CG6499	FBtr0113238	1689	0	0	no UTRs	1773	0	84	no 5'UTR	84	0	84
COMMON	CG6690	FBtr0084149	1689	0	0	no UTRs	1776	0	87	no 5'UTR	87	0	87
COMMON	CG8299	FBtr0087291	783	0	0	no UTRs	874	0	91	no 5'UTR	91	0	91
COMMON	CG14585	FBtr0273392	1890	0	0	no UTRs	1982	0	92	no 5'UTR	92	0	92
COMMON	CG12716	FBtr0073752	1257	0	0	no UTRs	1359	0	102	no 5'UTR	102	0	102
COMMON	CG18367	FBtr0086469	282	0	0	no UTRs	384	0	102	no 5'UTR	102	0	102
COMMON	CG5860	FBtr0083438	1113	0	0	no UTRs	1222	0	109	no 5'UTR	109	0	109
COMMON	CG15148	FBtr0273418	12711	0	0	no UTRs	12821	0	110	no 5'UTR	110	0	110
COMMON	CG42370	FBtr0299969	1968	0	0	no UTRs	2078	0	110	no 5'UTR	110	0	110
COMMON	CG11582	FBtr0300579	411	0	0	no UTRs	523	0	112	no 5'UTR	112	0	112
COMMON	CG11664	FBtr0070163	765	0	0	no UTRs	881	0	116	no 5'UTR	116	0	116
COMMON	CG32261	FBtr0073194	1371	0	0	no UTRs	1488	0	117	no 5'UTR	117	0	117
COMMON	CG6462	FBtr0077039	960	0	0	no UTRs	1078	0	118	no 5'UTR	118	0	118
COMMON	CG12622	FBtr0073550	1122	0	0	no UTRs	1251	0	129	no 5'UTR	129	0	129
COMMON	CG14061	FBtr0085313	1101	0	0	no UTRs	1236	0	135	no 5'UTR	135	0	135
COMMON	CG30030	FBtr0088127	1245	0	0	no UTRs	1381	0	136	no 5'UTR	136	0	136
COMMON	CG13615	FBtr0084617	996	0	0	no UTRs	1139	0	143	no 5'UTR	143	0	143
COMMON	CG14487	FBtr0086865	1761	0	0	no UTRs	1905	0	144	no 5'UTR	144	0	144
COMMON	CG4116	FBtr0070561	795	0	0	no UTRs	948	0	153	no 5'UTR	153	0	153
COMMON	CG15145	FBtr0080991	2631	0	0	no UTRs	2787	0	156	no 5'UTR	156	0	156
COMMON	CG33263	FBtr0075859	684	0	0	no UTRs	849	0	165	no 5'UTR	165	0	165
COMMON	CG33265	FBtr0076063	5400	0	0	no UTRs	5578	0	178	no 5'UTR	178	0	178
COMMON	CG13905	FBtr0289973	717	0	0	no UTRs	913	0	196	no 5'UTR	196	0	196
COMMON	CG8550	FBtr0087935	1902	0	0	no UTRs	2107	0	205	no 5'UTR	205	0	205
COMMON	CG34300	FBtr0112496	423	0	0	no UTRs	631	0	208	no 5'UTR	208	0	208
COMMON	CG15121	FBtr0086465	1227	0	0	no UTRs	1436	0	209	no 5'UTR	209	0	209
COMMON	CG34207	FBtr0112400	306	0	0	no UTRs	526	0	220	no 5'UTR	220	0	220
COMMON	CG18676	FBtr0073257	1347	0	0	no UTRs	1586	0	239	no 5'UTR	239	0	239
COMMON	CG32228	FBtr0074836	2748	0	0	no UTRs	2987	0	239	no 5'UTR	239	0	239
COMMON	CG3339	FBtr0273192	14529	0	0	no UTRs	14788	0	259	no 5'UTR	259	0	259
COMMON	CG7914	FBtr0074696	948	0	0	no UTRs	1230	0	282	no 5'UTR	282	0	282
COMMON	CG17871	FBtr0075659	1137	0	0	no UTRs	1433	0	296	no 5'UTR	296	0	296
COMMON	CG11775	FBtr0081917	1818	0	0	no UTRs	2139	0	321	no 5'UTR	321	0	321
COMMON	CG42534	FBtr0300898	4668	0	0	no UTRs	5037	0	369	no 5'UTR	369	0	369
COMMON	CG2111	FBtr0071492	2796	0	0	no UTRs	2805	9	0	no 3'UTR	9	9	0
COMMON	CG13208	FBtr0088171	600	0	0	no UTRs	611	11	0	no 3'UTR	11	11	0
COMMON	CG15712	FBtr0087127	645	0	0	no UTRs	657	12	0	no 3'UTR	12	12	0
COMMON	CG4739	FBtr0082337	1566	0	0	no UTRs	1595	29	0	no 3'UTR	29	29	0
COMMON	CG11356	FBtr0073635	747	0	0	no UTRs	777	30	0	no 3'UTR	30	30	0
COMMON	CG13296	FBtr0076997	1398	0	0	no UTRs	1428	30	0	no 3'UTR	30	30	0
COMMON	CG14746	FBtr0088707	558	0	0	no UTRs	588	30	0	no 3'UTR	30	30	0
COMMON	CG32188	FBtr0075164	318	0	0	no UTRs	349	31	0	no 3'UTR	31	31	0
COMMON	CG34184	FBtr0112377	675	0	0	no UTRs	715	40	0	no 3'UTR	40	40	0
COMMON	CG42289	FBtr0299669	1734	0	0	no UTRs	1774	40	0	no 3'UTR	40	40	0
COMMON	CG30340	FBtr0088535	1191	0	0	no UTRs	1232	41	0	no 3'UTR	41	41	0
COMMON	CG42583	FBtr0301570	318	0	0	no UTRs	378	60	0	no 3'UTR	60	60	0
COMMON	CG18516	FBtr0083150	3771	0	0	no UTRs	3832	61	0	no 3'UTR	61	61	0
COMMON	CG8945	FBtr0074411	4293	0	0	no UTRs	4356	63	0	no 3'UTR	63	63	0
COMMON	CG18478	FBtr0080757	885	0	0	no UTRs	950	65	0	no 3'UTR	65	65	0
COMMON	CG31827	FBtr0080759	885	0	0	no UTRs	950	65	0	no 3'UTR	65	65	0
COMMON	CG8527	FBtr0074491	1434	0	0	no UTRs	1527	93	0	no 3'UTR	93	93	0
COMMON	CG8527	FBtr0100574	1509	0	0	no UTRs	1602	93	0	no 3'UTR	93	93	0
COMMON	CG17061	FBtr0072572	1734	0	0	no UTRs	1844	110	0	no 3'UTR	110	110	0
COMMON	CG12672	FBtr0074539	1596	0	0	no UTRs	1710	114	0	no 3'UTR	114	114	0
COMMON	CG8260	FBtr0074088	1248	0	0	no UTRs	1367	119	0	no 3'UTR	119	119	0
COMMON	CG4536	FBtr0070969	3372	0	0	no UTRs	3512	140	0	no 3'UTR	140	140	0
COMMON	CG34042	FBtr0100097	1458	0	0	no UTRs	1653	195	0	no 3'UTR	195	195	0
COMMON	CG10951	FBtr0084737	2526	0	0	no UTRs	2791	265	0	no 3'UTR	265	265	0
COMMON	CG6592	FBtr0077044	1317	0	0	no UTRs	1605	288	0	no 3'UTR	288	288	0
COMMON	CG32318	FBtr0072732	495	0	0	no UTRs	785	290	0	no 3'UTR	290	290	0
COMMON	CG31454	FBtr0081870	1368	0	0	no UTRs	1736	368	0	no 3'UTR	368	368	0
COMMON	CG12807	FBtr0082171	1923	0	0	no UTRs	2299	376	0	no 3'UTR	376	376	0
COMMON	CG32212	FBtr0074932	336	0	0	no UTRs	730	394	0	no 3'UTR	394	394	0
COMMON	CG13073	FBtr0075485	1056	0	0	no UTRs	1500	444	0	no 3'UTR	444	444	0
COMMON	CG13708	FBtr0073358	3906	0	0	no UTRs	4357	451	0	no 3'UTR	451	451	0
COMMON	CG14877	FBtr0083249	765	0	0	no UTRs	1478	713	0	no 3'UTR	713	713	0
COMMON	CG7204	FBtr0078394	1149	0	0	no UTRs	1308	156	3	both UTRs	159	156	3
COMMON	CG42591	FBtr0301743	480	0	0	no UTRs	508	22	6	both UTRs	28	22	6
COMMON	CG11801	FBtr0113161	810	0	0	no UTRs	840	23	7	both UTRs	30	23	7
COMMON	CG34444	FBtr0112748	888	0	0	no UTRs	920	25	7	both UTRs	32	25	7
COMMON	CG42464	FBtr0300300	264	0	0	no UTRs	300	29	7	both UTRs	36	29	7
COMMON	CG34185	FBtr0112378	381	0	0	no UTRs	450	62	7	both UTRs	69	62	7
COMMON	CG32984	FBtr0079758	1776	0	0	no UTRs	1935	152	7	both UTRs	159	152	7
COMMON	CG9333	FBtr0290042	2328	0	0	no UTRs	2570	233	9	both UTRs	242	233	9
COMMON	CG8120	FBtr0082016	525	0	0	no UTRs	592	56	11	both UTRs	67	56	11
COMMON	CG9168	FBtr0072692	1803	0	0	no UTRs	1952	138	11	both UTRs	149	138	11
COMMON	CG17239	FBtr0077805	747	0	0	no UTRs	770	11	12	both UTRs	23	11	12
COMMON	CG34201	FBtr0112394	1110	0	0	no UTRs	1155	33	12	both UTRs	45	33	12
COMMON	CG17226	FBtr0072020	1236	0	0	no UTRs	1399	150	13	both UTRs	163	150	13
COMMON	CG9504	FBtr0073975	1974	0	0	no UTRs	2045	56	15	both UTRs	71	56	15
COMMON	CG9870	FBtr0077768	1380	0	0	no UTRs	1493	97	16	both UTRs	113	97	16
COMMON	CG13312	FBtr0076587	1029	0	0	no UTRs	1061	15	17	both UTRs	32	15	17
COMMON	CG15404	FBtr0077578	369	0	0	no UTRs	406	20	17	both UTRs	37	20	17
COMMON	CG30060	FBtr0087714	609	0	0	no UTRs	670	44	17	both UTRs	61	44	17
COMMON	CG14451	FBtr0078538	795	0	0	no UTRs	862	50	17	both UTRs	67	50	17
COMMON	CG14720	FBtr0082428	576	0	0	no UTRs	654	61	17	both UTRs	78	61	17
COMMON	CG18530	FBtr0082644	1170	0	0	no UTRs	1185	3	18	both UTRs	15	3	18
COMMON	CG17234	FBtr0077753	756	0	0	no UTRs	808	34	18	both UTRs	52	34	18
COMMON	CG34443	FBtr0112747	720	0	0	no UTRs	790	52	18	both UTRs	70	52	18
COMMON	CG33083	FBtr0085081	1272	0	0	no UTRs	1305	13	20	both UTRs	33	13	20
COMMON	CG32073	FBtr0076230	330	0	0	no UTRs	369	19	20	both UTRs	39	19	20
COMMON	CG13270	FBtr0080909	1572	0	0	no UTRs	1617	25	20	both UTRs	45	25	20
COMMON	CG18125	FBtr0080642	720	0	0	no UTRs	774	34	20	both UTRs	54	34	20
COMMON	CG34174	FBtr0112365	654	0	0	no UTRs	720	46	20	both UTRs	66	46	20
COMMON	CG34192	FBtr0112385	339	0	0	no UTRs	396	36	21	both UTRs	57	36	21
COMMON	CG32988	FBtr0079736	768	0	0	no UTRs	829	40	21	both UTRs	61	40	21
COMMON	CG42578	FBtr0301566	279	0	0	no UTRs	333	32	22	both UTRs	54	32	22
COMMON	CG15571	FBtr0070664	459	0	0	no UTRs	522	41	22	both UTRs	63	41	22
COMMON	CG33773	FBtr0091774	540	0	0	no UTRs	605	43	22	both UTRs	65	43	22
COMMON	CG16800	FBtr0273445	849	0	0	no UTRs	1030	159	22	both UTRs	181	159	22
COMMON	CG1895	FBtr0073565	1518	0	0	no UTRs	1543	2	23	both UTRs	25	2	23
COMMON	CG13998	FBtr0079241	294	0	0	no UTRs	331	14	23	both UTRs	37	14	23
COMMON	CG18537	FBtr0086759	567	0	0	no UTRs	607	17	23	both UTRs	40	17	23
COMMON	CG1701	FBtr0113049	405	0	0	no UTRs	453	25	23	both UTRs	48	25	23
COMMON	CG17577	FBtr0087820	1557	0	0	no UTRs	1617	37	23	both UTRs	60	37	23
COMMON	CG34003	FBtr0100058	369	0	0	no UTRs	466	74	23	both UTRs	97	74	23
COMMON	CG15517	FBtr0085515	477	0	0	no UTRs	525	24	24	both UTRs	48	24	24
COMMON	CG6580	FBtr0077042	780	0	0	no UTRs	833	29	24	both UTRs	53	29	24
COMMON	CG34297	FBtr0112493	702	0	0	no UTRs	770	44	24	both UTRs	68	44	24
COMMON	CG33002	FBtr0077451	417	0	0	no UTRs	511	70	24	both UTRs	94	70	24
COMMON	CG14851	FBtr0082956	459	0	0	no UTRs	506	22	25	both UTRs	47	22	25
COMMON	CG11726	FBtr0076172	876	0	0	no UTRs	984	81	27	both UTRs	108	81	27
COMMON	CG33530	FBtr0091496	375	0	0	no UTRs	564	162	27	both UTRs	189	162	27
COMMON	CG16908	FBtr0082166	3243	0	0	no UTRs	3376	105	28	both UTRs	133	105	28
COMMON	CG17959	FBtr0070557	447	0	0	no UTRs	487	11	29	both UTRs	40	11	29
COMMON	CG15641	FBtr0074035	369	0	0	no UTRs	413	15	29	both UTRs	44	15	29
COMMON	CG10685	FBtr0081161	318	0	0	no UTRs	404	57	29	both UTRs	86	57	29
COMMON	CG9294	FBtr0071720	1059	0	0	no UTRs	1115	26	30	both UTRs	56	26	30
COMMON	CG11269	FBtr0071765	324	0	0	no UTRs	401	47	30	both UTRs	77	47	30
COMMON	CG30184	FBtr0072065	672	0	0	no UTRs	808	106	30	both UTRs	136	106	30
COMMON	CG31785	FBtr0300025	1143	0	0	no UTRs	1487	314	30	both UTRs	344	314	30
COMMON	CG13691	FBtr0078058	1650	0	0	no UTRs	2259	579	30	both UTRs	609	579	30
COMMON	CG13775	FBtr0079363	1836	0	0	no UTRs	1945	78	31	both UTRs	109	78	31
COMMON	CG30371	FBtr0088798	1200	0	0	no UTRs	1258	26	32	both UTRs	58	26	32
COMMON	CG34291	FBtr0112487	186	0	0	no UTRs	267	48	33	both UTRs	81	48	33
COMMON	CG9454	FBtr0300358	1167	0	0	no UTRs	1255	55	33	both UTRs	88	55	33
COMMON	CG30067	FBtr0087557	546	0	0	no UTRs	671	92	33	both UTRs	125	92	33
COMMON	CG30067	FBtr0087558	603	0	0	no UTRs	728	92	33	both UTRs	125	92	33
COMMON	CG16870	FBtr0080555	363	0	0	no UTRs	514	118	33	both UTRs	151	118	33
COMMON	CG5322	FBtr0080042	2853	0	0	no UTRs	3136	250	33	both UTRs	283	250	33
COMMON	CG12662	FBtr0071264	516	0	0	no UTRs	557	7	34	both UTRs	41	7	34
COMMON	CG30025	FBtr0088158	762	0	0	no UTRs	810	14	34	both UTRs	48	14	34
COMMON	CG14219	FBtr0074769	2175	0	0	no UTRs	2308	99	34	both UTRs	133	99	34
COMMON	CG14079	FBtr0075027	810	0	0	no UTRs	1008	164	34	both UTRs	198	164	34
COMMON	CG30323	FBtr0273321	921	0	0	no UTRs	1002	46	35	both UTRs	81	46	35
COMMON	CG17527	FBtr0086673	669	0	0	no UTRs	734	29	36	both UTRs	65	29	36
COMMON	CG6048	FBtr0070863	1089	0	0	no UTRs	1158	33	36	both UTRs	69	33	36
COMMON	CG34162	FBtr0302420	1608	0	0	no UTRs	1705	61	36	both UTRs	97	61	36
COMMON	CG7579	FBtr0075581	1497	0	0	no UTRs	1681	148	36	both UTRs	184	148	36
COMMON	CG34283	FBtr0112479	462	0	0	no UTRs	567	68	37	both UTRs	105	68	37
COMMON	CG32808	FBtr0070295	855	0	0	no UTRs	1063	171	37	both UTRs	208	171	37
COMMON	CG31437	FBtr0084834	798	0	0	no UTRs	852	16	38	both UTRs	54	16	38
COMMON	CG10651	FBtr0081378	951	0	0	no UTRs	1011	22	38	both UTRs	60	22	38
COMMON	CG14913	FBtr0113035	1500	0	0	no UTRs	1716	177	39	both UTRs	216	177	39
COMMON	CG30329	FBtr0086602	2715	0	0	no UTRs	2935	181	39	both UTRs	220	181	39
COMMON	CG14527	FBtr0085330	2103	0	0	no UTRs	2154	11	40	both UTRs	51	11	40
COMMON	CG10166	FBtr0081279	726	0	0	no UTRs	810	44	40	both UTRs	84	44	40
COMMON	CG42570	FBtr0301333	1833	0	0	no UTRs	1977	104	40	both UTRs	144	104	40
COMMON	CG31941	FBtr0100503	354	0	0	no UTRs	403	8	41	both UTRs	49	8	41
COMMON	CG18636	FBtr0080688	1050	0	0	no UTRs	1103	12	41	both UTRs	53	12	41
COMMON	CG34103	FBtr0110770	321	0	0	no UTRs	384	22	41	both UTRs	63	22	41
COMMON	CG13997	FBtr0079240	546	0	0	no UTRs	627	40	41	both UTRs	81	40	41
COMMON	CG18518	FBtr0080814	999	0	0	no UTRs	1090	50	41	both UTRs	91	50	41
COMMON	CG10721	FBtr0081333	1419	0	0	no UTRs	1541	81	41	both UTRs	122	81	41
COMMON	CG32463	FBtr0077808	957	0	0	no UTRs	1018	19	42	both UTRs	61	19	42
COMMON	CG3337	FBtr0084107	615	0	0	no UTRs	708	51	42	both UTRs	93	51	42
COMMON	CG33114	FBtr0112856	3576	0	0	no UTRs	3844	226	42	both UTRs	268	226	42
COMMON	CG14852	FBtr0082957	525	0	0	no UTRs	587	19	43	both UTRs	62	19	43
COMMON	CG40298	FBtr0111169	1080	0	0	no UTRs	1161	38	43	both UTRs	81	38	43
COMMON	CG31950	FBtr0077630	366	0	0	no UTRs	482	73	43	both UTRs	116	73	43
COMMON	CG14204	FBtr0074729	2232	0	0	no UTRs	2301	25	44	both UTRs	69	25	44
COMMON	CG34012	FBtr0100067	477	0	0	no UTRs	551	30	44	both UTRs	74	30	44
COMMON	CG33453	FBtr0086564	528	0	0	no UTRs	615	43	44	both UTRs	87	43	44
COMMON	CG6012	FBtr0080923	927	0	0	no UTRs	1041	70	44	both UTRs	114	70	44
COMMON	CG32113	FBtr0273390	11760	0	0	no UTRs	11901	97	44	both UTRs	141	97	44
COMMON	CG17453	FBtr0087405	1557	0	0	no UTRs	1904	303	44	both UTRs	347	303	44
COMMON	CG32198	FBtr0075099	411	0	0	no UTRs	470	14	45	both UTRs	59	14	45
COMMON	CG13171	FBtr0087995	321	0	0	no UTRs	386	20	45	both UTRs	65	20	45
COMMON	CG9927	FBtr0082878	1026	0	0	no UTRs	1101	30	45	both UTRs	75	30	45
COMMON	CG10801	FBtr0070526	1677	0	0	no UTRs	1758	36	45	both UTRs	81	36	45
COMMON	CG5471	FBtr0114538	825	0	0	no UTRs	908	38	45	both UTRs	83	38	45
COMMON	CG34274	FBtr0112469	753	0	0	no UTRs	839	41	45	both UTRs	86	41	45
COMMON	CG13059	FBtr0075371	468	0	0	no UTRs	572	59	45	both UTRs	104	59	45
COMMON	CG15779	FBtr0070802	1335	0	0	no UTRs	1490	110	45	both UTRs	155	110	45
COMMON	CG13996	FBtr0079181	771	0	0	no UTRs	832	15	46	both UTRs	61	15	46
COMMON	CG10481	FBtr0081312	1941	0	0	no UTRs	2008	21	46	both UTRs	67	21	46
COMMON	CG10168	FBtr0084418	1623	0	0	no UTRs	1856	187	46	both UTRs	233	187	46
COMMON	CG15537	FBtr0113310	1062	0	0	no UTRs	1466	358	46	both UTRs	404	358	46
COMMON	CG32580	FBtr0074205	48672	0	0	no UTRs	48733	14	47	both UTRs	61	14	47
COMMON	CG42295	FBtr0299675	792	0	0	no UTRs	857	18	47	both UTRs	65	18	47
COMMON	CG34026	FBtr0100081	354	0	0	no UTRs	427	26	47	both UTRs	73	26	47
COMMON	CG3592	FBtr0070551	750	0	0	no UTRs	840	43	47	both UTRs	90	43	47
COMMON	CG15167	FBtr0081101	351	0	0	no UTRs	450	52	47	both UTRs	99	52	47
COMMON	CG9873	FBtr0071978	270	0	0	no UTRs	422	105	47	both UTRs	152	105	47
COMMON	CG13247	FBtr0078184	1005	0	0	no UTRs	1305	253	47	both UTRs	300	253	47
COMMON	CG13801	FBtr0072888	2073	0	0	no UTRs	2130	9	48	both UTRs	57	9	48
COMMON	CG33459	FBtr0089859	855	0	0	no UTRs	914	11	48	both UTRs	59	11	48
COMMON	CG3259	FBtr0082924	1767	0	0	no UTRs	1843	28	48	both UTRs	76	28	48
COMMON	CG14903	FBtr0083303	360	0	0	no UTRs	442	34	48	both UTRs	82	34	48
COMMON	CG32531	FBtr0074785	387	0	0	no UTRs	476	41	48	both UTRs	89	41	48
COMMON	CG14315	FBtr0083547	654	0	0	no UTRs	771	69	48	both UTRs	117	69	48
COMMON	CG9269	FBtr0082794	441	0	0	no UTRs	576	87	48	both UTRs	135	87	48
COMMON	CG15526	FBtr0085562	339	0	0	no UTRs	566	179	48	both UTRs	227	179	48
COMMON	CG15324	FBtr0071087	1878	0	0	no UTRs	2135	209	48	both UTRs	257	209	48
COMMON	CG6185	FBtr0076185	2115	0	0	no UTRs	2443	280	48	both UTRs	328	280	48
COMMON	CG30074	FBtr0087554	522	0	0	no UTRs	587	16	49	both UTRs	65	16	49
COMMON	CG33990	FBtr0100038	141	0	0	no UTRs	223	33	49	both UTRs	82	33	49
COMMON	CG33965	FBtr0100006	954	0	0	no UTRs	1026	22	50	both UTRs	72	22	50
COMMON	CG7259	FBtr0113172	1581	0	0	no UTRs	1662	31	50	both UTRs	81	31	50
COMMON	CG34189	FBtr0112382	369	0	0	no UTRs	482	63	50	both UTRs	113	63	50
COMMON	CG4812	FBtr0087664	783	0	0	no UTRs	839	5	51	both UTRs	56	5	51
COMMON	CG13170	FBtr0087996	354	0	0	no UTRs	415	10	51	both UTRs	61	10	51
COMMON	CG32750	FBtr0070881	1572	0	0	no UTRs	1645	22	51	both UTRs	73	22	51
COMMON	CG33270	FBtr0076149	267	0	0	no UTRs	388	70	51	both UTRs	121	70	51
COMMON	CG31958	FBtr0077495	474	0	0	no UTRs	606	81	51	both UTRs	132	81	51
COMMON	CG8093	FBtr0087401	1197	0	0	no UTRs	1334	86	51	both UTRs	137	86	51
COMMON	CG12680	FBtr0300018	648	0	0	no UTRs	797	98	51	both UTRs	149	98	51
COMMON	CG18607	FBtr0086514	675	0	0	no UTRs	744	17	52	both UTRs	69	17	52
COMMON	CG6793	FBtr0076051	1695	0	0	no UTRs	1770	23	52	both UTRs	75	23	52
COMMON	CG15252	FBtr0112970	1704	0	0	no UTRs	1783	27	52	both UTRs	79	27	52
COMMON	CG15505	FBtr0085455	414	0	0	no UTRs	500	34	52	both UTRs	86	34	52
COMMON	CG34328	FBtr0112530	402	0	0	no UTRs	497	43	52	both UTRs	95	43	52
COMMON	CG12661	FBtr0071265	396	0	0	no UTRs	517	69	52	both UTRs	121	69	52
COMMON	CG14251	FBtr0085063	555	0	0	no UTRs	711	104	52	both UTRs	156	104	52
COMMON	CG12951	FBtr0082058	798	0	0	no UTRs	857	6	53	both UTRs	59	6	53
COMMON	CG9013	FBtr0087070	468	0	0	no UTRs	567	46	53	both UTRs	99	46	53
COMMON	CG14966	FBtr0073108	423	0	0	no UTRs	587	111	53	both UTRs	164	111	53
COMMON	CG13232	FBtr0088202	1461	0	0	no UTRs	1520	5	54	both UTRs	59	5	54
COMMON	CG14934	FBtr0080275	1755	0	0	no UTRs	1814	5	54	both UTRs	59	5	54
COMMON	CG34278	FBtr0112473	276	0	0	no UTRs	344	14	54	both UTRs	68	14	54
COMMON	CG13692	FBtr0078057	582	0	0	no UTRs	665	29	54	both UTRs	83	29	54
COMMON	CG5386	FBtr0084240	765	0	0	no UTRs	856	37	54	both UTRs	91	37	54
COMMON	CG15399	FBtr0077730	729	0	0	no UTRs	824	41	54	both UTRs	95	41	54
COMMON	CG17250	FBtr0086052	1221	0	0	no UTRs	1280	4	55	both UTRs	59	4	55
COMMON	CG13228	FBtr0088106	408	0	0	no UTRs	471	8	55	both UTRs	63	8	55
COMMON	CG18735	FBtr0071744	1095	0	0	no UTRs	1179	29	55	both UTRs	84	29	55
COMMON	CG7849	FBtr0085977	954	0	0	no UTRs	1075	66	55	both UTRs	121	66	55
COMMON	CG13064	FBtr0089378	264	0	0	no UTRs	394	75	55	both UTRs	130	75	55
COMMON	CG13018	FBtr0087581	240	0	0	no UTRs	379	84	55	both UTRs	139	84	55
COMMON	CG12522	FBtr0076209	414	0	0	no UTRs	498	28	56	both UTRs	84	28	56
COMMON	CG16914	FBtr0072430	279	0	0	no UTRs	394	59	56	both UTRs	115	59	56
COMMON	CG14567	FBtr0078454	573	0	0	no UTRs	725	96	56	both UTRs	152	96	56
COMMON	CG10887	FBtr0083864	2031	0	0	no UTRs	2188	101	56	both UTRs	157	101	56
COMMON	CG15548	FBtr0085731	2445	0	0	no UTRs	2608	107	56	both UTRs	163	107	56
COMMON	CG2839	FBtr0077999	2481	0	0	no UTRs	2549	11	57	both UTRs	68	11	57
COMMON	CG11257	FBtr0086525	1608	0	0	no UTRs	1718	53	57	both UTRs	110	53	57
COMMON	CG12255	FBtr0075383	654	0	0	no UTRs	809	98	57	both UTRs	155	98	57
COMMON	CG12637	FBtr0071504	879	0	0	no UTRs	1034	98	57	both UTRs	155	98	57
COMMON	CG13519	FBtr0071872	657	0	0	no UTRs	729	14	58	both UTRs	72	14	58
COMMON	CG31862	FBtr0080350	549	0	0	no UTRs	630	22	59	both UTRs	81	22	59
COMMON	CG10597	FBtr0273221	603	0	0	no UTRs	708	46	59	both UTRs	105	46	59
COMMON	CG15527	FBtr0085601	195	0	0	no UTRs	304	50	59	both UTRs	109	50	59
COMMON	CG14421	FBtr0070554	717	0	0	no UTRs	850	74	59	both UTRs	133	74	59
COMMON	CG17026	FBtr0075513	855	0	0	no UTRs	1004	90	59	both UTRs	149	90	59
COMMON	CG15741	FBtr0073606	408	0	0	no UTRs	484	16	60	both UTRs	76	16	60
COMMON	CG4382	FBtr0114535	1743	0	0	no UTRs	1822	19	60	both UTRs	79	19	60
COMMON	CG14838	FBtr0076801	3399	0	0	no UTRs	3512	53	60	both UTRs	113	53	60
COMMON	CG32214	FBtr0273411	351	0	0	no UTRs	465	54	60	both UTRs	114	54	60
COMMON	CG13970	FBtr0089388	618	0	0	no UTRs	765	87	60	both UTRs	147	87	60
COMMON	CG32304	FBtr0072880	660	0	0	no UTRs	733	12	61	both UTRs	73	12	61
COMMON	CG11162	FBtr0073811	837	0	0	no UTRs	919	21	61	both UTRs	82	21	61
COMMON	CG13031	FBtr0075319	369	0	0	no UTRs	460	30	61	both UTRs	91	30	61
COMMON	CG9698	FBtr0085657	1644	0	0	no UTRs	1752	47	61	both UTRs	108	47	61
COMMON	CG42577	FBtr0301567	279	0	0	no UTRs	418	78	61	both UTRs	139	78	61
COMMON	CG14362	FBtr0082881	621	0	0	no UTRs	688	5	62	both UTRs	67	5	62
COMMON	CG12398	FBtr0073976	1902	0	0	no UTRs	1979	15	62	both UTRs	77	15	62
COMMON	CG6149	FBtr0300274	705	0	0	no UTRs	782	15	62	both UTRs	77	15	62
COMMON	CG32404	FBtr0077023	354	0	0	no UTRs	446	30	62	both UTRs	92	30	62
COMMON	CG33269	FBtr0076148	267	0	0	no UTRs	410	81	62	both UTRs	143	81	62
COMMON	CG13862	FBtr0084204	336	0	0	no UTRs	490	92	62	both UTRs	154	92	62
COMMON	CG30325	FBtr0086821	2253	0	0	no UTRs	2470	155	62	both UTRs	217	155	62
COMMON	CG6873	FBtr0074607	447	0	0	no UTRs	680	171	62	both UTRs	233	171	62
COMMON	CG34130	FBtr0110871	894	0	0	no UTRs	974	17	63	both UTRs	80	17	63
COMMON	CG13040	FBtr0075431	558	0	0	no UTRs	659	38	63	both UTRs	101	38	63
COMMON	CG14708	FBtr0082409	618	0	0	no UTRs	725	44	63	both UTRs	107	44	63
COMMON	CG30099	FBtr0087180	654	0	0	no UTRs	762	45	63	both UTRs	108	45	63
COMMON	CG31438	FBtr0084090	612	0	0	no UTRs	680	4	64	both UTRs	68	4	64
COMMON	CG34458	FBtr0112764	774	0	0	no UTRs	857	19	64	both UTRs	83	19	64
COMMON	CG32986	FBtr0079734	873	0	0	no UTRs	968	31	64	both UTRs	95	31	64
COMMON	CG17599	FBtr0077363	1593	0	0	no UTRs	1756	99	64	both UTRs	163	99	64
COMMON	CG11012	FBtr0081372	1443	0	0	no UTRs	1623	116	64	both UTRs	180	116	64
COMMON	CG16801	FBtr0114456	1749	0	0	no UTRs	2089	276	64	both UTRs	340	276	64
COMMON	CG13930	FBtr0072803	2058	0	0	no UTRs	2145	22	65	both UTRs	87	22	65
COMMON	CG32154	FBtr0075460	1038	0	0	no UTRs	1138	35	65	both UTRs	100	35	65
COMMON	CG18186	FBtr0086896	255	0	0	no UTRs	371	51	65	both UTRs	116	51	65
COMMON	CG14121	FBtr0075960	645	0	0	no UTRs	808	98	65	both UTRs	163	98	65
COMMON	CG33268	FBtr0076145	285	0	0	no UTRs	360	9	66	both UTRs	75	9	66
COMMON	CG13392	FBtr0079720	672	0	0	no UTRs	754	16	66	both UTRs	82	16	66
COMMON	CG12517	FBtr0080144	417	0	0	no UTRs	556	73	66	both UTRs	139	73	66
COMMON	CG17982	FBtr0071191	906	0	0	no UTRs	1056	84	66	both UTRs	150	84	66
COMMON	CG3081	FBtr0070693	1752	0	0	no UTRs	1904	86	66	both UTRs	152	86	66
COMMON	CG8800	FBtr0088555	567	0	0	no UTRs	759	126	66	both UTRs	192	126	66
COMMON	CG5372	FBtr0072063	3003	0	0	no UTRs	3207	138	66	both UTRs	204	138	66
COMMON	CG14069	FBtr0080175	306	0	0	no UTRs	379	6	67	both UTRs	73	6	67
COMMON	CG11581	FBtr0073892	1005	0	0	no UTRs	1096	24	67	both UTRs	91	24	67
COMMON	CG4770	FBtr0083822	1473	0	0	no UTRs	1565	25	67	both UTRs	92	25	67
COMMON	CG15036	FBtr0071060	219	0	0	no UTRs	316	30	67	both UTRs	97	30	67
COMMON	CG13230	FBtr0088204	219	0	0	no UTRs	318	32	67	both UTRs	99	32	67
COMMON	CG9688	FBtr0085625	423	0	0	no UTRs	528	38	67	both UTRs	105	38	67
COMMON	CG4580	FBtr0080865	1860	0	0	no UTRs	1982	55	67	both UTRs	122	55	67
COMMON	CG15408	FBtr0077587	1401	0	0	no UTRs	1565	97	67	both UTRs	164	97	67
COMMON	CG14759	FBtr0088796	381	0	0	no UTRs	643	195	67	both UTRs	262	195	67
COMMON	CG7548	FBtr0076830	594	0	0	no UTRs	678	16	68	both UTRs	84	16	68
COMMON	CG14916	FBtr0080198	1386	0	0	no UTRs	1623	169	68	both UTRs	237	169	68
COMMON	CG2059	FBtr0071047	927	0	0	no UTRs	1197	202	68	both UTRs	270	202	68
COMMON	CG13807	FBtr0072878	513	0	0	no UTRs	636	54	69	both UTRs	123	54	69
COMMON	CG2341	FBtr0081690	600	0	0	no UTRs	735	66	69	both UTRs	135	66	69
COMMON	CG18348	FBtr0076193	369	0	0	no UTRs	457	18	70	both UTRs	88	18	70
COMMON	CG42580	FBtr0301564	300	0	0	no UTRs	412	42	70	both UTRs	112	42	70
COMMON	CG32801	FBtr0070355	477	0	0	no UTRs	937	390	70	both UTRs	460	390	70
COMMON	CG13518	FBtr0071871	612	0	0	no UTRs	689	6	71	both UTRs	77	6	71
COMMON	CG31103	FBtr0113389	1521	0	0	no UTRs	1621	29	71	both UTRs	100	29	71
COMMON	CG9287	FBtr0079753	1878	0	0	no UTRs	1979	30	71	both UTRs	101	30	71
COMMON	CG18301	FBtr0080094	1269	0	0	no UTRs	1371	31	71	both UTRs	102	31	71
COMMON	CG14105	FBtr0075857	558	0	0	no UTRs	666	37	71	both UTRs	108	37	71
COMMON	CG30075	FBtr0087555	588	0	0	no UTRs	703	44	71	both UTRs	115	44	71
COMMON	CG1331	FBtr0081695	456	0	0	no UTRs	580	53	71	both UTRs	124	53	71
COMMON	CG11859	FBtr0084816	1617	0	0	no UTRs	1751	63	71	both UTRs	134	63	71
COMMON	CG5285	FBtr0083409	843	0	0	no UTRs	983	69	71	both UTRs	140	69	71
COMMON	CG17906	FBtr0079762	828	0	0	no UTRs	971	72	71	both UTRs	143	72	71
COMMON	CG1663	FBtr0088477	1164	0	0	no UTRs	1439	204	71	both UTRs	275	204	71
COMMON	CG11768	FBtr0081943	1485	0	0	no UTRs	2632	1076	71	both UTRs	1147	1076	71
COMMON	CG13218	FBtr0088195	441	0	0	no UTRs	523	10	72	both UTRs	82	10	72
COMMON	CG15536	FBtr0085628	567	0	0	no UTRs	664	25	72	both UTRs	97	25	72
COMMON	CG34247	FBtr0112441	252	0	0	no UTRs	353	29	72	both UTRs	101	29	72
COMMON	CG14016	FBtr0079127	732	0	0	no UTRs	836	32	72	both UTRs	104	32	72
COMMON	CG12995	FBtr0074402	522	0	0	no UTRs	630	36	72	both UTRs	108	36	72
COMMON	CG15126	FBtr0086475	162	0	0	no UTRs	281	47	72	both UTRs	119	47	72
COMMON	CG11630	FBtr0085909	1896	0	0	no UTRs	2020	52	72	both UTRs	124	52	72
COMMON	CG13524	FBtr0071920	600	0	0	no UTRs	691	18	73	both UTRs	91	18	73
COMMON	CG13873	FBtr0086342	396	0	0	no UTRs	492	23	73	both UTRs	96	23	73
COMMON	CG13873	FBtr0086343	399	0	0	no UTRs	495	23	73	both UTRs	96	23	73
COMMON	CG14422	FBtr0070555	885	0	0	no UTRs	1048	90	73	both UTRs	163	90	73
COMMON	CG3212	FBtr0077560	1221	0	0	no UTRs	1390	96	73	both UTRs	169	96	73
COMMON	CG18531	FBtr0114515	1233	0	0	no UTRs	1508	202	73	both UTRs	275	202	73
COMMON	CG18531	FBtr0300224	1287	0	0	no UTRs	1562	202	73	both UTRs	275	202	73
COMMON	CG33351	FBtr0086192	591	0	0	no UTRs	674	9	74	both UTRs	83	9	74
COMMON	CG30091	FBtr0087277	1581	0	0	no UTRs	1681	26	74	both UTRs	100	26	74
COMMON	CG8543	FBtr0076863	660	0	0	no UTRs	801	67	74	both UTRs	141	67	74
COMMON	CG15024	FBtr0290214	321	0	0	no UTRs	495	100	74	both UTRs	174	100	74
COMMON	CG42489	FBtr0300441	234	0	0	no UTRs	442	134	74	both UTRs	208	134	74
COMMON	CG13331	FBtr0087673	1128	0	0	no UTRs	1412	210	74	both UTRs	284	210	74
COMMON	CG42604	FBtr0301936	153	0	0	no UTRs	244	16	75	both UTRs	91	16	75
COMMON	CG31928	FBtr0077929	1257	0	0	no UTRs	1351	19	75	both UTRs	94	19	75
COMMON	CG13869	FBtr0086323	648	0	0	no UTRs	753	30	75	both UTRs	105	30	75
COMMON	CG6901	FBtr0083269	1458	0	0	no UTRs	1581	48	75	both UTRs	123	48	75
COMMON	CG16992	FBtr0076789	1443	0	0	no UTRs	1621	103	75	both UTRs	178	103	75
COMMON	CG10943	FBtr0075936	927	0	0	no UTRs	1150	148	75	both UTRs	223	148	75
COMMON	CG6452	FBtr0085054	690	0	0	no UTRs	807	41	76	both UTRs	117	41	76
COMMON	CG32271	FBtr0073105	747	0	0	no UTRs	925	102	76	both UTRs	178	102	76
COMMON	CG14120	FBtr0075868	4116	0	0	no UTRs	4206	13	77	both UTRs	90	13	77
COMMON	CG31606	FBtr0079577	594	0	0	no UTRs	690	19	77	both UTRs	96	19	77
COMMON	CG14326	FBtr0083467	414	0	0	no UTRs	524	33	77	both UTRs	110	33	77
COMMON	CG15258	FBtr0080743	591	0	0	no UTRs	707	39	77	both UTRs	116	39	77
COMMON	CG8541	FBtr0076862	828	0	0	no UTRs	956	51	77	both UTRs	128	51	77
COMMON	CG32713	FBtr0071243	555	0	0	no UTRs	704	72	77	both UTRs	149	72	77
COMMON	CG12799	FBtr0081552	462	0	0	no UTRs	637	98	77	both UTRs	175	98	77
COMMON	CG10918	FBtr0077218	552	0	0	no UTRs	643	13	78	both UTRs	91	13	78
COMMON	CG9289	FBtr0079751	2025	0	0	no UTRs	2129	26	78	both UTRs	104	26	78
COMMON	CG14490	FBtr0086801	594	0	0	no UTRs	711	39	78	both UTRs	117	39	78
COMMON	CG16956	FBtr0080520	600	0	0	no UTRs	737	59	78	both UTRs	137	59	78
COMMON	CG14050	FBtr0070407	780	0	0	no UTRs	952	94	78	both UTRs	172	94	78
COMMON	CG6460	FBtr0085053	744	0	0	no UTRs	840	17	79	both UTRs	96	17	79
COMMON	CG14573	FBtr0078433	579	0	0	no UTRs	690	32	79	both UTRs	111	32	79
COMMON	CG42579	FBtr0301565	300	0	0	no UTRs	413	34	79	both UTRs	113	34	79
COMMON	CG13965	FBtr0081308	402	0	0	no UTRs	535	54	79	both UTRs	133	54	79
COMMON	CG8510	FBtr0087921	381	0	0	no UTRs	533	73	79	both UTRs	152	73	79
COMMON	CG16869	FBtr0080554	1836	0	0	no UTRs	2222	307	79	both UTRs	386	307	79
COMMON	CG9187	FBtr0072731	609	0	0	no UTRs	692	3	80	both UTRs	83	3	80
COMMON	CG3410	FBtr0077539	849	0	0	no UTRs	974	45	80	both UTRs	125	45	80
COMMON	CG5948	FBtr0084939	813	0	0	no UTRs	951	58	80	both UTRs	138	58	80
COMMON	CG17212	FBtr0080360	792	0	0	no UTRs	944	72	80	both UTRs	152	72	80
COMMON	CG13713	FBtr0073346	300	0	0	no UTRs	458	78	80	both UTRs	158	78	80
COMMON	CG18262	FBtr0071158	1410	0	0	no UTRs	1586	96	80	both UTRs	176	96	80
COMMON	CG33125	FBtr0302456	3792	0	0	no UTRs	3995	123	80	both UTRs	203	123	80
COMMON	CG34191	FBtr0112384	264	0	0	no UTRs	647	303	80	both UTRs	383	303	80
COMMON	CG17856	FBtr0085279	336	0	0	no UTRs	503	86	81	both UTRs	167	86	81
COMMON	CG15042	FBtr0074619	1311	0	0	no UTRs	1405	12	82	both UTRs	94	12	82
COMMON	CG2559	FBtr0073651	2451	0	0	no UTRs	2625	92	82	both UTRs	174	92	82
COMMON	CG13113	FBtr0079832	618	0	0	no UTRs	705	4	83	both UTRs	87	4	83
COMMON	CG18477	FBtr0080756	1395	0	0	no UTRs	1483	5	83	both UTRs	88	5	83
COMMON	CG33121	FBtr0079557	1041	0	0	no UTRs	1188	64	83	both UTRs	147	64	83
COMMON	CG12986	FBtr0074474	378	0	0	no UTRs	531	70	83	both UTRs	153	70	83
COMMON	CG13081	FBtr0081252	534	0	0	no UTRs	703	86	83	both UTRs	169	86	83
COMMON	CG10493	FBtr0081149	2865	0	0	no UTRs	3281	333	83	both UTRs	416	333	83
COMMON	CG12438	FBtr0079732	726	0	0	no UTRs	925	115	84	both UTRs	199	115	84
COMMON	CG11323	FBtr0079305	2979	0	0	no UTRs	3076	12	85	both UTRs	97	12	85
COMMON	CG5810	FBtr0084026	1287	0	0	no UTRs	1384	12	85	both UTRs	97	12	85
COMMON	CG13419	FBtr0084131	522	0	0	no UTRs	640	33	85	both UTRs	118	33	85
COMMON	CG7949	FBtr0076270	471	0	0	no UTRs	629	73	85	both UTRs	158	73	85
COMMON	CG15124	FBtr0086470	576	0	0	no UTRs	752	91	85	both UTRs	176	91	85
COMMON	CG32681	FBtr0071466	4521	0	0	no UTRs	4702	96	85	both UTRs	181	96	85
COMMON	CG32141	FBtr0075735	717	0	0	no UTRs	913	111	85	both UTRs	196	111	85
COMMON	CG34229	FBtr0112422	273	0	0	no UTRs	474	116	85	both UTRs	201	116	85
COMMON	CG11308	FBtr0078401	828	0	0	no UTRs	956	42	86	both UTRs	128	42	86
COMMON	CG11941	FBtr0074797	477	0	0	no UTRs	629	66	86	both UTRs	152	66	86
COMMON	CG15480	FBtr0080482	501	0	0	no UTRs	656	69	86	both UTRs	155	69	86
COMMON	CG42605	FBtr0301937	108	0	0	no UTRs	221	26	87	both UTRs	113	26	87
COMMON	CG18331	FBtr0076140	9408	0	0	no UTRs	9524	29	87	both UTRs	116	29	87
COMMON	CG34098	FBtr0110768	141	0	0	no UTRs	306	78	87	both UTRs	165	78	87
COMMON	CG15136	FBtr0080954	573	0	0	no UTRs	747	87	87	both UTRs	174	87	87
COMMON	CG5847	FBtr0078191	6855	0	0	no UTRs	7031	89	87	both UTRs	176	89	87
COMMON	CG31089	FBtr0084942	1266	0	0	no UTRs	1408	54	88	both UTRs	142	54	88
COMMON	CG31410	FBtr0273369	507	0	0	no UTRs	661	66	88	both UTRs	154	66	88
COMMON	CG14250	FBtr0085049	738	0	0	no UTRs	893	67	88	both UTRs	155	67	88
COMMON	CG11815	FBtr0072852	852	0	0	no UTRs	1010	70	88	both UTRs	158	70	88
COMMON	CG32036	FBtr0114525	522	0	0	no UTRs	709	99	88	both UTRs	187	99	88
COMMON	CG14837	FBtr0290223	2283	0	0	no UTRs	2586	215	88	both UTRs	303	215	88
COMMON	CG14187	FBtr0074868	381	0	0	no UTRs	492	22	89	both UTRs	111	22	89
COMMON	CG4858	FBtr0078210	783	0	0	no UTRs	950	78	89	both UTRs	167	78	89
COMMON	CG42597	FBtr0301799	501	0	0	no UTRs	676	86	89	both UTRs	175	86	89
COMMON	CG34204	FBtr0112397	252	0	0	no UTRs	486	145	89	both UTRs	234	145	89
COMMON	CG15590	FBtr0078595	609	0	0	no UTRs	892	194	89	both UTRs	283	194	89
COMMON	CG13157	FBtr0087925	1404	0	0	no UTRs	1904	411	89	both UTRs	500	411	89
COMMON	CG32061	FBtr0076285	645	0	0	no UTRs	820	85	90	both UTRs	175	85	90
COMMON	CG6508	FBtr0080139	1272	0	0	no UTRs	1379	16	91	both UTRs	107	16	91
COMMON	CG15071	FBtr0086605	621	0	0	no UTRs	761	49	91	both UTRs	140	49	91
COMMON	CG31465	FBtr0084147	2859	0	0	no UTRs	3066	116	91	both UTRs	207	116	91
COMMON	CG13617	FBtr0084641	2214	0	0	no UTRs	2622	317	91	both UTRs	408	317	91
COMMON	CG31926	FBtr0077931	1233	0	0	no UTRs	1343	18	92	both UTRs	110	18	92
COMMON	CG30288	FBtr0113367	849	0	0	no UTRs	965	24	92	both UTRs	116	24	92
COMMON	CG13947	FBtr0078005	360	0	0	no UTRs	483	31	92	both UTRs	123	31	92
COMMON	CG12780	FBtr0088736	303	0	0	no UTRs	432	37	92	both UTRs	129	37	92
COMMON	CG14036	FBtr0079029	282	0	0	no UTRs	438	64	92	both UTRs	156	64	92
COMMON	CG34015	FBtr0100070	420	0	0	no UTRs	594	82	92	both UTRs	174	82	92
COMMON	CG4349	FBtr0073745	561	0	0	no UTRs	751	98	92	both UTRs	190	98	92
COMMON	CG15040	FBtr0074618	5688	0	0	no UTRs	6138	358	92	both UTRs	450	358	92
COMMON	CG33321	FBtr0081454	594	0	0	no UTRs	695	8	93	both UTRs	101	8	93
COMMON	CG15142	FBtr0080995	621	0	0	no UTRs	773	59	93	both UTRs	152	59	93
COMMON	CG14312	FBtr0083599	327	0	0	no UTRs	494	74	93	both UTRs	167	74	93
COMMON	CG13445	FBtr0075503	324	0	0	no UTRs	431	13	94	both UTRs	107	13	94
COMMON	CG14624	FBtr0070204	693	0	0	no UTRs	819	32	94	both UTRs	126	32	94
COMMON	CG12498	FBtr0070489	786	0	0	no UTRs	966	86	94	both UTRs	180	86	94
COMMON	CG9595	FBtr0079333	1233	0	0	no UTRs	1470	143	94	both UTRs	237	143	94
COMMON	CG34431	FBtr0112732	2145	0	0	no UTRs	2551	312	94	both UTRs	406	312	94
COMMON	CG42467	FBtr0300303	249	0	0	no UTRs	361	17	95	both UTRs	112	17	95
COMMON	CG31797	FBtr0081227	2607	0	0	no UTRs	2809	107	95	both UTRs	202	107	95
COMMON	CG2861	FBtr0070731	5682	0	0	no UTRs	5992	215	95	both UTRs	310	215	95
COMMON	CG34038	FBtr0299878	816	0	0	no UTRs	1186	275	95	both UTRs	370	275	95
COMMON	CG2657	FBtr0113008	2529	0	0	no UTRs	2629	4	96	both UTRs	100	4	96
COMMON	CG33462	FBtr0087284	903	0	0	no UTRs	1025	26	96	both UTRs	122	26	96
COMMON	CG14242	FBtr0085034	687	0	0	no UTRs	810	26	97	both UTRs	123	26	97
COMMON	CG7882	FBtr0085966	1551	0	0	no UTRs	1802	154	97	both UTRs	251	154	97
COMMON	CG11693	FBtr0081860	957	0	0	no UTRs	1898	844	97	both UTRs	941	844	97
COMMON	CG9781	FBtr0076066	840	0	0	no UTRs	962	24	98	both UTRs	122	24	98
COMMON	CG5097	FBtr0083884	132	0	0	no UTRs	268	38	98	both UTRs	136	38	98
COMMON	CG15696	FBtr0083968	540	0	0	no UTRs	681	43	98	both UTRs	141	43	98
COMMON	CG15473	FBtr0070689	2145	0	0	no UTRs	2292	49	98	both UTRs	147	49	98
COMMON	CG3474	FBtr0080633	657	0	0	no UTRs	813	58	98	both UTRs	156	58	98
COMMON	CG10185	FBtr0083235	5199	0	0	no UTRs	5379	82	98	both UTRs	180	82	98
COMMON	CG15919	FBtr0087032	333	0	0	no UTRs	447	15	99	both UTRs	114	15	99
COMMON	CG14563	FBtr0078444	369	0	0	no UTRs	499	31	99	both UTRs	130	31	99
COMMON	CG31658	FBtr0078008	615	0	0	no UTRs	783	69	99	both UTRs	168	69	99
COMMON	CG12149	FBtr0071321	4161	0	0	no UTRs	4393	133	99	both UTRs	232	133	99
COMMON	CG4704	FBtr0084314	1065	0	0	no UTRs	1539	375	99	both UTRs	474	375	99
COMMON	CG16762	FBtr0072968	765	0	0	no UTRs	885	20	100	both UTRs	120	20	100
COMMON	CG10700	FBtr0081171	1620	0	0	no UTRs	1753	33	100	both UTRs	133	33	100
COMMON	CG10339	FBtr0072288	1812	0	0	no UTRs	1963	51	100	both UTRs	151	51	100
COMMON	CG1132	FBtr0073192	1098	0	0	no UTRs	1372	174	100	both UTRs	274	174	100
COMMON	CG34299	FBtr0112495	558	0	0	no UTRs	669	10	101	both UTRs	111	10	101
COMMON	CG14635	FBtr0070142	360	0	0	no UTRs	475	14	101	both UTRs	115	14	101
COMMON	CG13051	FBtr0112771	252	0	0	no UTRs	388	35	101	both UTRs	136	35	101
COMMON	CG18341	FBtr0070816	924	0	0	no UTRs	1077	52	101	both UTRs	153	52	101
COMMON	CG14696	FBtr0082332	1374	0	0	no UTRs	1642	167	101	both UTRs	268	167	101
COMMON	CG17240	FBtr0077806	738	0	0	no UTRs	845	5	102	both UTRs	107	5	102
COMMON	CG34212	FBtr0112405	147	0	0	no UTRs	274	25	102	both UTRs	127	25	102
COMMON	CG32829	FBtr0079370	705	0	0	no UTRs	865	58	102	both UTRs	160	58	102
COMMON	CG15213	FBtr0077182	189	0	0	no UTRs	366	75	102	both UTRs	177	75	102
COMMON	CG18144	FBtr0080073	525	0	0	no UTRs	713	86	102	both UTRs	188	86	102
COMMON	CG13634	FBtr0084742	1389	0	0	no UTRs	1837	346	102	both UTRs	448	346	102
COMMON	CG14417	FBtr0070566	993	0	0	no UTRs	1106	10	103	both UTRs	113	10	103
COMMON	CG3984	FBtr0083025	1614	0	0	no UTRs	1731	14	103	both UTRs	117	14	103
COMMON	CG2826	FBtr0077998	810	0	0	no UTRs	940	27	103	both UTRs	130	27	103
COMMON	CG7760	FBtr0087183	570	0	0	no UTRs	712	38	104	both UTRs	142	38	104
COMMON	CG14947	FBtr0080297	813	0	0	no UTRs	1035	118	104	both UTRs	222	118	104
COMMON	CG8837	FBtr0077583	1458	0	0	no UTRs	1835	273	104	both UTRs	377	273	104
COMMON	CG32074	FBtr0076222	333	0	0	no UTRs	440	2	105	both UTRs	107	2	105
COMMON	CG17105	FBtr0080106	312	0	0	no UTRs	434	17	105	both UTRs	122	17	105
COMMON	CG17522	FBtr0086726	723	0	0	no UTRs	889	61	105	both UTRs	166	61	105
COMMON	CG15284	FBtr0080634	426	0	0	no UTRs	545	13	106	both UTRs	119	13	106
COMMON	CG13511	FBtr0071863	369	0	0	no UTRs	496	21	106	both UTRs	127	21	106
COMMON	CG13386	FBtr0079661	855	0	0	no UTRs	984	23	106	both UTRs	129	23	106
COMMON	CG33127	FBtr0078052	855	0	0	no UTRs	991	30	106	both UTRs	136	30	106
COMMON	CG14416	FBtr0070567	777	0	0	no UTRs	915	32	106	both UTRs	138	32	106
COMMON	CG3916	FBtr0082560	804	0	0	no UTRs	953	43	106	both UTRs	149	43	106
COMMON	CG18747	FBtr0273255	1257	0	0	no UTRs	1408	45	106	both UTRs	151	45	106
COMMON	CG17681	FBtr0081038	882	0	0	no UTRs	1282	294	106	both UTRs	400	294	106
COMMON	CG12068	FBtr0085481	1008	0	0	no UTRs	1154	39	107	both UTRs	146	39	107
COMMON	CG13063	FBtr0075366	390	0	0	no UTRs	544	47	107	both UTRs	154	47	107
COMMON	CG16879	FBtr0080596	1872	0	0	no UTRs	2150	171	107	both UTRs	278	171	107
COMMON	CG32679	FBtr0071469	765	0	0	no UTRs	884	11	108	both UTRs	119	11	108
COMMON	CG31560	FBtr0078609	840	0	0	no UTRs	968	20	108	both UTRs	128	20	108
COMMON	CG34007	FBtr0100062	285	0	0	no UTRs	469	76	108	both UTRs	184	76	108
COMMON	CG9125	FBtr0074352	1128	0	0	no UTRs	1329	93	108	both UTRs	201	93	108
COMMON	CG15198	FBtr0073447	369	0	0	no UTRs	650	173	108	both UTRs	281	173	108
COMMON	CG18269	FBtr0079103	603	0	0	no UTRs	919	208	108	both UTRs	316	208	108
COMMON	CG9283	FBtr0074977	615	0	0	no UTRs	781	57	109	both UTRs	166	57	109
COMMON	CG32655	FBtr0073633	993	0	0	no UTRs	1250	148	109	both UTRs	257	148	109
COMMON	CG13314	FBtr0076518	381	0	0	no UTRs	789	299	109	both UTRs	408	299	109
COMMON	CG9897	FBtr0071989	744	0	0	no UTRs	865	11	110	both UTRs	121	11	110
COMMON	CG13950	FBtr0078018	951	0	0	no UTRs	1073	12	110	both UTRs	122	12	110
COMMON	CG33508	FBtr0091448	1383	0	0	no UTRs	1514	21	110	both UTRs	131	21	110
COMMON	CG13939	FBtr0087556	591	0	0	no UTRs	755	54	110	both UTRs	164	54	110
COMMON	CG10478	FBtr0077069	1329	0	0	no UTRs	1509	70	110	both UTRs	180	70	110
COMMON	CG4697	FBtr0080671	1095	0	0	no UTRs	1301	96	110	both UTRs	206	96	110
COMMON	CG15484	FBtr0080406	621	0	0	no UTRs	913	182	110	both UTRs	292	182	110
COMMON	CG1385	FBtr0088432	279	0	0	no UTRs	399	9	111	both UTRs	120	9	111
COMMON	CG12479	FBtr0073869	225	0	0	no UTRs	428	92	111	both UTRs	203	92	111
COMMON	CG33333	FBtr0083441	447	0	0	no UTRs	576	17	112	both UTRs	129	17	112
COMMON	CG14332	FBtr0083446	375	0	0	no UTRs	513	26	112	both UTRs	138	26	112
COMMON	CG32268	FBtr0073080	219	0	0	no UTRs	387	56	112	both UTRs	168	56	112
COMMON	CG34435	FBtr0112736	900	0	0	no UTRs	1084	72	112	both UTRs	184	72	112
COMMON	CG13622	FBtr0289971	843	0	0	no UTRs	1201	246	112	both UTRs	358	246	112
COMMON	CG14796	FBtr0070284	5388	0	0	no UTRs	6411	911	112	both UTRs	1023	911	112
COMMON	CG33639	FBtr0091616	1368	0	0	no UTRs	2649	1169	112	both UTRs	1281	1169	112
COMMON	CG34281	FBtr0112477	321	0	0	no UTRs	448	14	113	both UTRs	127	14	113
COMMON	CG12828	FBtr0112770	294	0	0	no UTRs	448	40	114	both UTRs	154	40	114
COMMON	CG16813	FBtr0080446	555	0	0	no UTRs	715	46	114	both UTRs	160	46	114
COMMON	CG4459	FBtr0083849	1899	0	0	no UTRs	2062	49	114	both UTRs	163	49	114
COMMON	CG13310	FBtr0076590	1206	0	0	no UTRs	1380	60	114	both UTRs	174	60	114
COMMON	CG42264	FBtr0299596	1905	0	0	no UTRs	2087	68	114	both UTRs	182	68	114
COMMON	CG6280	FBtr0087628	3282	0	0	no UTRs	3706	310	114	both UTRs	424	310	114
COMMON	CG13251	FBtr0078243	3267	0	0	no UTRs	3413	31	115	both UTRs	146	31	115
COMMON	CG14374	FBtr0082761	300	0	0	no UTRs	447	32	115	both UTRs	147	32	115
COMMON	CG5418	FBtr0080382	1068	0	0	no UTRs	1196	12	116	both UTRs	128	12	116
COMMON	CG34266	FBtr0112461	267	0	0	no UTRs	402	19	116	both UTRs	135	19	116
COMMON	CG12682	FBtr0070716	714	0	0	no UTRs	860	30	116	both UTRs	146	30	116
COMMON	CG14317	FBtr0083541	1347	0	0	no UTRs	1536	73	116	both UTRs	189	73	116
COMMON	CG42296	FBtr0299676	2985	0	0	no UTRs	3206	105	116	both UTRs	221	105	116
COMMON	CG11539	FBtr0085868	603	0	0	no UTRs	737	17	117	both UTRs	134	17	117
COMMON	CG15185	FBtr0081675	1029	0	0	no UTRs	1167	21	117	both UTRs	138	21	117
COMMON	CG13258	FBtr0080853	615	0	0	no UTRs	786	54	117	both UTRs	171	54	117
COMMON	CG34181	FBtr0112374	612	0	0	no UTRs	795	66	117	both UTRs	183	66	117
COMMON	CG9981	FBtr0074304	3183	0	0	no UTRs	3518	218	117	both UTRs	335	218	117
COMMON	CG30448	FBtr0086337	423	0	0	no UTRs	569	28	118	both UTRs	146	28	118
COMMON	CG13299	FBtr0077013	339	0	0	no UTRs	494	37	118	both UTRs	155	37	118
COMMON	CG34284	FBtr0112480	375	0	0	no UTRs	520	26	119	both UTRs	145	26	119
COMMON	CG15545	FBtr0085719	1077	0	0	no UTRs	1267	71	119	both UTRs	190	71	119
COMMON	CG15653	FBtr0071545	513	0	0	no UTRs	711	79	119	both UTRs	198	79	119
COMMON	CG15370	FBtr0071310	1113	0	0	no UTRs	1252	19	120	both UTRs	139	19	120
COMMON	CG34446	FBtr0112750	186	0	0	no UTRs	350	44	120	both UTRs	164	44	120
COMMON	CG11865	FBtr0080753	723	0	0	no UTRs	849	5	121	both UTRs	126	5	121
COMMON	CG14659	FBtr0078873	294	0	0	no UTRs	449	34	121	both UTRs	155	34	121
COMMON	CG30047	FBtr0087905	2640	0	0	no UTRs	2809	48	121	both UTRs	169	48	121
COMMON	CG13138	FBtr0080066	1650	0	0	no UTRs	1834	63	121	both UTRs	184	63	121
COMMON	CG32602	FBtr0073911	9810	0	0	no UTRs	10025	94	121	both UTRs	215	94	121
COMMON	CG34462	FBtr0112768	939	0	0	no UTRs	1157	97	121	both UTRs	218	97	121
COMMON	CG10864	FBtr0083654	1170	0	0	no UTRs	1552	261	121	both UTRs	382	261	121
COMMON	CG12092	FBtr0077239	3765	0	0	no UTRs	3971	84	122	both UTRs	206	84	122
COMMON	CG4653	FBtr0074321	765	0	0	no UTRs	895	7	123	both UTRs	130	7	123
COMMON	CG31439	FBtr0084845	2646	0	0	no UTRs	2796	27	123	both UTRs	150	27	123
COMMON	CG14770	FBtr0070213	456	0	0	no UTRs	690	111	123	both UTRs	234	111	123
COMMON	CG14383	FBtr0082724	999	0	0	no UTRs	1136	13	124	both UTRs	137	13	124
COMMON	CG6208	FBtr0082195	852	0	0	no UTRs	1002	26	124	both UTRs	150	26	124
COMMON	CG15082	FBtr0086617	891	0	0	no UTRs	1170	153	126	both UTRs	279	153	126
COMMON	CG33273	FBtr0076371	324	0	0	no UTRs	478	27	127	both UTRs	154	27	127
COMMON	CG14020	FBtr0079094	981	0	0	no UTRs	1213	105	127	both UTRs	232	105	127
COMMON	CG14195	FBtr0074692	1845	0	0	no UTRs	2123	151	127	both UTRs	278	151	127
COMMON	CG30129	FBtr0086480	414	0	0	no UTRs	571	29	128	both UTRs	157	29	128
COMMON	CG9290	FBtr0074933	597	0	0	no UTRs	771	46	128	both UTRs	174	46	128
COMMON	CG11942	FBtr0074806	504	0	0	no UTRs	713	81	128	both UTRs	209	81	128
COMMON	CG12520	FBtr0113169	1116	0	0	no UTRs	1407	163	128	both UTRs	291	163	128
COMMON	CG13992	FBtr0079237	1980	0	0	no UTRs	2313	205	128	both UTRs	333	205	128
COMMON	CG42465	FBtr0300301	222	0	0	no UTRs	401	50	129	both UTRs	179	50	129
COMMON	CG32182	FBtr0075188	1260	0	0	no UTRs	1442	53	129	both UTRs	182	53	129
COMMON	CG6298	FBtr0075207	1239	0	0	no UTRs	1452	84	129	both UTRs	213	84	129
COMMON	CG12811	FBtr0082204	612	0	0	no UTRs	1002	261	129	both UTRs	390	261	129
COMMON	CG13438	FBtr0086237	663	0	0	no UTRs	834	41	130	both UTRs	171	41	130
COMMON	CG18243	FBtr0289985	4302	0	0	no UTRs	4589	157	130	both UTRs	287	157	130
COMMON	CG4805	FBtr0074335	1821	0	0	no UTRs	2190	239	130	both UTRs	369	239	130
COMMON	CG13461	FBtr0075664	414	0	0	no UTRs	560	15	131	both UTRs	146	15	131
COMMON	CG32301	FBtr0301321	3336	0	0	no UTRs	3519	52	131	both UTRs	183	52	131
COMMON	CG15650	FBtr0071554	438	0	0	no UTRs	638	67	133	both UTRs	200	67	133
COMMON	CG15902	FBtr0082373	1590	0	0	no UTRs	1737	13	134	both UTRs	147	13	134
COMMON	CG8652	FBtr0087076	1458	0	0	no UTRs	1743	151	134	both UTRs	285	151	134
COMMON	CG13046	FBtr0289963	546	0	0	no UTRs	781	100	135	both UTRs	235	100	135
COMMON	CG14666	FBtr0078820	675	0	0	no UTRs	991	181	135	both UTRs	316	181	135
COMMON	CG34337	FBtr0112539	216	0	0	no UTRs	371	19	136	both UTRs	155	19	136
COMMON	CG10529	FBtr0077056	300	0	0	no UTRs	476	40	136	both UTRs	176	40	136
COMMON	CG13084	FBtr0081240	1365	0	0	no UTRs	1544	43	136	both UTRs	179	43	136
COMMON	CG2885	FBtr0071448	588	0	0	no UTRs	791	67	136	both UTRs	203	67	136
COMMON	CG34165	FBtr0112356	300	0	0	no UTRs	515	79	136	both UTRs	215	79	136
COMMON	CG30401	FBtr0071731	828	0	0	no UTRs	1258	294	136	both UTRs	430	294	136
COMMON	CG8836	FBtr0087955	501	0	0	no UTRs	683	45	137	both UTRs	182	45	137
COMMON	CG15456	FBtr0077323	288	0	0	no UTRs	477	52	137	both UTRs	189	52	137
COMMON	CG9826	FBtr0071894	1488	0	0	no UTRs	1721	96	137	both UTRs	233	96	137
COMMON	CG10659	FBtr0081350	669	0	0	no UTRs	837	30	138	both UTRs	168	30	138
COMMON	CG12507	FBtr0290087	915	0	0	no UTRs	1096	43	138	both UTRs	181	43	138
COMMON	CG15585	FBtr0078588	927	0	0	no UTRs	1161	96	138	both UTRs	234	96	138
COMMON	CG13744	FBtr0088666	1170	0	0	no UTRs	1824	516	138	both UTRs	654	516	138
COMMON	CG15749	FBtr0073768	1134	0	0	no UTRs	1282	9	139	both UTRs	148	9	139
COMMON	CG30489	FBtr0089419	1566	0	0	no UTRs	1741	36	139	both UTRs	175	36	139
COMMON	CG17853	FBtr0088887	1212	0	0	no UTRs	1412	61	139	both UTRs	200	61	139
COMMON	CG7589	FBtr0075221	1530	0	0	no UTRs	1950	281	139	both UTRs	420	281	139
COMMON	CG5927	FBtr0074590	450	0	0	no UTRs	614	24	140	both UTRs	164	24	140
COMMON	CG13482	FBtr0075744	309	0	0	no UTRs	540	91	140	both UTRs	231	91	140
COMMON	CG14370	FBtr0082788	399	0	0	no UTRs	729	190	140	both UTRs	330	190	140
COMMON	CG15503	FBtr0084089	603	0	0	no UTRs	751	7	141	both UTRs	148	7	141
COMMON	CG17213	FBtr0080337	1428	0	0	no UTRs	1634	65	141	both UTRs	206	65	141
COMMON	CG14905	FBtr0083357	1422	0	0	no UTRs	1660	97	141	both UTRs	238	97	141
COMMON	CG10093	FBtr0082617	1479	0	0	no UTRs	1777	157	141	both UTRs	298	157	141
COMMON	CG13559	FBtr0072057	345	0	0	no UTRs	870	384	141	both UTRs	525	384	141
COMMON	CG13317	FBtr0070577	480	0	0	no UTRs	1044	423	141	both UTRs	564	423	141
COMMON	CG15263	FBtr0080729	879	0	0	no UTRs	1048	27	142	both UTRs	169	27	142
COMMON	CG17525	FBtr0086672	669	0	0	no UTRs	839	27	143	both UTRs	170	27	143
COMMON	CG12684	FBtr0070697	696	0	0	no UTRs	887	48	143	both UTRs	191	48	143
COMMON	CG13055	FBtr0075482	930	0	0	no UTRs	1379	306	143	both UTRs	449	306	143
COMMON	CG13000	FBtr0074416	333	0	0	no UTRs	508	31	144	both UTRs	175	31	144
COMMON	CG8365	FBtr0084961	540	0	0	no UTRs	769	84	145	both UTRs	229	84	145
COMMON	CG5483	FBtr0112788	7338	0	0	no UTRs	7572	89	145	both UTRs	234	89	145
COMMON	CG18581	FBtr0075666	504	0	0	no UTRs	660	10	146	both UTRs	156	10	146
COMMON	CG15754	FBtr0073782	846	0	0	no UTRs	1001	7	148	both UTRs	155	7	148
COMMON	CG31661	FBtr0077932	1182	0	0	no UTRs	1341	11	148	both UTRs	159	11	148
COMMON	CG15570	FBtr0070645	4074	0	0	no UTRs	4278	56	148	both UTRs	204	56	148
COMMON	CG12499	FBtr0084295	6180	0	0	no UTRs	6384	55	149	both UTRs	204	55	149
COMMON	CG31493	FBtr0081566	741	0	0	no UTRs	1005	115	149	both UTRs	264	115	149
COMMON	CG15497	FBtr0084113	783	0	0	no UTRs	1217	284	150	both UTRs	434	284	150
COMMON	CG33304	FBtr0089855	4290	0	0	no UTRs	4685	244	151	both UTRs	395	244	151
COMMON	CG33474	FBtr0088260	606	0	0	no UTRs	1284	527	151	both UTRs	678	527	151
COMMON	CG30272	FBtr0071890	1494	0	0	no UTRs	1699	53	152	both UTRs	205	53	152
COMMON	CG13042	FBtr0075433	354	0	0	no UTRs	571	65	152	both UTRs	217	65	152
COMMON	CG13078	FBtr0081256	669	0	0	no UTRs	910	89	152	both UTRs	241	89	152
COMMON	CG8853	FBtr0077529	1218	0	0	no UTRs	1484	114	152	both UTRs	266	114	152
COMMON	CG9930	FBtr0082880	1575	0	0	no UTRs	2122	394	153	both UTRs	547	394	153
COMMON	CG15033	FBtr0071055	534	0	0	no UTRs	721	33	154	both UTRs	187	33	154
COMMON	CG13723	FBtr0075213	333	0	0	no UTRs	571	84	154	both UTRs	238	84	154
COMMON	CG11619	FBtr0075046	2100	0	0	no UTRs	2419	165	154	both UTRs	319	165	154
COMMON	CG32719	FBtr0071083	3663	0	0	no UTRs	4045	228	154	both UTRs	382	228	154
COMMON	CG14511	FBtr0085412	969	0	0	no UTRs	1216	92	155	both UTRs	247	92	155
COMMON	CG3117	FBtr0300356	1044	0	0	no UTRs	1217	15	158	both UTRs	173	15	158
COMMON	CG12242	FBtr0082572	651	0	0	no UTRs	840	31	158	both UTRs	189	31	158
COMMON	CG6553	FBtr0087642	960	0	0	no UTRs	1145	26	159	both UTRs	185	26	159
COMMON	CG17061	FBtr0072573	1758	0	0	no UTRs	2457	540	159	both UTRs	699	540	159
COMMON	CG13083	FBtr0081242	951	0	0	no UTRs	1145	34	160	both UTRs	194	34	160
COMMON	CG17063	FBtr0077339	1446	0	0	no UTRs	1875	269	160	both UTRs	429	269	160
COMMON	CG6938	FBtr0290131	3690	0	0	no UTRs	4246	395	161	both UTRs	556	395	161
COMMON	CG15253	FBtr0080782	762	0	0	no UTRs	942	18	162	both UTRs	180	18	162
COMMON	CG14468	FBtr0086045	714	0	0	no UTRs	936	60	162	both UTRs	222	60	162
COMMON	CG33271	FBtr0076150	267	0	0	no UTRs	490	60	163	both UTRs	223	60	163
COMMON	CG33698	FBtr0091686	570	0	0	no UTRs	826	93	163	both UTRs	256	93	163
COMMON	CG6244	FBtr0075502	249	0	0	no UTRs	509	96	164	both UTRs	260	96	164
COMMON	CG13874	FBtr0086335	405	0	0	no UTRs	593	23	165	both UTRs	188	23	165
COMMON	CG14424	FBtr0070563	792	0	0	no UTRs	1046	89	165	both UTRs	254	89	165
COMMON	CG14566	FBtr0078453	501	0	0	no UTRs	710	43	166	both UTRs	209	43	166
COMMON	CG8870	FBtr0082750	1071	0	0	no UTRs	1535	298	166	both UTRs	464	298	166
COMMON	CG33282	FBtr0113458	1383	0	0	no UTRs	1583	33	167	both UTRs	200	33	167
COMMON	CG13437	FBtr0086235	450	0	0	no UTRs	782	164	168	both UTRs	332	164	168
COMMON	CG13048	FBtr0075475	621	0	0	no UTRs	860	70	169	both UTRs	239	70	169
COMMON	CG32639	FBtr0073734	429	0	0	no UTRs	642	43	170	both UTRs	213	43	170
COMMON	CG8834	FBtr0087954	1608	0	0	no UTRs	1832	52	172	both UTRs	224	52	172
COMMON	CG15362	FBtr0077814	507	0	0	no UTRs	813	134	172	both UTRs	306	134	172
COMMON	CG32797	FBtr0070461	609	0	0	no UTRs	931	150	172	both UTRs	322	150	172
COMMON	CG16732	FBtr0084419	1560	0	0	no UTRs	1758	25	173	both UTRs	198	25	173
COMMON	CG15929	FBtr0070840	474	0	0	no UTRs	721	74	173	both UTRs	247	74	173
COMMON	CG15368	FBtr0071308	489	0	0	no UTRs	756	94	173	both UTRs	267	94	173
COMMON	CG14745	FBtr0088709	555	0	0	no UTRs	746	17	174	both UTRs	191	17	174
COMMON	CG13010	FBtr0074373	405	0	0	no UTRs	681	102	174	both UTRs	276	102	174
COMMON	CG6660	FBtr0084338	819	0	0	no UTRs	1112	119	174	both UTRs	293	119	174
COMMON	CG10559	FBtr0289942	1248	0	0	no UTRs	1435	12	175	both UTRs	187	12	175
COMMON	CG9571	FBtr0070032	783	0	0	no UTRs	981	23	175	both UTRs	198	23	175
COMMON	CG6449	FBtr0089570	738	0	0	no UTRs	1146	233	175	both UTRs	408	233	175
COMMON	CG6449	FBtr0089571	690	0	0	no UTRs	1098	233	175	both UTRs	408	233	175
COMMON	CG31077	FBtr0301977	2967	0	0	no UTRs	3149	6	176	both UTRs	182	6	176
COMMON	CG33177	FBtr0073962	504	0	0	no UTRs	862	182	176	both UTRs	358	182	176
COMMON	CG13562	FBtr0072135	945	0	0	no UTRs	1348	227	176	both UTRs	403	227	176
COMMON	CG15601	FBtr0074055	834	0	0	no UTRs	1078	67	177	both UTRs	244	67	177
COMMON	CG34021	FBtr0100076	486	0	0	no UTRs	760	97	177	both UTRs	274	97	177
COMMON	CG15646	FBtr0074062	1233	0	0	no UTRs	1798	388	177	both UTRs	565	388	177
COMMON	CG30128	FBtr0086479	738	0	0	no UTRs	972	56	178	both UTRs	234	56	178
COMMON	CG10474	FBtr0086561	1026	0	0	no UTRs	1273	69	178	both UTRs	247	69	178
COMMON	CG10969	FBtr0075946	2094	0	0	no UTRs	2348	76	178	both UTRs	254	76	178
COMMON	CG15269	FBtr0080704	1764	0	0	no UTRs	2122	180	178	both UTRs	358	180	178
COMMON	CG3818	FBtr0079831	462	0	0	no UTRs	711	69	180	both UTRs	249	69	180
COMMON	CG31159	FBtr0084270	2223	0	0	no UTRs	2481	78	180	both UTRs	258	78	180
COMMON	CG34112	FBtr0110805	243	0	0	no UTRs	636	213	180	both UTRs	393	213	180
COMMON	CG17283	FBtr0083437	1398	0	0	no UTRs	1585	6	181	both UTRs	187	6	181
COMMON	CG15202	FBtr0073438	348	0	0	no UTRs	668	139	181	both UTRs	320	139	181
COMMON	CG13492	FBtr0302446	8940	0	0	no UTRs	9183	61	182	both UTRs	243	61	182
COMMON	CG31962	FBtr0077466	963	0	0	no UTRs	1168	20	185	both UTRs	205	20	185
COMMON	CG32847	FBtr0075639	495	0	0	no UTRs	730	50	185	both UTRs	235	50	185
COMMON	CG14892	FBtr0083327	1329	0	0	no UTRs	2200	684	187	both UTRs	871	684	187
COMMON	CG34433	FBtr0112734	702	0	0	no UTRs	898	7	189	both UTRs	196	7	189
COMMON	CG30375	FBtr0088799	1197	0	0	no UTRs	1399	13	189	both UTRs	202	13	189
COMMON	CG15596	FBtr0078614	909	0	0	no UTRs	1167	69	189	both UTRs	258	69	189
COMMON	CG8337	FBtr0084956	417	0	0	no UTRs	676	70	189	both UTRs	259	70	189
COMMON	CG15171	FBtr0081139	348	0	0	no UTRs	667	130	189	both UTRs	319	130	189
COMMON	CG6142	FBtr0084987	1851	0	0	no UTRs	2161	120	190	both UTRs	310	120	190
COMMON	CG9903	FBtr0074297	1365	0	0	no UTRs	1628	71	192	both UTRs	263	71	192
COMMON	CG15674	FBtr0071659	1338	0	0	no UTRs	1809	279	192	both UTRs	471	279	192
COMMON	CG4103	FBtr0080727	861	0	0	no UTRs	1149	95	193	both UTRs	288	95	193
COMMON	CG17385	FBtr0087517	837	0	0	no UTRs	1192	161	194	both UTRs	355	161	194
COMMON	CG14760	FBtr0088794	1590	0	0	no UTRs	1818	33	195	both UTRs	228	33	195
COMMON	CG8667	FBtr0081514	1173	0	0	no UTRs	1411	43	195	both UTRs	238	43	195
COMMON	CG11838	FBtr0078078	4512	0	0	no UTRs	5024	317	195	both UTRs	512	317	195
COMMON	CG33557	FBtr0091534	453	0	0	no UTRs	674	25	196	both UTRs	221	25	196
COMMON	CG13653	FBtr0084804	708	0	0	no UTRs	937	33	196	both UTRs	229	33	196
COMMON	CG13226	FBtr0088108	714	0	0	no UTRs	953	43	196	both UTRs	239	43	196
COMMON	CG7423	FBtr0074704	375	0	0	no UTRs	682	111	196	both UTRs	307	111	196
COMMON	CG18157	FBtr0073919	594	0	0	no UTRs	907	117	196	both UTRs	313	117	196
COMMON	CG33299	FBtr0300213	582	0	0	no UTRs	825	45	198	both UTRs	243	45	198
COMMON	CG33552	FBtr0091522	474	0	0	no UTRs	788	116	198	both UTRs	314	116	198
COMMON	CG15046	FBtr0074628	1485	0	0	no UTRs	1817	134	198	both UTRs	332	134	198
COMMON	CG18268	FBtr0081772	1077	0	0	no UTRs	1432	156	199	both UTRs	355	156	199
COMMON	CG14695	FBtr0082335	870	0	0	no UTRs	1116	46	200	both UTRs	246	46	200
COMMON	CG6034	FBtr0075194	1440	0	0	no UTRs	1688	48	200	both UTRs	248	48	200
COMMON	CG13050	FBtr0075478	432	0	0	no UTRs	694	62	200	both UTRs	262	62	200
COMMON	CG31561	FBtr0078608	837	0	0	no UTRs	1061	23	201	both UTRs	224	23	201
COMMON	CG16995	FBtr0077758	441	0	0	no UTRs	721	79	201	both UTRs	280	79	201
COMMON	CG10262	FBtr0081262	768	0	0	no UTRs	1034	63	203	both UTRs	266	63	203
COMMON	CG15153	FBtr0081045	1095	0	0	no UTRs	1317	18	204	both UTRs	222	18	204
COMMON	CG11629	FBtr0085950	1392	0	0	no UTRs	1624	28	204	both UTRs	232	28	204
COMMON	CG15140	FBtr0302408	1008	0	0	no UTRs	1266	54	204	both UTRs	258	54	204
COMMON	CG15564	FBtr0085770	1536	0	0	no UTRs	1822	81	205	both UTRs	286	81	205
COMMON	CG4190	FBtr0076497	600	0	0	no UTRs	987	180	207	both UTRs	387	180	207
COMMON	CG11921	FBtr0084770	1119	0	0	no UTRs	1702	375	208	both UTRs	583	375	208
COMMON	CG32671	FBtr0073402	594	0	0	no UTRs	871	67	210	both UTRs	277	67	210
COMMON	CG32673	FBtr0071505	594	0	0	no UTRs	889	85	210	both UTRs	295	85	210
COMMON	CG32944	FBtr0290250	1731	0	0	no UTRs	2028	87	210	both UTRs	297	87	210
COMMON	CG32678	FBtr0071490	594	0	0	no UTRs	897	93	210	both UTRs	303	93	210
COMMON	CG15591	FBtr0078598	825	0	0	no UTRs	1135	100	210	both UTRs	310	100	210
COMMON	CG9077	FBtr0088189	396	0	0	no UTRs	744	137	211	both UTRs	348	137	211
COMMON	CG31636	FBtr0079324	942	0	0	no UTRs	1294	141	211	both UTRs	352	141	211
COMMON	CG3599	FBtr0070878	1662	0	0	no UTRs	1907	33	212	both UTRs	245	33	212
COMMON	CG14909	FBtr0083366	267	0	0	no UTRs	494	14	213	both UTRs	227	14	213
COMMON	CG6099	FBtr0084980	459	0	0	no UTRs	759	86	214	both UTRs	300	86	214
COMMON	CG34234	FBtr0112428	351	0	0	no UTRs	603	35	217	both UTRs	252	35	217
COMMON	CG34205	FBtr0112398	654	0	0	no UTRs	960	89	217	both UTRs	306	89	217
COMMON	CG15773	FBtr0070806	1437	0	0	no UTRs	1676	20	219	both UTRs	239	20	219
COMMON	CG14975	FBtr0073154	144	0	0	no UTRs	440	75	221	both UTRs	296	75	221
COMMON	CG1478	FBtr0071203	855	0	0	no UTRs	1116	38	223	both UTRs	261	38	223
COMMON	CG33235	FBtr0073545	4755	0	0	no UTRs	5028	50	223	both UTRs	273	50	223
COMMON	CG12826	FBtr0088943	393	0	0	no UTRs	717	101	223	both UTRs	324	101	223
COMMON	CG13012	FBtr0290216	390	0	0	no UTRs	733	120	223	both UTRs	343	120	223
COMMON	CG42470	FBtr0300308	276	0	0	no UTRs	527	25	226	both UTRs	251	25	226
COMMON	CG11997	FBtr0081972	1254	0	0	no UTRs	1525	45	226	both UTRs	271	45	226
COMMON	CG11835	FBtr0078076	2388	0	0	no UTRs	2716	102	226	both UTRs	328	102	226
COMMON	CG8072	FBtr0076295	744	0	0	no UTRs	1109	137	228	both UTRs	365	137	228
COMMON	CG14949	FBtr0072949	627	0	0	no UTRs	934	78	229	both UTRs	307	78	229
COMMON	CG31703	FBtr0085946	1320	0	0	no UTRs	1727	178	229	both UTRs	407	178	229
COMMON	CG15742	FBtr0073733	612	0	0	no UTRs	927	83	232	both UTRs	315	83	232
COMMON	CG9076	FBtr0088188	384	0	0	no UTRs	634	16	234	both UTRs	250	16	234
COMMON	CG14238	FBtr0085014	1572	0	0	no UTRs	1910	104	234	both UTRs	338	104	234
COMMON	CG14625	FBtr0070202	2271	0	0	no UTRs	2579	72	236	both UTRs	308	72	236
COMMON	CG34225	FBtr0112418	315	0	0	no UTRs	590	38	237	both UTRs	275	38	237
COMMON	CG3569	FBtr0072021	1197	0	0	no UTRs	1499	65	237	both UTRs	302	65	237
COMMON	CG14640	FBtr0078976	756	0	0	no UTRs	1067	72	239	both UTRs	311	72	239
COMMON	CG14961	FBtr0073069	2745	0	0	no UTRs	3063	79	239	both UTRs	318	79	239
COMMON	CG4582	FBtr0084896	1299	0	0	no UTRs	1758	215	244	both UTRs	459	215	244
COMMON	CG15927	FBtr0073647	570	0	0	no UTRs	955	140	245	both UTRs	385	140	245
COMMON	CG14540	FBtr0084948	1842	0	0	no UTRs	2284	197	245	both UTRs	442	197	245
COMMON	CG33510	FBtr0300360	1281	0	0	no UTRs	1566	39	246	both UTRs	285	39	246
COMMON	CG9500	FBtr0079280	819	0	0	no UTRs	1148	83	246	both UTRs	329	83	246
COMMON	CG14353	FBtr0075144	1128	0	0	no UTRs	1485	111	246	both UTRs	357	111	246
COMMON	CG13162	FBtr0087904	5934	0	0	no UTRs	6284	103	247	both UTRs	350	103	247
COMMON	CG13443	FBtr0086239	1311	0	0	no UTRs	1604	42	251	both UTRs	293	42	251
COMMON	CG17343	FBtr0081151	255	0	0	no UTRs	571	64	252	both UTRs	316	64	252
COMMON	CG9521	FBtr0073985	1866	0	0	no UTRs	2265	147	252	both UTRs	399	147	252
COMMON	CG34196	FBtr0112389	240	0	0	no UTRs	510	15	255	both UTRs	270	15	255
COMMON	CG7460	FBtr0075187	1461	0	0	no UTRs	2001	285	255	both UTRs	540	285	255
COMMON	CG14925	FBtr0080214	849	0	0	no UTRs	1211	103	259	both UTRs	362	103	259
COMMON	CG11529	FBtr0076005	864	0	0	no UTRs	1240	116	260	both UTRs	376	116	260
COMMON	CG13139	FBtr0080002	807	0	0	no UTRs	1266	198	261	both UTRs	459	198	261
COMMON	CG14118	FBtr0075870	1320	0	0	no UTRs	1637	55	262	both UTRs	317	55	262
COMMON	CG34399	FBtr0112650	4023	0	0	no UTRs	4706	418	265	both UTRs	683	418	265
COMMON	CG17028	FBtr0075515	855	0	0	no UTRs	1140	19	266	both UTRs	285	19	266
COMMON	CG17211	FBtr0080336	4065	0	0	no UTRs	5159	827	267	both UTRs	1094	827	267
COMMON	CG31268	FBtr0083390	1305	0	0	no UTRs	1588	15	268	both UTRs	283	15	268
COMMON	CG14323	FBtr0083498	633	0	0	no UTRs	914	12	269	both UTRs	281	12	269
COMMON	CG12972	FBtr0078403	1104	0	0	no UTRs	1606	232	270	both UTRs	502	232	270
COMMON	CG14223	FBtr0074758	1746	0	0	no UTRs	2455	439	270	both UTRs	709	439	270
COMMON	CG15725	FBtr0073685	2238	0	0	no UTRs	2853	344	271	both UTRs	615	344	271
COMMON	CG18302	FBtr0080095	1221	0	0	no UTRs	2144	651	272	both UTRs	923	651	272
COMMON	CG15008	FBtr0073252	567	0	0	no UTRs	890	42	281	both UTRs	323	42	281
COMMON	CG4252	FBtr0074271	7554	0	0	no UTRs	7899	63	282	both UTRs	345	63	282
COMMON	CG18823	FBtr0070171	321	0	0	no UTRs	667	64	282	both UTRs	346	64	282
COMMON	CG34261	FBtr0112456	447	0	0	no UTRs	796	65	284	both UTRs	349	65	284
COMMON	CG9642	FBtr0086973	1497	0	0	no UTRs	1790	6	287	both UTRs	293	6	287
COMMON	CG30076	FBtr0087513	1323	0	0	no UTRs	1829	219	287	both UTRs	506	219	287
COMMON	CG13888	FBtr0072585	1311	0	0	no UTRs	1868	267	290	both UTRs	557	267	290
COMMON	CG13712	FBtr0073364	354	0	0	no UTRs	682	34	294	both UTRs	328	34	294
COMMON	CG14321	FBtr0083511	366	0	0	no UTRs	702	40	296	both UTRs	336	40	296
COMMON	CG7809	FBtr0074895	1383	0	0	no UTRs	1797	118	296	both UTRs	414	118	296
COMMON	CG13711	FBtr0073347	384	0	0	no UTRs	826	146	296	both UTRs	442	146	296
COMMON	CG15169	FBtr0081136	1038	0	0	no UTRs	1390	55	297	both UTRs	352	55	297
COMMON	CG13287	FBtr0077027	1386	0	0	no UTRs	1787	103	298	both UTRs	401	103	298
COMMON	CG13192	FBtr0088031	972	0	0	no UTRs	1343	71	300	both UTRs	371	71	300
COMMON	CG15422	FBtr0077505	315	0	0	no UTRs	687	72	300	both UTRs	372	72	300
COMMON	CG17262	FBtr0077666	474	0	0	no UTRs	871	92	305	both UTRs	397	92	305
COMMON	CG12809	FBtr0082177	2088	0	0	no UTRs	2454	58	308	both UTRs	366	58	308
COMMON	CG10663	FBtr0113167	2247	0	0	no UTRs	2897	338	312	both UTRs	650	338	312
COMMON	CG5878	FBtr0300129	1188	0	0	no UTRs	1520	19	313	both UTRs	332	19	313
COMMON	CG31876	FBtr0079897	441	0	0	no UTRs	827	71	315	both UTRs	386	71	315
COMMON	CG17075	FBtr0078142	2907	0	0	no UTRs	4040	817	316	both UTRs	1133	817	316
COMMON	CG8515	FBtr0087924	573	0	0	no UTRs	990	100	317	both UTRs	417	100	317
COMMON	CG5863	FBtr0083439	1188	0	0	no UTRs	1573	67	318	both UTRs	385	67	318
COMMON	CG42302	FBtr0299682	366	0	0	no UTRs	759	75	318	both UTRs	393	75	318
COMMON	CG8784	FBtr0082745	1983	0	0	no UTRs	2752	449	320	both UTRs	769	449	320
COMMON	CG10006	FBtr0113171	1719	0	0	no UTRs	2225	183	323	both UTRs	506	183	323
COMMON	CG6318	FBtr0074592	753	0	0	no UTRs	1132	55	324	both UTRs	379	55	324
COMMON	CG13231	FBtr0088203	303	0	0	no UTRs	707	79	325	both UTRs	404	79	325
COMMON	CG13721	FBtr0073328	321	0	0	no UTRs	765	119	325	both UTRs	444	119	325
COMMON	CG13465	FBtr0075674	237	0	0	no UTRs	602	39	326	both UTRs	365	39	326
COMMON	CG42329	FBtr0299796	2076	0	0	no UTRs	2477	70	331	both UTRs	401	70	331
COMMON	CG3277	FBtr0114460	2370	0	0	no UTRs	3475	773	332	both UTRs	1105	773	332
COMMON	CG9906	FBtr0074299	1920	0	0	no UTRs	2449	194	335	both UTRs	529	194	335
COMMON	CG14387	FBtr0082683	660	0	0	no UTRs	1095	99	336	both UTRs	435	99	336
COMMON	CG9033	FBtr0088151	720	0	0	no UTRs	1208	150	338	both UTRs	488	150	338
COMMON	CG14418	FBtr0070565	984	0	0	no UTRs	1352	28	340	both UTRs	368	28	340
COMMON	CG17446	FBtr0071327	1992	0	0	no UTRs	2404	71	341	both UTRs	412	71	341
COMMON	CG11029	FBtr0079136	1344	0	0	no UTRs	1805	120	341	both UTRs	461	120	341
COMMON	CG3675	FBtr0077476	1068	0	0	no UTRs	1436	25	343	both UTRs	368	25	343
COMMON	CG15594	FBtr0078604	972	0	0	no UTRs	1454	134	348	both UTRs	482	134	348
COMMON	CG13694	FBtr0078160	405	0	0	no UTRs	1124	371	348	both UTRs	719	371	348
COMMON	CG15365	FBtr0071357	2466	0	0	no UTRs	3310	495	349	both UTRs	844	495	349
COMMON	CG15909	FBtr0086122	1059	0	0	no UTRs	1465	53	353	both UTRs	406	53	353
COMMON	CG33061	FBtr0113448	849	0	0	no UTRs	1268	63	356	both UTRs	419	63	356
COMMON	CG15047	FBtr0074596	525	0	0	no UTRs	911	29	357	both UTRs	386	29	357
COMMON	CG10642	FBtr0077157	2034	0	0	no UTRs	2529	138	357	both UTRs	495	138	357
COMMON	CG11310	FBtr0078409	384	0	0	no UTRs	876	133	359	both UTRs	492	133	359
COMMON	CG11898	FBtr0273260	3963	0	0	no UTRs	4472	150	359	both UTRs	509	150	359
COMMON	CG11340	FBtr0085766	1581	0	0	no UTRs	2244	302	361	both UTRs	663	302	361
COMMON	CG14190	FBtr0074663	2007	0	0	no UTRs	2489	110	372	both UTRs	482	110	372
COMMON	CG14182	FBtr0074913	507	0	0	no UTRs	932	50	375	both UTRs	425	50	375
COMMON	CG5485	FBtr0075153	2229	0	0	no UTRs	3553	944	380	both UTRs	1324	944	380
COMMON	CG34323	FBtr0112525	339	0	0	no UTRs	772	51	382	both UTRs	433	51	382
COMMON	CG13558	FBtr0072056	588	0	0	no UTRs	1052	81	383	both UTRs	464	81	383
COMMON	CG18095	FBtr0080606	1647	0	0	no UTRs	2036	5	384	both UTRs	389	5	384
COMMON	CG12725	FBtr0073788	492	0	0	no UTRs	1025	149	384	both UTRs	533	149	384
COMMON	CG11202	FBtr0071244	2100	0	0	no UTRs	3067	575	392	both UTRs	967	575	392
COMMON	CG2914	FBtr0112854	918	0	0	no UTRs	1603	287	398	both UTRs	685	287	398
COMMON	CG15756	FBtr0073783	897	0	0	no UTRs	1369	73	399	both UTRs	472	73	399
COMMON	CG16766	FBtr0083512	1761	0	0	no UTRs	2514	341	412	both UTRs	753	341	412
COMMON	CG13876	FBtr0072484	864	0	0	no UTRs	1337	58	415	both UTRs	473	58	415
COMMON	CG9753	FBtr0085581	2325	0	0	no UTRs	3527	783	419	both UTRs	1202	783	419
COMMON	CG6978	FBtr0070715	1440	0	0	no UTRs	1985	123	422	both UTRs	545	123	422
COMMON	CG8641	FBtr0076931	1305	0	0	no UTRs	2288	557	426	both UTRs	983	557	426
COMMON	CG9361	FBtr0082045	1023	0	0	no UTRs	1727	276	428	both UTRs	704	276	428
COMMON	CG14627	FBtr0070199	813	0	0	no UTRs	1430	182	435	both UTRs	617	182	435
COMMON	CG14797	FBtr0273400	591	0	0	no UTRs	1470	444	435	both UTRs	879	444	435
COMMON	CG3723	FBtr0273236	13461	0	0	no UTRs	13980	80	439	both UTRs	519	80	439
COMMON	CG13955	FBtr0088551	981	0	0	no UTRs	1493	66	446	both UTRs	512	66	446
COMMON	CG6026	FBtr0273301	4668	0	0	no UTRs	5461	343	450	both UTRs	793	343	450
COMMON	CG1924	FBtr0073634	1713	0	0	no UTRs	2187	19	455	both UTRs	474	19	455
COMMON	CG9472	FBtr0074982	2187	0	0	no UTRs	2673	29	457	both UTRs	486	29	457
COMMON	CG5984	FBtr0085181	816	0	0	no UTRs	1447	174	457	both UTRs	631	174	457
COMMON	CG13976	FBtr0085184	1176	0	0	no UTRs	1919	279	464	both UTRs	743	279	464
COMMON	CG10505	FBtr0071619	3939	0	0	no UTRs	4426	15	472	both UTRs	487	15	472
COMMON	CG17570	FBtr0081375	405	0	0	no UTRs	1006	125	476	both UTRs	601	125	476
COMMON	CG3921	FBtr0077496	9348	0	0	no UTRs	10106	277	481	both UTRs	758	277	481
COMMON	CG13209	FBtr0088120	4881	0	0	no UTRs	5895	528	486	both UTRs	1014	528	486
COMMON	CG13209	FBtr0273343	4902	0	0	no UTRs	6113	725	486	both UTRs	1211	725	486
COMMON	CG15874	FBtr0072356	843	0	0	no UTRs	1390	37	510	both UTRs	547	37	510
COMMON	CG8394	FBtr0087577	1650	0	0	no UTRs	2700	528	522	both UTRs	1050	528	522
COMMON	CG4583	FBtr0113248	3225	0	0	no UTRs	4034	277	532	both UTRs	809	277	532
COMMON	CG15546	FBtr0085718	1233	0	0	no UTRs	1822	52	537	both UTRs	589	52	537
COMMON	CG13332	FBtr0087674	426	0	0	no UTRs	1072	102	544	both UTRs	646	102	544
COMMON	CG31741	FBtr0081032	1476	0	0	no UTRs	2046	12	558	both UTRs	570	12	558
COMMON	CG14829	FBtr0273403	660	0	0	no UTRs	1257	23	574	both UTRs	597	23	574
COMMON	CG42276	FBtr0299635	4581	0	0	no UTRs	6579	1383	615	both UTRs	1998	1383	615
COMMON	CG14369	FBtr0082789	339	0	0	no UTRs	1026	43	644	both UTRs	687	43	644
COMMON	CG31812	FBtr0290062	702	0	0	no UTRs	1369	1	666	both UTRs	667	1	666
COMMON	CG2901	FBtr0070605	1950	0	0	no UTRs	2721	105	666	both UTRs	771	105	666
COMMON	CG30106	FBtr0086893	1500	0	0	no UTRs	2642	458	684	both UTRs	1142	458	684
COMMON	CG5988	FBtr0300182	1113	0	0	no UTRs	1980	173	694	both UTRs	867	173	694
COMMON	CG6324	FBtr0074037	2751	0	0	no UTRs	3563	107	705	both UTRs	812	107	705
COMMON	CG42487	FBtr0300439	930	0	0	no UTRs	1718	70	718	both UTRs	788	70	718
COMMON	CG15595	FBtr0078605	633	0	0	no UTRs	1518	165	720	both UTRs	885	165	720
COMMON	CG34190	FBtr0112383	309	0	0	no UTRs	1100	41	750	both UTRs	791	41	750
COMMON	CG7345	FBtr0075748	1167	0	0	no UTRs	2335	395	773	both UTRs	1168	395	773
COMMON	CG6794	FBtr0301577	2964	0	0	no UTRs	4306	564	778	both UTRs	1342	564	778
COMMON	CG32845	FBtr0072518	1161	0	0	no UTRs	1972	21	790	both UTRs	811	21	790
COMMON	CG2412	FBtr0301527	1011	0	0	no UTRs	1918	103	804	both UTRs	907	103	804
COMMON	CG32121	FBtr0113424	1947	0	0	no UTRs	2820	46	827	both UTRs	873	46	827
COMMON	CG18420	FBtr0080687	900	0	0	no UTRs	1857	105	852	both UTRs	957	105	852
COMMON	CG1705	FBtr0073521	2151	0	0	no UTRs	3756	744	861	both UTRs	1605	744	861
COMMON	CG15899	FBtr0089393	9567	0	0	no UTRs	10842	400	875	both UTRs	1275	400	875
COMMON	CG15899	FBtr0112953	9618	0	0	no UTRs	10893	400	875	both UTRs	1275	400	875
COMMON	CG32133	FBtr0075784	6885	0	0	no UTRs	8068	277	906	both UTRs	1183	277	906
COMMON	CG15356	FBtr0077869	3072	0	0	no UTRs	4294	143	1079	both UTRs	1222	143	1079
COMMON	CG31062	FBtr0085168	2820	0	0	no UTRs	5651	1748	1083	both UTRs	2831	1748	1083
COMMON	CG3895	FBtr0070433	4614	0	0	no UTRs	5821	68	1139	both UTRs	1207	68	1139
COMMON	CG14200	FBtr0074721	6114	0	0	no UTRs	8091	807	1170	both UTRs	1977	807	1170
COMMON	CG34135	FBtr0110905	417	0	0	no UTRs	3470	1826	1227	both UTRs	3053	1826	1227
COMMON	CG7036	FBtr0072532	9726	0	0	no UTRs	11796	728	1342	both UTRs	2070	728	1342
COMMON	CG30274	FBtr0071888	1407	0	0	no UTRs	2879	97	1375	both UTRs	1472	97	1375
COMMON	CG9637	FBtr0301654	1227	0	0	no UTRs	3724	1112	1385	both UTRs	2497	1112	1385
COMMON	CG13685	FBtr0076809	750	0	0	no UTRs	2456	273	1433	both UTRs	1706	273	1433
COMMON	CG42402	FBtr0301942	2214	0	0	no UTRs	4016	307	1495	both UTRs	1802	307	1495
COMMON	CG13300	FBtr0077007	1167	0	0	no UTRs	4303	1430	1706	both UTRs	3136	1430	1706
COMMON	CG13011	FBtr0074318	531	0	0	no UTRs	2271	18	1722	both UTRs	1740	18	1722
COMMON	CG42488	FBtr0300440	312	0	0	no UTRs	2158	68	1778	both UTRs	1846	68	1778
COMMON	CG32651	FBtr0073672	1857	0	0	no UTRs	3719	72	1790	both UTRs	1862	72	1790
COMMON	CG14535	FBtr0079564	3396	0	0	no UTRs	5606	297	1913	both UTRs	2210	297	1913
COMMON	CG15894	FBtr0070901	4632	0	0	no UTRs	6928	321	1975	both UTRs	2296	321	1975
COMMON	CG15894	FBtr0112955	4797	0	0	no UTRs	7114	342	1975	both UTRs	2317	342	1975
COMMON	CG15803	FBtr0302308	2637	0	0	no UTRs	5262	617	2008	both UTRs	2625	617	2008
COMMON	CG32490	FBtr0078902	417	0	0	no UTRs	2888	454	2017	both UTRs	2471	454	2017
COMMON	CG15431	FBtr0077459	3081	0	0	no UTRs	5748	530	2137	both UTRs	2667	530	2137
COMMON	CG1978	FBtr0088503	1137	0	0	no UTRs	3461	73	2251	both UTRs	2324	73	2251
COMMON	CG1804	FBtr0085821	2511	0	0	no UTRs	6616	1068	3037	both UTRs	4105	1068	3037
COMMON	CG16779	FBtr0082125	5943	0	0	no UTRs	10118	1095	3080	both UTRs	4175	1095	3080
COMMON	CG31062	FBtr0289998	2790	0	0	no UTRs	11301	1326	7185	both UTRs	8511	1326	7185
COMMON	CG33680	FBtr0091660	838	0	1	no 5'UTR	837	0	0	no UTRs	-1	0	-1
COMMON	CG42649	FBtr0302392	468	0	249	no 5'UTR	219	0	0	no UTRs	-249	0	-249
COMMON	CG42356	FBtr0299955	1270	0	1	no 5'UTR	1270	0	1	no 5'UTR	0	0	0
COMMON	CG42633	FBtr0302274	1126	0	1	no 5'UTR	1126	0	1	no 5'UTR	0	0	0
COMMON	CG6052	FBtr0075195	5104	0	1	no 5'UTR	5104	0	1	no 5'UTR	0	0	0
COMMON	CG7476	FBtr0076726	1477	0	1	no 5'UTR	1477	0	1	no 5'UTR	0	0	0
COMMON	CG7476	FBtr0076727	1429	0	1	no 5'UTR	1429	0	1	no 5'UTR	0	0	0
COMMON	CG11289	FBtr0289952	1513	0	4	no 5'UTR	1513	0	4	no 5'UTR	0	0	0
COMMON	CG42590	FBtr0301744	855	0	12	no 5'UTR	855	0	12	no 5'UTR	0	0	0
COMMON	CG30098	FBtr0087168	809	0	14	no 5'UTR	809	0	14	no 5'UTR	0	0	0
COMMON	CG34402	FBtr0112654	2113	0	25	no 5'UTR	2110	0	22	no 5'UTR	-3	0	-3
COMMON	CG1176	FBtr0300016	698	0	32	no 5'UTR	782	0	116	no 5'UTR	84	0	84
COMMON	CG42391	FBtr0300042	795	0	33	no 5'UTR	795	0	33	no 5'UTR	0	0	0
COMMON	CG4734	FBtr0087754	1011	0	33	no 5'UTR	1011	0	33	no 5'UTR	0	0	0
COMMON	CG6839	FBtr0075069	1327	0	34	no 5'UTR	1325	0	32	no 5'UTR	-2	0	-2
COMMON	CG33478	FBtr0088331	1195	0	40	no 5'UTR	1195	0	40	no 5'UTR	0	0	0
COMMON	CG8252	FBtr0088682	920	0	41	no 5'UTR	918	0	39	no 5'UTR	-2	0	-2
COMMON	CG12558	FBtr0085311	940	0	43	no 5'UTR	940	0	43	no 5'UTR	0	0	0
COMMON	CG18558	FBtr0273251	1813	0	46	no 5'UTR	1813	0	46	no 5'UTR	0	0	0
COMMON	CG32433	FBtr0078281	1396	0	46	no 5'UTR	1396	0	46	no 5'UTR	0	0	0
COMMON	CG33160	FBtr0073102	825	0	48	no 5'UTR	825	0	48	no 5'UTR	0	0	0
COMMON	CG10116	FBtr0075824	920	0	50	no 5'UTR	918	0	48	no 5'UTR	-2	0	-2
COMMON	CG42584	FBtr0301607	1991	0	50	no 5'UTR	1991	0	50	no 5'UTR	0	0	0
COMMON	CG4432	FBtr0300291	1048	0	58	no 5'UTR	1048	0	58	no 5'UTR	0	0	0
COMMON	CG18765	FBtr0113346	1242	0	60	no 5'UTR	1241	0	59	no 5'UTR	-1	0	-1
COMMON	CG17575	FBtr0087819	936	0	60	no 5'UTR	936	0	60	no 5'UTR	0	0	0
COMMON	CG14405	FBtr0081452	659	0	62	no 5'UTR	659	0	62	no 5'UTR	0	0	0
COMMON	CG17143	FBtr0072526	929	0	62	no 5'UTR	929	0	62	no 5'UTR	0	0	0
COMMON	CG17143	FBtr0072527	926	0	62	no 5'UTR	926	0	62	no 5'UTR	0	0	0
COMMON	CG32483	FBtr0072608	1382	0	62	no 5'UTR	1382	0	62	no 5'UTR	0	0	0
COMMON	CG32277	FBtr0073103	851	0	65	no 5'UTR	850	0	64	no 5'UTR	-1	0	-1
COMMON	CG34452	FBtr0299517	1027	0	70	no 5'UTR	1027	0	70	no 5'UTR	0	0	0
COMMON	CG13449	FBtr0075590	1785	0	72	no 5'UTR	1781	0	68	no 5'UTR	-4	0	-4
COMMON	CG11470	FBtr0085471	770	0	77	no 5'UTR	727	0	34	no 5'UTR	-43	0	-43
COMMON	CG3206	FBtr0070397	1276	0	82	no 5'UTR	1267	0	73	no 5'UTR	-9	0	-9
COMMON	CG11891	FBtr0300132	1337	0	82	no 5'UTR	1337	0	82	no 5'UTR	0	0	0
COMMON	CG11598	FBtr0110781	1250	0	83	no 5'UTR	1248	0	81	no 5'UTR	-2	0	-2
COMMON	CG10163	FBtr0077009	1220	0	83	no 5'UTR	1220	0	83	no 5'UTR	0	0	0
COMMON	CG32258	FBtr0073200	1473	0	90	no 5'UTR	1468	0	85	no 5'UTR	-5	0	-5
COMMON	CG34002	FBtr0302155	1148	0	95	no 5'UTR	1148	0	95	no 5'UTR	0	0	0
COMMON	CG7367	FBtr0301129	1265	0	95	no 5'UTR	1265	0	95	no 5'UTR	0	0	0
COMMON	CG14176	FBtr0076420	1362	0	96	no 5'UTR	1362	0	96	no 5'UTR	0	0	0
COMMON	CG32702	FBtr0273437	11349	0	96	no 5'UTR	11349	0	96	no 5'UTR	0	0	0
COMMON	CG9111	FBtr0072629	487	0	97	no 5'UTR	487	0	97	no 5'UTR	0	0	0
COMMON	CG42272	FBtr0299616	1862	0	107	no 5'UTR	1862	0	107	no 5'UTR	0	0	0
COMMON	CG31174	FBtr0084154	721	0	109	no 5'UTR	721	0	109	no 5'UTR	0	0	0
COMMON	CG42292	FBtr0299672	1983	0	117	no 5'UTR	1983	0	117	no 5'UTR	0	0	0
COMMON	CG12386	FBtr0088163	911	0	122	no 5'UTR	911	0	122	no 5'UTR	0	0	0
COMMON	CG13361	FBtr0070149	1565	0	128	no 5'UTR	1565	0	128	no 5'UTR	0	0	0
COMMON	CG33642	FBtr0091619	702	0	138	no 5'UTR	702	0	138	no 5'UTR	0	0	0
COMMON	CG7313	FBtr0075129	699	0	144	no 5'UTR	699	0	144	no 5'UTR	0	0	0
COMMON	CG42478	FBtr0300313	399	0	150	no 5'UTR	399	0	150	no 5'UTR	0	0	0
COMMON	CG32383	FBtr0300363	915	0	153	no 5'UTR	915	0	153	no 5'UTR	0	0	0
COMMON	CG17116	FBtr0080123	1402	0	160	no 5'UTR	1402	0	160	no 5'UTR	0	0	0
COMMON	CG14400	FBtr0081449	905	0	164	no 5'UTR	905	0	164	no 5'UTR	0	0	0
COMMON	CG15534	FBtr0085644	2166	0	165	no 5'UTR	2164	0	163	no 5'UTR	-2	0	-2
COMMON	CG10486	FBtr0114644	2288	0	167	no 5'UTR	2288	0	167	no 5'UTR	0	0	0
COMMON	CG11406	FBtr0100169	1361	0	170	no 5'UTR	1361	0	170	no 5'UTR	0	0	0
COMMON	CG14861	FBtr0083023	1268	0	173	no 5'UTR	1265	0	170	no 5'UTR	-3	0	-3
COMMON	CG33641	FBtr0091618	721	0	175	no 5'UTR	721	0	175	no 5'UTR	0	0	0
COMMON	CG34453	FBtr0299518	705	0	177	no 5'UTR	705	0	177	no 5'UTR	0	0	0
COMMON	CG15865	FBtr0074375	3434	0	179	no 5'UTR	3429	0	174	no 5'UTR	-5	0	-5
COMMON	CG13788	FBtr0079458	1542	0	183	no 5'UTR	1541	0	182	no 5'UTR	-1	0	-1
COMMON	CG13788	FBtr0079460	1596	0	183	no 5'UTR	1595	0	182	no 5'UTR	-1	0	-1
COMMON	CG13788	FBtr0079461	1506	0	183	no 5'UTR	1505	0	182	no 5'UTR	-1	0	-1
COMMON	CG13788	FBtr0079462	1527	0	183	no 5'UTR	1526	0	182	no 5'UTR	-1	0	-1
COMMON	CG6761	FBtr0076414	2854	0	184	no 5'UTR	2854	0	184	no 5'UTR	0	0	0
COMMON	CG11637	FBtr0075065	741	0	195	no 5'UTR	741	0	195	no 5'UTR	0	0	0
COMMON	CG1231	FBtr0072546	1243	0	205	no 5'UTR	1243	0	205	no 5'UTR	0	0	0
COMMON	CG33117	FBtr0081309	613	0	208	no 5'UTR	522	0	117	no 5'UTR	-91	0	-91
COMMON	CG32382	FBtr0300362	975	0	213	no 5'UTR	975	0	213	no 5'UTR	0	0	0
COMMON	CG33710	FBtr0091698	715	0	226	no 5'UTR	715	0	226	no 5'UTR	0	0	0
COMMON	CG7709	FBtr0083687	3081	0	228	no 5'UTR	3111	0	258	no 5'UTR	30	0	30
COMMON	CG34412	FBtr0112680	4624	0	232	no 5'UTR	4624	0	232	no 5'UTR	0	0	0
COMMON	CG33679	FBtr0091659	755	0	233	no 5'UTR	755	0	233	no 5'UTR	0	0	0
COMMON	CG13239	FBtr0078548	704	0	245	no 5'UTR	704	0	245	no 5'UTR	0	0	0
COMMON	CG2140	FBtr0088906	692	0	320	no 5'UTR	692	0	320	no 5'UTR	0	0	0
COMMON	CG18606	FBtr0300592	1013	0	344	no 5'UTR	1013	0	344	no 5'UTR	0	0	0
COMMON	CG10741	FBtr0075811	1957	0	349	no 5'UTR	2045	0	437	no 5'UTR	88	0	88
COMMON	CG1149	FBtr0081585	3262	0	364	no 5'UTR	3262	0	364	no 5'UTR	0	0	0
COMMON	CG6145	FBtr0300192	1826	0	374	no 5'UTR	1843	0	391	no 5'UTR	17	0	17
COMMON	CG30456	FBtr0273337	1738	0	406	no 5'UTR	1738	0	406	no 5'UTR	0	0	0
COMMON	CG12645	FBtr0112973	1109	0	488	no 5'UTR	1107	0	486	no 5'UTR	-2	0	-2
COMMON	CG14367	FBtr0082819	1453	0	520	no 5'UTR	1204	0	271	no 5'UTR	-249	0	-249
COMMON	CG2822	FBtr0289989	2428	0	568	no 5'UTR	2428	0	568	no 5'UTR	0	0	0
COMMON	CG12303	FBtr0076294	2295	0	570	no 5'UTR	2295	0	570	no 5'UTR	0	0	0
COMMON	CG11759	FBtr0289954	3440	0	602	no 5'UTR	3440	0	602	no 5'UTR	0	0	0
COMMON	CG8114	FBtr0112817	3313	0	610	no 5'UTR	3318	0	615	no 5'UTR	5	0	5
COMMON	CG10574	FBtr0112935	1581	0	648	no 5'UTR	1574	0	641	no 5'UTR	-7	0	-7
COMMON	CG42446	FBtr0300198	1076	0	704	no 5'UTR	1076	0	704	no 5'UTR	0	0	0
COMMON	CG6824	FBtr0070739	4433	0	764	no 5'UTR	5518	0	1849	no 5'UTR	1085	0	1085
COMMON	CG42526	FBtr0300855	1598	0	860	no 5'UTR	1598	0	860	no 5'UTR	0	0	0
COMMON	CG42320	FBtr0299747	4720	0	1030	no 5'UTR	4720	0	1030	no 5'UTR	0	0	0
COMMON	CG42301	FBtr0299681	3192	0	1170	no 5'UTR	3192	0	1170	no 5'UTR	0	0	0
COMMON	CG10197	FBtr0112810	3339	0	1269	no 5'UTR	3339	0	1269	no 5'UTR	0	0	0
COMMON	CG10706	FBtr0301954	3484	0	1426	no 5'UTR	3484	0	1426	no 5'UTR	0	0	0
COMMON	CG32451	FBtr0113437	4697	0	1703	no 5'UTR	3742	0	748	no 5'UTR	-955	0	-955
COMMON	CG14330	FBtr0083443	4797	0	4527	no 5'UTR	887	0	617	no 5'UTR	-3910	0	-3910
COMMON	CG7056	FBtr0084037	973	0	1	no 5'UTR	1267	243	52	both UTRs	294	243	51
COMMON	CG34333	FBtr0112535	1738	0	1	no 5'UTR	1832	23	72	both UTRs	94	23	71
COMMON	CG15800	FBtr0072245	475	0	1	no 5'UTR	614	35	105	both UTRs	139	35	104
COMMON	CG12526	FBtr0076375	1226	0	2	no 5'UTR	1497	221	52	both UTRs	271	221	50
COMMON	CG34320	FBtr0112522	309	0	3	no 5'UTR	382	73	3	both UTRs	73	73	0
COMMON	CG8519	FBtr0076942	627	0	3	no 5'UTR	1303	623	56	both UTRs	676	623	53
COMMON	CG4052	FBtr0070815	441	0	3	no 5'UTR	605	54	113	both UTRs	164	54	110
COMMON	CG2709	FBtr0070486	719	0	5	no 5'UTR	827	29	84	both UTRs	108	29	79
COMMON	CG32136	FBtr0075751	1094	0	5	no 5'UTR	1564	205	270	both UTRs	470	205	265
COMMON	CG12231	FBtr0074779	558	0	6	no 5'UTR	711	121	38	both UTRs	153	121	32
COMMON	CG7631	FBtr0080754	771	0	6	no 5'UTR	813	6	42	both UTRs	42	6	36
COMMON	CG30069	FBtr0087530	12050	0	11	no 5'UTR	12808	615	154	both UTRs	758	615	143
COMMON	CG13787	FBtr0079463	1369	0	16	no 5'UTR	1417	43	21	both UTRs	48	43	5
COMMON	CG18557	FBtr0077689	1050	0	18	no 5'UTR	1073	23	18	both UTRs	23	23	0
COMMON	CG9728	FBtr0085688	1633	0	19	no 5'UTR	1737	104	19	both UTRs	104	104	0
COMMON	CG14549	FBtr0084975	707	0	20	no 5'UTR	773	56	30	both UTRs	66	56	10
COMMON	CG40305	FBtr0299926	1296	0	20	no 5'UTR	2001	569	156	both UTRs	705	569	136
COMMON	CG33985	FBtr0100030	855	0	21	no 5'UTR	860	5	21	both UTRs	5	5	0
COMMON	CG10692	FBtr0110911	1060	0	22	no 5'UTR	1114	61	15	both UTRs	54	61	-7
COMMON	CG34010	FBtr0100065	859	0	22	no 5'UTR	876	17	22	both UTRs	17	17	0
COMMON	CG31189	FBtr0300817	800	0	23	no 5'UTR	831	31	23	both UTRs	31	31	0
COMMON	CG16888	FBtr0080572	533	0	23	no 5'UTR	557	22	25	both UTRs	24	22	2
COMMON	CG33259	FBtr0075615	383	0	23	no 5'UTR	436	17	59	both UTRs	53	17	36
COMMON	CG8395	FBtr0087206	915	0	24	no 5'UTR	981	70	20	both UTRs	66	70	-4
COMMON	CG4271	FBtr0077756	753	0	24	no 5'UTR	764	11	24	both UTRs	11	11	0
COMMON	CG14688	FBtr0113215	891	0	24	no 5'UTR	1165	148	150	both UTRs	274	148	126
COMMON	CG2932	FBtr0070735	962	0	26	no 5'UTR	1032	71	25	both UTRs	70	71	-1
COMMON	CG11113	FBtr0113048	445	0	28	no 5'UTR	453	9	27	both UTRs	8	9	-1
COMMON	CG32985	FBtr0079757	1886	0	29	no 5'UTR	1962	84	21	both UTRs	76	84	-8
COMMON	CG42316	FBtr0299723	3443	0	29	no 5'UTR	3963	520	29	both UTRs	520	520	0
COMMON	CG8087	FBtr0082983	461	0	32	no 5'UTR	483	23	31	both UTRs	22	23	-1
COMMON	CG15873	FBtr0072357	928	0	34	no 5'UTR	1007	86	27	both UTRs	79	86	-7
COMMON	CG12351	FBtr0088124	796	0	34	no 5'UTR	810	14	34	both UTRs	14	14	0
COMMON	CG4725	FBtr0084319	2262	0	36	no 5'UTR	2267	5	36	both UTRs	5	5	0
COMMON	CG34147	FBtr0111011	282	0	36	no 5'UTR	327	45	36	both UTRs	45	45	0
COMMON	CG8693	FBtr0088748	1777	0	37	no 5'UTR	1786	9	37	both UTRs	9	9	0
COMMON	CG5225	FBtr0083389	1822	0	37	no 5'UTR	1835	13	37	both UTRs	13	13	0
COMMON	CG31327	FBtr0082904	2623	0	37	no 5'UTR	2719	96	37	both UTRs	96	96	0
COMMON	CG34132	FBtr0110879	294	0	39	no 5'UTR	535	146	134	both UTRs	241	146	95
COMMON	CG12275	FBtr0085194	532	0	40	no 5'UTR	604	76	36	both UTRs	72	76	-4
COMMON	CG14620	FBtr0077345	1228	0	40	no 5'UTR	1358	134	36	both UTRs	130	134	-4
COMMON	CG10140	FBtr0075853	934	0	40	no 5'UTR	969	35	40	both UTRs	35	35	0
COMMON	CG18635	FBtr0089557	1990	0	40	no 5'UTR	2073	83	40	both UTRs	83	83	0
COMMON	CG8141	FBtr0082734	760	0	40	no 5'UTR	862	102	40	both UTRs	102	102	0
COMMON	CG10654	FBtr0075971	1202	0	41	no 5'UTR	1337	130	46	both UTRs	135	130	5
COMMON	CG11112	FBtr0113047	636	0	42	no 5'UTR	676	44	38	both UTRs	40	44	-4
COMMON	CG42388	FBtr0300000	3720	0	42	no 5'UTR	3916	196	42	both UTRs	196	196	0
COMMON	CG34182	FBtr0112375	275	0	44	no 5'UTR	365	90	44	both UTRs	90	90	0
COMMON	CG9527	FBtr0114603	2224	0	49	no 5'UTR	2237	13	49	both UTRs	13	13	0
COMMON	CG13086	FBtr0081197	598	0	49	no 5'UTR	617	19	49	both UTRs	19	19	0
COMMON	CG14341	FBtr0077964	594	0	51	no 5'UTR	646	54	49	both UTRs	52	54	-2
COMMON	CG42482	FBtr0300317	300	0	51	no 5'UTR	319	19	51	both UTRs	19	19	0
COMMON	CG34202	FBtr0112395	1072	0	52	no 5'UTR	1091	19	52	both UTRs	19	19	0
COMMON	CG34425	FBtr0112726	1653	0	54	no 5'UTR	1754	102	53	both UTRs	101	102	-1
COMMON	CG18094	FBtr0081243	1138	0	55	no 5'UTR	1196	63	50	both UTRs	58	63	-5
COMMON	CG30042	FBtr0087914	835	0	55	no 5'UTR	852	17	55	both UTRs	17	17	0
COMMON	CG12115	FBtr0071341	848	0	56	no 5'UTR	869	24	53	both UTRs	21	24	-3
COMMON	CG31821	FBtr0080809	1340	0	56	no 5'UTR	1373	33	56	both UTRs	33	33	0
COMMON	CG13125	FBtr0079898	1758	0	57	no 5'UTR	1763	5	57	both UTRs	5	5	0
COMMON	CG3217	FBtr0072604	1233	0	57	no 5'UTR	1289	4	109	both UTRs	56	4	52
COMMON	CG6969	FBtr0084303	2551	0	58	no 5'UTR	2619	68	58	both UTRs	68	68	0
COMMON	CG10489	FBtr0077081	1638	0	60	no 5'UTR	1688	56	54	both UTRs	50	56	-6
COMMON	CG15666	FBtr0300455	2934	0	60	no 5'UTR	2947	13	60	both UTRs	13	13	0
COMMON	CG8100	FBtr0075779	2008	0	61	no 5'UTR	2021	13	61	both UTRs	13	13	0
COMMON	CG13402	FBtr0089267	847	0	61	no 5'UTR	1084	100	198	both UTRs	237	100	137
COMMON	CG14850	FBtr0082955	540	0	63	no 5'UTR	587	47	63	both UTRs	47	47	0
COMMON	CG10789	FBtr0070538	238	0	64	no 5'UTR	267	32	61	both UTRs	29	32	-3
COMMON	CG7980	FBtr0301528	898	0	64	no 5'UTR	922	24	64	both UTRs	24	24	0
COMMON	CG8527	FBtr0112998	1840	0	64	no 5'UTR	1959	93	90	both UTRs	119	93	26
COMMON	CG6908	FBtr0082437	1415	0	65	no 5'UTR	1439	28	61	both UTRs	24	28	-4
COMMON	CG1126	FBtr0078872	1212	0	66	no 5'UTR	1228	16	66	both UTRs	16	16	0
COMMON	CG9386	FBtr0082115	1633	0	67	no 5'UTR	1652	19	67	both UTRs	19	19	0
COMMON	CG33017	FBtr0087135	4961	0	68	no 5'UTR	5159	198	68	both UTRs	198	198	0
COMMON	CG31482	FBtr0081679	656	0	68	no 5'UTR	792	68	136	both UTRs	136	68	68
COMMON	CG4363	FBtr0071740	669	0	69	no 5'UTR	687	18	69	both UTRs	18	18	0
COMMON	CG18258	FBtr0074392	1476	0	69	no 5'UTR	1497	21	69	both UTRs	21	21	0
COMMON	CG15918	FBtr0086984	1263	0	69	no 5'UTR	1306	22	90	both UTRs	43	22	21
COMMON	CG8719	FBtr0088864	1252	0	70	no 5'UTR	1268	18	68	both UTRs	16	18	-2
COMMON	CG5155	FBtr0079438	2080	0	70	no 5'UTR	2252	168	74	both UTRs	172	168	4
COMMON	CG14379	FBtr0082749	623	0	71	no 5'UTR	643	21	70	both UTRs	20	21	-1
COMMON	CG12766	FBtr0073172	1034	0	71	no 5'UTR	1075	41	71	both UTRs	41	41	0
COMMON	CG8644	FBtr0082738	1070	0	71	no 5'UTR	1157	87	71	both UTRs	87	87	0
COMMON	CG30037	FBtr0088049	1335	0	72	no 5'UTR	1387	53	71	both UTRs	52	53	-1
COMMON	CG14227	FBtr0300350	933	0	72	no 5'UTR	956	23	72	both UTRs	23	23	0
COMMON	CG42562	FBtr0301266	453	0	72	no 5'UTR	482	29	72	both UTRs	29	29	0
COMMON	CG34289	FBtr0290252	381	0	72	no 5'UTR	569	187	73	both UTRs	188	187	1
COMMON	CG30360	FBtr0273322	1880	0	74	no 5'UTR	1892	12	74	both UTRs	12	12	0
COMMON	CG1077	FBtr0078587	2268	0	75	no 5'UTR	2302	35	74	both UTRs	34	35	-1
COMMON	CG3699	FBtr0070186	832	0	76	no 5'UTR	839	16	67	both UTRs	7	16	-9
COMMON	CG8424	FBtr0087222	1756	0	76	no 5'UTR	1758	2	76	both UTRs	2	2	0
COMMON	CG31045	FBtr0083229	6523	0	76	no 5'UTR	6686	163	76	both UTRs	163	163	0
COMMON	CG17279	FBtr0300816	782	0	77	no 5'UTR	810	28	77	both UTRs	28	28	0
COMMON	CG7092	FBtr0074509	12323	0	77	no 5'UTR	12442	119	77	both UTRs	119	119	0
COMMON	CG32856	FBtr0083239	403	0	79	no 5'UTR	563	167	72	both UTRs	160	167	-7
COMMON	CG6768	FBtr0084408	6791	0	80	no 5'UTR	6849	63	75	both UTRs	58	63	-5
COMMON	CG2641	FBtr0081745	1370	0	80	no 5'UTR	1510	140	80	both UTRs	140	140	0
COMMON	CG31922	FBtr0077965	502	0	82	no 5'UTR	497	53	24	both UTRs	-5	53	-58
COMMON	CG42331	FBtr0299842	4930	0	82	no 5'UTR	5039	109	82	both UTRs	109	109	0
COMMON	CG31800	FBtr0081179	631	0	82	no 5'UTR	751	120	82	both UTRs	120	120	0
COMMON	CG41378	FBtr0301792	703	0	85	no 5'UTR	666	2	46	both UTRs	-37	2	-39
COMMON	CG41378	FBtr0301790	772	0	85	no 5'UTR	782	49	46	both UTRs	10	49	-39
COMMON	CG6290	FBtr0074563	733	0	85	no 5'UTR	744	14	82	both UTRs	11	14	-3
COMMON	CG6602	FBtr0077047	1396	0	85	no 5'UTR	1401	5	85	both UTRs	5	5	0
COMMON	CG4790	FBtr0070892	5596	0	85	no 5'UTR	5690	90	89	both UTRs	94	90	4
COMMON	CG13531	FBtr0071910	5535	0	87	no 5'UTR	5566	31	87	both UTRs	31	31	0
COMMON	CG30088	FBtr0273296	934	0	88	no 5'UTR	926	39	41	both UTRs	-8	39	-47
COMMON	CG5717	FBtr0072902	1270	0	88	no 5'UTR	1344	78	84	both UTRs	74	78	-4
COMMON	CG12665	FBtr0071307	580	0	88	no 5'UTR	597	20	85	both UTRs	17	20	-3
COMMON	CG14958	FBtr0073039	526	0	88	no 5'UTR	541	16	87	both UTRs	15	16	-1
COMMON	CG17994	FBtr0086001	1603	0	88	no 5'UTR	1762	160	87	both UTRs	159	160	-1
COMMON	CG17196	FBtr0084922	919	0	88	no 5'UTR	950	31	88	both UTRs	31	31	0
COMMON	CG17196	FBtr0302177	844	0	88	no 5'UTR	875	31	88	both UTRs	31	31	0
COMMON	CG4423	FBtr0082573	736	0	88	no 5'UTR	780	44	88	both UTRs	44	44	0
COMMON	CG1946	FBtr0088929	1139	0	89	no 5'UTR	1189	60	79	both UTRs	50	60	-10
COMMON	CG12548	FBtr0301173	2612	0	89	no 5'UTR	2679	68	88	both UTRs	67	68	-1
COMMON	CG12355	FBtr0113333	704	0	89	no 5'UTR	817	113	89	both UTRs	113	113	0
COMMON	CG32024	FBtr0076580	720	0	90	no 5'UTR	743	24	89	both UTRs	23	24	-1
COMMON	CG34040	FBtr0100095	936	0	90	no 5'UTR	980	44	90	both UTRs	44	44	0
COMMON	CG14322	FBtr0083476	4824	0	90	no 5'UTR	5089	265	90	both UTRs	265	265	0
COMMON	CG17639	FBtr0114565	824	0	92	no 5'UTR	839	17	90	both UTRs	15	17	-2
COMMON	CG18563	FBtr0300902	1232	0	92	no 5'UTR	1251	19	92	both UTRs	19	19	0
COMMON	CG32282	FBtr0073061	309	0	93	no 5'UTR	323	17	90	both UTRs	14	17	-3
COMMON	CG32251	FBtr0073286	4492	0	94	no 5'UTR	4644	152	94	both UTRs	152	152	0
COMMON	CG8487	FBtr0087898	5317	0	94	no 5'UTR	5631	314	94	both UTRs	314	314	0
COMMON	CG11290	FBtr0072250	6971	0	95	no 5'UTR	7137	168	93	both UTRs	166	168	-2
COMMON	CG17996	FBtr0080937	453	0	96	no 5'UTR	529	79	93	both UTRs	76	79	-3
COMMON	CG5924	FBtr0079911	1938	0	96	no 5'UTR	1965	27	96	both UTRs	27	27	0
COMMON	CG5265	FBtr0083407	2028	0	96	no 5'UTR	2170	108	130	both UTRs	142	108	34
COMMON	CG13309	FBtr0076582	787	0	97	no 5'UTR	800	16	94	both UTRs	13	16	-3
COMMON	CG5724	FBtr0082657	1690	0	97	no 5'UTR	1710	20	97	both UTRs	20	20	0
COMMON	CG34454	FBtr0112760	499	0	97	no 5'UTR	603	48	153	both UTRs	104	48	56
COMMON	CG31501	FBtr0081583	1004	0	98	no 5'UTR	1107	103	98	both UTRs	103	103	0
COMMON	CG4301	FBtr0074272	4127	0	98	no 5'UTR	4901	769	103	both UTRs	774	769	5
COMMON	CG11382	FBtr0070205	1617	0	99	no 5'UTR	1884	127	239	both UTRs	267	127	140
COMMON	CG30183	FBtr0072099	4768	0	100	no 5'UTR	4913	149	96	both UTRs	145	149	-4
COMMON	CG12193	FBtr0077873	1294	0	100	no 5'UTR	1421	122	105	both UTRs	127	122	5
COMMON	CG17330	FBtr0080859	995	0	101	no 5'UTR	1010	16	100	both UTRs	15	16	-1
COMMON	CG18155	FBtr0071051	1934	0	101	no 5'UTR	2047	114	100	both UTRs	113	114	-1
COMMON	CG7759	FBtr0088133	2085	0	102	no 5'UTR	2174	89	102	both UTRs	89	89	0
COMMON	CG11182	FBtr0072224	765	0	102	no 5'UTR	942	128	151	both UTRs	177	128	49
COMMON	CG42448	FBtr0300217	504	0	102	no 5'UTR	670	46	222	both UTRs	166	46	120
COMMON	CG4792	FBtr0084324	6854	0	104	no 5'UTR	6913	61	102	both UTRs	59	61	-2
COMMON	CG14893	FBtr0300865	1637	0	104	no 5'UTR	1688	51	104	both UTRs	51	51	0
COMMON	CG14786	FBtr0070230	3323	0	104	no 5'UTR	3382	59	104	both UTRs	59	59	0
COMMON	CG14645	FBtr0078908	399	0	105	no 5'UTR	409	19	96	both UTRs	10	19	-9
COMMON	CG6633	FBtr0113321	1659	0	106	no 5'UTR	1671	15	103	both UTRs	12	15	-3
COMMON	CG42650	FBtr0302394	673	0	106	no 5'UTR	765	69	129	both UTRs	92	69	23
COMMON	CG12480	FBtr0073868	1943	0	107	no 5'UTR	1954	21	97	both UTRs	11	21	-10
COMMON	CG3302	FBtr0082927	573	0	108	no 5'UTR	654	82	107	both UTRs	81	82	-1
COMMON	CG17097	FBtr0080101	3372	0	108	no 5'UTR	3392	20	108	both UTRs	20	20	0
COMMON	CG11192	FBtr0290122	949	0	109	no 5'UTR	960	14	106	both UTRs	11	14	-3
COMMON	CG15870	FBtr0300670	481	0	109	no 5'UTR	586	105	109	both UTRs	105	105	0
COMMON	CG14562	FBtr0078472	4721	0	110	no 5'UTR	4964	243	110	both UTRs	243	243	0
COMMON	CG11237	FBtr0086501	4214	0	113	no 5'UTR	4322	110	111	both UTRs	108	110	-2
COMMON	CG17929	FBtr0273219	1589	0	113	no 5'UTR	1670	81	113	both UTRs	81	81	0
COMMON	CG11668	FBtr0082705	1311	0	114	no 5'UTR	1349	38	114	both UTRs	38	38	0
COMMON	CG3769	FBtr0079810	1222	0	115	no 5'UTR	1333	111	115	both UTRs	111	111	0
COMMON	CG13373	FBtr0112947	649	0	115	no 5'UTR	812	163	115	both UTRs	163	163	0
COMMON	CG15333	FBtr0071124	1745	0	116	no 5'UTR	1823	81	113	both UTRs	78	81	-3
COMMON	CG3270	FBtr0086123	1439	0	116	no 5'UTR	1449	10	116	both UTRs	10	10	0
COMMON	CG31872	FBtr0080099	3339	0	117	no 5'UTR	3354	15	117	both UTRs	15	15	0
COMMON	CG15784	FBtr0070777	1782	0	117	no 5'UTR	1962	115	182	both UTRs	180	115	65
COMMON	CG10019	FBtr0273188	3434	0	119	no 5'UTR	6040	298	2427	both UTRs	2606	298	2308
COMMON	CG31609	FBtr0299873	492	0	120	no 5'UTR	555	64	119	both UTRs	63	64	-1
COMMON	CG12934	FBtr0088213	834	0	120	no 5'UTR	858	24	120	both UTRs	24	24	0
COMMON	CG12278	FBtr0084003	813	0	123	no 5'UTR	838	25	123	both UTRs	25	25	0
COMMON	CG18324	FBtr0087523	1048	0	124	no 5'UTR	1118	70	124	both UTRs	70	70	0
COMMON	CG6081	FBtr0079061	1632	0	126	no 5'UTR	1673	41	126	both UTRs	41	41	0
COMMON	CG31809	FBtr0113414	1078	0	127	no 5'UTR	1338	261	126	both UTRs	260	261	-1
COMMON	CG3598	FBtr0070552	946	0	127	no 5'UTR	1047	101	127	both UTRs	101	101	0
COMMON	CG5334	FBtr0073935	760	0	127	no 5'UTR	992	51	308	both UTRs	232	51	181
COMMON	CG10126	FBtr0082687	812	0	128	no 5'UTR	835	29	122	both UTRs	23	29	-6
COMMON	CG3496	FBtr0072037	5695	0	130	no 5'UTR	5867	101	201	both UTRs	172	101	71
COMMON	CG1702	FBtr0300210	938	0	131	no 5'UTR	978	40	131	both UTRs	40	40	0
COMMON	CG9410	FBtr0086116	860	0	131	no 5'UTR	930	70	131	both UTRs	70	70	0
COMMON	CG9449	FBtr0290043	665	0	131	no 5'UTR	995	330	131	both UTRs	330	330	0
COMMON	CG9425	FBtr0075693	6443	0	131	no 5'UTR	8497	331	1854	both UTRs	2054	331	1723
COMMON	CG9497	FBtr0079283	1386	0	132	no 5'UTR	1383	3	126	both UTRs	-3	3	-6
COMMON	CG34248	FBtr0112442	429	0	132	no 5'UTR	533	104	132	both UTRs	104	104	0
COMMON	CG42588	FBtr0301717	8325	0	132	no 5'UTR	8603	278	132	both UTRs	278	278	0
COMMON	CG18105	FBtr0072426	746	0	134	no 5'UTR	755	24	119	both UTRs	9	24	-15
COMMON	CG11052	FBtr0081821	585	0	135	no 5'UTR	772	188	134	both UTRs	187	188	-1
COMMON	CG7496	FBtr0076807	696	0	135	no 5'UTR	721	25	135	both UTRs	25	25	0
COMMON	CG14277	FBtr0079595	647	0	137	no 5'UTR	679	35	134	both UTRs	32	35	-3
COMMON	CG33109	FBtr0082900	1029	0	138	no 5'UTR	1025	5	129	both UTRs	-4	5	-9
COMMON	CG13324	FBtr0087796	477	0	138	no 5'UTR	511	38	134	both UTRs	34	38	-4
COMMON	CG9665	FBtr0113176	1932	0	138	no 5'UTR	2158	226	138	both UTRs	226	226	0
COMMON	CG16827	FBtr0087371	3348	0	138	no 5'UTR	3361	6	145	both UTRs	13	6	7
COMMON	CG34329	FBtr0112531	505	0	139	no 5'UTR	534	31	137	both UTRs	29	31	-2
COMMON	CG33519	FBtr0113464	12796	0	139	no 5'UTR	13189	393	139	both UTRs	393	393	0
COMMON	CG3690	FBtr0070185	1817	0	140	no 5'UTR	2073	18	378	both UTRs	256	18	238
COMMON	CG13403	FBtr0073928	618	0	141	no 5'UTR	645	32	136	both UTRs	27	32	-5
COMMON	CG7512	FBtr0113163	1764	0	141	no 5'UTR	1958	194	141	both UTRs	194	194	0
COMMON	CG8648	FBtr0087075	1300	0	142	no 5'UTR	1378	126	94	both UTRs	78	126	-48
COMMON	CG34105	FBtr0110784	617	0	143	no 5'UTR	574	39	61	both UTRs	-43	39	-82
COMMON	CG12491	FBtr0072089	617	0	143	no 5'UTR	580	39	67	both UTRs	-37	39	-76
COMMON	CG31045	FBtr0110974	6626	0	143	no 5'UTR	6782	163	136	both UTRs	156	163	-7
COMMON	CG31045	FBtr0110973	5915	0	143	no 5'UTR	6509	601	136	both UTRs	594	601	-7
COMMON	CG5127	FBtr0084835	2066	0	143	no 5'UTR	2091	26	142	both UTRs	25	26	-1
COMMON	CG9449	FBtr0290044	1358	0	143	no 5'UTR	1691	330	146	both UTRs	333	330	3
COMMON	CG11391	FBtr0083789	1773	0	144	no 5'UTR	1800	16	155	both UTRs	27	16	11
COMMON	CG13951	FBtr0088505	811	0	145	no 5'UTR	820	9	145	both UTRs	9	9	0
COMMON	CG10215	FBtr0087448	926	0	146	no 5'UTR	950	24	146	both UTRs	24	24	0
COMMON	CG42336	FBtr0299855	635	0	146	no 5'UTR	707	72	146	both UTRs	72	72	0
COMMON	CG7763	FBtr0088135	711	0	147	no 5'UTR	767	181	22	both UTRs	56	181	-125
COMMON	CG33158	FBtr0075390	3249	0	147	no 5'UTR	3436	197	137	both UTRs	187	197	-10
COMMON	CG13761	FBtr0070447	1554	0	147	no 5'UTR	1762	209	146	both UTRs	208	209	-1
COMMON	CG11592	FBtr0078134	1668	0	150	no 5'UTR	1681	13	150	both UTRs	13	13	0
COMMON	CG42531	FBtr0300859	555	0	150	no 5'UTR	600	43	152	both UTRs	45	43	2
COMMON	CG13742	FBtr0300369	2302	0	151	no 5'UTR	2488	191	146	both UTRs	186	191	-5
COMMON	CG14866	FBtr0273405	1520	0	152	no 5'UTR	1687	172	147	both UTRs	167	172	-5
COMMON	CG14181	FBtr0076537	906	0	153	no 5'UTR	980	78	149	both UTRs	74	78	-4
COMMON	CG11180	FBtr0086254	2334	0	153	no 5'UTR	2460	126	153	both UTRs	126	126	0
COMMON	CG15337	FBtr0071160	1372	0	154	no 5'UTR	1430	59	153	both UTRs	58	59	-1
COMMON	CG32498	FBtr0070519	3106	0	154	no 5'UTR	11128	3582	4594	both UTRs	8022	3582	4440
COMMON	CG7300	FBtr0080125	2816	0	155	no 5'UTR	2835	19	155	both UTRs	19	19	0
COMMON	CG30289	FBtr0071697	1107	0	156	no 5'UTR	1164	15	198	both UTRs	57	15	42
COMMON	CG11841	FBtr0085361	1119	0	159	no 5'UTR	1076	15	101	both UTRs	-43	15	-58
COMMON	CG34282	FBtr0112478	444	0	159	no 5'UTR	462	14	163	both UTRs	18	14	4
COMMON	CG2906	FBtr0113052	1531	0	160	no 5'UTR	1587	59	157	both UTRs	56	59	-3
COMMON	CG14821	FBtr0113150	1506	0	165	no 5'UTR	1508	10	157	both UTRs	2	10	-8
COMMON	CG3934	FBtr0082176	663	0	165	no 5'UTR	708	45	165	both UTRs	45	45	0
COMMON	CG31789	FBtr0081071	520	0	166	no 5'UTR	534	14	166	both UTRs	14	14	0
COMMON	CG34367	FBtr0112592	1429	0	166	no 5'UTR	1703	274	166	both UTRs	274	274	0
COMMON	CG42269	FBtr0299610	2163	0	174	no 5'UTR	2362	199	174	both UTRs	199	199	0
COMMON	CG4462	FBtr0083850	1896	0	174	no 5'UTR	2194	298	174	both UTRs	298	298	0
COMMON	CG33548	FBtr0070421	1523	0	176	no 5'UTR	1547	34	166	both UTRs	24	34	-10
COMMON	CG31299	FBtr0113218	1529	0	179	no 5'UTR	1710	183	177	both UTRs	181	183	-2
COMMON	CG5421	FBtr0080383	1460	0	179	no 5'UTR	1479	19	179	both UTRs	19	19	0
COMMON	CG34324	FBtr0112526	984	0	180	no 5'UTR	1035	52	179	both UTRs	51	52	-1
COMMON	CG9029	FBtr0079143	532	0	181	no 5'UTR	543	18	174	both UTRs	11	18	-7
COMMON	CG4960	FBtr0084919	708	0	183	no 5'UTR	765	76	164	both UTRs	57	76	-19
COMMON	CG10459	FBtr0088468	1152	0	183	no 5'UTR	1187	35	183	both UTRs	35	35	0
COMMON	CG10226	FBtr0077012	4147	0	184	no 5'UTR	4620	479	178	both UTRs	473	479	-6
COMMON	CG11451	FBtr0078255	6067	0	187	no 5'UTR	6083	133	70	both UTRs	16	133	-117
COMMON	CG14113	FBtr0075837	436	0	187	no 5'UTR	513	83	181	both UTRs	77	83	-6
COMMON	CG13897	FBtr0072601	1189	0	187	no 5'UTR	1415	229	184	both UTRs	226	229	-3
COMMON	CG14340	FBtr0077955	985	0	190	no 5'UTR	1030	47	188	both UTRs	45	47	-2
COMMON	CG4471	FBtr0089062	944	0	191	no 5'UTR	951	13	185	both UTRs	7	13	-6
COMMON	CG14546	FBtr0084984	1358	0	191	no 5'UTR	1495	137	191	both UTRs	137	137	0
COMMON	CG30036	FBtr0088050	1362	0	195	no 5'UTR	1428	69	192	both UTRs	66	69	-3
COMMON	CG42594	FBtr0301749	2915	0	197	no 5'UTR	4812	738	1356	both UTRs	1897	738	1159
COMMON	CG7342	FBtr0083777	1823	0	200	no 5'UTR	2135	315	197	both UTRs	312	315	-3
COMMON	CG9815	FBtr0113111	900	0	201	no 5'UTR	979	92	188	both UTRs	79	92	-13
COMMON	CG42592	FBtr0301747	630	0	201	no 5'UTR	679	49	201	both UTRs	49	49	0
COMMON	CG6140	FBtr0076177	1616	0	203	no 5'UTR	1652	41	198	both UTRs	36	41	-5
COMMON	CG2093	FBtr0088910	10170	0	204	no 5'UTR	10364	194	204	both UTRs	194	194	0
COMMON	CG34396	FBtr0112645	3133	0	205	no 5'UTR	3484	354	202	both UTRs	351	354	-3
COMMON	CG9692	FBtr0075317	1355	0	206	no 5'UTR	1393	44	200	both UTRs	38	44	-6
COMMON	CG16789	FBtr0082071	2705	0	209	no 5'UTR	2734	29	209	both UTRs	29	29	0
COMMON	CG12693	FBtr0070654	1489	0	211	no 5'UTR	1643	154	211	both UTRs	154	154	0
COMMON	CG12963	FBtr0113083	773	0	212	no 5'UTR	814	41	212	both UTRs	41	41	0
COMMON	CG12952	FBtr0081982	1021	0	214	no 5'UTR	1105	77	221	both UTRs	84	77	7
COMMON	CG13358	FBtr0290198	1145	0	215	no 5'UTR	1427	24	497	both UTRs	282	24	282
COMMON	CG12844	FBtr0089026	912	0	216	no 5'UTR	1010	97	217	both UTRs	98	97	1
COMMON	CG33503	FBtr0089418	1783	0	217	no 5'UTR	1812	33	213	both UTRs	29	33	-4
COMMON	CG7695	FBtr0083694	665	0	227	no 5'UTR	693	28	227	both UTRs	28	28	0
COMMON	CG3622	FBtr0113110	3640	0	229	no 5'UTR	4051	411	229	both UTRs	411	411	0
COMMON	CG1998	FBtr0301560	1127	0	230	no 5'UTR	1249	122	230	both UTRs	122	122	0
COMMON	CG7135	FBtr0074515	1490	0	236	no 5'UTR	1518	28	236	both UTRs	28	28	0
COMMON	CG42450	FBtr0300218	3973	0	238	no 5'UTR	5085	1100	250	both UTRs	1112	1100	12
COMMON	CG7099	FBtr0080499	5961	0	240	no 5'UTR	6023	65	237	both UTRs	62	65	-3
COMMON	CG32833	FBtr0071990	1049	0	242	no 5'UTR	1062	20	235	both UTRs	13	20	-7
COMMON	CG1561	FBtr0073539	2150	0	242	no 5'UTR	2160	15	237	both UTRs	10	15	-5
COMMON	CG31183	FBtr0083187	4506	0	252	no 5'UTR	5026	542	230	both UTRs	520	542	-22
COMMON	CG34345	FBtr0112553	1768	0	253	no 5'UTR	1777	11	251	both UTRs	9	11	-2
COMMON	CG8734	FBtr0088728	1404	0	255	no 5'UTR	1431	27	255	both UTRs	27	27	0
COMMON	CG5092	FBtr0080422	7682	0	269	no 5'UTR	7984	306	265	both UTRs	302	306	-4
COMMON	CG11409	FBtr0070238	4117	0	277	no 5'UTR	4457	344	273	both UTRs	340	344	-4
COMMON	CG32364	FBtr0076720	974	0	281	no 5'UTR	1046	72	281	both UTRs	72	72	0
COMMON	CG11291	FBtr0071773	1210	0	283	no 5'UTR	1280	70	283	both UTRs	70	70	0
COMMON	CG9198	FBtr0074077	6380	0	287	no 5'UTR	6481	106	282	both UTRs	101	106	-5
COMMON	CG15278	FBtr0080683	775	0	301	no 5'UTR	981	208	299	both UTRs	206	208	-2
COMMON	CG16785	FBtr0112928	2250	0	309	no 5'UTR	2304	63	300	both UTRs	54	63	-9
COMMON	CG34403	FBtr0112657	3891	0	312	no 5'UTR	6005	859	1567	both UTRs	2114	859	1255
COMMON	CG5639	FBtr0085202	4849	0	313	no 5'UTR	5099	351	212	both UTRs	250	351	-101
COMMON	CG3491	FBtr0080675	5726	0	320	no 5'UTR	5860	145	309	both UTRs	134	145	-11
COMMON	CG12715	FBtr0073750	1838	0	320	no 5'UTR	1959	36	405	both UTRs	121	36	85
COMMON	CG12592	FBtr0082233	2346	0	321	no 5'UTR	2407	61	321	both UTRs	61	61	0
COMMON	CG4975	FBtr0299816	1579	0	322	no 5'UTR	1603	24	322	both UTRs	24	24	0
COMMON	CG30381	FBtr0113374	1039	0	325	no 5'UTR	1177	140	323	both UTRs	138	140	-2
COMMON	CG5205	FBtr0083147	6878	0	326	no 5'UTR	6970	93	325	both UTRs	92	93	-1
COMMON	CG8487	FBtr0087897	6278	0	326	no 5'UTR	6630	314	364	both UTRs	352	314	38
COMMON	CG14920	FBtr0114455	1093	0	328	no 5'UTR	1152	59	328	both UTRs	59	59	0
COMMON	CG32820	FBtr0070054	1892	0	329	no 5'UTR	2034	148	323	both UTRs	142	148	-6
COMMON	CG6450	FBtr0070626	8670	0	330	no 5'UTR	9245	573	332	both UTRs	575	573	2
COMMON	CG7431	FBtr0083532	2228	0	332	no 5'UTR	4514	633	1985	both UTRs	2286	633	1653
COMMON	CG8184	FBtr0074082	15782	0	341	no 5'UTR	16147	365	341	both UTRs	365	365	0
COMMON	CG14741	FBtr0300351	5522	0	341	no 5'UTR	6697	308	1208	both UTRs	1175	308	867
COMMON	CG3014	FBtr0081773	1811	0	344	no 5'UTR	1958	149	342	both UTRs	147	149	-2
COMMON	CG9766	FBtr0113191	1367	0	344	no 5'UTR	1502	135	344	both UTRs	135	135	0
COMMON	CG13024	FBtr0273320	1053	0	345	no 5'UTR	1409	363	338	both UTRs	356	363	-7
COMMON	CG7504	FBtr0273368	4609	0	355	no 5'UTR	4831	209	368	both UTRs	222	209	13
COMMON	CG7504	FBtr0273367	5386	0	355	no 5'UTR	5627	228	368	both UTRs	241	228	13
COMMON	CG42458	FBtr0300248	2496	0	360	no 5'UTR	3731	624	971	both UTRs	1235	624	611
COMMON	CG12008	FBtr0300017	13376	0	362	no 5'UTR	13523	147	362	both UTRs	147	147	0
COMMON	CG33156	FBtr0113450	1716	0	363	no 5'UTR	1795	79	363	both UTRs	79	79	0
COMMON	CG34423	FBtr0301854	623	0	365	no 5'UTR	468	106	104	both UTRs	-155	106	-261
COMMON	CG9626	FBtr0081864	5370	0	366	no 5'UTR	5440	70	366	both UTRs	70	70	0
COMMON	CG6145	FBtr0300193	1829	0	374	no 5'UTR	1989	143	391	both UTRs	160	143	17
COMMON	CG15535	FBtr0085629	733	0	376	no 5'UTR	657	97	203	both UTRs	-76	97	-173
COMMON	CG42230	FBtr0273422	8292	0	378	no 5'UTR	8691	406	371	both UTRs	399	406	-7
COMMON	CG10274	FBtr0113149	2970	0	378	no 5'UTR	3034	62	380	both UTRs	64	62	2
COMMON	CG13517	FBtr0071870	989	0	380	no 5'UTR	1011	22	380	both UTRs	22	22	0
COMMON	CG34353	FBtr0112563	2081	0	380	no 5'UTR	3450	1279	470	both UTRs	1369	1279	90
COMMON	CG12630	FBtr0089377	3460	0	385	no 5'UTR	5594	713	1806	both UTRs	2134	713	1421
COMMON	CG42316	FBtr0299722	3615	0	390	no 5'UTR	4135	520	390	both UTRs	520	520	0
COMMON	CG6182	FBtr0084551	1312	0	391	no 5'UTR	1373	63	389	both UTRs	61	63	-2
COMMON	CG31009	FBtr0085488	5516	0	395	no 5'UTR	5795	288	386	both UTRs	279	288	-9
COMMON	CG33131	FBtr0086027	4228	0	397	no 5'UTR	5110	882	397	both UTRs	882	882	0
COMMON	CG30456	FBtr0273336	2455	0	406	no 5'UTR	2958	503	406	both UTRs	503	503	0
COMMON	CG34415	FBtr0112691	5639	0	419	no 5'UTR	5751	111	420	both UTRs	112	111	1
COMMON	CG40498	FBtr0302340	1229	0	422	no 5'UTR	1605	376	422	both UTRs	376	376	0
COMMON	CG7309	FBtr0301184	2012	0	425	no 5'UTR	2093	81	425	both UTRs	81	81	0
COMMON	CG42366	FBtr0299965	2550	0	429	no 5'UTR	2717	167	429	both UTRs	167	167	0
COMMON	CG16947	FBtr0079271	1751	0	449	no 5'UTR	2252	437	513	both UTRs	501	437	64
COMMON	CG30377	FBtr0088844	3144	0	450	no 5'UTR	3414	248	472	both UTRs	270	248	22
COMMON	CG4772	FBtr0082340	2036	0	455	no 5'UTR	1773	43	149	both UTRs	-263	43	-306
COMMON	CG11122	FBtr0073481	11076	0	456	no 5'UTR	12204	1128	456	both UTRs	1128	1128	0
COMMON	CG12124	FBtr0071332	5974	0	460	no 5'UTR	6237	263	460	both UTRs	263	263	0
COMMON	CG9317	FBtr0081395	2493	0	468	no 5'UTR	2523	30	468	both UTRs	30	30	0
COMMON	CG6040	FBtr0083729	5833	0	478	no 5'UTR	6526	703	468	both UTRs	693	703	-10
COMMON	CG31678	FBtr0290060	4244	0	485	no 5'UTR	4496	256	481	both UTRs	252	256	-4
COMMON	CG2331	FBtr0112905	2967	0	486	no 5'UTR	3058	95	482	both UTRs	91	95	-4
COMMON	CG42274	FBtr0299623	4446	0	492	no 5'UTR	4695	130	611	both UTRs	249	130	119
COMMON	CG9299	FBtr0113181	4181	0	494	no 5'UTR	4516	347	482	both UTRs	335	347	-12
COMMON	CG1208	FBtr0113197	2008	0	499	no 5'UTR	2286	278	499	both UTRs	278	278	0
COMMON	CG3625	FBtr0113009	1245	0	501	no 5'UTR	1455	210	501	both UTRs	210	210	0
COMMON	CG14073	FBtr0075084	6922	0	520	no 5'UTR	7804	885	517	both UTRs	882	885	-3
COMMON	CG15099	FBtr0086628	8326	0	526	no 5'UTR	8544	218	526	both UTRs	218	218	0
COMMON	CG4937	FBtr0110990	5067	0	534	no 5'UTR	5681	617	531	both UTRs	614	617	-3
COMMON	CG4937	FBtr0290096	5193	0	534	no 5'UTR	6046	617	770	both UTRs	853	617	236
COMMON	CG31886	FBtr0113029	2204	0	539	no 5'UTR	2280	74	541	both UTRs	76	74	2
COMMON	CG42321	FBtr0299755	4518	0	543	no 5'UTR	5273	758	540	both UTRs	755	758	-3
COMMON	CG9121	FBtr0079032	2349	0	546	no 5'UTR	2447	98	546	both UTRs	98	98	0
COMMON	CG31274	FBtr0083369	1393	0	550	no 5'UTR	1399	121	435	both UTRs	6	121	-115
COMMON	CG12591	FBtr0110950	1885	0	553	no 5'UTR	1968	81	555	both UTRs	83	81	2
COMMON	CG15744	FBtr0073756	5952	0	558	no 5'UTR	6261	312	555	both UTRs	309	312	-3
COMMON	CG3775	FBtr0073690	2527	0	559	no 5'UTR	2572	47	557	both UTRs	45	47	-2
COMMON	CG34361	FBtr0112580	4217	0	581	no 5'UTR	4450	578	236	both UTRs	233	578	-345
COMMON	CG34361	FBtr0112581	3908	0	581	no 5'UTR	4238	578	333	both UTRs	330	578	-248
COMMON	CG4238	FBtr0301066	3532	0	598	no 5'UTR	3563	31	598	both UTRs	31	31	0
COMMON	CG4238	FBtr0301068	3505	0	598	no 5'UTR	3764	259	598	both UTRs	259	259	0
COMMON	CG6064	FBtr0075196	2992	0	598	no 5'UTR	4147	1155	598	both UTRs	1155	1155	0
COMMON	CG32369	FBtr0076783	3820	0	619	no 5'UTR	4088	269	618	both UTRs	268	269	-1
COMMON	CG11883	FBtr0113063	3004	0	625	no 5'UTR	2866	85	402	both UTRs	-138	85	-223
COMMON	CG6939	FBtr0082529	6614	0	632	no 5'UTR	6782	164	636	both UTRs	168	164	4
COMMON	CG6939	FBtr0082530	6560	0	638	no 5'UTR	6722	164	636	both UTRs	162	164	-2
COMMON	CG34348	FBtr0112557	1613	0	641	no 5'UTR	2190	579	639	both UTRs	577	579	-2
COMMON	CG6725	FBtr0083273	3992	0	647	no 5'UTR	4835	851	639	both UTRs	843	851	-8
COMMON	CG34384	FBtr0112625	6342	0	654	no 5'UTR	7200	858	654	both UTRs	858	858	0
COMMON	CG17380	FBtr0299867	1020	0	660	no 5'UTR	1068	45	663	both UTRs	48	45	3
COMMON	CG8434	FBtr0302084	4423	0	664	no 5'UTR	5506	1083	664	both UTRs	1083	1083	0
COMMON	CG34404	FBtr0112667	2813	0	665	no 5'UTR	2890	231	511	both UTRs	77	231	-154
COMMON	CG31045	FBtr0083231	7255	0	670	no 5'UTR	7418	163	670	both UTRs	163	163	0
COMMON	CG8046	FBtr0088620	2250	0	690	no 5'UTR	1878	17	301	both UTRs	-372	17	-389
COMMON	CG2675	FBtr0273276	1828	0	721	no 5'UTR	2110	289	714	both UTRs	282	289	-7
COMMON	CG42247	FBtr0299509	3961	0	730	no 5'UTR	4392	432	729	both UTRs	431	432	-1
COMMON	CG6977	FBtr0082513	6664	0	736	no 5'UTR	7255	591	736	both UTRs	591	591	0
COMMON	CG42321	FBtr0299757	4811	0	758	no 5'UTR	5566	758	755	both UTRs	755	758	-3
COMMON	CG9414	FBtr0080478	2112	0	759	no 5'UTR	2146	53	740	both UTRs	34	53	-19
COMMON	CG42574	FBtr0301437	10205	0	782	no 5'UTR	10589	384	782	both UTRs	384	384	0
COMMON	CG42541	FBtr0301099	5041	0	784	no 5'UTR	6157	1116	784	both UTRs	1116	1116	0
COMMON	CG42541	FBtr0301100	5038	0	784	no 5'UTR	8817	1116	3447	both UTRs	3779	1116	2663
COMMON	CG9929	FBtr0082879	1739	0	797	no 5'UTR	1110	58	110	both UTRs	-629	58	-687
COMMON	CG30460	FBtr0113378	5947	0	811	no 5'UTR	6950	1003	811	both UTRs	1003	1003	0
COMMON	CG14309	FBtr0083580	3721	0	820	no 5'UTR	3341	71	369	both UTRs	-380	71	-451
COMMON	CG5098	FBtr0113092	4812	0	825	no 5'UTR	5166	356	823	both UTRs	354	356	-2
COMMON	CG4059	FBtr0075086	3916	0	832	no 5'UTR	5407	1326	997	both UTRs	1491	1326	165
COMMON	CG33106	FBtr0084563	12848	0	842	no 5'UTR	13001	156	839	both UTRs	153	156	-3
COMMON	CG3848	FBtr0070362	8082	0	849	no 5'UTR	8251	175	843	both UTRs	169	175	-6
COMMON	CG3848	FBtr0070363	8145	0	849	no 5'UTR	8314	175	843	both UTRs	169	175	-6
COMMON	CG42321	FBtr0299765	4705	0	907	no 5'UTR	5460	758	904	both UTRs	755	758	-3
COMMON	CG1399	FBtr0088939	5281	0	922	no 5'UTR	5468	187	922	both UTRs	187	187	0
COMMON	CG9003	FBtr0113067	2878	0	922	no 5'UTR	3810	142	1712	both UTRs	932	142	790
COMMON	CG5055	FBtr0111000	5486	0	923	no 5'UTR	15831	4957	6311	both UTRs	10345	4957	5388
COMMON	CG11206	FBtr0113106	4383	0	924	no 5'UTR	4972	585	928	both UTRs	589	585	4
COMMON	CG42258	FBtr0299558	2331	0	933	no 5'UTR	3827	571	1858	both UTRs	1496	571	925
COMMON	CG32743	FBtr0070972	10607	0	950	no 5'UTR	10039	142	240	both UTRs	-568	142	-710
COMMON	CG42313	FBtr0299711	4146	0	951	no 5'UTR	5214	1071	948	both UTRs	1068	1071	-3
COMMON	CG34380	FBtr0112617	3270	0	951	no 5'UTR	3869	599	951	both UTRs	599	599	0
COMMON	CG4625	FBtr0084897	3161	0	986	no 5'UTR	3516	355	986	both UTRs	355	355	0
COMMON	CG30361	FBtr0273327	4734	0	987	no 5'UTR	5422	216	1459	both UTRs	688	216	472
COMMON	CG32381	FBtr0290001	5113	0	997	no 5'UTR	5881	768	997	both UTRs	768	768	0
COMMON	CG42338	FBtr0299859	11137	0	1000	no 5'UTR	12059	940	982	both UTRs	922	940	-18
COMMON	CG13003	FBtr0300431	4481	0	1004	no 5'UTR	5461	980	1004	both UTRs	980	980	0
COMMON	CG42320	FBtr0299751	7168	0	1030	no 5'UTR	7311	143	1030	both UTRs	143	143	0
COMMON	CG9395	FBtr0302043	3567	0	1044	no 5'UTR	4191	624	1044	both UTRs	624	624	0
COMMON	CG6118	FBtr0113240	3955	0	1051	no 5'UTR	4505	554	1047	both UTRs	550	554	-4
COMMON	CG33956	FBtr0290076	3360	0	1092	no 5'UTR	4574	1217	1089	both UTRs	1214	1217	-3
COMMON	CG18375	FBtr0071623	4304	0	1094	no 5'UTR	4372	68	1094	both UTRs	68	68	0
COMMON	CG12814	FBtr0110786	2339	0	1112	no 5'UTR	2507	169	1111	both UTRs	168	169	-1
COMMON	CG34235	FBtr0300636	1699	0	1174	no 5'UTR	1761	62	1174	both UTRs	62	62	0
COMMON	CG15270	FBtr0080702	5203	0	1186	no 5'UTR	6072	869	1186	both UTRs	869	869	0
COMMON	CG15270	FBtr0080703	4966	0	1186	no 5'UTR	5835	869	1186	both UTRs	869	869	0
COMMON	CG32593	FBtr0300434	2379	0	1356	no 5'UTR	2762	383	1356	both UTRs	383	383	0
COMMON	CG9660	FBtr0112883	3424	0	1375	no 5'UTR	2525	63	413	both UTRs	-899	63	-962
COMMON	CG42593	FBtr0301748	8041	0	1381	no 5'UTR	9371	1073	1638	both UTRs	1330	1073	257
COMMON	CG15614	FBtr0087050	2804	0	1394	no 5'UTR	1524	44	70	both UTRs	-1280	44	-1324
COMMON	CG33717	FBtr0114577	2428	0	1444	no 5'UTR	2720	294	1442	both UTRs	292	294	-2
COMMON	CG1725	FBtr0112812	4309	0	1573	no 5'UTR	6554	220	3598	both UTRs	2245	220	2025
COMMON	CG4977	FBtr0080252	4318	0	1633	no 5'UTR	6939	1874	2380	both UTRs	2621	1874	747
COMMON	CG33082	FBtr0070174	2217	0	1665	no 5'UTR	796	85	159	both UTRs	-1421	85	-1506
COMMON	CG11889	FBtr0100614	2922	0	1668	no 5'UTR	2944	22	1668	both UTRs	22	22	0
COMMON	CG10804	FBtr0114487	3856	0	1675	no 5'UTR	4536	693	1662	both UTRs	680	693	-13
COMMON	CG8595	FBtr0086336	6064	0	1723	no 5'UTR	6396	327	1728	both UTRs	332	327	5
COMMON	CG32529	FBtr0074800	9319	0	1729	no 5'UTR	9826	507	1729	both UTRs	507	507	0
COMMON	CG8279	FBtr0300330	5088	0	1731	no 5'UTR	6355	1268	1730	both UTRs	1267	1268	-1
COMMON	CG7018	FBtr0273355	3357	0	1818	no 5'UTR	4190	916	1774	both UTRs	833	916	-44
COMMON	CG42563	FBtr0301267	2923	0	1861	no 5'UTR	3208	285	1861	both UTRs	285	285	0
COMMON	CG3954	FBtr0070379	4769	0	1931	no 5'UTR	7664	858	3968	both UTRs	2895	858	2037
COMMON	CG42341	FBtr0299893	3354	0	1962	no 5'UTR	3424	70	1962	both UTRs	70	70	0
COMMON	CG34394	FBtr0112638	5717	0	2078	no 5'UTR	6042	325	2078	both UTRs	325	325	0
COMMON	CG42303	FBtr0299683	3200	0	2144	no 5'UTR	3245	46	2143	both UTRs	45	46	-1
COMMON	CG33106	FBtr0084562	14240	0	2234	no 5'UTR	14396	156	2234	both UTRs	156	156	0
COMMON	CG34113	FBtr0110806	7354	0	2284	no 5'UTR	8500	1146	2284	both UTRs	1146	1146	0
COMMON	CG34113	FBtr0110807	5455	0	2284	no 5'UTR	6601	1146	2284	both UTRs	1146	1146	0
COMMON	CG34401	FBtr0112653	8830	0	2518	no 5'UTR	10317	1490	2515	both UTRs	1487	1490	-3
COMMON	CG33183	FBtr0302438	5179	0	2554	no 5'UTR	6385	1206	2554	both UTRs	1206	1206	0
COMMON	CG31081	FBtr0085033	989	11	0	no 3'UTR	1059	0	81	no 5'UTR	70	-11	81
COMMON	CG41624	FBtr0300207	1694	32	0	no 3'UTR	1767	0	105	no 5'UTR	73	-32	105
COMMON	CG34059	FBtr0100832	1598	2	0	no 3'UTR	1598	2	0	no 3'UTR	0	0	0
COMMON	CG18223	FBtr0075071	971	2	0	no 3'UTR	988	19	0	no 3'UTR	17	17	0
COMMON	CG33349	FBtr0086169	1362	6	0	no 3'UTR	1362	6	0	no 3'UTR	0	0	0
COMMON	CG17916	FBtr0083887	1234	7	0	no 3'UTR	1234	7	0	no 3'UTR	0	0	0
COMMON	CG31744	FBtr0080963	1185	9	0	no 3'UTR	1185	9	0	no 3'UTR	0	0	0
COMMON	CG5592	FBtr0077029	1633	10	0	no 3'UTR	1633	10	0	no 3'UTR	0	0	0
COMMON	CG8260	FBtr0074089	1256	26	0	no 3'UTR	1306	76	0	no 3'UTR	50	50	0
COMMON	CG4891	FBtr0080815	936	27	0	no 3'UTR	948	39	0	no 3'UTR	12	12	0
COMMON	CG18281	FBtr0078206	1665	36	0	no 3'UTR	1665	36	0	no 3'UTR	0	0	0
COMMON	CG30268	FBtr0273311	3761	38	0	no 3'UTR	3761	38	0	no 3'UTR	0	0	0
COMMON	CG7963	FBtr0301759	1069	54	0	no 3'UTR	1069	54	0	no 3'UTR	0	0	0
COMMON	CG3945	FBtr0112917	1430	59	0	no 3'UTR	1440	69	0	no 3'UTR	10	10	0
COMMON	CG41503	FBtr0302230	1113	63	0	no 3'UTR	1113	63	0	no 3'UTR	0	0	0
COMMON	CG5935	FBtr0100440	1919	80	0	no 3'UTR	1920	81	0	no 3'UTR	1	1	0
COMMON	CG34045	FBtr0302390	581	86	0	no 3'UTR	581	86	0	no 3'UTR	0	0	0
COMMON	CG30054	FBtr0302389	1067	89	0	no 3'UTR	1067	89	0	no 3'UTR	0	0	0
COMMON	CG33105	FBtr0082093	830	95	0	no 3'UTR	830	95	0	no 3'UTR	0	0	0
COMMON	CG1113	FBtr0078779	1797	108	0	no 3'UTR	1797	108	0	no 3'UTR	0	0	0
COMMON	CG4898	FBtr0089957	1665	108	0	no 3'UTR	1665	108	0	no 3'UTR	0	0	0
COMMON	CG30427	FBtr0072416	1611	111	0	no 3'UTR	1611	111	0	no 3'UTR	0	0	0
COMMON	CG40300	FBtr0301725	2732	131	0	no 3'UTR	2728	127	0	no 3'UTR	-4	-4	0
COMMON	CG4211	FBtr0074233	2394	165	0	no 3'UTR	2358	129	0	no 3'UTR	-36	-36	0
COMMON	CG30427	FBtr0072415	1672	172	0	no 3'UTR	1678	178	0	no 3'UTR	6	6	0
COMMON	CG13417	FBtr0084133	1450	190	0	no 3'UTR	1450	190	0	no 3'UTR	0	0	0
COMMON	CG33869	FBtr0091873	526	214	0	no 3'UTR	526	214	0	no 3'UTR	0	0	0
COMMON	CG33871	FBtr0091875	528	216	0	no 3'UTR	528	216	0	no 3'UTR	0	0	0
COMMON	CG33873	FBtr0091877	528	216	0	no 3'UTR	528	216	0	no 3'UTR	0	0	0
COMMON	CG33875	FBtr0091879	528	216	0	no 3'UTR	528	216	0	no 3'UTR	0	0	0
COMMON	CG14550	FBtr0084974	814	337	0	no 3'UTR	814	337	0	no 3'UTR	0	0	0
COMMON	CG8104	FBtr0113159	1540	406	0	no 3'UTR	1528	394	0	no 3'UTR	-12	-12	0
COMMON	CG8104	FBtr0114600	1258	406	0	no 3'UTR	1246	394	0	no 3'UTR	-12	-12	0
COMMON	CG32491	FBtr0084080	2147	407	0	no 3'UTR	2149	401	0	no 3'UTR	2	-6	0
COMMON	CG32491	FBtr0084083	1658	419	0	no 3'UTR	1658	413	0	no 3'UTR	0	-6	0
COMMON	CG32491	FBtr0084084	1698	451	0	no 3'UTR	1698	443	0	no 3'UTR	0	-8	0
COMMON	CG32491	FBtr0084082	1692	466	0	no 3'UTR	1692	458	0	no 3'UTR	0	-8	0
COMMON	CG42310	FBtr0299699	3242	506	0	no 3'UTR	3242	506	0	no 3'UTR	0	0	0
COMMON	CG32491	FBtr0084085	2045	529	0	no 3'UTR	2045	521	0	no 3'UTR	0	-8	0
COMMON	CG8529	FBtr0113074	3014	563	0	no 3'UTR	3004	553	0	no 3'UTR	-10	-10	0
COMMON	CG18177	FBtr0114566	1369	649	0	no 3'UTR	1378	658	0	no 3'UTR	9	9	0
COMMON	CG32491	FBtr0084081	2046	652	0	no 3'UTR	2046	644	0	no 3'UTR	0	-8	0
COMMON	CG32491	FBtr0084079	2188	781	0	no 3'UTR	2188	773	0	no 3'UTR	0	-8	0
COMMON	CG31815	FBtr0080870	1333	1	0	no 3'UTR	1500	124	44	both UTRs	167	123	44
COMMON	CG1502	FBtr0073582	751	1	0	no 3'UTR	887	36	101	both UTRs	136	35	101
COMMON	CG10222	FBtr0075861	925	1	0	no 3'UTR	1074	1	149	both UTRs	149	0	149
COMMON	CG34129	FBtr0110870	947	2	0	no 3'UTR	972	5	22	both UTRs	25	3	22
COMMON	CG32448	FBtr0290247	260	2	0	no 3'UTR	356	26	72	both UTRs	96	24	72
COMMON	CG30031	FBtr0088123	765	3	0	no 3'UTR	811	16	33	both UTRs	46	13	33
COMMON	CG7170	FBtr0076666	792	3	0	no 3'UTR	830	3	38	both UTRs	38	0	38
COMMON	CG33276	FBtr0114530	309	3	0	no 3'UTR	391	5	80	both UTRs	82	2	80
COMMON	CG5107	FBtr0084879	646	4	0	no 3'UTR	681	26	13	both UTRs	35	22	13
COMMON	CG6696	FBtr0074611	980	5	0	no 3'UTR	997	5	17	both UTRs	17	0	17
COMMON	CG15635	FBtr0300354	3416	5	0	no 3'UTR	3532	31	90	both UTRs	116	26	90
COMMON	CG1424	FBtr0077211	1730	5	0	no 3'UTR	1893	35	133	both UTRs	163	30	133
COMMON	CG8457	FBtr0087993	1511	5	0	no 3'UTR	1694	5	183	both UTRs	183	0	183
COMMON	CG6628	FBtr0076311	839	5	0	no 3'UTR	1096	3	259	both UTRs	257	-2	259
COMMON	CG34436	FBtr0112737	819	6	0	no 3'UTR	853	6	34	both UTRs	34	0	34
COMMON	CG10477	FBtr0077068	825	6	0	no 3'UTR	1361	6	536	both UTRs	536	0	536
COMMON	CG32256	FBtr0073196	1267	7	0	no 3'UTR	1542	175	107	both UTRs	275	168	107
COMMON	CG9697	FBtr0075320	556	7	0	no 3'UTR	688	7	132	both UTRs	132	0	132
COMMON	CG7112	FBtr0113153	3592	7	0	no 3'UTR	4539	609	345	both UTRs	947	602	345
COMMON	CG11922	FBtr0084771	825	9	0	no 3'UTR	1088	106	166	both UTRs	263	97	166
COMMON	CG5626	FBtr0076016	1161	9	0	no 3'UTR	1491	17	322	both UTRs	330	8	322
COMMON	CG7335	FBtr0074865	1129	10	0	no 3'UTR	1237	10	108	both UTRs	108	0	108
COMMON	CG32751	FBtr0070880	1565	11	0	no 3'UTR	1603	36	13	both UTRs	38	25	13
COMMON	CG10553	FBtr0084853	1256	11	0	no 3'UTR	1442	37	160	both UTRs	186	26	160
COMMON	CG10097	FBtr0100525	1517	11	0	no 3'UTR	1754	11	237	both UTRs	237	0	237
COMMON	CG9988	FBtr0085305	2018	11	0	no 3'UTR	2274	12	255	both UTRs	256	1	255
COMMON	CG14125	FBtr0076044	783	12	0	no 3'UTR	839	17	51	both UTRs	56	5	51
COMMON	CG33260	FBtr0302436	843	12	0	no 3'UTR	902	12	59	both UTRs	59	0	59
COMMON	CG34258	FBtr0112452	510	12	0	no 3'UTR	623	12	113	both UTRs	113	0	113
COMMON	CG12689	FBtr0071081	570	12	0	no 3'UTR	769	73	138	both UTRs	199	61	138
COMMON	CG33493	FBtr0089606	321	12	0	no 3'UTR	592	44	239	both UTRs	271	32	239
COMMON	CG4362	FBtr0083900	715	13	0	no 3'UTR	829	30	97	both UTRs	114	17	97
COMMON	CG32987	FBtr0079735	787	13	0	no 3'UTR	1037	44	219	both UTRs	250	31	219
COMMON	CG1315	FBtr0081699	1274	14	0	no 3'UTR	1409	48	101	both UTRs	135	34	101
COMMON	CG4950	FBtr0290260	1740	15	0	no 3'UTR	1796	15	56	both UTRs	56	0	56
COMMON	CG4793	FBtr0300612	2748	15	0	no 3'UTR	2832	15	84	both UTRs	84	0	84
COMMON	CG18810	FBtr0081386	918	15	0	no 3'UTR	1168	125	140	both UTRs	250	110	140
COMMON	CG9272	FBtr0089944	1183	16	0	no 3'UTR	1357	61	129	both UTRs	174	45	129
COMMON	CG11816	FBtr0073785	1057	16	0	no 3'UTR	1320	16	263	both UTRs	263	0	263
COMMON	CG8690	FBtr0088752	1785	18	0	no 3'UTR	1814	29	18	both UTRs	29	11	18
COMMON	CG16733	FBtr0081974	969	18	0	no 3'UTR	1137	28	158	both UTRs	168	10	158
COMMON	CG33309	FBtr0080674	1738	19	0	no 3'UTR	1779	46	14	both UTRs	41	27	14
COMMON	CG6036	FBtr0085027	1135	19	0	no 3'UTR	1184	27	41	both UTRs	49	8	41
COMMON	CG18340	FBtr0079173	1033	19	0	no 3'UTR	1098	43	41	both UTRs	65	24	41
COMMON	CG31898	FBtr0079662	1021	19	0	no 3'UTR	1172	55	115	both UTRs	151	36	115
COMMON	CG11951	FBtr0085403	2465	20	0	no 3'UTR	2628	141	42	both UTRs	163	121	42
COMMON	CG7604	FBtr0075585	1358	20	0	no 3'UTR	1486	24	124	both UTRs	128	4	124
COMMON	CG8534	FBtr0082143	818	20	0	no 3'UTR	990	58	134	both UTRs	172	38	134
COMMON	CG10182	FBtr0084486	2121	21	0	no 3'UTR	2212	25	87	both UTRs	91	4	87
COMMON	CG40485	FBtr0111190	717	21	0	no 3'UTR	1192	21	475	both UTRs	475	0	475
COMMON	CG31105	FBtr0273357	1709	23	0	no 3'UTR	1813	90	37	both UTRs	104	67	37
COMMON	CG16771	FBtr0081204	1814	23	0	no 3'UTR	2455	478	186	both UTRs	641	455	186
COMMON	CG4988	FBtr0080254	1131	24	0	no 3'UTR	1218	76	35	both UTRs	87	52	35
COMMON	CG6663	FBtr0074843	1113	24	0	no 3'UTR	1161	34	38	both UTRs	48	10	38
COMMON	CG11843	FBtr0085363	975	24	0	no 3'UTR	1048	26	71	both UTRs	73	2	71
COMMON	CG15561	FBtr0085776	1099	25	0	no 3'UTR	1167	61	32	both UTRs	68	36	32
COMMON	CG13278	FBtr0080933	1321	25	0	no 3'UTR	1487	25	166	both UTRs	166	0	166
COMMON	CG2278	FBtr0071185	1829	26	0	no 3'UTR	2980	164	1013	both UTRs	1151	138	1013
COMMON	CG17387	FBtr0078880	2931	27	0	no 3'UTR	3093	38	151	both UTRs	162	11	151
COMMON	CG7287	FBtr0076995	338	29	0	no 3'UTR	500	29	162	both UTRs	162	0	162
COMMON	CG12938	FBtr0088248	456	30	0	no 3'UTR	543	30	87	both UTRs	87	0	87
COMMON	CG9406	FBtr0071570	593	32	0	no 3'UTR	732	107	64	both UTRs	139	75	64
COMMON	CG3360	FBtr0082954	1511	32	0	no 3'UTR	1623	54	90	both UTRs	112	22	90
COMMON	CG6289	FBtr0078172	1283	32	0	no 3'UTR	1440	49	140	both UTRs	157	17	140
COMMON	CG42403	FBtr0300115	2486	32	0	no 3'UTR	4963	434	2075	both UTRs	2477	402	2075
COMMON	CG9879	FBtr0077700	1029	33	0	no 3'UTR	1147	81	70	both UTRs	118	48	70
COMMON	CG11570	FBtr0076065	678	33	0	no 3'UTR	909	158	106	both UTRs	231	125	106
COMMON	CG32053	FBtr0076315	1525	34	0	no 3'UTR	1618	41	86	both UTRs	93	7	86
COMMON	CG6843	FBtr0075067	1136	35	0	no 3'UTR	1281	137	43	both UTRs	145	102	43
COMMON	CG11110	FBtr0086231	551	35	0	no 3'UTR	752	95	141	both UTRs	201	60	141
COMMON	CG33966	FBtr0100007	968	35	0	no 3'UTR	1163	43	187	both UTRs	195	8	187
COMMON	CG33287	FBtr0290073	3342	36	0	no 3'UTR	3434	36	92	both UTRs	92	0	92
COMMON	CG42300	FBtr0299680	582	36	0	no 3'UTR	726	70	110	both UTRs	144	34	110
COMMON	CG3841	FBtr0079836	1731	36	0	no 3'UTR	1967	36	236	both UTRs	236	0	236
COMMON	CG3650	FBtr0072380	786	36	0	no 3'UTR	1207	18	439	both UTRs	421	-18	439
COMMON	CG4917	FBtr0084334	2599	37	0	no 3'UTR	2671	84	25	both UTRs	72	47	25
COMMON	CG31679	FBtr0077809	1052	38	0	no 3'UTR	1114	44	56	both UTRs	62	6	56
COMMON	CG3546	FBtr0070679	1931	38	0	no 3'UTR	2246	38	315	both UTRs	315	0	315
COMMON	CG31933	FBtr0077896	2062	40	0	no 3'UTR	2076	40	14	both UTRs	14	0	14
COMMON	CG30457	FBtr0086998	610	40	0	no 3'UTR	646	44	32	both UTRs	36	4	32
COMMON	CG9444	FBtr0082099	1714	40	0	no 3'UTR	1825	44	107	both UTRs	111	4	107
COMMON	CG42554	FBtr0301253	682	40	0	no 3'UTR	1023	164	217	both UTRs	341	124	217
COMMON	CG13773	FBtr0079372	802	40	0	no 3'UTR	1081	67	252	both UTRs	279	27	252
COMMON	CG31823	FBtr0080810	1325	41	0	no 3'UTR	1403	78	41	both UTRs	78	37	41
COMMON	CG7487	FBtr0076729	4782	42	0	no 3'UTR	5041	122	179	both UTRs	259	80	179
COMMON	CG8997	FBtr0080563	826	43	0	no 3'UTR	885	63	39	both UTRs	59	20	39
COMMON	CG33908	FBtr0091912	415	43	0	no 3'UTR	595	46	177	both UTRs	180	3	177
COMMON	CG32454	FBtr0078529	1648	43	0	no 3'UTR	1835	43	187	both UTRs	187	0	187
COMMON	CG32641	FBtr0073729	443	44	0	no 3'UTR	466	44	23	both UTRs	23	0	23
COMMON	CG3609	FBtr0077791	1052	44	0	no 3'UTR	1223	160	55	both UTRs	171	116	55
COMMON	CG42535	FBtr0300948	608	44	0	no 3'UTR	674	44	66	both UTRs	66	0	66
COMMON	CG13068	FBtr0075464	374	44	0	no 3'UTR	450	43	77	both UTRs	76	-1	77
COMMON	CG32640	FBtr0073728	444	45	0	no 3'UTR	466	44	23	both UTRs	22	-1	23
COMMON	CG14252	FBtr0085067	1264	46	0	no 3'UTR	1301	46	37	both UTRs	37	0	37
COMMON	CG32174	FBtr0075227	853	46	0	no 3'UTR	1064	46	211	both UTRs	211	0	211
COMMON	CG5509	FBtr0082633	466	46	0	no 3'UTR	733	72	241	both UTRs	267	26	241
COMMON	CG5589	FBtr0075170	1831	46	0	no 3'UTR	2112	51	276	both UTRs	281	5	276
COMMON	CG11286	FBtr0081779	623	47	0	no 3'UTR	779	56	147	both UTRs	156	9	147
COMMON	CG7824	FBtr0089927	1107	48	0	no 3'UTR	1229	65	105	both UTRs	122	17	105
COMMON	CG15483	FBtr0080402	1272	48	0	no 3'UTR	1382	48	110	both UTRs	110	0	110
COMMON	CG18472	FBtr0085068	1458	48	0	no 3'UTR	1587	48	129	both UTRs	129	0	129
COMMON	CG8822	FBtr0077660	1059	48	0	no 3'UTR	1327	48	268	both UTRs	268	0	268
COMMON	CG30259	FBtr0071921	1672	49	0	no 3'UTR	1771	49	99	both UTRs	99	0	99
COMMON	CG31787	FBtr0081055	749	50	0	no 3'UTR	876	86	91	both UTRs	127	36	91
COMMON	CG11893	FBtr0084827	1301	50	0	no 3'UTR	1415	38	126	both UTRs	114	-12	126
COMMON	CG40064	FBtr0301807	1151	50	0	no 3'UTR	1338	50	187	both UTRs	187	0	187
COMMON	CG40064	FBtr0301808	1205	50	0	no 3'UTR	1392	50	187	both UTRs	187	0	187
COMMON	CG5084	FBtr0086804	756	51	0	no 3'UTR	773	28	40	both UTRs	17	-23	40
COMMON	CG5139	FBtr0077977	591	51	0	no 3'UTR	802	128	134	both UTRs	211	77	134
COMMON	CG14860	FBtr0289976	843	51	0	no 3'UTR	1603	51	760	both UTRs	760	0	760
COMMON	CG5333	FBtr0082634	1510	52	0	no 3'UTR	1746	51	237	both UTRs	236	-1	237
COMMON	CG32436	FBtr0078343	5267	53	0	no 3'UTR	5407	75	118	both UTRs	140	22	118
COMMON	CG10061	FBtr0081569	2760	54	0	no 3'UTR	2802	41	55	both UTRs	42	-13	55
COMMON	CG6066	FBtr0085131	1446	54	0	no 3'UTR	1556	85	79	both UTRs	110	31	79
COMMON	CG31935	FBtr0077916	2805	54	0	no 3'UTR	3058	86	221	both UTRs	253	32	221
COMMON	CG32603	FBtr0073894	1093	55	0	no 3'UTR	1144	35	71	both UTRs	51	-20	71
COMMON	CG1675	FBtr0088375	886	55	0	no 3'UTR	1053	72	150	both UTRs	167	17	150
COMMON	CG2345	FBtr0081688	623	56	0	no 3'UTR	652	61	24	both UTRs	29	5	24
COMMON	CG32983	FBtr0079737	810	57	0	no 3'UTR	821	57	11	both UTRs	11	0	11
COMMON	CG14864	FBtr0083128	1701	57	0	no 3'UTR	1746	57	45	both UTRs	45	0	45
COMMON	CG31613	FBtr0085894	468	57	0	no 3'UTR	529	57	61	both UTRs	61	0	61
COMMON	CG33803	FBtr0091807	468	57	0	no 3'UTR	529	57	61	both UTRs	61	0	61
COMMON	CG33806	FBtr0091810	468	57	0	no 3'UTR	529	57	61	both UTRs	61	0	61
COMMON	CG33809	FBtr0091813	468	57	0	no 3'UTR	529	57	61	both UTRs	61	0	61
COMMON	CG33812	FBtr0091816	468	57	0	no 3'UTR	529	57	61	both UTRs	61	0	61
COMMON	CG33815	FBtr0091819	468	57	0	no 3'UTR	529	57	61	both UTRs	61	0	61
COMMON	CG33818	FBtr0091822	468	57	0	no 3'UTR	529	57	61	both UTRs	61	0	61
COMMON	CG33821	FBtr0091825	468	57	0	no 3'UTR	529	57	61	both UTRs	61	0	61
COMMON	CG33824	FBtr0091828	468	57	0	no 3'UTR	529	57	61	both UTRs	61	0	61
COMMON	CG33827	FBtr0091831	468	57	0	no 3'UTR	529	57	61	both UTRs	61	0	61
COMMON	CG33830	FBtr0091834	468	57	0	no 3'UTR	529	57	61	both UTRs	61	0	61
COMMON	CG33833	FBtr0091837	468	57	0	no 3'UTR	529	57	61	both UTRs	61	0	61
COMMON	CG33836	FBtr0091840	468	57	0	no 3'UTR	529	57	61	both UTRs	61	0	61
COMMON	CG33839	FBtr0091843	468	57	0	no 3'UTR	529	57	61	both UTRs	61	0	61
COMMON	CG33842	FBtr0091846	468	57	0	no 3'UTR	529	57	61	both UTRs	61	0	61
COMMON	CG33845	FBtr0091849	468	57	0	no 3'UTR	529	57	61	both UTRs	61	0	61
COMMON	CG33848	FBtr0091852	468	57	0	no 3'UTR	529	57	61	both UTRs	61	0	61
COMMON	CG33851	FBtr0091855	468	57	0	no 3'UTR	529	57	61	both UTRs	61	0	61
COMMON	CG33854	FBtr0091858	468	57	0	no 3'UTR	529	57	61	both UTRs	61	0	61
COMMON	CG33857	FBtr0091861	468	57	0	no 3'UTR	529	57	61	both UTRs	61	0	61
COMMON	CG33860	FBtr0091864	468	57	0	no 3'UTR	529	57	61	both UTRs	61	0	61
COMMON	CG33863	FBtr0091867	468	57	0	no 3'UTR	529	57	61	both UTRs	61	0	61
COMMON	CG33866	FBtr0091870	468	57	0	no 3'UTR	529	57	61	both UTRs	61	0	61
COMMON	CG11379	FBtr0070198	663	57	0	no 3'UTR	783	99	78	both UTRs	120	42	78
COMMON	CG31404	FBtr0083774	883	58	0	no 3'UTR	981	58	98	both UTRs	98	0	98
COMMON	CG34220	FBtr0112413	2239	58	0	no 3'UTR	2387	75	131	both UTRs	148	17	131
COMMON	CG13693	FBtr0078126	1390	58	0	no 3'UTR	1660	85	243	both UTRs	270	27	243
COMMON	CG17636	FBtr0112921	1775	59	0	no 3'UTR	1894	84	94	both UTRs	119	25	94
COMMON	CG12395	FBtr0074260	824	59	0	no 3'UTR	997	124	108	both UTRs	173	65	108
COMMON	CG32832	FBtr0080960	482	59	0	no 3'UTR	675	74	178	both UTRs	193	15	178
COMMON	CG14006	FBtr0079167	1349	59	0	no 3'UTR	1591	59	242	both UTRs	242	0	242
COMMON	CG2807	FBtr0078068	4083	60	0	no 3'UTR	4155	66	66	both UTRs	72	6	66
COMMON	CG12817	FBtr0110952	576	60	0	no 3'UTR	1060	69	475	both UTRs	484	9	475
COMMON	CG9203	FBtr0074074	2236	61	0	no 3'UTR	2349	84	90	both UTRs	113	23	90
COMMON	CG6074	FBtr0085133	997	61	0	no 3'UTR	1130	61	133	both UTRs	133	0	133
COMMON	CG7922	FBtr0084109	4532	62	0	no 3'UTR	4563	62	31	both UTRs	31	0	31
COMMON	CG12307	FBtr0080266	611	62	0	no 3'UTR	680	71	60	both UTRs	69	9	60
COMMON	CG31949	FBtr0077757	599	62	0	no 3'UTR	693	78	78	both UTRs	94	16	78
COMMON	CG10881	FBtr0083885	884	62	0	no 3'UTR	979	62	95	both UTRs	95	0	95
COMMON	CG4553	FBtr0084839	1154	62	0	no 3'UTR	1280	62	126	both UTRs	126	0	126
COMMON	CG9899	FBtr0071969	2832	63	0	no 3'UTR	2988	172	47	both UTRs	156	109	47
COMMON	CG4661	FBtr0073699	1965	63	0	no 3'UTR	2035	63	70	both UTRs	70	0	70
COMMON	CG30110	FBtr0086820	1908	63	0	no 3'UTR	2052	94	113	both UTRs	144	31	113
COMMON	CG8197	FBtr0088661	1228	64	0	no 3'UTR	1288	64	60	both UTRs	60	0	60
COMMON	CG17282	FBtr0084033	926	65	0	no 3'UTR	1000	72	67	both UTRs	74	7	67
COMMON	CG5375	FBtr0113033	1916	65	0	no 3'UTR	2063	65	147	both UTRs	147	0	147
COMMON	CG1078	FBtr0078928	2171	65	0	no 3'UTR	2418	98	214	both UTRs	247	33	214
COMMON	CG11209	FBtr0086321	1563	66	0	no 3'UTR	1625	117	11	both UTRs	62	51	11
COMMON	CG17669	FBtr0086722	1689	66	0	no 3'UTR	1726	63	40	both UTRs	37	-3	40
COMMON	CG34057	FBtr0100835	1101	66	0	no 3'UTR	1206	66	105	both UTRs	105	0	105
COMMON	CG13674	FBtr0076719	480	66	0	no 3'UTR	687	66	207	both UTRs	207	0	207
COMMON	CG7202	FBtr0078393	937	67	0	no 3'UTR	986	67	49	both UTRs	49	0	49
COMMON	CG10618	FBtr0113352	1300	67	0	no 3'UTR	1463	81	149	both UTRs	163	14	149
COMMON	CG4631	FBtr0080871	2458	67	0	no 3'UTR	2668	120	157	both UTRs	210	53	157
COMMON	CG1567	FBtr0073400	1747	67	0	no 3'UTR	1924	69	175	both UTRs	177	2	175
COMMON	CG33285	FBtr0078325	740	68	0	no 3'UTR	767	55	40	both UTRs	27	-13	40
COMMON	CG13926	FBtr0072823	662	68	0	no 3'UTR	726	56	76	both UTRs	64	-12	76
COMMON	CG13978	FBtr0085182	2765	68	0	no 3'UTR	2842	68	77	both UTRs	77	0	77
COMMON	CG1143	FBtr0072937	959	68	0	no 3'UTR	1070	73	106	both UTRs	111	5	106
COMMON	CG5182	FBtr0080432	1248	69	0	no 3'UTR	1303	69	55	both UTRs	55	0	55
COMMON	CG15373	FBtr0074508	3396	69	0	no 3'UTR	3486	69	90	both UTRs	90	0	90
COMMON	CG15373	FBtr0112999	3483	69	0	no 3'UTR	3573	69	90	both UTRs	90	0	90
COMMON	CG17347	FBtr0081157	629	71	0	no 3'UTR	708	77	73	both UTRs	79	6	73
COMMON	CG42249	FBtr0299513	1745	71	0	no 3'UTR	1820	71	75	both UTRs	75	0	75
COMMON	CG32187	FBtr0075169	1302	72	0	no 3'UTR	1326	72	24	both UTRs	24	0	24
COMMON	CG31874	FBtr0079964	1527	72	0	no 3'UTR	1623	72	96	both UTRs	96	0	96
COMMON	CG42536	FBtr0300949	628	73	0	no 3'UTR	763	73	135	both UTRs	135	0	135
COMMON	CG4497	FBtr0079418	1594	73	0	no 3'UTR	2566	74	971	both UTRs	972	1	971
COMMON	CG17777	FBtr0290085	407	74	0	no 3'UTR	561	74	154	both UTRs	154	0	154
COMMON	CG33668	FBtr0302418	559	76	0	no 3'UTR	616	76	57	both UTRs	57	0	57
COMMON	CG10862	FBtr0073139	1141	76	0	no 3'UTR	1201	76	60	both UTRs	60	0	60
COMMON	CG33664	FBtr0302417	559	76	0	no 3'UTR	621	76	62	both UTRs	62	0	62
COMMON	CG33666	FBtr0302415	559	76	0	no 3'UTR	666	100	83	both UTRs	107	24	83
COMMON	CG34246	FBtr0112440	799	76	0	no 3'UTR	927	69	135	both UTRs	128	-7	135
COMMON	CG18048	FBtr0081712	1403	77	0	no 3'UTR	1409	82	1	both UTRs	6	5	1
COMMON	CG34137	FBtr0110947	818	77	0	no 3'UTR	892	77	74	both UTRs	74	0	74
COMMON	CG3540	FBtr0070426	1601	77	0	no 3'UTR	1685	79	82	both UTRs	84	2	82
COMMON	CG32100	FBtr0076006	1542	78	0	no 3'UTR	2169	102	603	both UTRs	627	24	603
COMMON	CG11170	FBtr0071786	1126	79	0	no 3'UTR	1195	126	22	both UTRs	69	47	22
COMMON	CG11345	FBtr0073334	808	79	0	no 3'UTR	923	51	143	both UTRs	115	-28	143
COMMON	CG32257	FBtr0073195	1300	79	0	no 3'UTR	2858	79	1558	both UTRs	1558	0	1558
COMMON	CG34269	FBtr0112464	656	80	0	no 3'UTR	660	82	2	both UTRs	4	2	2
COMMON	CG17687	FBtr0075838	4715	80	0	no 3'UTR	4812	86	91	both UTRs	97	6	91
COMMON	CG7716	FBtr0076824	2267	80	0	no 3'UTR	2391	80	124	both UTRs	124	0	124
COMMON	CG13005	FBtr0074334	1523	80	0	no 3'UTR	2027	110	474	both UTRs	504	30	474
COMMON	CG3528	FBtr0077781	789	81	0	no 3'UTR	883	81	94	both UTRs	94	0	94
COMMON	CG30443	FBtr0086109	1771	82	0	no 3'UTR	1829	98	42	both UTRs	58	16	42
COMMON	CG32650	FBtr0073698	1123	82	0	no 3'UTR	1167	82	44	both UTRs	44	0	44
COMMON	CG11550	FBtr0085867	980	83	0	no 3'UTR	1060	83	80	both UTRs	80	0	80
COMMON	CG12186	FBtr0072948	1463	86	0	no 3'UTR	1509	102	30	both UTRs	46	16	30
COMMON	CG18109	FBtr0080786	5882	86	0	no 3'UTR	6001	109	96	both UTRs	119	23	96
COMMON	CG1138	FBtr0081703	959	86	0	no 3'UTR	1398	86	439	both UTRs	439	0	439
COMMON	CG15125	FBtr0086471	849	87	0	no 3'UTR	1071	297	12	both UTRs	222	210	12
COMMON	CG15764	FBtr0070820	969	87	0	no 3'UTR	1014	87	45	both UTRs	45	0	45
COMMON	CG12692	FBtr0070658	1749	87	0	no 3'UTR	1911	87	162	both UTRs	162	0	162
COMMON	CG15020	FBtr0073298	1903	88	0	no 3'UTR	2744	672	257	both UTRs	841	584	257
COMMON	CG1327	FBtr0081693	743	89	0	no 3'UTR	1060	89	317	both UTRs	317	0	317
COMMON	CG3880	FBtr0072371	1293	90	0	no 3'UTR	1451	189	59	both UTRs	158	99	59
COMMON	CG9624	FBtr0082897	961	91	0	no 3'UTR	1128	76	182	both UTRs	167	-15	182
[truncated: 28,120 more rows]
