# Supplementary material for: Gene Model Annotations for Drosophila melanogaster: Impact of High-Throughput Data
Source: G3 (Bethesda). 2015 Jun 24;5(8):1721–36. doi: 10.1534/g3.115.018929 (PMC4528329; doi:10.1534/g3.115.018929)
Supplement: Supporting Information [file supp_g3.115.018929_FileS2.zip › FileS2/READ_ME.txt]

File S2. Improved UTR annotation of R5.24 protein coding transcripts in R6.03.
Transcripts for 13,104 protein coding gene models common to both R5.24 and R6.03 are listed; this set excludes transcripts of 9 gene models for which R5.24-R6.03 equivalence exists, but annotation IDs have changed (see File S1 for list and explanation). In column A, transcripts are indicated to be “common” to both R5.24 and R6.03, or specific to R5.24 or R6.03. The transcript annotation ID and FlyBase transcript ID are shown in columns B and C. mRNA, 5’UTR and 3’UTR length for R5.24 and R6.03 are shown in columns D-F and H-J. Columns G and K classify the UTR status of each transcript in R5.24 and R6.03, as having “no UTRs”, “no 3’UTR”, “no 5’UTR” or “both UTRs”. The change (nucleotides) in mRNA, 5’UTR and 3’UTR size from R5.24 to R6.03 is calculated in columns L-N.
