# Supplementary material for: Gene Model Annotations for Drosophila melanogaster: Impact of High-Throughput Data
Source: G3 (Bethesda). 2015 Jun 24;5(8):1721–36. doi: 10.1534/g3.115.018929 (PMC4528329; doi:10.1534/g3.115.018929)
Supplement: Supporting Information [file supp_g3.115.018929_FileS3.zip]

Archive with 2 entries (2 files):
- FileS3/FileS3.xlsx
- FileS3/READ_ME.txt
