# Supplementary material for: Gene Model Annotations for Drosophila melanogaster: Impact of High-Throughput Data
Source: G3 (Bethesda). 2015 Jun 24;5(8):1721–36. doi: 10.1534/g3.115.018929 (PMC4528329; doi:10.1534/g3.115.018929)
Supplement: Supporting Information [file supp_g3.115.018929_FileS3.zip › FileS3/FileS3.xlsx]

## Sheet: Sheet1
FlyBase Junction ID	Dataset Source	Incorporated into R5.24 gene model	Incorporated into R6.03 gene model	R6.03 Overlap 5'UTR	R6.03 Overlap CDS	R6.03 Overlap 3'UTR	Number of Overlap Patterns	Comment on complex overlap
FBsf0000096801	BCM	N	Y	Y	Y	N	1	Joins 5'UTR and CDS
FBsf0000099809	BCM,modENCODE	N	Y	Y	Y	N	1	Joins 5'UTR and CDS
FBsf0000100135	BCM,modENCODE_Extra	N	Y	Y	Y	N	1	Joins 5'UTR and CDS
FBsf0000100549	BCM,modENCODE	N	Y	Y	Y	N	1	Joins 5'UTR and CDS
FBsf0000101055	BCM,modENCODE_Extra	N	Y	Y	Y	N	1	Joins 5'UTR and CDS
FBsf0000102471	BCM,modENCODE	N	Y	Y	Y	N	1	Joins 5'UTR and CDS
FBsf0000103100	BCM,modENCODE	N	Y	Y	Y	N	1	Joins 5'UTR and CDS
FBsf0000103478	BCM,modENCODE	N	Y	Y	Y	N	1	Joins 5'UTR and CDS
FBsf0000104062	BCM,modENCODE	N	Y	Y	Y	N	1	Joins 5'UTR and CDS
FBsf0000106142	BCM,modENCODE_Extra	N	Y	Y	Y	N	1	Joins 5'UTR and CDS
FBsf0000107617	BCM,modENCODE	N	Y	Y	Y	N	1	Joins 5'UTR and CDS
FBsf0000117292	BCM	N	Y	Y	Y	N	1	Joins 5'UTR and CDS
FBsf0000118537	BCM,modENCODE	N	Y	Y	Y	N	1	Joins 5'UTR and CDS
FBsf0000121558	BCM,modENCODE	N	Y	Y	Y	N	1	Joins 5'UTR and CDS
FBsf0000124086	BCM,modENCODE_Extra	N	Y	Y	Y	N	1	Joins 5'UTR and CDS
FBsf0000124999	BCM,modENCODE	N	Y	Y	Y	N	1	Joins 5'UTR and CDS
FBsf0000127137	BCM	N	Y	Y	Y	N	1	Joins 5'UTR and CDS
FBsf0000127200	BCM,modENCODE_Extra	N	Y	Y	Y	N	1	Joins 5'UTR and CDS
FBsf0000127775	BCM,modENCODE	N	Y	Y	Y	N	1	Joins 5'UTR and CDS
FBsf0000129127	BCM,modENCODE	N	Y	Y	Y	N	1	Joins 5'UTR and CDS
FBsf0000129267	BCM,modENCODE	N	Y	Y	Y	N	1	Joins 5'UTR and CDS
FBsf0000129378	BCM,modENCODE	N	Y	Y	Y	N	1	Joins 5'UTR and CDS
FBsf0000129423	BCM,modENCODE	N	Y	Y	Y	N	1	Joins 5'UTR and CDS
FBsf0000129822	BCM,modENCODE	N	Y	Y	Y	N	1	Joins 5'UTR and CDS
FBsf0000129997	BCM,modENCODE	N	Y	Y	Y	N	1	Joins 5'UTR and CDS
FBsf0000131050	BCM	N	Y	Y	Y	N	1	Joins 5'UTR and CDS
FBsf0000131634	BCM,modENCODE	N	Y	Y	Y	N	1	Joins 5'UTR and CDS
FBsf0000135034	BCM,modENCODE	N	Y	Y	Y	N	1	Joins 5'UTR and CDS
FBsf0000135410	BCM,modENCODE	N	Y	Y	Y	N	1	Joins 5'UTR and CDS
FBsf0000136850	BCM,modENCODE	N	Y	Y	Y	N	1	Joins 5'UTR and CDS
FBsf0000137067	BCM,modENCODE	N	Y	Y	Y	N	1	Joins 5'UTR and CDS
FBsf0000137451	BCM,modENCODE	N	Y	Y	Y	N	1	Joins 5'UTR and CDS
FBsf0000139180	BCM,modENCODE	N	Y	Y	Y	N	1	Joins 5'UTR and CDS
FBsf0000140270	BCM,modENCODE	N	Y	Y	Y	N	1	Joins 5'UTR and CDS
FBsf0000141613	BCM,modENCODE	N	Y	Y	Y	N	1	Joins 5'UTR and CDS
FBsf0000143556	BCM,modENCODE	N	Y	Y	Y	N	1	Joins 5'UTR and CDS
FBsf0000144038	BCM,modENCODE	N	Y	Y	Y	N	1	Joins 5'UTR and CDS
FBsf0000144348	BCM,modENCODE	N	Y	Y	Y	N	1	Joins 5'UTR and CDS
FBsf0000145098	BCM	N	Y	Y	Y	N	1	Joins 5'UTR and CDS
FBsf0000145693	BCM,modENCODE_Extra	N	Y	Y	Y	N	1	Joins 5'UTR and CDS
FBsf0000150807	BCM,modENCODE	N	Y	Y	Y	N	1	Joins 5'UTR and CDS
FBsf0000169690	modENCODE	N	Y	Y	Y	N	1	Joins 5'UTR and CDS
FBsf0000170013	modENCODE	N	Y	Y	Y	N	1	Joins 5'UTR and CDS
FBsf0000170264	modENCODE	N	Y	Y	Y	N	1	Joins 5'UTR and CDS
FBsf0000170407	modENCODE	N	Y	Y	Y	N	1	Joins 5'UTR and CDS
FBsf0000170418	modENCODE	N	Y	Y	Y	N	1	Joins 5'UTR and CDS
FBsf0000170616	modENCODE	N	Y	Y	Y	N	1	Joins 5'UTR and CDS
FBsf0000170997	modENCODE	N	Y	Y	Y	N	1	Joins 5'UTR and CDS
FBsf0000171349	modENCODE	N	Y	Y	Y	N	1	Joins 5'UTR and CDS
FBsf0000172471	modENCODE	N	Y	Y	Y	N	1	Joins 5'UTR and CDS
FBsf0000172495	modENCODE	N	Y	Y	Y	N	1	Joins 5'UTR and CDS
FBsf0000172519	modENCODE	N	Y	Y	Y	N	1	Joins 5'UTR and CDS
FBsf0000172567	modENCODE	N	Y	Y	Y	N	1	Joins 5'UTR and CDS
FBsf0000172726	modENCODE	N	Y	Y	Y	N	1	Joins 5'UTR and CDS
FBsf0000172868	modENCODE	N	Y	Y	Y	N	1	Joins 5'UTR and CDS
FBsf0000172934	modENCODE	N	Y	Y	Y	N	1	Joins 5'UTR and CDS
FBsf0000172946	modENCODE	N	Y	Y	Y	N	1	Joins 5'UTR and CDS
FBsf0000173037	modENCODE	N	Y	Y	Y	N	1	Joins 5'UTR and CDS
FBsf0000173259	modENCODE	N	Y	Y	Y	N	1	Joins 5'UTR and CDS
FBsf0000173632	modENCODE	N	Y	Y	Y	N	1	Joins 5'UTR and CDS
FBsf0000173668	modENCODE	N	Y	Y	Y	N	1	Joins 5'UTR and CDS
FBsf0000173709	modENCODE	N	Y	Y	Y	N	1	Joins 5'UTR and CDS
FBsf0000173722	modENCODE	N	Y	Y	Y	N	1	Joins 5'UTR and CDS
FBsf0000174006	modENCODE	N	Y	Y	Y	N	1	Joins 5'UTR and CDS
FBsf0000174592	modENCODE	N	Y	Y	Y	N	1	Joins 5'UTR and CDS
FBsf0000174813	modENCODE	N	Y	Y	Y	N	1	Joins 5'UTR and CDS
FBsf0000175538	modENCODE	N	Y	Y	Y	N	1	Joins 5'UTR and CDS
FBsf0000175803	modENCODE	N	Y	Y	Y	N	1	Joins 5'UTR and CDS
FBsf0000175864	modENCODE	N	Y	Y	Y	N	1	Joins 5'UTR and CDS
FBsf0000175961	modENCODE	N	Y	Y	Y	N	1	Joins 5'UTR and CDS
FBsf0000176233	modENCODE	N	Y	Y	Y	N	1	Joins 5'UTR and CDS
FBsf0000176269	modENCODE	N	Y	Y	Y	N	1	Joins 5'UTR and CDS
FBsf0000176394	modENCODE	N	Y	Y	Y	N	1	Joins 5'UTR and CDS
FBsf0000176511	modENCODE	N	Y	Y	Y	N	1	Joins 5'UTR and CDS
FBsf0000177217	modENCODE	N	Y	Y	Y	N	1	Joins 5'UTR and CDS
FBsf0000178742	modENCODE	N	Y	Y	Y	N	1	Joins 5'UTR and CDS
FBsf0000179258	modENCODE	N	Y	Y	Y	N	1	Joins 5'UTR and CDS
FBsf0000179290	modENCODE	N	Y	Y	Y	N	1	Joins 5'UTR and CDS
FBsf0000179483	modENCODE	N	Y	Y	Y	N	1	Joins 5'UTR and CDS
FBsf0000179534	modENCODE	N	Y	Y	Y	N	1	Joins 5'UTR and CDS
FBsf0000180341	modENCODE	N	Y	Y	Y	N	1	Joins 5'UTR and CDS
FBsf0000180509	modENCODE	N	Y	Y	Y	N	1	Joins 5'UTR and CDS
FBsf0000180999	modENCODE	N	Y	Y	Y	N	1	Joins 5'UTR and CDS
FBsf0000181683	modENCODE	N	Y	Y	Y	N	1	Joins 5'UTR and CDS
FBsf0000181929	modENCODE	N	Y	Y	Y	N	1	Joins 5'UTR and CDS
FBsf0000182653	modENCODE	N	Y	Y	Y	N	1	Joins 5'UTR and CDS
FBsf0000182834	modENCODE	N	Y	Y	Y	N	1	Joins 5'UTR and CDS
FBsf0000183075	modENCODE	N	Y	Y	Y	N	1	Joins 5'UTR and CDS
FBsf0000183126	modENCODE	N	Y	Y	Y	N	1	Joins 5'UTR and CDS
FBsf0000183332	modENCODE	N	Y	Y	Y	N	1	Joins 5'UTR and CDS
FBsf0000184277	modENCODE	N	Y	Y	Y	N	1	Joins 5'UTR and CDS
FBsf0000184293	modENCODE	N	Y	Y	Y	N	1	Joins 5'UTR and CDS
FBsf0000184373	modENCODE	N	Y	Y	Y	N	1	Joins 5'UTR and CDS
FBsf0000184559	modENCODE	N	Y	Y	Y	N	1	Joins 5'UTR and CDS
FBsf0000185122	modENCODE	N	Y	Y	Y	N	1	Joins 5'UTR and CDS
FBsf0000185425	modENCODE	N	Y	Y	Y	N	1	Joins 5'UTR and CDS
FBsf0000185493	modENCODE	N	Y	Y	Y	N	1	Joins 5'UTR and CDS
FBsf0000185709	modENCODE	N	Y	Y	Y	N	1	Joins 5'UTR and CDS
FBsf0000439634	modENCODE_Extra	N	Y	Y	Y	N	1	Joins 5'UTR and CDS
FBsf0000439686	modENCODE_Extra	N	Y	Y	Y	N	1	Joins 5'UTR and CDS
FBsf0000439717	modENCODE_Extra	N	Y	Y	Y	N	1	Joins 5'UTR and CDS
FBsf0000439747	modENCODE_Extra	N	Y	Y	Y	N	1	Joins 5'UTR and CDS
FBsf0000439787	modENCODE_Extra	N	Y	Y	Y	N	1	Joins 5'UTR and CDS
FBsf0000439837	modENCODE_Extra	N	Y	Y	Y	N	1	Joins 5'UTR and CDS
FBsf0000442578	modENCODE_Extra	N	Y	Y	Y	N	1	Joins 5'UTR and CDS
FBsf0000099530	BCM,modENCODE	N	Y	N	Y	Y	1	Joins CDS and 3'UTR.
FBsf0000112645	BCM,modENCODE	N	Y	N	Y	Y	1	Joins CDS and 3'UTR.
FBsf0000112817	BCM,modENCODE	N	Y	N	Y	Y	1	Joins CDS and 3'UTR.
FBsf0000126761	BCM,modENCODE	N	Y	N	Y	Y	1	Joins CDS and 3'UTR.
FBsf0000128350	BCM,modENCODE_Extra	N	Y	N	Y	Y	1	Joins CDS and 3'UTR.
FBsf0000135563	BCM,modENCODE_Extra	N	Y	N	Y	Y	1	Joins CDS and 3'UTR.
FBsf0000142816	BCM,modENCODE	N	Y	N	Y	Y	1	Joins CDS and 3'UTR.
FBsf0000151267	BCM,modENCODE	N	Y	N	Y	Y	1	Joins CDS and 3'UTR.
FBsf0000171652	modENCODE	N	Y	N	Y	Y	1	Joins CDS and 3'UTR.
FBsf0000171925	modENCODE	N	Y	N	Y	Y	1	Joins CDS and 3'UTR.
FBsf0000172549	modENCODE	N	Y	N	Y	Y	1	Joins CDS and 3'UTR.
FBsf0000172636	modENCODE	N	Y	N	Y	Y	1	Joins CDS and 3'UTR.
FBsf0000177522	modENCODE	N	Y	N	Y	Y	1	Joins CDS and 3'UTR.
FBsf0000178248	modENCODE	N	Y	N	Y	Y	1	Joins CDS and 3'UTR.
FBsf0000180274	modENCODE	N	Y	N	Y	Y	1	Joins CDS and 3'UTR.
FBsf0000182943	modENCODE	N	Y	N	Y	Y	1	Joins CDS and 3'UTR.
FBsf0000183435	modENCODE	N	Y	N	Y	Y	1	Joins CDS and 3'UTR.
FBsf0000184283	modENCODE	N	Y	N	Y	Y	1	Joins CDS and 3'UTR.
FBsf0000439788	modENCODE_Extra	N	Y	N	Y	Y	1	Joins CDS and 3'UTR.
FBsf0000442573	modENCODE_Extra	N	Y	N	Y	Y	1	Joins CDS and 3'UTR.
FBsf0000096800	BCM,modENCODE	N	Y	Y	N	N	1
FBsf0000096821	BCM,modENCODE	N	Y	Y	N	N	1
FBsf0000096842	BCM,modENCODE	N	Y	Y	N	N	1
FBsf0000096880	BCM,modENCODE	N	Y	Y	N	N	1
FBsf0000096901	BCM,modENCODE	N	Y	Y	N	N	1
FBsf0000096920	BCM,modENCODE	N	Y	Y	N	N	1
FBsf0000096938	BCM,modENCODE	N	Y	Y	N	N	1
FBsf0000096965	BCM,modENCODE	N	Y	Y	N	N	1
FBsf0000096993	BCM,modENCODE	N	Y	Y	N	N	1
FBsf0000097041	BCM	N	Y	Y	N	N	1
FBsf0000097067	BCM,modENCODE	N	Y	Y	N	N	1
FBsf0000097122	BCM	N	Y	Y	N	N	1
FBsf0000097130	BCM	N	Y	Y	N	N	1
FBsf0000097206	BCM,modENCODE	N	Y	Y	N	N	1
FBsf0000097222	BCM,modENCODE	N	Y	Y	N	N	1
FBsf0000097226	BCM,modENCODE	N	Y	Y	N	N	1
FBsf0000097227	BCM,modENCODE	N	Y	Y	N	N	1
FBsf0000097258	BCM,modENCODE	N	Y	Y	N	N	1
FBsf0000097303	BCM,modENCODE	N	Y	Y	N	N	1
FBsf0000097315	BCM,modENCODE	N	Y	Y	N	N	1
FBsf0000097330	BCM,modENCODE	N	Y	Y	N	N	1
FBsf0000097331	BCM,modENCODE	N	Y	Y	N	N	1
FBsf0000097434	BCM,modENCODE	N	Y	Y	N	N	1
FBsf0000097452	BCM	N	Y	Y	N	N	1
FBsf0000097475	BCM,modENCODE	N	Y	Y	N	N	1
FBsf0000097501	BCM,modENCODE	N	Y	Y	N	N	1
FBsf0000097509	BCM,modENCODE	N	Y	Y	N	N	1
FBsf0000097510	BCM,modENCODE_Extra	N	Y	Y	N	N	1
FBsf0000097520	BCM,modENCODE	N	Y	Y	N	N	1
FBsf0000097575	BCM,modENCODE	N	Y	Y	N	N	1
FBsf0000097630	BCM,modENCODE	N	Y	Y	N	N	1
FBsf0000097642	BCM,modENCODE	N	Y	Y	N	N	1
FBsf0000097645	BCM	N	Y	Y	N	N	1
FBsf0000097666	BCM,modENCODE	N	Y	Y	N	N	1
FBsf0000097758	BCM,modENCODE	N	Y	Y	N	N	1
FBsf0000097777	BCM,modENCODE	N	Y	Y	N	N	1
FBsf0000097783	BCM,modENCODE	N	Y	Y	N	N	1
FBsf0000097824	BCM,modENCODE	N	Y	Y	N	N	1
FBsf0000097853	BCM	N	Y	Y	N	N	1
FBsf0000097865	BCM,modENCODE	N	Y	Y	N	N	1
FBsf0000097868	BCM,modENCODE	N	Y	Y	N	N	1
FBsf0000097882	BCM,modENCODE	N	Y	Y	N	N	1
FBsf0000097897	BCM,modENCODE	N	Y	Y	N	N	1
FBsf0000097902	BCM,modENCODE	N	Y	Y	N	N	1
FBsf0000097927	BCM,modENCODE	N	Y	Y	N	N	1
FBsf0000097968	BCM,modENCODE_Extra	N	Y	Y	N	N	1
FBsf0000098137	BCM,modENCODE	N	Y	Y	N	N	1
FBsf0000098142	BCM,modENCODE	N	Y	Y	N	N	1
FBsf0000098244	BCM	N	Y	Y	N	N	1
FBsf0000098325	BCM,modENCODE_Extra	N	Y	Y	N	N	1
FBsf0000098366	BCM,modENCODE	N	Y	Y	N	N	1
FBsf0000098399	BCM,modENCODE	N	Y	Y	N	N	1
FBsf0000098432	BCM	N	Y	Y	N	N	1
FBsf0000098436	BCM,modENCODE	N	Y	Y	N	N	1
FBsf0000098470	BCM,modENCODE	N	Y	Y	N	N	1
FBsf0000098477	BCM,modENCODE_Extra	N	Y	Y	N	N	1
FBsf0000098489	BCM,modENCODE	N	Y	Y	N	N	1
FBsf0000098563	BCM,modENCODE	N	Y	Y	N	N	1
FBsf0000098570	BCM,modENCODE	N	Y	Y	N	N	1
FBsf0000098576	BCM,modENCODE	N	Y	Y	N	N	1
FBsf0000098618	BCM,modENCODE	N	Y	Y	N	N	1
FBsf0000098622	BCM,modENCODE	N	Y	Y	N	N	1
FBsf0000098684	BCM,modENCODE	N	Y	Y	N	N	1
FBsf0000098688	BCM,modENCODE	N	Y	Y	N	N	1
FBsf0000098709	BCM,modENCODE	N	Y	Y	N	N	1
FBsf0000098710	BCM	N	Y	Y	N	N	1
FBsf0000098784	BCM,modENCODE	N	Y	Y	N	N	1
FBsf0000098815	BCM,modENCODE	N	Y	Y	N	N	1
FBsf0000098823	BCM,modENCODE	N	Y	Y	N	N	1
FBsf0000098835	BCM,modENCODE	N	Y	Y	N	N	1
FBsf0000098868	BCM,modENCODE	N	Y	Y	N	N	1
FBsf0000098877	BCM,modENCODE_Extra	N	Y	Y	N	N	1
FBsf0000098894	BCM,modENCODE	N	Y	Y	N	N	1
FBsf0000098939	BCM,modENCODE	N	Y	Y	N	N	1
FBsf0000098958	BCM,modENCODE_Extra	N	Y	Y	N	N	1
FBsf0000098981	BCM,modENCODE	N	Y	Y	N	N	1
FBsf0000098997	BCM	N	Y	Y	N	N	1
FBsf0000099008	BCM	N	Y	Y	N	N	1
FBsf0000099028	BCM	N	Y	Y	N	N	1
FBsf0000099133	BCM,modENCODE	N	Y	Y	N	N	1
FBsf0000099142	BCM,modENCODE	N	Y	Y	N	N	1
FBsf0000099144	BCM,modENCODE	N	Y	Y	N	N	1
FBsf0000099168	BCM,modENCODE	N	Y	Y	N	N	1
FBsf0000099179	BCM,modENCODE	N	Y	Y	N	N	1
FBsf0000099250	BCM,modENCODE	N	Y	Y	N	N	1
FBsf0000099288	BCM	N	Y	Y	N	N	1
FBsf0000099352	BCM,modENCODE	N	Y	Y	N	N	1
FBsf0000099409	BCM,modENCODE	N	Y	Y	N	N	1
FBsf0000099410	BCM,modENCODE	N	Y	Y	N	N	1
FBsf0000099496	BCM,modENCODE	N	Y	Y	N	N	1
FBsf0000099503	BCM,modENCODE	N	Y	Y	N	N	1
FBsf0000099575	BCM	N	Y	Y	N	N	1
FBsf0000099616	BCM,modENCODE	N	Y	Y	N	N	1
FBsf0000099634	BCM,modENCODE	N	Y	Y	N	N	1
FBsf0000099647	BCM,modENCODE	N	Y	Y	N	N	1
FBsf0000099684	BCM,modENCODE	N	Y	Y	N	N	1
FBsf0000099690	BCM,modENCODE_Extra	N	Y	Y	N	N	1
FBsf0000099701	BCM,modENCODE	N	Y	Y	N	N	1
FBsf0000099731	BCM,modENCODE	N	Y	Y	N	N	1
FBsf0000099765	BCM,modENCODE	N	Y	Y	N	N	1
FBsf0000099833	BCM,modENCODE	N	Y	Y	N	N	1
FBsf0000099979	BCM	N	Y	Y	N	N	1
FBsf0000100062	BCM,modENCODE	N	Y	Y	N	N	1
FBsf0000100081	BCM,modENCODE	N	Y	Y	N	N	1
FBsf0000100128	BCM,modENCODE	N	Y	Y	N	N	1
FBsf0000100137	BCM,modENCODE	N	Y	Y	N	N	1
FBsf0000100253	BCM,modENCODE	N	Y	Y	N	N	1
FBsf0000100318	BCM,modENCODE	N	Y	Y	N	N	1
FBsf0000100387	BCM,modENCODE_Extra	N	Y	Y	N	N	1
FBsf0000100480	BCM,modENCODE	N	Y	Y	N	N	1
FBsf0000100484	BCM,modENCODE	N	Y	Y	N	N	1
FBsf0000100500	BCM,modENCODE	N	Y	Y	N	N	1
FBsf0000100502	BCM,modENCODE	N	Y	Y	N	N	1
FBsf0000100512	BCM,modENCODE	N	Y	Y	N	N	1
FBsf0000100531	BCM	N	Y	Y	N	N	1
FBsf0000100546	BCM,modENCODE_Extra	N	Y	Y	N	N	1
FBsf0000100568	BCM,modENCODE	N	Y	Y	N	N	1
FBsf0000100662	BCM,modENCODE	N	Y	Y	N	N	1
FBsf0000100710	BCM,modENCODE	N	Y	Y	N	N	1
FBsf0000100852	BCM,modENCODE	N	Y	Y	N	N	1
FBsf0000100895	BCM,modENCODE	N	Y	Y	N	N	1
FBsf0000100899	BCM,modENCODE	N	Y	Y	N	N	1
FBsf0000100901	BCM,modENCODE	N	Y	Y	N	N	1
FBsf0000100933	BCM,modENCODE	N	Y	Y	N	N	1
FBsf0000100971	BCM	N	Y	Y	N	N	1
FBsf0000100980	BCM,modENCODE_Extra	N	Y	Y	N	N	1
FBsf0000100991	BCM,modENCODE_Extra	N	Y	Y	N	N	1
FBsf0000101069	BCM,modENCODE_Extra	N	Y	Y	N	N	1
FBsf0000101128	BCM,modENCODE	N	Y	Y	N	N	1
FBsf0000101131	BCM,modENCODE	N	Y	Y	N	N	1
FBsf0000101143	BCM,modENCODE	N	Y	Y	N	N	1
FBsf0000101156	BCM,modENCODE	N	Y	Y	N	N	1
FBsf0000101165	BCM,modENCODE	N	Y	Y	N	N	1
FBsf0000101186	BCM,modENCODE	N	Y	Y	N	N	1
FBsf0000101225	BCM,modENCODE	N	Y	Y	N	N	1
FBsf0000101246	BCM,modENCODE	N	Y	Y	N	N	1
FBsf0000101247	BCM,modENCODE	N	Y	Y	N	N	1
FBsf0000101262	BCM,modENCODE	N	Y	Y	N	N	1
FBsf0000101277	BCM,modENCODE	N	Y	Y	N	N	1
FBsf0000101308	BCM,modENCODE	N	Y	Y	N	N	1
FBsf0000101347	BCM,modENCODE	N	Y	Y	N	N	1
FBsf0000101369	BCM,modENCODE	N	Y	Y	N	N	1
FBsf0000101388	BCM,modENCODE	N	Y	Y	N	N	1
FBsf0000101430	BCM,modENCODE	N	Y	Y	N	N	1
FBsf0000101445	BCM,modENCODE	N	Y	Y	N	N	1
FBsf0000101475	BCM,modENCODE	N	Y	Y	N	N	1
FBsf0000101514	BCM	N	Y	Y	N	N	1
FBsf0000101599	BCM	N	Y	Y	N	N	1
FBsf0000101652	BCM,modENCODE	N	Y	Y	N	N	1
FBsf0000101656	BCM,modENCODE	N	Y	Y	N	N	1
FBsf0000101657	BCM,modENCODE	N	Y	Y	N	N	1
FBsf0000101683	BCM,modENCODE	N	Y	Y	N	N	1
FBsf0000101717	BCM,modENCODE	N	Y	Y	N	N	1
FBsf0000101778	BCM,modENCODE	N	Y	Y	N	N	1
FBsf0000101779	BCM,modENCODE	N	Y	Y	N	N	1
FBsf0000101790	BCM,modENCODE	N	Y	Y	N	N	1
FBsf0000101838	BCM,modENCODE	N	Y	Y	N	N	1
FBsf0000101882	BCM,modENCODE	N	Y	Y	N	N	1
FBsf0000101899	BCM,modENCODE_Extra	N	Y	Y	N	N	1
FBsf0000101941	BCM,modENCODE	N	Y	Y	N	N	1
FBsf0000102087	BCM,modENCODE	N	Y	Y	N	N	1
FBsf0000102203	BCM,modENCODE	N	Y	Y	N	N	1
FBsf0000102223	BCM,modENCODE	N	Y	Y	N	N	1
FBsf0000102249	BCM,modENCODE	N	Y	Y	N	N	1
FBsf0000102314	BCM,modENCODE_Extra	N	Y	Y	N	N	1
FBsf0000102348	BCM,modENCODE	N	Y	Y	N	N	1
FBsf0000102365	BCM,modENCODE	N	Y	Y	N	N	1
FBsf0000102379	BCM,modENCODE	N	Y	Y	N	N	1
FBsf0000102388	BCM	N	Y	Y	N	N	1
FBsf0000102401	BCM,modENCODE	N	Y	Y	N	N	1
FBsf0000102427	BCM	N	Y	Y	N	N	1
FBsf0000102442	BCM,modENCODE	N	Y	Y	N	N	1
FBsf0000102459	BCM,modENCODE	N	Y	Y	N	N	1
FBsf0000102532	BCM,modENCODE	N	Y	Y	N	N	1
FBsf0000102540	BCM,modENCODE	N	Y	Y	N	N	1
FBsf0000102616	BCM,modENCODE	N	Y	Y	N	N	1
FBsf0000102665	BCM	N	Y	Y	N	N	1
FBsf0000102668	BCM	N	Y	Y	N	N	1
FBsf0000102725	BCM	N	Y	Y	N	N	1
FBsf0000102772	BCM,modENCODE	N	Y	Y	N	N	1
FBsf0000102778	BCM,modENCODE	N	Y	Y	N	N	1
FBsf0000102857	BCM,modENCODE_Extra	N	Y	Y	N	N	1
FBsf0000102884	BCM,modENCODE	N	Y	Y	N	N	1
FBsf0000102974	BCM,modENCODE	N	Y	Y	N	N	1
FBsf0000102976	BCM	N	Y	Y	N	N	1
FBsf0000102998	BCM,modENCODE	N	Y	Y	N	N	1
FBsf0000103001	BCM,modENCODE_Extra	N	Y	Y	N	N	1
FBsf0000103032	BCM,modENCODE	N	Y	Y	N	N	1
FBsf0000103081	BCM,modENCODE	N	Y	Y	N	N	1
FBsf0000103112	BCM,modENCODE	N	Y	Y	N	N	1
FBsf0000103185	BCM,modENCODE	N	Y	Y	N	N	1
FBsf0000103373	BCM	N	Y	Y	N	N	1
FBsf0000103411	BCM,modENCODE	N	Y	Y	N	N	1
FBsf0000103534	BCM,modENCODE	N	Y	Y	N	N	1
FBsf0000103594	BCM,modENCODE	N	Y	Y	N	N	1
FBsf0000103711	BCM,modENCODE	N	Y	Y	N	N	1
FBsf0000103718	BCM	N	Y	Y	N	N	1
FBsf0000103734	BCM,modENCODE	N	Y	Y	N	N	1
FBsf0000103751	BCM,modENCODE_Extra	N	Y	Y	N	N	1
FBsf0000103756	BCM,modENCODE	N	Y	Y	N	N	1
FBsf0000103765	BCM,modENCODE_Extra	N	Y	Y	N	N	1
FBsf0000103836	BCM,modENCODE	N	Y	Y	N	N	1
FBsf0000103877	BCM,modENCODE	N	Y	Y	N	N	1
FBsf0000103931	BCM,modENCODE	N	Y	Y	N	N	1
FBsf0000103944	BCM,modENCODE	N	Y	Y	N	N	1
FBsf0000103968	BCM,modENCODE	N	Y	Y	N	N	1
FBsf0000103994	BCM,modENCODE	N	Y	Y	N	N	1
FBsf0000104029	BCM,modENCODE	N	Y	Y	N	N	1
FBsf0000104030	BCM,modENCODE	N	Y	Y	N	N	1
FBsf0000104034	BCM,modENCODE	N	Y	Y	N	N	1
FBsf0000104052	BCM,modENCODE	N	Y	Y	N	N	1
FBsf0000104140	BCM,modENCODE	N	Y	Y	N	N	1
FBsf0000104150	BCM,modENCODE	N	Y	Y	N	N	1
FBsf0000104333	BCM	N	Y	Y	N	N	1
FBsf0000104391	BCM,modENCODE	N	Y	Y	N	N	1
FBsf0000104495	BCM,modENCODE	N	Y	Y	N	N	1
FBsf0000104512	BCM,modENCODE	N	Y	Y	N	N	1
FBsf0000104569	BCM,modENCODE	N	Y	Y	N	N	1
FBsf0000104585	BCM,modENCODE	N	Y	Y	N	N	1
FBsf0000104595	BCM,modENCODE	N	Y	Y	N	N	1
FBsf0000104732	BCM,modENCODE	N	Y	Y	N	N	1
FBsf0000104740	BCM,modENCODE	N	Y	Y	N	N	1
FBsf0000104776	BCM,modENCODE	N	Y	Y	N	N	1
FBsf0000104810	BCM,modENCODE_Extra	N	Y	Y	N	N	1
FBsf0000104823	BCM,modENCODE	N	Y	Y	N	N	1
FBsf0000104829	BCM,modENCODE	N	Y	Y	N	N	1
FBsf0000104840	BCM,modENCODE	N	Y	Y	N	N	1
FBsf0000104858	BCM,modENCODE	N	Y	Y	N	N	1
FBsf0000104866	BCM,modENCODE	N	Y	Y	N	N	1
FBsf0000104870	BCM,modENCODE_Extra	N	Y	Y	N	N	1
FBsf0000104873	BCM,modENCODE	N	Y	Y	N	N	1
FBsf0000104990	BCM,modENCODE	N	Y	Y	N	N	1
FBsf0000105015	BCM,modENCODE	N	Y	Y	N	N	1
FBsf0000105042	BCM,modENCODE_Extra	N	Y	Y	N	N	1
FBsf0000105093	BCM,modENCODE	N	Y	Y	N	N	1
FBsf0000105096	BCM,modENCODE	N	Y	Y	N	N	1
FBsf0000105168	BCM,modENCODE	N	Y	Y	N	N	1
FBsf0000105175	BCM,modENCODE	N	Y	Y	N	N	1
FBsf0000105176	BCM,modENCODE	N	Y	Y	N	N	1
FBsf0000105240	BCM,modENCODE	N	Y	Y	N	N	1
FBsf0000105256	BCM,modENCODE	N	Y	Y	N	N	1
FBsf0000105257	BCM,modENCODE	N	Y	Y	N	N	1
FBsf0000105294	BCM,modENCODE	N	Y	Y	N	N	1
FBsf0000105308	BCM,modENCODE	N	Y	Y	N	N	1
FBsf0000105427	BCM,modENCODE	N	Y	Y	N	N	1
FBsf0000105467	BCM,modENCODE	N	Y	Y	N	N	1
FBsf0000105550	BCM,modENCODE	N	Y	Y	N	N	1
FBsf0000105608	BCM,modENCODE	N	Y	Y	N	N	1
FBsf0000105649	BCM,modENCODE	N	Y	Y	N	N	1
FBsf0000105663	BCM,modENCODE	N	Y	Y	N	N	1
FBsf0000105666	BCM,modENCODE	N	Y	Y	N	N	1
FBsf0000105678	BCM,modENCODE	N	Y	Y	N	N	1
FBsf0000105686	BCM,modENCODE	N	Y	Y	N	N	1
FBsf0000105895	BCM,modENCODE	N	Y	Y	N	N	1
FBsf0000105901	BCM,modENCODE	N	Y	Y	N	N	1
FBsf0000105915	BCM,modENCODE	N	Y	Y	N	N	1
FBsf0000105942	BCM,modENCODE_Extra	N	Y	Y	N	N	1
FBsf0000106032	BCM,modENCODE	N	Y	Y	N	N	1
FBsf0000106035	BCM	N	Y	Y	N	N	1
FBsf0000106041	BCM,modENCODE_Extra	N	Y	Y	N	N	1
FBsf0000106048	BCM,modENCODE	N	Y	Y	N	N	1
FBsf0000106137	BCM,modENCODE	N	Y	Y	N	N	1
FBsf0000106161	BCM,modENCODE	N	Y	Y	N	N	1
FBsf0000106202	BCM,modENCODE	N	Y	Y	N	N	1
FBsf0000106203	BCM,modENCODE	N	Y	Y	N	N	1
FBsf0000106227	BCM,modENCODE	N	Y	Y	N	N	1
FBsf0000106334	BCM	N	Y	Y	N	N	1
FBsf0000106360	BCM,modENCODE	N	Y	Y	N	N	1
FBsf0000106394	BCM,modENCODE	N	Y	Y	N	N	1
FBsf0000106427	BCM,modENCODE_Extra	N	Y	Y	N	N	1
FBsf0000106445	BCM,modENCODE	N	Y	Y	N	N	1
FBsf0000106459	BCM,modENCODE	N	Y	Y	N	N	1
FBsf0000106470	BCM,modENCODE	N	Y	Y	N	N	1
FBsf0000106484	BCM,modENCODE	N	Y	Y	N	N	1
FBsf0000106532	BCM,modENCODE	N	Y	Y	N	N	1
FBsf0000106588	BCM,modENCODE_Extra	N	Y	Y	N	N	1
FBsf0000106593	BCM,modENCODE	N	Y	Y	N	N	1
FBsf0000106616	BCM,modENCODE	N	Y	Y	N	N	1
FBsf0000106697	BCM,modENCODE	N	Y	Y	N	N	1
FBsf0000106723	BCM,modENCODE	N	Y	Y	N	N	1
FBsf0000106748	BCM,modENCODE	N	Y	Y	N	N	1
FBsf0000106764	BCM,modENCODE	N	Y	Y	N	N	1
FBsf0000106852	BCM,modENCODE	N	Y	Y	N	N	1
FBsf0000106856	BCM,modENCODE	N	Y	Y	N	N	1
FBsf0000106918	BCM,modENCODE	N	Y	Y	N	N	1
FBsf0000106945	BCM,modENCODE_Extra	N	Y	Y	N	N	1
FBsf0000106959	BCM,modENCODE_Extra	N	Y	Y	N	N	1
FBsf0000106987	BCM,modENCODE	N	Y	Y	N	N	1
FBsf0000107028	BCM,modENCODE	N	Y	Y	N	N	1
FBsf0000107046	BCM,modENCODE	N	Y	Y	N	N	1
FBsf0000107053	BCM,modENCODE	N	Y	Y	N	N	1
FBsf0000107116	BCM,modENCODE	N	Y	Y	N	N	1
FBsf0000107165	BCM,modENCODE_Extra	N	Y	Y	N	N	1
FBsf0000107271	BCM,modENCODE	N	Y	Y	N	N	1
FBsf0000107277	BCM,modENCODE	N	Y	Y	N	N	1
FBsf0000107318	BCM,modENCODE	N	Y	Y	N	N	1
FBsf0000107350	BCM,modENCODE	N	Y	Y	N	N	1
FBsf0000107352	BCM	N	Y	Y	N	N	1
FBsf0000107353	BCM,modENCODE	N	Y	Y	N	N	1
FBsf0000107428	BCM,modENCODE	N	Y	Y	N	N	1
FBsf0000107435	BCM,modENCODE	N	Y	Y	N	N	1
FBsf0000107473	BCM,modENCODE_Extra	N	Y	Y	N	N	1
FBsf0000107520	BCM,modENCODE	N	Y	Y	N	N	1
FBsf0000107538	BCM,modENCODE	N	Y	Y	N	N	1
FBsf0000107541	BCM,modENCODE	N	Y	Y	N	N	1
FBsf0000107752	BCM	N	Y	Y	N	N	1
FBsf0000107758	BCM,modENCODE	N	Y	Y	N	N	1
FBsf0000107763	BCM,modENCODE	N	Y	Y	N	N	1
FBsf0000107782	BCM,modENCODE	N	Y	Y	N	N	1
FBsf0000107823	BCM,modENCODE	N	Y	Y	N	N	1
FBsf0000107850	BCM,modENCODE	N	Y	Y	N	N	1
FBsf0000107853	BCM,modENCODE	N	Y	Y	N	N	1
FBsf0000107948	BCM,modENCODE	N	Y	Y	N	N	1
FBsf0000107949	BCM,modENCODE	N	Y	Y	N	N	1
FBsf0000107952	BCM,modENCODE	N	Y	Y	N	N	1
FBsf0000107982	BCM,modENCODE	N	Y	Y	N	N	1
FBsf0000107987	BCM,modENCODE_Extra	N	Y	Y	N	N	1
FBsf0000108016	BCM,modENCODE	N	Y	Y	N	N	1
FBsf0000108051	BCM,modENCODE	N	Y	Y	N	N	1
FBsf0000108202	BCM,modENCODE	N	Y	Y	N	N	1
FBsf0000108257	BCM	N	Y	Y	N	N	1
FBsf0000108270	BCM	N	Y	Y	N	N	1
FBsf0000108297	BCM,modENCODE	N	Y	Y	N	N	1
FBsf0000108317	BCM,modENCODE	N	Y	Y	N	N	1
FBsf0000108406	BCM,modENCODE	N	Y	Y	N	N	1
FBsf0000108436	BCM,modENCODE_Extra	N	Y	Y	N	N	1
FBsf0000108463	BCM,modENCODE	N	Y	Y	N	N	1
FBsf0000108497	BCM,modENCODE	N	Y	Y	N	N	1
FBsf0000108539	BCM,modENCODE	N	Y	Y	N	N	1
FBsf0000108565	BCM,modENCODE	N	Y	Y	N	N	1
FBsf0000108607	BCM,modENCODE	N	Y	Y	N	N	1
FBsf0000108644	BCM,modENCODE	N	Y	Y	N	N	1
FBsf0000108709	BCM,modENCODE	N	Y	Y	N	N	1
FBsf0000108732	BCM,modENCODE	N	Y	Y	N	N	1
FBsf0000108788	BCM,modENCODE	N	Y	Y	N	N	1
FBsf0000108795	BCM,modENCODE	N	Y	Y	N	N	1
FBsf0000108815	BCM,modENCODE	N	Y	Y	N	N	1
FBsf0000108829	BCM,modENCODE	N	Y	Y	N	N	1
FBsf0000108915	BCM,modENCODE	N	Y	Y	N	N	1
FBsf0000108935	BCM,modENCODE	N	Y	Y	N	N	1
FBsf0000108959	BCM,modENCODE	N	Y	Y	N	N	1
FBsf0000108999	BCM,modENCODE	N	Y	Y	N	N	1
FBsf0000109042	BCM,modENCODE	N	Y	Y	N	N	1
FBsf0000109062	BCM	N	Y	Y	N	N	1
FBsf0000109068	BCM	N	Y	Y	N	N	1
FBsf0000109122	BCM,modENCODE	N	Y	Y	N	N	1
FBsf0000109138	BCM,modENCODE	N	Y	Y	N	N	1
FBsf0000109143	BCM,modENCODE	N	Y	Y	N	N	1
FBsf0000109144	BCM,modENCODE	N	Y	Y	N	N	1
FBsf0000109181	BCM,modENCODE	N	Y	Y	N	N	1
FBsf0000109182	BCM,modENCODE_Extra	N	Y	Y	N	N	1
FBsf0000109186	BCM,modENCODE	N	Y	Y	N	N	1
FBsf0000109214	BCM,modENCODE	N	Y	Y	N	N	1
FBsf0000109255	BCM,modENCODE_Extra	N	Y	Y	N	N	1
FBsf0000109288	BCM	N	Y	Y	N	N	1
FBsf0000109329	BCM,modENCODE	N	Y	Y	N	N	1
FBsf0000109428	BCM,modENCODE	N	Y	Y	N	N	1
FBsf0000109476	BCM,modENCODE	N	Y	Y	N	N	1
FBsf0000109507	BCM,modENCODE	N	Y	Y	N	N	1
FBsf0000109522	BCM,modENCODE	N	Y	Y	N	N	1
FBsf0000109535	BCM,modENCODE	N	Y	Y	N	N	1
FBsf0000109557	BCM,modENCODE	N	Y	Y	N	N	1
FBsf0000109740	BCM,modENCODE	N	Y	Y	N	N	1
FBsf0000109744	BCM,modENCODE	N	Y	Y	N	N	1
FBsf0000109755	BCM,modENCODE	N	Y	Y	N	N	1
FBsf0000109775	BCM,modENCODE	N	Y	Y	N	N	1
FBsf0000109832	BCM,modENCODE	N	Y	Y	N	N	1
FBsf0000109899	BCM,modENCODE	N	Y	Y	N	N	1
FBsf0000109909	BCM,modENCODE	N	Y	Y	N	N	1
FBsf0000109924	BCM,modENCODE	N	Y	Y	N	N	1
FBsf0000109955	BCM,modENCODE	N	Y	Y	N	N	1
FBsf0000109973	BCM,modENCODE_Extra	N	Y	Y	N	N	1
FBsf0000110003	BCM,modENCODE	N	Y	Y	N	N	1
FBsf0000110102	BCM,modENCODE	N	Y	Y	N	N	1
FBsf0000110143	BCM,modENCODE	N	Y	Y	N	N	1
FBsf0000110146	BCM,modENCODE	N	Y	Y	N	N	1
FBsf0000110162	BCM,modENCODE	N	Y	Y	N	N	1
FBsf0000110231	BCM,modENCODE	N	Y	Y	N	N	1
FBsf0000110250	BCM,modENCODE_Extra	N	Y	Y	N	N	1
FBsf0000110268	BCM,modENCODE	N	Y	Y	N	N	1
FBsf0000110283	BCM	N	Y	Y	N	N	1
FBsf0000110412	BCM,modENCODE	N	Y	Y	N	N	1
FBsf0000110512	BCM	N	Y	Y	N	N	1
FBsf0000110517	BCM	N	Y	Y	N	N	1
FBsf0000110519	BCM,modENCODE	N	Y	Y	N	N	1
FBsf0000110543	BCM,modENCODE	N	Y	Y	N	N	1
FBsf0000110545	BCM,modENCODE	N	Y	Y	N	N	1
FBsf0000110554	BCM,modENCODE	N	Y	Y	N	N	1
FBsf0000110570	BCM,modENCODE	N	Y	Y	N	N	1
FBsf0000110595	BCM,modENCODE	N	Y	Y	N	N	1
FBsf0000110620	BCM,modENCODE	N	Y	Y	N	N	1
FBsf0000110661	BCM,modENCODE	N	Y	Y	N	N	1
FBsf0000110720	BCM,modENCODE	N	Y	Y	N	N	1
FBsf0000110730	BCM,modENCODE	N	Y	Y	N	N	1
FBsf0000110745	BCM,modENCODE_Extra	N	Y	Y	N	N	1
FBsf0000110746	BCM,modENCODE	N	Y	Y	N	N	1
FBsf0000110788	BCM,modENCODE	N	Y	Y	N	N	1
FBsf0000110802	BCM,modENCODE	N	Y	Y	N	N	1
FBsf0000110807	BCM,modENCODE	N	Y	Y	N	N	1
FBsf0000110828	BCM,modENCODE	N	Y	Y	N	N	1
FBsf0000110833	BCM,modENCODE	N	Y	Y	N	N	1
FBsf0000110969	BCM,modENCODE	N	Y	Y	N	N	1
FBsf0000110976	BCM,modENCODE	N	Y	Y	N	N	1
FBsf0000111013	BCM,modENCODE	N	Y	Y	N	N	1
FBsf0000111042	BCM,modENCODE	N	Y	Y	N	N	1
FBsf0000111081	BCM,modENCODE	N	Y	Y	N	N	1
FBsf0000111117	BCM,modENCODE	N	Y	Y	N	N	1
FBsf0000111128	BCM,modENCODE	N	Y	Y	N	N	1
FBsf0000111191	BCM,modENCODE	N	Y	Y	N	N	1
FBsf0000111222	BCM,modENCODE_Extra	N	Y	Y	N	N	1
FBsf0000111236	BCM,modENCODE	N	Y	Y	N	N	1
FBsf0000111318	BCM,modENCODE	N	Y	Y	N	N	1
FBsf0000111323	BCM,modENCODE	N	Y	Y	N	N	1
FBsf0000111344	BCM,modENCODE	N	Y	Y	N	N	1
FBsf0000111429	BCM,modENCODE	N	Y	Y	N	N	1
FBsf0000111450	BCM,modENCODE	N	Y	Y	N	N	1
FBsf0000111461	BCM,modENCODE	N	Y	Y	N	N	1
FBsf0000111462	BCM,modENCODE	N	Y	Y	N	N	1
FBsf0000111485	BCM,modENCODE	N	Y	Y	N	N	1
FBsf0000111497	BCM,modENCODE_Extra	N	Y	Y	N	N	1
FBsf0000111499	BCM,modENCODE	N	Y	Y	N	N	1
FBsf0000111518	BCM,modENCODE	N	Y	Y	N	N	1
FBsf0000111604	BCM,modENCODE	N	Y	Y	N	N	1
FBsf0000111609	BCM,modENCODE	N	Y	Y	N	N	1
FBsf0000111641	BCM,modENCODE	N	Y	Y	N	N	1
FBsf0000111668	BCM,modENCODE	N	Y	Y	N	N	1
FBsf0000111694	BCM,modENCODE	N	Y	Y	N	N	1
FBsf0000111719	BCM,modENCODE	N	Y	Y	N	N	1
FBsf0000111726	BCM,modENCODE	N	Y	Y	N	N	1
FBsf0000111775	BCM,modENCODE	N	Y	Y	N	N	1
FBsf0000111781	BCM,modENCODE	N	Y	Y	N	N	1
FBsf0000111824	BCM,modENCODE	N	Y	Y	N	N	1
FBsf0000111844	BCM,modENCODE	N	Y	Y	N	N	1
FBsf0000111926	BCM,modENCODE	N	Y	Y	N	N	1
FBsf0000111936	BCM,modENCODE	N	Y	Y	N	N	1
FBsf0000111960	BCM,modENCODE	N	Y	Y	N	N	1
FBsf0000111984	BCM,modENCODE	N	Y	Y	N	N	1
FBsf0000112008	BCM,modENCODE	N	Y	Y	N	N	1
FBsf0000112024	BCM,modENCODE	N	Y	Y	N	N	1
FBsf0000112033	BCM,modENCODE	N	Y	Y	N	N	1
FBsf0000112061	BCM,modENCODE	N	Y	Y	N	N	1
FBsf0000112063	BCM,modENCODE	N	Y	Y	N	N	1
FBsf0000112085	BCM,modENCODE	N	Y	Y	N	N	1
FBsf0000112097	BCM,modENCODE	N	Y	Y	N	N	1
FBsf0000112188	BCM,modENCODE	N	Y	Y	N	N	1
FBsf0000112212	BCM,modENCODE	N	Y	Y	N	N	1
FBsf0000112253	BCM,modENCODE	N	Y	Y	N	N	1
FBsf0000112272	BCM,modENCODE	N	Y	Y	N	N	1
FBsf0000112274	BCM,modENCODE_Extra	N	Y	Y	N	N	1
FBsf0000112331	BCM,modENCODE	N	Y	Y	N	N	1
FBsf0000112348	BCM,modENCODE	N	Y	Y	N	N	1
FBsf0000112396	BCM,modENCODE	N	Y	Y	N	N	1
FBsf0000112488	BCM	N	Y	Y	N	N	1
FBsf0000112490	BCM,modENCODE	N	Y	Y	N	N	1
FBsf0000112510	BCM,modENCODE_Extra	N	Y	Y	N	N	1
FBsf0000112524	BCM,modENCODE	N	Y	Y	N	N	1
FBsf0000112545	BCM,modENCODE	N	Y	Y	N	N	1
FBsf0000112550	BCM,modENCODE	N	Y	Y	N	N	1
FBsf0000112575	BCM,modENCODE	N	Y	Y	N	N	1
FBsf0000112601	BCM,modENCODE	N	Y	Y	N	N	1
FBsf0000112606	BCM,modENCODE	N	Y	Y	N	N	1
FBsf0000112613	BCM,modENCODE	N	Y	Y	N	N	1
FBsf0000112620	BCM,modENCODE	N	Y	Y	N	N	1
FBsf0000112628	BCM,modENCODE_Extra	N	Y	Y	N	N	1
FBsf0000112634	BCM,modENCODE	N	Y	Y	N	N	1
FBsf0000112657	BCM,modENCODE	N	Y	Y	N	N	1
FBsf0000112670	BCM,modENCODE	N	Y	Y	N	N	1
FBsf0000112741	BCM,modENCODE	N	Y	Y	N	N	1
FBsf0000112775	BCM,modENCODE	N	Y	Y	N	N	1
FBsf0000112806	BCM,modENCODE	N	Y	Y	N	N	1
FBsf0000112870	BCM	N	Y	Y	N	N	1
FBsf0000112881	BCM	N	Y	Y	N	N	1
FBsf0000113048	BCM	N	Y	Y	N	N	1
FBsf0000113166	BCM,modENCODE	N	Y	Y	N	N	1
FBsf0000113257	BCM,modENCODE	N	Y	Y	N	N	1
FBsf0000113305	BCM,modENCODE	N	Y	Y	N	N	1
FBsf0000113317	BCM,modENCODE_Extra	N	Y	Y	N	N	1
FBsf0000113329	BCM,modENCODE	N	Y	Y	N	N	1
FBsf0000113350	BCM,modENCODE	N	Y	Y	N	N	1
FBsf0000113381	BCM,modENCODE_Extra	N	Y	Y	N	N	1
FBsf0000113469	BCM,modENCODE	N	Y	Y	N	N	1
FBsf0000113477	BCM,modENCODE	N	Y	Y	N	N	1
FBsf0000113528	BCM,modENCODE_Extra	N	Y	Y	N	N	1
FBsf0000113535	BCM,modENCODE	N	Y	Y	N	N	1
FBsf0000113587	BCM,modENCODE	N	Y	Y	N	N	1
FBsf0000113600	BCM,modENCODE	N	Y	Y	N	N	1
FBsf0000113615	BCM,modENCODE	N	Y	Y	N	N	1
FBsf0000113653	BCM,modENCODE	N	Y	Y	N	N	1
FBsf0000113724	BCM,modENCODE	N	Y	Y	N	N	1
FBsf0000113756	BCM,modENCODE	N	Y	Y	N	N	1
FBsf0000113877	BCM,modENCODE	N	Y	Y	N	N	1
FBsf0000113880	BCM,modENCODE	N	Y	Y	N	N	1
FBsf0000113907	BCM,modENCODE	N	Y	Y	N	N	1
FBsf0000113948	BCM,modENCODE	N	Y	Y	N	N	1
FBsf0000113975	BCM,modENCODE	N	Y	Y	N	N	1
FBsf0000113989	BCM,modENCODE	N	Y	Y	N	N	1
FBsf0000113991	BCM,modENCODE	N	Y	Y	N	N	1
FBsf0000114006	BCM,modENCODE	N	Y	Y	N	N	1
FBsf0000114038	BCM,modENCODE	N	Y	Y	N	N	1
FBsf0000114048	BCM,modENCODE	N	Y	Y	N	N	1
FBsf0000114052	BCM,modENCODE	N	Y	Y	N	N	1
FBsf0000114093	BCM,modENCODE	N	Y	Y	N	N	1
FBsf0000114096	BCM	N	Y	Y	N	N	1
FBsf0000114174	BCM,modENCODE	N	Y	Y	N	N	1
FBsf0000114195	BCM,modENCODE	N	Y	Y	N	N	1
FBsf0000114270	BCM,modENCODE	N	Y	Y	N	N	1
FBsf0000114335	BCM,modENCODE	N	Y	Y	N	N	1
FBsf0000114338	BCM,modENCODE	N	Y	Y	N	N	1
FBsf0000114351	BCM,modENCODE	N	Y	Y	N	N	1
FBsf0000114468	BCM,modENCODE	N	Y	Y	N	N	1
FBsf0000114492	BCM,modENCODE	N	Y	Y	N	N	1
FBsf0000114532	BCM,modENCODE_Extra	N	Y	Y	N	N	1
FBsf0000114543	BCM,modENCODE	N	Y	Y	N	N	1
FBsf0000114572	BCM,modENCODE	N	Y	Y	N	N	1
FBsf0000114579	BCM,modENCODE	N	Y	Y	N	N	1
FBsf0000114679	BCM,modENCODE	N	Y	Y	N	N	1
FBsf0000114717	BCM,modENCODE	N	Y	Y	N	N	1
FBsf0000114862	BCM,modENCODE	N	Y	Y	N	N	1
FBsf0000114877	BCM,modENCODE	N	Y	Y	N	N	1
FBsf0000114897	BCM,modENCODE	N	Y	Y	N	N	1
FBsf0000114908	BCM,modENCODE_Extra	N	Y	Y	N	N	1
FBsf0000114913	BCM,modENCODE	N	Y	Y	N	N	1
FBsf0000114972	BCM,modENCODE	N	Y	Y	N	N	1
FBsf0000114991	BCM,modENCODE	N	Y	Y	N	N	1
FBsf0000114995	BCM	N	Y	Y	N	N	1
FBsf0000115001	BCM,modENCODE	N	Y	Y	N	N	1
FBsf0000115004	BCM,modENCODE_Extra	N	Y	Y	N	N	1
FBsf0000115012	BCM,modENCODE	N	Y	Y	N	N	1
FBsf0000115030	BCM,modENCODE	N	Y	Y	N	N	1
FBsf0000115062	BCM,modENCODE	N	Y	Y	N	N	1
FBsf0000115067	BCM,modENCODE	N	Y	Y	N	N	1
FBsf0000115124	BCM,modENCODE	N	Y	Y	N	N	1
FBsf0000115144	BCM,modENCODE	N	Y	Y	N	N	1
FBsf0000115146	BCM,modENCODE	N	Y	Y	N	N	1
FBsf0000115245	BCM,modENCODE	N	Y	Y	N	N	1
FBsf0000115258	BCM,modENCODE	N	Y	Y	N	N	1
FBsf0000115264	BCM,modENCODE	N	Y	Y	N	N	1
FBsf0000115278	BCM,modENCODE	N	Y	Y	N	N	1
FBsf0000115328	BCM,modENCODE	N	Y	Y	N	N	1
FBsf0000115332	BCM,modENCODE	N	Y	Y	N	N	1
FBsf0000115335	BCM,modENCODE_Extra	N	Y	Y	N	N	1
FBsf0000115336	BCM,modENCODE	N	Y	Y	N	N	1
FBsf0000115346	BCM,modENCODE	N	Y	Y	N	N	1
FBsf0000115448	BCM,modENCODE	N	Y	Y	N	N	1
FBsf0000115452	BCM,modENCODE	N	Y	Y	N	N	1
FBsf0000115458	BCM,modENCODE	N	Y	Y	N	N	1
FBsf0000115483	BCM	N	Y	Y	N	N	1
FBsf0000115498	BCM,modENCODE	N	Y	Y	N	N	1
FBsf0000115568	BCM	N	Y	Y	N	N	1
FBsf0000115594	BCM,modENCODE	N	Y	Y	N	N	1
FBsf0000115609	BCM,modENCODE_Extra	N	Y	Y	N	N	1
FBsf0000115618	BCM	N	Y	Y	N	N	1
FBsf0000115625	BCM,modENCODE	N	Y	Y	N	N	1
FBsf0000115660	BCM,modENCODE	N	Y	Y	N	N	1
FBsf0000115771	BCM,modENCODE	N	Y	Y	N	N	1
FBsf0000115785	BCM,modENCODE	N	Y	Y	N	N	1
FBsf0000115796	BCM,modENCODE	N	Y	Y	N	N	1
FBsf0000115797	BCM,modENCODE	N	Y	Y	N	N	1
FBsf0000115800	BCM,modENCODE	N	Y	Y	N	N	1
FBsf0000115812	BCM,modENCODE	N	Y	Y	N	N	1
FBsf0000115816	BCM,modENCODE	N	Y	Y	N	N	1
FBsf0000115835	BCM,modENCODE	N	Y	Y	N	N	1
FBsf0000115853	BCM,modENCODE	N	Y	Y	N	N	1
FBsf0000115907	BCM,modENCODE	N	Y	Y	N	N	1
FBsf0000115936	BCM,modENCODE	N	Y	Y	N	N	1
FBsf0000115969	BCM	N	Y	Y	N	N	1
FBsf0000116020	BCM,modENCODE	N	Y	Y	N	N	1
FBsf0000116151	BCM,modENCODE	N	Y	Y	N	N	1
FBsf0000116239	BCM,modENCODE	N	Y	Y	N	N	1
FBsf0000116315	BCM,modENCODE	N	Y	Y	N	N	1
FBsf0000116346	BCM	N	Y	Y	N	N	1
FBsf0000116353	BCM,modENCODE	N	Y	Y	N	N	1
FBsf0000116511	BCM,modENCODE	N	Y	Y	N	N	1
FBsf0000116529	BCM	N	Y	Y	N	N	1
FBsf0000116532	BCM,modENCODE	N	Y	Y	N	N	1
FBsf0000116562	BCM,modENCODE	N	Y	Y	N	N	1
FBsf0000116565	BCM,modENCODE	N	Y	Y	N	N	1
FBsf0000116590	BCM,modENCODE	N	Y	Y	N	N	1
FBsf0000116617	BCM,modENCODE	N	Y	Y	N	N	1
FBsf0000116658	BCM,modENCODE	N	Y	Y	N	N	1
FBsf0000116665	BCM,modENCODE	N	Y	Y	N	N	1
FBsf0000116684	BCM	N	Y	Y	N	N	1
FBsf0000116709	BCM,modENCODE	N	Y	Y	N	N	1
FBsf0000116757	BCM,modENCODE	N	Y	Y	N	N	1
FBsf0000116797	BCM,modENCODE	N	Y	Y	N	N	1
FBsf0000116824	BCM,modENCODE	N	Y	Y	N	N	1
FBsf0000116833	BCM,modENCODE	N	Y	Y	N	N	1
FBsf0000116838	BCM,modENCODE	N	Y	Y	N	N	1
FBsf0000116840	BCM,modENCODE	N	Y	Y	N	N	1
FBsf0000116861	BCM,modENCODE_Extra	N	Y	Y	N	N	1
FBsf0000116985	BCM,modENCODE	N	Y	Y	N	N	1
FBsf0000116998	BCM,modENCODE	N	Y	Y	N	N	1
FBsf0000117018	BCM,modENCODE	N	Y	Y	N	N	1
FBsf0000117019	BCM,modENCODE	N	Y	Y	N	N	1
FBsf0000117034	BCM,modENCODE	N	Y	Y	N	N	1
FBsf0000117060	BCM,modENCODE_Extra	N	Y	Y	N	N	1
FBsf0000117140	BCM,modENCODE	N	Y	Y	N	N	1
FBsf0000117153	BCM,modENCODE	N	Y	Y	N	N	1
FBsf0000117171	BCM,modENCODE	N	Y	Y	N	N	1
FBsf0000117205	BCM,modENCODE	N	Y	Y	N	N	1
FBsf0000117217	BCM,modENCODE	N	Y	Y	N	N	1
FBsf0000117229	BCM,modENCODE	N	Y	Y	N	N	1
FBsf0000117245	BCM,modENCODE	N	Y	Y	N	N	1
FBsf0000117250	BCM,modENCODE	N	Y	Y	N	N	1
FBsf0000117270	BCM	N	Y	Y	N	N	1
FBsf0000117326	BCM,modENCODE	N	Y	Y	N	N	1
FBsf0000117352	BCM,modENCODE	N	Y	Y	N	N	1
FBsf0000117406	BCM,modENCODE	N	Y	Y	N	N	1
FBsf0000117438	BCM,modENCODE	N	Y	Y	N	N	1
FBsf0000117489	BCM,modENCODE	N	Y	Y	N	N	1
FBsf0000117560	BCM,modENCODE	N	Y	Y	N	N	1
FBsf0000117674	BCM,modENCODE	N	Y	Y	N	N	1
FBsf0000117731	BCM,modENCODE	N	Y	Y	N	N	1
FBsf0000117744	BCM,modENCODE	N	Y	Y	N	N	1
FBsf0000117751	BCM,modENCODE	N	Y	Y	N	N	1
FBsf0000117754	BCM,modENCODE	N	Y	Y	N	N	1
FBsf0000117776	BCM,modENCODE_Extra	N	Y	Y	N	N	1
FBsf0000117778	BCM,modENCODE	N	Y	Y	N	N	1
FBsf0000117795	BCM,modENCODE_Extra	N	Y	Y	N	N	1
FBsf0000117823	BCM,modENCODE	N	Y	Y	N	N	1
FBsf0000117860	BCM,modENCODE_Extra	N	Y	Y	N	N	1
FBsf0000117891	BCM,modENCODE	N	Y	Y	N	N	1
FBsf0000117914	BCM,modENCODE_Extra	N	Y	Y	N	N	1
FBsf0000117931	BCM,modENCODE	N	Y	Y	N	N	1
FBsf0000117937	BCM,modENCODE	N	Y	Y	N	N	1
FBsf0000118016	BCM,modENCODE	N	Y	Y	N	N	1
FBsf0000118039	BCM,modENCODE	N	Y	Y	N	N	1
FBsf0000118102	BCM,modENCODE_Extra	N	Y	Y	N	N	1
FBsf0000118108	BCM,modENCODE	N	Y	Y	N	N	1
FBsf0000118265	BCM,modENCODE	N	Y	Y	N	N	1
FBsf0000118295	BCM,modENCODE	N	Y	Y	N	N	1
FBsf0000118324	BCM,modENCODE	N	Y	Y	N	N	1
FBsf0000118328	BCM,modENCODE	N	Y	Y	N	N	1
FBsf0000118331	BCM,modENCODE	N	Y	Y	N	N	1
FBsf0000118411	BCM,modENCODE	N	Y	Y	N	N	1
FBsf0000118442	BCM,modENCODE	N	Y	Y	N	N	1
FBsf0000118467	BCM,modENCODE	N	Y	Y	N	N	1
FBsf0000118489	BCM,modENCODE	N	Y	Y	N	N	1
FBsf0000118508	BCM,modENCODE	N	Y	Y	N	N	1
FBsf0000118544	BCM	N	Y	Y	N	N	1
FBsf0000118571	BCM,modENCODE_Extra	N	Y	Y	N	N	1
FBsf0000118576	BCM,modENCODE	N	Y	Y	N	N	1
FBsf0000118585	BCM	N	Y	Y	N	N	1
FBsf0000118613	BCM,modENCODE	N	Y	Y	N	N	1
FBsf0000118621	BCM,modENCODE	N	Y	Y	N	N	1
FBsf0000118657	BCM,modENCODE	N	Y	Y	N	N	1
FBsf0000118691	BCM,modENCODE	N	Y	Y	N	N	1
FBsf0000118721	BCM,modENCODE	N	Y	Y	N	N	1
FBsf0000118738	BCM,modENCODE	N	Y	Y	N	N	1
FBsf0000118763	BCM,modENCODE	N	Y	Y	N	N	1
FBsf0000118767	BCM,modENCODE	N	Y	Y	N	N	1
FBsf0000118800	BCM,modENCODE_Extra	N	Y	Y	N	N	1
FBsf0000118807	BCM,modENCODE	N	Y	Y	N	N	1
FBsf0000118939	BCM,modENCODE	N	Y	Y	N	N	1
FBsf0000118961	BCM,modENCODE	N	Y	Y	N	N	1
FBsf0000118995	BCM,modENCODE	N	Y	Y	N	N	1
FBsf0000119053	BCM,modENCODE	N	Y	Y	N	N	1
FBsf0000119101	BCM,modENCODE_Extra	N	Y	Y	N	N	1
FBsf0000119120	BCM,modENCODE	N	Y	Y	N	N	1
FBsf0000119159	BCM,modENCODE	N	Y	Y	N	N	1
FBsf0000119199	BCM,modENCODE	N	Y	Y	N	N	1
FBsf0000119203	BCM,modENCODE	N	Y	Y	N	N	1
FBsf0000119256	BCM,modENCODE_Extra	N	Y	Y	N	N	1
FBsf0000119354	BCM,modENCODE	N	Y	Y	N	N	1
FBsf0000119363	BCM,modENCODE	N	Y	Y	N	N	1
FBsf0000119379	BCM,modENCODE	N	Y	Y	N	N	1
FBsf0000119408	BCM,modENCODE	N	Y	Y	N	N	1
FBsf0000119438	BCM,modENCODE	N	Y	Y	N	N	1
FBsf0000119452	BCM	N	Y	Y	N	N	1
FBsf0000119468	BCM,modENCODE	N	Y	Y	N	N	1
FBsf0000119475	BCM,modENCODE	N	Y	Y	N	N	1
FBsf0000119543	BCM,modENCODE	N	Y	Y	N	N	1
FBsf0000119547	BCM,modENCODE_Extra	N	Y	Y	N	N	1
FBsf0000119585	BCM,modENCODE	N	Y	Y	N	N	1
FBsf0000119590	BCM,modENCODE	N	Y	Y	N	N	1
FBsf0000119593	BCM,modENCODE	N	Y	Y	N	N	1
FBsf0000119604	BCM,modENCODE	N	Y	Y	N	N	1
FBsf0000119714	BCM,modENCODE	N	Y	Y	N	N	1
FBsf0000119783	BCM,modENCODE	N	Y	Y	N	N	1
FBsf0000120027	BCM,modENCODE	N	Y	Y	N	N	1
FBsf0000120064	BCM	N	Y	Y	N	N	1
FBsf0000120067	BCM,modENCODE	N	Y	Y	N	N	1
FBsf0000120088	BCM,modENCODE	N	Y	Y	N	N	1
FBsf0000120156	BCM	N	Y	Y	N	N	1
FBsf0000120192	BCM,modENCODE	N	Y	Y	N	N	1
FBsf0000120221	BCM,modENCODE	N	Y	Y	N	N	1
FBsf0000120288	BCM,modENCODE	N	Y	Y	N	N	1
FBsf0000120302	BCM,modENCODE	N	Y	Y	N	N	1
FBsf0000120316	BCM,modENCODE	N	Y	Y	N	N	1
FBsf0000120377	BCM	N	Y	Y	N	N	1
FBsf0000120416	BCM,modENCODE	N	Y	Y	N	N	1
FBsf0000120490	BCM,modENCODE	N	Y	Y	N	N	1
FBsf0000120509	BCM,modENCODE	N	Y	Y	N	N	1
FBsf0000120547	BCM	N	Y	Y	N	N	1
FBsf0000120565	BCM,modENCODE	N	Y	Y	N	N	1
FBsf0000120577	BCM,modENCODE	N	Y	Y	N	N	1
FBsf0000120594	BCM,modENCODE	N	Y	Y	N	N	1
FBsf0000120609	BCM,modENCODE	N	Y	Y	N	N	1
FBsf0000120648	BCM,modENCODE	N	Y	Y	N	N	1
FBsf0000120656	BCM,modENCODE	N	Y	Y	N	N	1
FBsf0000120672	BCM,modENCODE	N	Y	Y	N	N	1
FBsf0000120687	BCM,modENCODE	N	Y	Y	N	N	1
FBsf0000120719	BCM,modENCODE	N	Y	Y	N	N	1
FBsf0000120722	BCM,modENCODE	N	Y	Y	N	N	1
FBsf0000120758	BCM,modENCODE_Extra	N	Y	Y	N	N	1
FBsf0000120795	BCM,modENCODE	N	Y	Y	N	N	1
FBsf0000120803	BCM,modENCODE	N	Y	Y	N	N	1
FBsf0000120805	BCM,modENCODE	N	Y	Y	N	N	1
FBsf0000120808	BCM,modENCODE_Extra	N	Y	Y	N	N	1
FBsf0000120866	BCM,modENCODE	N	Y	Y	N	N	1
FBsf0000120872	BCM,modENCODE	N	Y	Y	N	N	1
FBsf0000120875	BCM,modENCODE	N	Y	Y	N	N	1
FBsf0000121042	BCM,modENCODE	N	Y	Y	N	N	1
FBsf0000121049	BCM,modENCODE	N	Y	Y	N	N	1
FBsf0000121072	BCM,modENCODE	N	Y	Y	N	N	1
FBsf0000121109	BCM,modENCODE	N	Y	Y	N	N	1
FBsf0000121117	BCM,modENCODE	N	Y	Y	N	N	1
FBsf0000121259	BCM,modENCODE	N	Y	Y	N	N	1
FBsf0000121287	BCM,modENCODE	N	Y	Y	N	N	1
FBsf0000121288	BCM,modENCODE	N	Y	Y	N	N	1
FBsf0000121321	BCM,modENCODE	N	Y	Y	N	N	1
FBsf0000121342	BCM,modENCODE	N	Y	Y	N	N	1
FBsf0000121345	BCM,modENCODE	N	Y	Y	N	N	1
FBsf0000121390	BCM	N	Y	Y	N	N	1
FBsf0000121430	BCM,modENCODE	N	Y	Y	N	N	1
FBsf0000121438	BCM,modENCODE_Extra	N	Y	Y	N	N	1
FBsf0000121450	BCM,modENCODE_Extra	N	Y	Y	N	N	1
FBsf0000121471	BCM,modENCODE	N	Y	Y	N	N	1
FBsf0000121489	BCM,modENCODE	N	Y	Y	N	N	1
FBsf0000121493	BCM,modENCODE	N	Y	Y	N	N	1
FBsf0000121528	BCM,modENCODE	N	Y	Y	N	N	1
FBsf0000121530	BCM	N	Y	Y	N	N	1
FBsf0000121542	BCM,modENCODE	N	Y	Y	N	N	1
FBsf0000121619	BCM,modENCODE	N	Y	Y	N	N	1
FBsf0000121655	BCM,modENCODE	N	Y	Y	N	N	1
FBsf0000121684	BCM,modENCODE_Extra	N	Y	Y	N	N	1
FBsf0000121838	BCM,modENCODE_Extra	N	Y	Y	N	N	1
FBsf0000121890	BCM,modENCODE	N	Y	Y	N	N	1
FBsf0000121893	BCM	N	Y	Y	N	N	1
FBsf0000121911	BCM,modENCODE	N	Y	Y	N	N	1
FBsf0000121919	BCM,modENCODE	N	Y	Y	N	N	1
FBsf0000121920	BCM,modENCODE	N	Y	Y	N	N	1
FBsf0000121936	BCM	N	Y	Y	N	N	1
FBsf0000121960	BCM,modENCODE	N	Y	Y	N	N	1
FBsf0000122099	BCM,modENCODE	N	Y	Y	N	N	1
FBsf0000122100	BCM,modENCODE_Extra	N	Y	Y	N	N	1
FBsf0000122123	BCM,modENCODE	N	Y	Y	N	N	1
FBsf0000122124	BCM,modENCODE	N	Y	Y	N	N	1
FBsf0000122166	BCM,modENCODE_Extra	N	Y	Y	N	N	1
FBsf0000122173	BCM,modENCODE	N	Y	Y	N	N	1
FBsf0000122191	BCM,modENCODE	N	Y	Y	N	N	1
FBsf0000122234	BCM,modENCODE	N	Y	Y	N	N	1
FBsf0000122296	BCM,modENCODE	N	Y	Y	N	N	1
FBsf0000122437	BCM,modENCODE	N	Y	Y	N	N	1
FBsf0000122476	BCM,modENCODE	N	Y	Y	N	N	1
FBsf0000122493	BCM,modENCODE	N	Y	Y	N	N	1
FBsf0000122518	BCM,modENCODE	N	Y	Y	N	N	1
FBsf0000122630	BCM	N	Y	Y	N	N	1
FBsf0000122651	BCM,modENCODE	N	Y	Y	N	N	1
FBsf0000122687	BCM,modENCODE	N	Y	Y	N	N	1
FBsf0000122782	BCM	N	Y	Y	N	N	1
FBsf0000122801	BCM,modENCODE_Extra	N	Y	Y	N	N	1
FBsf0000122845	BCM,modENCODE	N	Y	Y	N	N	1
FBsf0000122880	BCM,modENCODE	N	Y	Y	N	N	1
FBsf0000122912	BCM,modENCODE_Extra	N	Y	Y	N	N	1
FBsf0000122921	BCM,modENCODE_Extra	N	Y	Y	N	N	1
FBsf0000122977	BCM,modENCODE	N	Y	Y	N	N	1
FBsf0000123004	BCM,modENCODE	N	Y	Y	N	N	1
FBsf0000123027	BCM,modENCODE	N	Y	Y	N	N	1
FBsf0000123061	BCM,modENCODE	N	Y	Y	N	N	1
FBsf0000123074	BCM,modENCODE	N	Y	Y	N	N	1
FBsf0000123144	BCM,modENCODE	N	Y	Y	N	N	1
FBsf0000123147	BCM,modENCODE	N	Y	Y	N	N	1
FBsf0000123150	BCM,modENCODE	N	Y	Y	N	N	1
FBsf0000123162	BCM,modENCODE	N	Y	Y	N	N	1
FBsf0000123176	BCM,modENCODE	N	Y	Y	N	N	1
FBsf0000123188	BCM,modENCODE	N	Y	Y	N	N	1
FBsf0000123219	BCM,modENCODE	N	Y	Y	N	N	1
FBsf0000123243	BCM,modENCODE_Extra	N	Y	Y	N	N	1
FBsf0000123281	BCM,modENCODE	N	Y	Y	N	N	1
FBsf0000123307	BCM,modENCODE	N	Y	Y	N	N	1
FBsf0000123396	BCM,modENCODE	N	Y	Y	N	N	1
FBsf0000123399	BCM,modENCODE	N	Y	Y	N	N	1
FBsf0000123534	BCM	N	Y	Y	N	N	1
FBsf0000123558	BCM,modENCODE	N	Y	Y	N	N	1
FBsf0000123612	BCM,modENCODE	N	Y	Y	N	N	1
FBsf0000123621	BCM,modENCODE	N	Y	Y	N	N	1
FBsf0000123629	BCM	N	Y	Y	N	N	1
FBsf0000123661	BCM,modENCODE	N	Y	Y	N	N	1
FBsf0000123679	BCM,modENCODE	N	Y	Y	N	N	1
FBsf0000123725	BCM,modENCODE	N	Y	Y	N	N	1
FBsf0000123739	BCM,modENCODE	N	Y	Y	N	N	1
FBsf0000123782	BCM,modENCODE	N	Y	Y	N	N	1
FBsf0000123790	BCM,modENCODE	N	Y	Y	N	N	1
FBsf0000123791	BCM,modENCODE	N	Y	Y	N	N	1
FBsf0000123796	BCM,modENCODE	N	Y	Y	N	N	1
FBsf0000123811	BCM,modENCODE	N	Y	Y	N	N	1
FBsf0000123815	BCM,modENCODE	N	Y	Y	N	N	1
FBsf0000123917	BCM,modENCODE	N	Y	Y	N	N	1
FBsf0000123949	BCM	N	Y	Y	N	N	1
FBsf0000123967	BCM,modENCODE	N	Y	Y	N	N	1
FBsf0000124033	BCM,modENCODE	N	Y	Y	N	N	1
FBsf0000124064	BCM,modENCODE	N	Y	Y	N	N	1
FBsf0000124093	BCM,modENCODE	N	Y	Y	N	N	1
FBsf0000124097	BCM,modENCODE	N	Y	Y	N	N	1
FBsf0000124181	BCM,modENCODE	N	Y	Y	N	N	1
FBsf0000124215	BCM,modENCODE	N	Y	Y	N	N	1
FBsf0000124216	BCM,modENCODE	N	Y	Y	N	N	1
FBsf0000124251	BCM,modENCODE	N	Y	Y	N	N	1
FBsf0000124259	BCM,modENCODE	N	Y	Y	N	N	1
FBsf0000124269	BCM,modENCODE	N	Y	Y	N	N	1
FBsf0000124365	BCM,modENCODE_Extra	N	Y	Y	N	N	1
FBsf0000124392	BCM,modENCODE	N	Y	Y	N	N	1
FBsf0000124398	BCM,modENCODE	N	Y	Y	N	N	1
FBsf0000124431	BCM,modENCODE_Extra	N	Y	Y	N	N	1
FBsf0000124433	BCM,modENCODE	N	Y	Y	N	N	1
FBsf0000124437	BCM,modENCODE	N	Y	Y	N	N	1
FBsf0000124442	BCM,modENCODE	N	Y	Y	N	N	1
FBsf0000124466	BCM,modENCODE	N	Y	Y	N	N	1
FBsf0000124499	BCM,modENCODE	N	Y	Y	N	N	1
FBsf0000124534	BCM,modENCODE	N	Y	Y	N	N	1
FBsf0000124548	BCM,modENCODE	N	Y	Y	N	N	1
FBsf0000124553	BCM	N	Y	Y	N	N	1
FBsf0000124568	BCM,modENCODE	N	Y	Y	N	N	1
FBsf0000124590	BCM,modENCODE	N	Y	Y	N	N	1
FBsf0000124597	BCM,modENCODE	N	Y	Y	N	N	1
FBsf0000124610	BCM,modENCODE	N	Y	Y	N	N	1
FBsf0000124617	BCM,modENCODE	N	Y	Y	N	N	1
FBsf0000124632	BCM,modENCODE	N	Y	Y	N	N	1
FBsf0000124635	BCM,modENCODE	N	Y	Y	N	N	1
FBsf0000124685	BCM,modENCODE_Extra	N	Y	Y	N	N	1
FBsf0000124715	BCM,modENCODE	N	Y	Y	N	N	1
FBsf0000124729	BCM,modENCODE_Extra	N	Y	Y	N	N	1
FBsf0000124730	BCM,modENCODE	N	Y	Y	N	N	1
FBsf0000124781	BCM	N	Y	Y	N	N	1
FBsf0000124788	BCM,modENCODE	N	Y	Y	N	N	1
FBsf0000124805	BCM	N	Y	Y	N	N	1
FBsf0000124808	BCM	N	Y	Y	N	N	1
FBsf0000124813	BCM,modENCODE	N	Y	Y	N	N	1
FBsf0000124823	BCM,modENCODE	N	Y	Y	N	N	1
FBsf0000124933	BCM,modENCODE	N	Y	Y	N	N	1
FBsf0000124965	BCM,modENCODE	N	Y	Y	N	N	1
FBsf0000124978	BCM,modENCODE	N	Y	Y	N	N	1
FBsf0000124981	BCM,modENCODE	N	Y	Y	N	N	1
FBsf0000124991	BCM,modENCODE	N	Y	Y	N	N	1
FBsf0000125020	BCM,modENCODE	N	Y	Y	N	N	1
FBsf0000125078	BCM,modENCODE	N	Y	Y	N	N	1
FBsf0000125094	BCM,modENCODE	N	Y	Y	N	N	1
FBsf0000125178	BCM,modENCODE_Extra	N	Y	Y	N	N	1
FBsf0000125184	BCM,modENCODE	N	Y	Y	N	N	1
FBsf0000125248	BCM,modENCODE	N	Y	Y	N	N	1
FBsf0000125254	BCM	N	Y	Y	N	N	1
FBsf0000125267	BCM	N	Y	Y	N	N	1
FBsf0000125328	BCM,modENCODE	N	Y	Y	N	N	1
FBsf0000125332	BCM,modENCODE	N	Y	Y	N	N	1
FBsf0000125351	BCM,modENCODE_Extra	N	Y	Y	N	N	1
FBsf0000125366	BCM,modENCODE	N	Y	Y	N	N	1
FBsf0000125398	BCM	N	Y	Y	N	N	1
FBsf0000125459	BCM,modENCODE	N	Y	Y	N	N	1
FBsf0000125522	BCM,modENCODE	N	Y	Y	N	N	1
FBsf0000125554	BCM,modENCODE	N	Y	Y	N	N	1
FBsf0000125590	BCM,modENCODE	N	Y	Y	N	N	1
FBsf0000125596	BCM,modENCODE	N	Y	Y	N	N	1
FBsf0000125665	BCM,modENCODE	N	Y	Y	N	N	1
FBsf0000125742	BCM,modENCODE	N	Y	Y	N	N	1
FBsf0000125753	BCM,modENCODE	N	Y	Y	N	N	1
FBsf0000125809	BCM,modENCODE	N	Y	Y	N	N	1
FBsf0000125888	BCM,modENCODE	N	Y	Y	N	N	1
FBsf0000125904	BCM	N	Y	Y	N	N	1
FBsf0000125907	BCM,modENCODE	N	Y	Y	N	N	1
FBsf0000125908	BCM,modENCODE	N	Y	Y	N	N	1
FBsf0000125910	BCM,modENCODE	N	Y	Y	N	N	1
FBsf0000125919	BCM	N	Y	Y	N	N	1
FBsf0000125934	BCM,modENCODE	N	Y	Y	N	N	1
FBsf0000126003	BCM,modENCODE	N	Y	Y	N	N	1
FBsf0000126039	BCM,modENCODE	N	Y	Y	N	N	1
FBsf0000126058	BCM,modENCODE	N	Y	Y	N	N	1
FBsf0000126103	BCM	N	Y	Y	N	N	1
FBsf0000126174	BCM,modENCODE	N	Y	Y	N	N	1
FBsf0000126254	BCM,modENCODE	N	Y	Y	N	N	1
FBsf0000126306	BCM,modENCODE	N	Y	Y	N	N	1
FBsf0000126334	BCM,modENCODE	N	Y	Y	N	N	1
FBsf0000126345	BCM,modENCODE	N	Y	Y	N	N	1
FBsf0000126365	BCM,modENCODE	N	Y	Y	N	N	1
FBsf0000126430	BCM,modENCODE	N	Y	Y	N	N	1
FBsf0000126451	BCM,modENCODE	N	Y	Y	N	N	1
FBsf0000126481	BCM,modENCODE	N	Y	Y	N	N	1
FBsf0000126523	BCM,modENCODE	N	Y	Y	N	N	1
FBsf0000126566	BCM,modENCODE	N	Y	Y	N	N	1
FBsf0000126585	BCM,modENCODE	N	Y	Y	N	N	1
FBsf0000126654	BCM,modENCODE_Extra	N	Y	Y	N	N	1
FBsf0000126715	BCM,modENCODE	N	Y	Y	N	N	1
FBsf0000126740	BCM,modENCODE_Extra	N	Y	Y	N	N	1
FBsf0000126770	BCM,modENCODE	N	Y	Y	N	N	1
FBsf0000126782	BCM,modENCODE	N	Y	Y	N	N	1
FBsf0000126816	BCM,modENCODE	N	Y	Y	N	N	1
FBsf0000126840	BCM,modENCODE	N	Y	Y	N	N	1
FBsf0000126850	BCM,modENCODE	N	Y	Y	N	N	1
FBsf0000126868	BCM,modENCODE	N	Y	Y	N	N	1
FBsf0000126926	BCM,modENCODE	N	Y	Y	N	N	1
FBsf0000126928	BCM,modENCODE	N	Y	Y	N	N	1
FBsf0000126942	BCM,modENCODE	N	Y	Y	N	N	1
FBsf0000126967	BCM,modENCODE	N	Y	Y	N	N	1
FBsf0000126976	BCM,modENCODE	N	Y	Y	N	N	1
FBsf0000126981	BCM	N	Y	Y	N	N	1
FBsf0000127055	BCM,modENCODE	N	Y	Y	N	N	1
FBsf0000127188	BCM,modENCODE	N	Y	Y	N	N	1
FBsf0000127263	BCM	N	Y	Y	N	N	1
FBsf0000127279	BCM,modENCODE	N	Y	Y	N	N	1
FBsf0000127323	BCM,modENCODE	N	Y	Y	N	N	1
FBsf0000127356	BCM,modENCODE	N	Y	Y	N	N	1
FBsf0000127389	BCM,modENCODE_Extra	N	Y	Y	N	N	1
FBsf0000127515	BCM,modENCODE	N	Y	Y	N	N	1
FBsf0000127532	BCM,modENCODE	N	Y	Y	N	N	1
FBsf0000127547	BCM,modENCODE	N	Y	Y	N	N	1
FBsf0000127583	BCM	N	Y	Y	N	N	1
FBsf0000127602	BCM,modENCODE	N	Y	Y	N	N	1
FBsf0000127606	BCM,modENCODE	N	Y	Y	N	N	1
FBsf0000127635	BCM,modENCODE	N	Y	Y	N	N	1
FBsf0000127703	BCM,modENCODE	N	Y	Y	N	N	1
FBsf0000127712	BCM,modENCODE	N	Y	Y	N	N	1
FBsf0000127721	BCM,modENCODE	N	Y	Y	N	N	1
FBsf0000127759	BCM,modENCODE	N	Y	Y	N	N	1
FBsf0000127777	BCM,modENCODE	N	Y	Y	N	N	1
FBsf0000127811	BCM,modENCODE	N	Y	Y	N	N	1
FBsf0000127818	BCM	N	Y	Y	N	N	1
FBsf0000127842	BCM	N	Y	Y	N	N	1
FBsf0000127865	BCM,modENCODE	N	Y	Y	N	N	1
FBsf0000127885	BCM,modENCODE	N	Y	Y	N	N	1
FBsf0000127930	BCM,modENCODE	N	Y	Y	N	N	1
FBsf0000128038	BCM,modENCODE	N	Y	Y	N	N	1
FBsf0000128130	BCM,modENCODE	N	Y	Y	N	N	1
FBsf0000128168	BCM,modENCODE	N	Y	Y	N	N	1
FBsf0000128202	BCM,modENCODE	N	Y	Y	N	N	1
FBsf0000128282	BCM,modENCODE	N	Y	Y	N	N	1
FBsf0000128291	BCM,modENCODE	N	Y	Y	N	N	1
FBsf0000128295	BCM,modENCODE_Extra	N	Y	Y	N	N	1
FBsf0000128302	BCM,modENCODE_Extra	N	Y	Y	N	N	1
FBsf0000128310	BCM,modENCODE_Extra	N	Y	Y	N	N	1
FBsf0000128327	BCM,modENCODE	N	Y	Y	N	N	1
FBsf0000128334	BCM,modENCODE	N	Y	Y	N	N	1
FBsf0000128368	BCM,modENCODE	N	Y	Y	N	N	1
FBsf0000128479	BCM,modENCODE	N	Y	Y	N	N	1
FBsf0000128495	BCM,modENCODE	N	Y	Y	N	N	1
FBsf0000128516	BCM,modENCODE	N	Y	Y	N	N	1
FBsf0000128522	BCM,modENCODE	N	Y	Y	N	N	1
FBsf0000128524	BCM,modENCODE	N	Y	Y	N	N	1
FBsf0000128547	BCM,modENCODE	N	Y	Y	N	N	1
FBsf0000128601	BCM,modENCODE	N	Y	Y	N	N	1
FBsf0000128694	BCM,modENCODE_Extra	N	Y	Y	N	N	1
FBsf0000128701	BCM	N	Y	Y	N	N	1
FBsf0000128756	BCM,modENCODE	N	Y	Y	N	N	1
FBsf0000128771	BCM,modENCODE_Extra	N	Y	Y	N	N	1
FBsf0000128815	BCM,modENCODE_Extra	N	Y	Y	N	N	1
FBsf0000128914	BCM,modENCODE	N	Y	Y	N	N	1
FBsf0000128955	BCM,modENCODE	N	Y	Y	N	N	1
FBsf0000129024	BCM,modENCODE	N	Y	Y	N	N	1
FBsf0000129037	BCM,modENCODE	N	Y	Y	N	N	1
FBsf0000129041	BCM,modENCODE	N	Y	Y	N	N	1
FBsf0000129061	BCM,modENCODE	N	Y	Y	N	N	1
FBsf0000129090	BCM,modENCODE	N	Y	Y	N	N	1
FBsf0000129123	BCM,modENCODE	N	Y	Y	N	N	1
FBsf0000129161	BCM,modENCODE	N	Y	Y	N	N	1
FBsf0000129191	BCM,modENCODE	N	Y	Y	N	N	1
FBsf0000129200	BCM,modENCODE	N	Y	Y	N	N	1
FBsf0000129248	BCM,modENCODE	N	Y	Y	N	N	1
FBsf0000129281	BCM,modENCODE	N	Y	Y	N	N	1
FBsf0000129293	BCM,modENCODE	N	Y	Y	N	N	1
FBsf0000129314	BCM,modENCODE	N	Y	Y	N	N	1
FBsf0000129341	BCM,modENCODE	N	Y	Y	N	N	1
FBsf0000129384	BCM	N	Y	Y	N	N	1
FBsf0000129388	BCM,modENCODE	N	Y	Y	N	N	1
FBsf0000129398	BCM,modENCODE	N	Y	Y	N	N	1
FBsf0000129437	BCM,modENCODE	N	Y	Y	N	N	1
FBsf0000129483	BCM,modENCODE_Extra	N	Y	Y	N	N	1
FBsf0000129547	BCM,modENCODE	N	Y	Y	N	N	1
FBsf0000129595	BCM,modENCODE	N	Y	Y	N	N	1
FBsf0000129626	BCM,modENCODE	N	Y	Y	N	N	1
FBsf0000129632	BCM,modENCODE	N	Y	Y	N	N	1
FBsf0000129645	BCM,modENCODE	N	Y	Y	N	N	1
FBsf0000129650	BCM,modENCODE	N	Y	Y	N	N	1
FBsf0000129683	BCM,modENCODE	N	Y	Y	N	N	1
FBsf0000129705	BCM,modENCODE_Extra	N	Y	Y	N	N	1
FBsf0000129760	BCM,modENCODE	N	Y	Y	N	N	1
FBsf0000129805	BCM,modENCODE	N	Y	Y	N	N	1
FBsf0000129833	BCM,modENCODE	N	Y	Y	N	N	1
FBsf0000129865	BCM,modENCODE	N	Y	Y	N	N	1
FBsf0000129868	BCM,modENCODE	N	Y	Y	N	N	1
FBsf0000129939	BCM,modENCODE	N	Y	Y	N	N	1
FBsf0000129963	BCM,modENCODE	N	Y	Y	N	N	1
FBsf0000129995	BCM,modENCODE	N	Y	Y	N	N	1
FBsf0000130157	BCM,modENCODE	N	Y	Y	N	N	1
FBsf0000130211	BCM,modENCODE	N	Y	Y	N	N	1
FBsf0000130227	BCM	N	Y	Y	N	N	1
FBsf0000130255	BCM,modENCODE	N	Y	Y	N	N	1
FBsf0000130274	BCM,modENCODE	N	Y	Y	N	N	1
FBsf0000130350	BCM	N	Y	Y	N	N	1
FBsf0000130370	BCM,modENCODE	N	Y	Y	N	N	1
FBsf0000130435	BCM,modENCODE	N	Y	Y	N	N	1
FBsf0000130453	BCM	N	Y	Y	N	N	1
FBsf0000130463	BCM,modENCODE	N	Y	Y	N	N	1
FBsf0000130474	BCM,modENCODE	N	Y	Y	N	N	1
FBsf0000130501	BCM,modENCODE	N	Y	Y	N	N	1
FBsf0000130530	BCM,modENCODE	N	Y	Y	N	N	1
FBsf0000130549	BCM,modENCODE	N	Y	Y	N	N	1
FBsf0000130606	BCM,modENCODE	N	Y	Y	N	N	1
FBsf0000130609	BCM	N	Y	Y	N	N	1
FBsf0000130613	BCM	N	Y	Y	N	N	1
FBsf0000130626	BCM,modENCODE	N	Y	Y	N	N	1
FBsf0000130670	BCM,modENCODE	N	Y	Y	N	N	1
FBsf0000130697	BCM,modENCODE	N	Y	Y	N	N	1
FBsf0000130699	BCM,modENCODE	N	Y	Y	N	N	1
FBsf0000130718	BCM,modENCODE	N	Y	Y	N	N	1
FBsf0000130746	BCM	N	Y	Y	N	N	1
FBsf0000130781	BCM,modENCODE	N	Y	Y	N	N	1
FBsf0000130791	BCM,modENCODE	N	Y	Y	N	N	1
FBsf0000130821	BCM,modENCODE	N	Y	Y	N	N	1
FBsf0000130827	BCM,modENCODE	N	Y	Y	N	N	1
FBsf0000130857	BCM,modENCODE	N	Y	Y	N	N	1
FBsf0000130874	BCM,modENCODE	N	Y	Y	N	N	1
FBsf0000130897	BCM,modENCODE	N	Y	Y	N	N	1
FBsf0000130916	BCM,modENCODE	N	Y	Y	N	N	1
FBsf0000130942	BCM,modENCODE	N	Y	Y	N	N	1
FBsf0000130966	BCM,modENCODE_Extra	N	Y	Y	N	N	1
FBsf0000130975	BCM,modENCODE	N	Y	Y	N	N	1
FBsf0000131103	BCM,modENCODE	N	Y	Y	N	N	1
FBsf0000131148	BCM,modENCODE	N	Y	Y	N	N	1
FBsf0000131296	BCM,modENCODE	N	Y	Y	N	N	1
FBsf0000131325	BCM,modENCODE	N	Y	Y	N	N	1
FBsf0000131364	BCM,modENCODE	N	Y	Y	N	N	1
FBsf0000131382	BCM,modENCODE	N	Y	Y	N	N	1
FBsf0000131385	BCM	N	Y	Y	N	N	1
FBsf0000131388	BCM,modENCODE	N	Y	Y	N	N	1
FBsf0000131396	BCM,modENCODE	N	Y	Y	N	N	1
FBsf0000131420	BCM,modENCODE	N	Y	Y	N	N	1
FBsf0000131431	BCM,modENCODE_Extra	N	Y	Y	N	N	1
FBsf0000131436	BCM,modENCODE	N	Y	Y	N	N	1
FBsf0000131463	BCM,modENCODE	N	Y	Y	N	N	1
FBsf0000131576	BCM,modENCODE	N	Y	Y	N	N	1
FBsf0000131585	BCM,modENCODE	N	Y	Y	N	N	1
FBsf0000131628	BCM,modENCODE	N	Y	Y	N	N	1
FBsf0000131643	BCM	N	Y	Y	N	N	1
FBsf0000131659	BCM,modENCODE	N	Y	Y	N	N	1
FBsf0000131679	BCM,modENCODE	N	Y	Y	N	N	1
FBsf0000131713	BCM,modENCODE	N	Y	Y	N	N	1
FBsf0000131749	BCM,modENCODE	N	Y	Y	N	N	1
FBsf0000131779	BCM,modENCODE_Extra	N	Y	Y	N	N	1
FBsf0000131817	BCM,modENCODE	N	Y	Y	N	N	1
FBsf0000131819	BCM,modENCODE	N	Y	Y	N	N	1
FBsf0000132032	BCM,modENCODE	N	Y	Y	N	N	1
FBsf0000132035	BCM,modENCODE	N	Y	Y	N	N	1
FBsf0000132043	BCM	N	Y	Y	N	N	1
FBsf0000132064	BCM,modENCODE	N	Y	Y	N	N	1
FBsf0000132099	BCM,modENCODE	N	Y	Y	N	N	1
FBsf0000132146	BCM	N	Y	Y	N	N	1
FBsf0000132231	BCM,modENCODE	N	Y	Y	N	N	1
FBsf0000132239	BCM,modENCODE	N	Y	Y	N	N	1
FBsf0000132333	BCM,modENCODE	N	Y	Y	N	N	1
FBsf0000132338	BCM,modENCODE	N	Y	Y	N	N	1
FBsf0000132377	BCM,modENCODE	N	Y	Y	N	N	1
FBsf0000132405	BCM,modENCODE	N	Y	Y	N	N	1
FBsf0000132428	BCM,modENCODE	N	Y	Y	N	N	1
FBsf0000132433	BCM,modENCODE	N	Y	Y	N	N	1
FBsf0000132488	BCM,modENCODE	N	Y	Y	N	N	1
FBsf0000132527	BCM,modENCODE	N	Y	Y	N	N	1
FBsf0000132574	BCM,modENCODE	N	Y	Y	N	N	1
FBsf0000132587	BCM,modENCODE	N	Y	Y	N	N	1
FBsf0000132589	BCM,modENCODE	N	Y	Y	N	N	1
FBsf0000132631	BCM,modENCODE	N	Y	Y	N	N	1
FBsf0000132651	BCM,modENCODE	N	Y	Y	N	N	1
FBsf0000132691	BCM,modENCODE	N	Y	Y	N	N	1
FBsf0000132724	BCM,modENCODE	N	Y	Y	N	N	1
FBsf0000132733	BCM,modENCODE	N	Y	Y	N	N	1
FBsf0000132810	BCM,modENCODE	N	Y	Y	N	N	1
FBsf0000132840	BCM,modENCODE	N	Y	Y	N	N	1
FBsf0000132858	BCM,modENCODE	N	Y	Y	N	N	1
FBsf0000132868	BCM,modENCODE	N	Y	Y	N	N	1
FBsf0000132881	BCM,modENCODE	N	Y	Y	N	N	1
FBsf0000132886	BCM,modENCODE	N	Y	Y	N	N	1
FBsf0000132896	BCM,modENCODE	N	Y	Y	N	N	1
FBsf0000132919	BCM,modENCODE	N	Y	Y	N	N	1
FBsf0000132932	BCM,modENCODE	N	Y	Y	N	N	1
FBsf0000133038	BCM	N	Y	Y	N	N	1
FBsf0000133068	BCM,modENCODE	N	Y	Y	N	N	1
FBsf0000133101	BCM,modENCODE	N	Y	Y	N	N	1
FBsf0000133124	BCM,modENCODE	N	Y	Y	N	N	1
FBsf0000133139	BCM,modENCODE	N	Y	Y	N	N	1
FBsf0000133180	BCM,modENCODE	N	Y	Y	N	N	1
FBsf0000133200	BCM,modENCODE	N	Y	Y	N	N	1
FBsf0000133227	BCM,modENCODE	N	Y	Y	N	N	1
FBsf0000133251	BCM,modENCODE	N	Y	Y	N	N	1
FBsf0000133331	BCM,modENCODE_Extra	N	Y	Y	N	N	1
FBsf0000133341	BCM,modENCODE	N	Y	Y	N	N	1
FBsf0000133396	BCM,modENCODE	N	Y	Y	N	N	1
FBsf0000133397	BCM,modENCODE	N	Y	Y	N	N	1
FBsf0000133401	BCM,modENCODE	N	Y	Y	N	N	1
FBsf0000133407	BCM,modENCODE	N	Y	Y	N	N	1
FBsf0000133420	BCM,modENCODE	N	Y	Y	N	N	1
FBsf0000133444	BCM,modENCODE	N	Y	Y	N	N	1
FBsf0000133506	BCM,modENCODE_Extra	N	Y	Y	N	N	1
FBsf0000133513	BCM,modENCODE_Extra	N	Y	Y	N	N	1
FBsf0000133536	BCM	N	Y	Y	N	N	1
FBsf0000133564	BCM,modENCODE	N	Y	Y	N	N	1
FBsf0000133573	BCM	N	Y	Y	N	N	1
FBsf0000133609	BCM,modENCODE	N	Y	Y	N	N	1
FBsf0000133633	BCM,modENCODE	N	Y	Y	N	N	1
FBsf0000133649	BCM,modENCODE	N	Y	Y	N	N	1
FBsf0000133699	BCM,modENCODE	N	Y	Y	N	N	1
FBsf0000133724	BCM,modENCODE	N	Y	Y	N	N	1
FBsf0000133726	BCM,modENCODE	N	Y	Y	N	N	1
FBsf0000133794	BCM	N	Y	Y	N	N	1
FBsf0000133844	BCM	N	Y	Y	N	N	1
FBsf0000133969	BCM,modENCODE	N	Y	Y	N	N	1
FBsf0000133977	BCM,modENCODE	N	Y	Y	N	N	1
FBsf0000134003	BCM,modENCODE_Extra	N	Y	Y	N	N	1
FBsf0000134016	BCM,modENCODE	N	Y	Y	N	N	1
FBsf0000134032	BCM,modENCODE	N	Y	Y	N	N	1
FBsf0000134055	BCM,modENCODE	N	Y	Y	N	N	1
FBsf0000134075	BCM,modENCODE	N	Y	Y	N	N	1
FBsf0000134099	BCM	N	Y	Y	N	N	1
FBsf0000134140	BCM,modENCODE	N	Y	Y	N	N	1
FBsf0000134142	BCM,modENCODE	N	Y	Y	N	N	1
FBsf0000134153	BCM,modENCODE	N	Y	Y	N	N	1
FBsf0000134156	BCM,modENCODE	N	Y	Y	N	N	1
FBsf0000134167	BCM,modENCODE_Extra	N	Y	Y	N	N	1
FBsf0000134196	BCM,modENCODE	N	Y	Y	N	N	1
FBsf0000134211	BCM,modENCODE	N	Y	Y	N	N	1
FBsf0000134221	BCM,modENCODE	N	Y	Y	N	N	1
FBsf0000134260	BCM,modENCODE	N	Y	Y	N	N	1
FBsf0000134306	BCM,modENCODE	N	Y	Y	N	N	1
FBsf0000134331	BCM,modENCODE	N	Y	Y	N	N	1
FBsf0000134382	BCM,modENCODE_Extra	N	Y	Y	N	N	1
FBsf0000134405	BCM,modENCODE	N	Y	Y	N	N	1
FBsf0000134435	BCM	N	Y	Y	N	N	1
FBsf0000134497	BCM,modENCODE_Extra	N	Y	Y	N	N	1
FBsf0000134506	BCM,modENCODE	N	Y	Y	N	N	1
FBsf0000134514	BCM,modENCODE	N	Y	Y	N	N	1
FBsf0000134543	BCM,modENCODE	N	Y	Y	N	N	1
FBsf0000134555	BCM,modENCODE	N	Y	Y	N	N	1
FBsf0000134616	BCM,modENCODE	N	Y	Y	N	N	1
FBsf0000134676	BCM,modENCODE	N	Y	Y	N	N	1
FBsf0000134718	BCM,modENCODE	N	Y	Y	N	N	1
FBsf0000134747	BCM,modENCODE	N	Y	Y	N	N	1
FBsf0000134753	BCM,modENCODE_Extra	N	Y	Y	N	N	1
FBsf0000134806	BCM,modENCODE	N	Y	Y	N	N	1
FBsf0000134832	BCM,modENCODE	N	Y	Y	N	N	1
FBsf0000134833	BCM,modENCODE	N	Y	Y	N	N	1
FBsf0000134880	BCM,modENCODE	N	Y	Y	N	N	1
FBsf0000134911	BCM,modENCODE	N	Y	Y	N	N	1
FBsf0000134944	BCM,modENCODE	N	Y	Y	N	N	1
FBsf0000134994	BCM,modENCODE	N	Y	Y	N	N	1
FBsf0000135025	BCM,modENCODE	N	Y	Y	N	N	1
FBsf0000135041	BCM,modENCODE	N	Y	Y	N	N	1
FBsf0000135078	BCM,modENCODE	N	Y	Y	N	N	1
FBsf0000135099	BCM,modENCODE	N	Y	Y	N	N	1
FBsf0000135198	BCM	N	Y	Y	N	N	1
FBsf0000135209	BCM,modENCODE	N	Y	Y	N	N	1
FBsf0000135255	BCM,modENCODE	N	Y	Y	N	N	1
FBsf0000135273	BCM,modENCODE_Extra	N	Y	Y	N	N	1
FBsf0000135291	BCM,modENCODE	N	Y	Y	N	N	1
FBsf0000135325	BCM,modENCODE	N	Y	Y	N	N	1
FBsf0000135360	BCM,modENCODE	N	Y	Y	N	N	1
FBsf0000135378	BCM,modENCODE	N	Y	Y	N	N	1
FBsf0000135379	BCM,modENCODE	N	Y	Y	N	N	1
FBsf0000135384	BCM,modENCODE	N	Y	Y	N	N	1
FBsf0000135436	BCM,modENCODE	N	Y	Y	N	N	1
FBsf0000135439	BCM,modENCODE	N	Y	Y	N	N	1
FBsf0000135486	BCM,modENCODE	N	Y	Y	N	N	1
FBsf0000135488	BCM,modENCODE	N	Y	Y	N	N	1
FBsf0000135568	BCM	N	Y	Y	N	N	1
FBsf0000135578	BCM,modENCODE	N	Y	Y	N	N	1
FBsf0000135583	BCM,modENCODE	N	Y	Y	N	N	1
FBsf0000135600	BCM,modENCODE	N	Y	Y	N	N	1
FBsf0000135603	BCM,modENCODE	N	Y	Y	N	N	1
FBsf0000135618	BCM,modENCODE_Extra	N	Y	Y	N	N	1
FBsf0000135654	BCM,modENCODE	N	Y	Y	N	N	1
FBsf0000135683	BCM,modENCODE	N	Y	Y	N	N	1
FBsf0000135691	BCM,modENCODE	N	Y	Y	N	N	1
FBsf0000135705	BCM,modENCODE	N	Y	Y	N	N	1
FBsf0000135746	BCM,modENCODE	N	Y	Y	N	N	1
FBsf0000135758	BCM,modENCODE	N	Y	Y	N	N	1
FBsf0000135834	BCM,modENCODE	N	Y	Y	N	N	1
FBsf0000135839	BCM,modENCODE	N	Y	Y	N	N	1
FBsf0000135892	BCM,modENCODE	N	Y	Y	N	N	1
FBsf0000135914	BCM,modENCODE	N	Y	Y	N	N	1
FBsf0000135935	BCM,modENCODE	N	Y	Y	N	N	1
FBsf0000135964	BCM,modENCODE	N	Y	Y	N	N	1
FBsf0000136037	BCM,modENCODE	N	Y	Y	N	N	1
FBsf0000136048	BCM,modENCODE_Extra	N	Y	Y	N	N	1
FBsf0000136050	BCM,modENCODE	N	Y	Y	N	N	1
FBsf0000136082	BCM,modENCODE	N	Y	Y	N	N	1
FBsf0000136145	BCM,modENCODE	N	Y	Y	N	N	1
FBsf0000136208	BCM,modENCODE_Extra	N	Y	Y	N	N	1
FBsf0000136254	BCM	N	Y	Y	N	N	1
FBsf0000136259	BCM,modENCODE_Extra	N	Y	Y	N	N	1
FBsf0000136316	BCM	N	Y	Y	N	N	1
FBsf0000136370	BCM,modENCODE	N	Y	Y	N	N	1
FBsf0000136391	BCM,modENCODE_Extra	N	Y	Y	N	N	1
FBsf0000136419	BCM,modENCODE	N	Y	Y	N	N	1
FBsf0000136432	BCM,modENCODE	N	Y	Y	N	N	1
FBsf0000136435	BCM,modENCODE	N	Y	Y	N	N	1
FBsf0000136511	BCM,modENCODE	N	Y	Y	N	N	1
FBsf0000136520	BCM,modENCODE	N	Y	Y	N	N	1
FBsf0000136573	BCM,modENCODE	N	Y	Y	N	N	1
FBsf0000136601	BCM,modENCODE	N	Y	Y	N	N	1
FBsf0000136632	BCM,modENCODE_Extra	N	Y	Y	N	N	1
FBsf0000136781	BCM,modENCODE	N	Y	Y	N	N	1
FBsf0000136803	BCM,modENCODE	N	Y	Y	N	N	1
FBsf0000136808	BCM,modENCODE	N	Y	Y	N	N	1
FBsf0000136815	BCM,modENCODE	N	Y	Y	N	N	1
FBsf0000136818	BCM,modENCODE	N	Y	Y	N	N	1
FBsf0000136825	BCM,modENCODE	N	Y	Y	N	N	1
FBsf0000136895	BCM,modENCODE_Extra	N	Y	Y	N	N	1
FBsf0000136914	BCM,modENCODE	N	Y	Y	N	N	1
FBsf0000136921	BCM,modENCODE	N	Y	Y	N	N	1
FBsf0000136948	BCM	N	Y	Y	N	N	1
FBsf0000136952	BCM,modENCODE	N	Y	Y	N	N	1
FBsf0000136966	BCM,modENCODE	N	Y	Y	N	N	1
FBsf0000136990	BCM,modENCODE	N	Y	Y	N	N	1
FBsf0000137013	BCM,modENCODE	N	Y	Y	N	N	1
FBsf0000137030	BCM,modENCODE	N	Y	Y	N	N	1
FBsf0000137117	BCM,modENCODE	N	Y	Y	N	N	1
FBsf0000137197	BCM,modENCODE	N	Y	Y	N	N	1
FBsf0000137212	BCM,modENCODE	N	Y	Y	N	N	1
FBsf0000137228	BCM,modENCODE_Extra	N	Y	Y	N	N	1
FBsf0000137247	BCM,modENCODE	N	Y	Y	N	N	1
FBsf0000137255	BCM,modENCODE	N	Y	Y	N	N	1
FBsf0000137256	BCM,modENCODE	N	Y	Y	N	N	1
FBsf0000137258	BCM,modENCODE	N	Y	Y	N	N	1
FBsf0000137321	BCM,modENCODE	N	Y	Y	N	N	1
FBsf0000137329	BCM,modENCODE	N	Y	Y	N	N	1
FBsf0000137331	BCM,modENCODE	N	Y	Y	N	N	1
FBsf0000137343	BCM,modENCODE	N	Y	Y	N	N	1
FBsf0000137355	BCM,modENCODE	N	Y	Y	N	N	1
FBsf0000137369	BCM,modENCODE	N	Y	Y	N	N	1
FBsf0000137482	BCM	N	Y	Y	N	N	1
FBsf0000137523	BCM,modENCODE	N	Y	Y	N	N	1
FBsf0000137545	BCM,modENCODE	N	Y	Y	N	N	1
FBsf0000137587	BCM,modENCODE_Extra	N	Y	Y	N	N	1
FBsf0000137588	BCM,modENCODE	N	Y	Y	N	N	1
FBsf0000137656	BCM,modENCODE	N	Y	Y	N	N	1
FBsf0000137706	BCM	N	Y	Y	N	N	1
FBsf0000137713	BCM,modENCODE	N	Y	Y	N	N	1
FBsf0000137723	BCM,modENCODE_Extra	N	Y	Y	N	N	1
FBsf0000137768	BCM,modENCODE	N	Y	Y	N	N	1
FBsf0000137780	BCM,modENCODE	N	Y	Y	N	N	1
FBsf0000137784	BCM,modENCODE_Extra	N	Y	Y	N	N	1
FBsf0000137809	BCM,modENCODE	N	Y	Y	N	N	1
FBsf0000137821	BCM,modENCODE	N	Y	Y	N	N	1
FBsf0000137863	BCM,modENCODE	N	Y	Y	N	N	1
FBsf0000137914	BCM,modENCODE	N	Y	Y	N	N	1
FBsf0000137918	BCM,modENCODE	N	Y	Y	N	N	1
FBsf0000137924	BCM,modENCODE	N	Y	Y	N	N	1
FBsf0000137955	BCM,modENCODE	N	Y	Y	N	N	1
FBsf0000137961	BCM,modENCODE_Extra	N	Y	Y	N	N	1
FBsf0000138043	BCM,modENCODE	N	Y	Y	N	N	1
FBsf0000138108	BCM,modENCODE	N	Y	Y	N	N	1
FBsf0000138121	BCM,modENCODE	N	Y	Y	N	N	1
FBsf0000138168	BCM,modENCODE	N	Y	Y	N	N	1
FBsf0000138177	BCM,modENCODE	N	Y	Y	N	N	1
FBsf0000138217	BCM,modENCODE	N	Y	Y	N	N	1
FBsf0000138304	BCM,modENCODE	N	Y	Y	N	N	1
FBsf0000138329	BCM,modENCODE	N	Y	Y	N	N	1
FBsf0000138340	BCM,modENCODE	N	Y	Y	N	N	1
FBsf0000138398	BCM,modENCODE	N	Y	Y	N	N	1
FBsf0000138406	BCM	N	Y	Y	N	N	1
FBsf0000138461	BCM,modENCODE	N	Y	Y	N	N	1
FBsf0000138499	BCM,modENCODE	N	Y	Y	N	N	1
FBsf0000138528	BCM,modENCODE	N	Y	Y	N	N	1
FBsf0000138530	BCM,modENCODE	N	Y	Y	N	N	1
FBsf0000138532	BCM,modENCODE	N	Y	Y	N	N	1
FBsf0000138622	BCM,modENCODE	N	Y	Y	N	N	1
FBsf0000138663	BCM,modENCODE	N	Y	Y	N	N	1
FBsf0000138741	BCM,modENCODE_Extra	N	Y	Y	N	N	1
FBsf0000138762	BCM,modENCODE	N	Y	Y	N	N	1
FBsf0000138812	BCM	N	Y	Y	N	N	1
FBsf0000138824	BCM,modENCODE	N	Y	Y	N	N	1
FBsf0000138828	BCM,modENCODE	N	Y	Y	N	N	1
FBsf0000138830	BCM,modENCODE	N	Y	Y	N	N	1
FBsf0000138858	BCM,modENCODE	N	Y	Y	N	N	1
FBsf0000138859	BCM,modENCODE	N	Y	Y	N	N	1
FBsf0000138860	BCM,modENCODE	N	Y	Y	N	N	1
FBsf0000138958	BCM,modENCODE	N	Y	Y	N	N	1
FBsf0000139007	BCM,modENCODE	N	Y	Y	N	N	1
FBsf0000139043	BCM,modENCODE_Extra	N	Y	Y	N	N	1
FBsf0000139048	BCM,modENCODE_Extra	N	Y	Y	N	N	1
FBsf0000139050	BCM,modENCODE	N	Y	Y	N	N	1
FBsf0000139053	BCM,modENCODE	N	Y	Y	N	N	1
FBsf0000139157	BCM,modENCODE_Extra	N	Y	Y	N	N	1
FBsf0000139166	BCM,modENCODE	N	Y	Y	N	N	1
FBsf0000139178	BCM	N	Y	Y	N	N	1
FBsf0000139226	BCM,modENCODE	N	Y	Y	N	N	1
FBsf0000139229	BCM,modENCODE	N	Y	Y	N	N	1
FBsf0000139284	BCM,modENCODE	N	Y	Y	N	N	1
FBsf0000139355	BCM,modENCODE	N	Y	Y	N	N	1
FBsf0000139430	BCM,modENCODE	N	Y	Y	N	N	1
FBsf0000139443	BCM,modENCODE	N	Y	Y	N	N	1
FBsf0000139501	BCM,modENCODE	N	Y	Y	N	N	1
FBsf0000139566	BCM,modENCODE	N	Y	Y	N	N	1
FBsf0000139583	BCM,modENCODE	N	Y	Y	N	N	1
FBsf0000139610	BCM,modENCODE	N	Y	Y	N	N	1
FBsf0000139615	BCM,modENCODE	N	Y	Y	N	N	1
FBsf0000139634	BCM,modENCODE	N	Y	Y	N	N	1
FBsf0000139656	BCM,modENCODE_Extra	N	Y	Y	N	N	1
FBsf0000139657	BCM,modENCODE	N	Y	Y	N	N	1
FBsf0000139790	BCM,modENCODE	N	Y	Y	N	N	1
FBsf0000139822	BCM,modENCODE	N	Y	Y	N	N	1
FBsf0000139868	BCM,modENCODE	N	Y	Y	N	N	1
FBsf0000139897	BCM,modENCODE	N	Y	Y	N	N	1
FBsf0000139944	BCM,modENCODE	N	Y	Y	N	N	1
FBsf0000139958	BCM,modENCODE	N	Y	Y	N	N	1
FBsf0000140027	BCM,modENCODE	N	Y	Y	N	N	1
FBsf0000140193	BCM,modENCODE	N	Y	Y	N	N	1
FBsf0000140252	BCM,modENCODE_Extra	N	Y	Y	N	N	1
FBsf0000140325	BCM,modENCODE_Extra	N	Y	Y	N	N	1
FBsf0000140355	BCM,modENCODE	N	Y	Y	N	N	1
FBsf0000140362	BCM,modENCODE	N	Y	Y	N	N	1
FBsf0000140414	BCM,modENCODE	N	Y	Y	N	N	1
FBsf0000140415	BCM,modENCODE	N	Y	Y	N	N	1
FBsf0000140417	BCM,modENCODE	N	Y	Y	N	N	1
FBsf0000140451	BCM,modENCODE_Extra	N	Y	Y	N	N	1
FBsf0000140466	BCM,modENCODE_Extra	N	Y	Y	N	N	1
FBsf0000140569	BCM,modENCODE	N	Y	Y	N	N	1
FBsf0000140609	BCM,modENCODE	N	Y	Y	N	N	1
FBsf0000140619	BCM,modENCODE	N	Y	Y	N	N	1
FBsf0000140622	BCM,modENCODE	N	Y	Y	N	N	1
FBsf0000140630	BCM,modENCODE_Extra	N	Y	Y	N	N	1
FBsf0000140669	BCM,modENCODE	N	Y	Y	N	N	1
FBsf0000140699	BCM,modENCODE	N	Y	Y	N	N	1
FBsf0000140717	BCM,modENCODE	N	Y	Y	N	N	1
FBsf0000140733	BCM,modENCODE	N	Y	Y	N	N	1
FBsf0000140758	BCM,modENCODE	N	Y	Y	N	N	1
FBsf0000140774	BCM,modENCODE_Extra	N	Y	Y	N	N	1
FBsf0000140811	BCM,modENCODE	N	Y	Y	N	N	1
FBsf0000140828	BCM,modENCODE	N	Y	Y	N	N	1
FBsf0000140833	BCM,modENCODE	N	Y	Y	N	N	1
FBsf0000140845	BCM,modENCODE	N	Y	Y	N	N	1
FBsf0000140875	BCM,modENCODE	N	Y	Y	N	N	1
FBsf0000140882	BCM,modENCODE	N	Y	Y	N	N	1
FBsf0000140897	BCM,modENCODE	N	Y	Y	N	N	1
FBsf0000140909	BCM,modENCODE	N	Y	Y	N	N	1
FBsf0000140915	BCM,modENCODE	N	Y	Y	N	N	1
FBsf0000140985	BCM,modENCODE	N	Y	Y	N	N	1
FBsf0000140988	BCM,modENCODE	N	Y	Y	N	N	1
FBsf0000140993	BCM,modENCODE_Extra	N	Y	Y	N	N	1
FBsf0000141025	BCM,modENCODE	N	Y	Y	N	N	1
FBsf0000141034	BCM,modENCODE	N	Y	Y	N	N	1
FBsf0000141040	BCM,modENCODE_Extra	N	Y	Y	N	N	1
FBsf0000141045	BCM,modENCODE_Extra	N	Y	Y	N	N	1
FBsf0000141113	BCM,modENCODE	N	Y	Y	N	N	1
FBsf0000141122	BCM,modENCODE	N	Y	Y	N	N	1
FBsf0000141143	BCM,modENCODE	N	Y	Y	N	N	1
FBsf0000141191	BCM,modENCODE	N	Y	Y	N	N	1
FBsf0000141221	BCM,modENCODE_Extra	N	Y	Y	N	N	1
FBsf0000141269	BCM,modENCODE	N	Y	Y	N	N	1
FBsf0000141270	BCM,modENCODE	N	Y	Y	N	N	1
FBsf0000141330	BCM,modENCODE	N	Y	Y	N	N	1
FBsf0000141333	BCM	N	Y	Y	N	N	1
FBsf0000141335	BCM,modENCODE	N	Y	Y	N	N	1
FBsf0000141336	BCM,modENCODE	N	Y	Y	N	N	1
FBsf0000141390	BCM,modENCODE	N	Y	Y	N	N	1
FBsf0000141470	BCM,modENCODE	N	Y	Y	N	N	1
FBsf0000141482	BCM,modENCODE_Extra	N	Y	Y	N	N	1
FBsf0000141487	BCM,modENCODE	N	Y	Y	N	N	1
FBsf0000141491	BCM,modENCODE	N	Y	Y	N	N	1
FBsf0000141520	BCM,modENCODE_Extra	N	Y	Y	N	N	1
FBsf0000141594	BCM,modENCODE	N	Y	Y	N	N	1
FBsf0000141653	BCM,modENCODE	N	Y	Y	N	N	1
FBsf0000141694	BCM,modENCODE	N	Y	Y	N	N	1
FBsf0000141706	BCM,modENCODE	N	Y	Y	N	N	1
FBsf0000141717	BCM	N	Y	Y	N	N	1
FBsf0000141722	BCM,modENCODE	N	Y	Y	N	N	1
FBsf0000141728	BCM,modENCODE	N	Y	Y	N	N	1
FBsf0000141735	BCM,modENCODE	N	Y	Y	N	N	1
FBsf0000141769	BCM,modENCODE	N	Y	Y	N	N	1
FBsf0000141778	BCM,modENCODE_Extra	N	Y	Y	N	N	1
FBsf0000141786	BCM,modENCODE	N	Y	Y	N	N	1
FBsf0000141808	BCM,modENCODE	N	Y	Y	N	N	1
FBsf0000141833	BCM,modENCODE	N	Y	Y	N	N	1
FBsf0000141859	BCM,modENCODE	N	Y	Y	N	N	1
FBsf0000141865	BCM,modENCODE	N	Y	Y	N	N	1
FBsf0000141872	BCM,modENCODE	N	Y	Y	N	N	1
FBsf0000141928	BCM,modENCODE	N	Y	Y	N	N	1
FBsf0000141932	BCM,modENCODE	N	Y	Y	N	N	1
FBsf0000141954	BCM,modENCODE	N	Y	Y	N	N	1
FBsf0000141957	BCM	N	Y	Y	N	N	1
FBsf0000142030	BCM,modENCODE	N	Y	Y	N	N	1
FBsf0000142031	BCM,modENCODE_Extra	N	Y	Y	N	N	1
FBsf0000142040	BCM	N	Y	Y	N	N	1
FBsf0000142064	BCM,modENCODE	N	Y	Y	N	N	1
FBsf0000142104	BCM,modENCODE	N	Y	Y	N	N	1
FBsf0000142125	BCM,modENCODE	N	Y	Y	N	N	1
FBsf0000142337	BCM,modENCODE	N	Y	Y	N	N	1
FBsf0000142372	BCM,modENCODE_Extra	N	Y	Y	N	N	1
FBsf0000142468	BCM,modENCODE	N	Y	Y	N	N	1
FBsf0000142489	BCM,modENCODE	N	Y	Y	N	N	1
FBsf0000142505	BCM	N	Y	Y	N	N	1
FBsf0000142514	BCM,modENCODE	N	Y	Y	N	N	1
FBsf0000142515	BCM,modENCODE	N	Y	Y	N	N	1
FBsf0000142654	BCM,modENCODE	N	Y	Y	N	N	1
FBsf0000142657	BCM	N	Y	Y	N	N	1
FBsf0000142673	BCM,modENCODE	N	Y	Y	N	N	1
FBsf0000142802	BCM,modENCODE	N	Y	Y	N	N	1
FBsf0000142836	BCM,modENCODE	N	Y	Y	N	N	1
FBsf0000142844	BCM,modENCODE	N	Y	Y	N	N	1
FBsf0000142908	BCM,modENCODE	N	Y	Y	N	N	1
FBsf0000142927	BCM,modENCODE	N	Y	Y	N	N	1
FBsf0000142950	BCM,modENCODE	N	Y	Y	N	N	1
FBsf0000142965	BCM,modENCODE	N	Y	Y	N	N	1
FBsf0000142976	BCM,modENCODE_Extra	N	Y	Y	N	N	1
FBsf0000143042	BCM,modENCODE	N	Y	Y	N	N	1
FBsf0000143068	BCM,modENCODE	N	Y	Y	N	N	1
FBsf0000143094	BCM,modENCODE	N	Y	Y	N	N	1
FBsf0000143153	BCM,modENCODE	N	Y	Y	N	N	1
FBsf0000143193	BCM,modENCODE	N	Y	Y	N	N	1
FBsf0000143206	BCM,modENCODE	N	Y	Y	N	N	1
FBsf0000143214	BCM,modENCODE	N	Y	Y	N	N	1
FBsf0000143283	BCM,modENCODE	N	Y	Y	N	N	1
FBsf0000143298	BCM,modENCODE	N	Y	Y	N	N	1
FBsf0000143302	BCM,modENCODE	N	Y	Y	N	N	1
FBsf0000143308	BCM,modENCODE	N	Y	Y	N	N	1
FBsf0000143361	BCM,modENCODE	N	Y	Y	N	N	1
FBsf0000143391	BCM,modENCODE	N	Y	Y	N	N	1
FBsf0000143399	BCM,modENCODE	N	Y	Y	N	N	1
FBsf0000143446	BCM,modENCODE	N	Y	Y	N	N	1
FBsf0000143471	BCM,modENCODE	N	Y	Y	N	N	1
FBsf0000143476	BCM,modENCODE	N	Y	Y	N	N	1
FBsf0000143494	BCM,modENCODE	N	Y	Y	N	N	1
FBsf0000143522	BCM,modENCODE	N	Y	Y	N	N	1
FBsf0000143548	BCM,modENCODE	N	Y	Y	N	N	1
FBsf0000143567	BCM,modENCODE	N	Y	Y	N	N	1
FBsf0000143583	BCM,modENCODE	N	Y	Y	N	N	1
FBsf0000143647	BCM,modENCODE	N	Y	Y	N	N	1
FBsf0000143684	BCM,modENCODE	N	Y	Y	N	N	1
FBsf0000143776	BCM,modENCODE_Extra	N	Y	Y	N	N	1
FBsf0000143805	BCM,modENCODE	N	Y	Y	N	N	1
FBsf0000143815	BCM,modENCODE	N	Y	Y	N	N	1
FBsf0000143875	BCM,modENCODE	N	Y	Y	N	N	1
FBsf0000143904	BCM,modENCODE_Extra	N	Y	Y	N	N	1
FBsf0000143940	BCM,modENCODE	N	Y	Y	N	N	1
FBsf0000143945	BCM	N	Y	Y	N	N	1
FBsf0000143960	BCM,modENCODE	N	Y	Y	N	N	1
FBsf0000143964	BCM,modENCODE	N	Y	Y	N	N	1
FBsf0000143968	BCM	N	Y	Y	N	N	1
FBsf0000143977	BCM,modENCODE	N	Y	Y	N	N	1
FBsf0000143996	BCM,modENCODE	N	Y	Y	N	N	1
FBsf0000144084	BCM,modENCODE_Extra	N	Y	Y	N	N	1
FBsf0000144122	BCM,modENCODE	N	Y	Y	N	N	1
FBsf0000144125	BCM	N	Y	Y	N	N	1
FBsf0000144155	BCM,modENCODE	N	Y	Y	N	N	1
FBsf0000144176	BCM,modENCODE_Extra	N	Y	Y	N	N	1
FBsf0000144179	BCM,modENCODE	N	Y	Y	N	N	1
FBsf0000144202	BCM,modENCODE_Extra	N	Y	Y	N	N	1
FBsf0000144227	BCM,modENCODE	N	Y	Y	N	N	1
FBsf0000144252	BCM,modENCODE	N	Y	Y	N	N	1
FBsf0000144263	BCM,modENCODE	N	Y	Y	N	N	1
FBsf0000144296	BCM,modENCODE	N	Y	Y	N	N	1
FBsf0000144449	BCM,modENCODE_Extra	N	Y	Y	N	N	1
FBsf0000144494	BCM,modENCODE	N	Y	Y	N	N	1
FBsf0000144532	BCM,modENCODE	N	Y	Y	N	N	1
FBsf0000144533	BCM,modENCODE	N	Y	Y	N	N	1
FBsf0000144594	BCM,modENCODE	N	Y	Y	N	N	1
FBsf0000144666	BCM,modENCODE	N	Y	Y	N	N	1
FBsf0000144678	BCM,modENCODE	N	Y	Y	N	N	1
FBsf0000144685	BCM,modENCODE	N	Y	Y	N	N	1
FBsf0000144699	BCM,modENCODE	N	Y	Y	N	N	1
FBsf0000144718	BCM,modENCODE	N	Y	Y	N	N	1
FBsf0000144781	BCM,modENCODE_Extra	N	Y	Y	N	N	1
FBsf0000144787	BCM,modENCODE	N	Y	Y	N	N	1
FBsf0000144855	BCM,modENCODE	N	Y	Y	N	N	1
FBsf0000144873	BCM,modENCODE	N	Y	Y	N	N	1
FBsf0000144897	BCM,modENCODE	N	Y	Y	N	N	1
FBsf0000144918	BCM,modENCODE	N	Y	Y	N	N	1
FBsf0000144973	BCM,modENCODE	N	Y	Y	N	N	1
FBsf0000145028	BCM,modENCODE	N	Y	Y	N	N	1
FBsf0000145064	BCM,modENCODE_Extra	N	Y	Y	N	N	1
FBsf0000145076	BCM,modENCODE	N	Y	Y	N	N	1
FBsf0000145092	BCM,modENCODE	N	Y	Y	N	N	1
FBsf0000145144	BCM,modENCODE	N	Y	Y	N	N	1
FBsf0000145174	BCM,modENCODE	N	Y	Y	N	N	1
FBsf0000145264	BCM,modENCODE	N	Y	Y	N	N	1
FBsf0000145302	BCM,modENCODE	N	Y	Y	N	N	1
FBsf0000145335	BCM	N	Y	Y	N	N	1
FBsf0000145384	BCM,modENCODE	N	Y	Y	N	N	1
FBsf0000145390	BCM,modENCODE	N	Y	Y	N	N	1
FBsf0000145442	BCM,modENCODE	N	Y	Y	N	N	1
FBsf0000145462	BCM,modENCODE	N	Y	Y	N	N	1
FBsf0000145522	BCM,modENCODE	N	Y	Y	N	N	1
FBsf0000145546	BCM,modENCODE	N	Y	Y	N	N	1
FBsf0000145566	BCM,modENCODE	N	Y	Y	N	N	1
FBsf0000145587	BCM,modENCODE	N	Y	Y	N	N	1
FBsf0000145648	BCM	N	Y	Y	N	N	1
FBsf0000145666	BCM,modENCODE	N	Y	Y	N	N	1
FBsf0000145699	BCM,modENCODE	N	Y	Y	N	N	1
FBsf0000145706	BCM,modENCODE	N	Y	Y	N	N	1
FBsf0000145717	BCM,modENCODE	N	Y	Y	N	N	1
FBsf0000145771	BCM,modENCODE	N	Y	Y	N	N	1
FBsf0000145919	BCM,modENCODE	N	Y	Y	N	N	1
FBsf0000145939	BCM,modENCODE	N	Y	Y	N	N	1
FBsf0000145941	BCM,modENCODE	N	Y	Y	N	N	1
FBsf0000145965	BCM,modENCODE	N	Y	Y	N	N	1
FBsf0000145970	BCM,modENCODE	N	Y	Y	N	N	1
FBsf0000145989	BCM,modENCODE	N	Y	Y	N	N	1
FBsf0000146007	BCM,modENCODE	N	Y	Y	N	N	1
FBsf0000146013	BCM	N	Y	Y	N	N	1
FBsf0000146036	BCM,modENCODE	N	Y	Y	N	N	1
FBsf0000146070	BCM,modENCODE	N	Y	Y	N	N	1
FBsf0000146071	BCM,modENCODE	N	Y	Y	N	N	1
FBsf0000146123	BCM,modENCODE	N	Y	Y	N	N	1
FBsf0000146190	BCM,modENCODE	N	Y	Y	N	N	1
FBsf0000146199	BCM	N	Y	Y	N	N	1
FBsf0000146260	BCM,modENCODE	N	Y	Y	N	N	1
FBsf0000146310	BCM,modENCODE	N	Y	Y	N	N	1
FBsf0000146358	BCM,modENCODE	N	Y	Y	N	N	1
FBsf0000146399	BCM,modENCODE	N	Y	Y	N	N	1
FBsf0000146522	BCM,modENCODE	N	Y	Y	N	N	1
FBsf0000146543	BCM,modENCODE	N	Y	Y	N	N	1
FBsf0000146554	BCM,modENCODE	N	Y	Y	N	N	1
FBsf0000146604	BCM,modENCODE	N	Y	Y	N	N	1
FBsf0000146724	BCM,modENCODE_Extra	N	Y	Y	N	N	1
FBsf0000146747	BCM,modENCODE	N	Y	Y	N	N	1
FBsf0000146749	BCM,modENCODE	N	Y	Y	N	N	1
FBsf0000146787	BCM,modENCODE	N	Y	Y	N	N	1
FBsf0000146795	BCM,modENCODE	N	Y	Y	N	N	1
FBsf0000146810	BCM,modENCODE	N	Y	Y	N	N	1
FBsf0000146846	BCM,modENCODE	N	Y	Y	N	N	1
FBsf0000146869	BCM,modENCODE	N	Y	Y	N	N	1
FBsf0000146904	BCM	N	Y	Y	N	N	1
FBsf0000146905	BCM,modENCODE	N	Y	Y	N	N	1
FBsf0000146979	BCM,modENCODE_Extra	N	Y	Y	N	N	1
FBsf0000146982	BCM,modENCODE	N	Y	Y	N	N	1
FBsf0000147027	BCM,modENCODE	N	Y	Y	N	N	1
FBsf0000147074	BCM,modENCODE	N	Y	Y	N	N	1
FBsf0000147086	BCM,modENCODE	N	Y	Y	N	N	1
FBsf0000147103	BCM,modENCODE	N	Y	Y	N	N	1
FBsf0000147140	BCM,modENCODE	N	Y	Y	N	N	1
FBsf0000147155	BCM,modENCODE	N	Y	Y	N	N	1
FBsf0000147178	BCM,modENCODE	N	Y	Y	N	N	1
FBsf0000147202	BCM,modENCODE	N	Y	Y	N	N	1
FBsf0000147228	BCM,modENCODE	N	Y	Y	N	N	1
FBsf0000147313	BCM	N	Y	Y	N	N	1
FBsf0000147347	BCM,modENCODE	N	Y	Y	N	N	1
FBsf0000147423	BCM,modENCODE	N	Y	Y	N	N	1
FBsf0000147449	BCM,modENCODE	N	Y	Y	N	N	1
FBsf0000147473	BCM,modENCODE	N	Y	Y	N	N	1
FBsf0000147475	BCM,modENCODE_Extra	N	Y	Y	N	N	1
FBsf0000147532	BCM,modENCODE	N	Y	Y	N	N	1
FBsf0000147541	BCM,modENCODE_Extra	N	Y	Y	N	N	1
FBsf0000147589	BCM,modENCODE	N	Y	Y	N	N	1
FBsf0000147662	BCM,modENCODE	N	Y	Y	N	N	1
FBsf0000147697	BCM,modENCODE	N	Y	Y	N	N	1
FBsf0000147715	BCM,modENCODE	N	Y	Y	N	N	1
FBsf0000147725	BCM,modENCODE	N	Y	Y	N	N	1
FBsf0000147736	BCM,modENCODE	N	Y	Y	N	N	1
FBsf0000147744	BCM,modENCODE	N	Y	Y	N	N	1
FBsf0000147826	BCM,modENCODE_Extra	N	Y	Y	N	N	1
FBsf0000147840	BCM,modENCODE	N	Y	Y	N	N	1
FBsf0000147857	BCM	N	Y	Y	N	N	1
FBsf0000147867	BCM,modENCODE	N	Y	Y	N	N	1
FBsf0000147910	BCM,modENCODE	N	Y	Y	N	N	1
FBsf0000147913	BCM,modENCODE	N	Y	Y	N	N	1
FBsf0000147981	BCM,modENCODE	N	Y	Y	N	N	1
FBsf0000147999	BCM,modENCODE	N	Y	Y	N	N	1
FBsf0000148010	BCM,modENCODE	N	Y	Y	N	N	1
FBsf0000148091	BCM,modENCODE	N	Y	Y	N	N	1
FBsf0000148105	BCM,modENCODE	N	Y	Y	N	N	1
FBsf0000148155	BCM,modENCODE	N	Y	Y	N	N	1
FBsf0000148216	BCM	N	Y	Y	N	N	1
FBsf0000148267	BCM,modENCODE	N	Y	Y	N	N	1
FBsf0000148283	BCM,modENCODE	N	Y	Y	N	N	1
FBsf0000148284	BCM,modENCODE	N	Y	Y	N	N	1
FBsf0000148287	BCM,modENCODE	N	Y	Y	N	N	1
FBsf0000148295	BCM,modENCODE	N	Y	Y	N	N	1
FBsf0000148313	BCM,modENCODE_Extra	N	Y	Y	N	N	1
FBsf0000148321	BCM,modENCODE	N	Y	Y	N	N	1
FBsf0000148339	BCM,modENCODE	N	Y	Y	N	N	1
FBsf0000148386	BCM,modENCODE	N	Y	Y	N	N	1
FBsf0000148438	BCM,modENCODE	N	Y	Y	N	N	1
FBsf0000148462	BCM,modENCODE	N	Y	Y	N	N	1
FBsf0000148482	BCM,modENCODE	N	Y	Y	N	N	1
FBsf0000148497	BCM,modENCODE	N	Y	Y	N	N	1
FBsf0000148547	BCM	N	Y	Y	N	N	1
FBsf0000148658	BCM,modENCODE_Extra	N	Y	Y	N	N	1
FBsf0000148700	BCM,modENCODE	N	Y	Y	N	N	1
FBsf0000148736	BCM,modENCODE	N	Y	Y	N	N	1
FBsf0000148765	BCM,modENCODE	N	Y	Y	N	N	1
FBsf0000148782	BCM,modENCODE_Extra	N	Y	Y	N	N	1
FBsf0000148785	BCM,modENCODE	N	Y	Y	N	N	1
FBsf0000148834	BCM,modENCODE	N	Y	Y	N	N	1
FBsf0000148836	BCM,modENCODE	N	Y	Y	N	N	1
FBsf0000148890	BCM,modENCODE	N	Y	Y	N	N	1
FBsf0000148906	BCM,modENCODE	N	Y	Y	N	N	1
FBsf0000148914	BCM,modENCODE	N	Y	Y	N	N	1
FBsf0000148999	BCM,modENCODE_Extra	N	Y	Y	N	N	1
FBsf0000149003	BCM	N	Y	Y	N	N	1
FBsf0000149027	BCM,modENCODE	N	Y	Y	N	N	1
FBsf0000149054	BCM,modENCODE_Extra	N	Y	Y	N	N	1
FBsf0000149057	BCM	N	Y	Y	N	N	1
FBsf0000149093	BCM,modENCODE	N	Y	Y	N	N	1
FBsf0000149123	BCM,modENCODE	N	Y	Y	N	N	1
FBsf0000149155	BCM,modENCODE	N	Y	Y	N	N	1
FBsf0000149241	BCM,modENCODE	N	Y	Y	N	N	1
FBsf0000149303	BCM,modENCODE	N	Y	Y	N	N	1
FBsf0000149320	BCM,modENCODE_Extra	N	Y	Y	N	N	1
FBsf0000149322	BCM,modENCODE	N	Y	Y	N	N	1
FBsf0000149348	BCM,modENCODE_Extra	N	Y	Y	N	N	1
FBsf0000149372	BCM,modENCODE	N	Y	Y	N	N	1
FBsf0000149391	BCM,modENCODE	N	Y	Y	N	N	1
FBsf0000149417	BCM,modENCODE	N	Y	Y	N	N	1
FBsf0000149468	BCM,modENCODE_Extra	N	Y	Y	N	N	1
FBsf0000149513	BCM,modENCODE	N	Y	Y	N	N	1
FBsf0000149531	BCM,modENCODE	N	Y	Y	N	N	1
FBsf0000149566	BCM,modENCODE	N	Y	Y	N	N	1
FBsf0000149584	BCM,modENCODE	N	Y	Y	N	N	1
FBsf0000149684	BCM,modENCODE	N	Y	Y	N	N	1
FBsf0000149712	BCM,modENCODE	N	Y	Y	N	N	1
FBsf0000149746	BCM,modENCODE	N	Y	Y	N	N	1
FBsf0000149753	BCM,modENCODE	N	Y	Y	N	N	1
FBsf0000149877	BCM,modENCODE	N	Y	Y	N	N	1
FBsf0000149911	BCM,modENCODE	N	Y	Y	N	N	1
FBsf0000149969	BCM,modENCODE	N	Y	Y	N	N	1
FBsf0000149970	BCM,modENCODE	N	Y	Y	N	N	1
FBsf0000149974	BCM,modENCODE	N	Y	Y	N	N	1
FBsf0000150005	BCM,modENCODE	N	Y	Y	N	N	1
FBsf0000150013	BCM,modENCODE	N	Y	Y	N	N	1
FBsf0000150024	BCM,modENCODE	N	Y	Y	N	N	1
FBsf0000150026	BCM,modENCODE	N	Y	Y	N	N	1
FBsf0000150029	BCM	N	Y	Y	N	N	1
FBsf0000150052	BCM,modENCODE	N	Y	Y	N	N	1
FBsf0000150071	BCM,modENCODE	N	Y	Y	N	N	1
FBsf0000150103	BCM,modENCODE_Extra	N	Y	Y	N	N	1
FBsf0000150133	BCM,modENCODE	N	Y	Y	N	N	1
FBsf0000150154	BCM	N	Y	Y	N	N	1
FBsf0000150199	BCM,modENCODE_Extra	N	Y	Y	N	N	1
FBsf0000150354	BCM,modENCODE	N	Y	Y	N	N	1
FBsf0000150416	BCM,modENCODE	N	Y	Y	N	N	1
FBsf0000150446	BCM,modENCODE	N	Y	Y	N	N	1
FBsf0000150460	BCM,modENCODE_Extra	N	Y	Y	N	N	1
FBsf0000150510	BCM,modENCODE	N	Y	Y	N	N	1
FBsf0000150514	BCM,modENCODE	N	Y	Y	N	N	1
FBsf0000150538	BCM,modENCODE	N	Y	Y	N	N	1
FBsf0000150625	BCM,modENCODE	N	Y	Y	N	N	1
FBsf0000150681	BCM	N	Y	Y	N	N	1
FBsf0000150704	BCM,modENCODE	N	Y	Y	N	N	1
FBsf0000150769	BCM,modENCODE	N	Y	Y	N	N	1
FBsf0000150780	BCM,modENCODE	N	Y	Y	N	N	1
FBsf0000150853	BCM,modENCODE	N	Y	Y	N	N	1
FBsf0000150864	BCM,modENCODE	N	Y	Y	N	N	1
FBsf0000150872	BCM,modENCODE	N	Y	Y	N	N	1
FBsf0000150875	BCM,modENCODE	N	Y	Y	N	N	1
FBsf0000150934	BCM,modENCODE	N	Y	Y	N	N	1
FBsf0000150954	BCM,modENCODE	N	Y	Y	N	N	1
FBsf0000150958	BCM,modENCODE	N	Y	Y	N	N	1
FBsf0000150964	BCM,modENCODE	N	Y	Y	N	N	1
FBsf0000151060	BCM,modENCODE	N	Y	Y	N	N	1
FBsf0000151065	BCM,modENCODE_Extra	N	Y	Y	N	N	1
FBsf0000151071	BCM,modENCODE_Extra	N	Y	Y	N	N	1
FBsf0000151160	BCM,modENCODE_Extra	N	Y	Y	N	N	1
FBsf0000151193	BCM,modENCODE	N	Y	Y	N	N	1
FBsf0000151227	BCM,modENCODE	N	Y	Y	N	N	1
FBsf0000151237	BCM,modENCODE	N	Y	Y	N	N	1
FBsf0000151273	BCM,modENCODE	N	Y	Y	N	N	1
FBsf0000151284	BCM,modENCODE	N	Y	Y	N	N	1
FBsf0000169655	modENCODE	N	Y	Y	N	N	1
FBsf0000169660	modENCODE	N	Y	Y	N	N	1
FBsf0000169686	modENCODE	N	Y	Y	N	N	1
FBsf0000169691	modENCODE	N	Y	Y	N	N	1
FBsf0000169702	modENCODE	N	Y	Y	N	N	1
FBsf0000169713	modENCODE	N	Y	Y	N	N	1
FBsf0000169728	modENCODE	N	Y	Y	N	N	1
FBsf0000169741	modENCODE	N	Y	Y	N	N	1
FBsf0000169753	modENCODE	N	Y	Y	N	N	1
FBsf0000169755	modENCODE	N	Y	Y	N	N	1
FBsf0000169761	modENCODE	N	Y	Y	N	N	1
FBsf0000169769	modENCODE	N	Y	Y	N	N	1
FBsf0000169786	modENCODE	N	Y	Y	N	N	1
FBsf0000169795	modENCODE	N	Y	Y	N	N	1
FBsf0000169800	modENCODE	N	Y	Y	N	N	1
FBsf0000169802	modENCODE	N	Y	Y	N	N	1
FBsf0000169809	modENCODE	N	Y	Y	N	N	1
FBsf0000169813	modENCODE	N	Y	Y	N	N	1
FBsf0000169825	modENCODE	N	Y	Y	N	N	1
FBsf0000169833	modENCODE	N	Y	Y	N	N	1
FBsf0000169836	modENCODE	N	Y	Y	N	N	1
FBsf0000169839	modENCODE	N	Y	Y	N	N	1
FBsf0000169843	modENCODE	N	Y	Y	N	N	1
FBsf0000169847	modENCODE	N	Y	Y	N	N	1
FBsf0000169849	modENCODE	N	Y	Y	N	N	1
FBsf0000169852	modENCODE	N	Y	Y	N	N	1
FBsf0000169857	modENCODE	N	Y	Y	N	N	1
FBsf0000169870	modENCODE	N	Y	Y	N	N	1
FBsf0000169872	modENCODE	N	Y	Y	N	N	1
FBsf0000169877	modENCODE	N	Y	Y	N	N	1
FBsf0000169888	modENCODE	N	Y	Y	N	N	1
FBsf0000169900	modENCODE	N	Y	Y	N	N	1
FBsf0000169905	modENCODE	N	Y	Y	N	N	1
FBsf0000169920	modENCODE	N	Y	Y	N	N	1
FBsf0000169921	modENCODE	N	Y	Y	N	N	1
FBsf0000169943	modENCODE	N	Y	Y	N	N	1
FBsf0000169944	modENCODE	N	Y	Y	N	N	1
FBsf0000169947	modENCODE	N	Y	Y	N	N	1
FBsf0000169959	modENCODE	N	Y	Y	N	N	1
FBsf0000169976	modENCODE	N	Y	Y	N	N	1
FBsf0000169979	modENCODE	N	Y	Y	N	N	1
FBsf0000169984	modENCODE	N	Y	Y	N	N	1
FBsf0000169991	modENCODE	N	Y	Y	N	N	1
FBsf0000169995	modENCODE	N	Y	Y	N	N	1
FBsf0000170030	modENCODE	N	Y	Y	N	N	1
FBsf0000170038	modENCODE	N	Y	Y	N	N	1
FBsf0000170050	modENCODE	N	Y	Y	N	N	1
FBsf0000170065	modENCODE	N	Y	Y	N	N	1
FBsf0000170078	modENCODE	N	Y	Y	N	N	1
FBsf0000170083	modENCODE	N	Y	Y	N	N	1
FBsf0000170087	modENCODE	N	Y	Y	N	N	1
FBsf0000170097	modENCODE	N	Y	Y	N	N	1
FBsf0000170108	modENCODE	N	Y	Y	N	N	1
FBsf0000170119	modENCODE	N	Y	Y	N	N	1
FBsf0000170123	modENCODE	N	Y	Y	N	N	1
FBsf0000170128	modENCODE	N	Y	Y	N	N	1
FBsf0000170153	modENCODE	N	Y	Y	N	N	1
FBsf0000170154	modENCODE	N	Y	Y	N	N	1
FBsf0000170162	modENCODE	N	Y	Y	N	N	1
FBsf0000170176	modENCODE	N	Y	Y	N	N	1
FBsf0000170190	modENCODE	N	Y	Y	N	N	1
FBsf0000170196	modENCODE	N	Y	Y	N	N	1
FBsf0000170204	modENCODE	N	Y	Y	N	N	1
FBsf0000170220	modENCODE	N	Y	Y	N	N	1
FBsf0000170221	modENCODE	N	Y	Y	N	N	1
FBsf0000170238	modENCODE	N	Y	Y	N	N	1
FBsf0000170243	modENCODE	N	Y	Y	N	N	1
FBsf0000170251	modENCODE	N	Y	Y	N	N	1
FBsf0000170252	modENCODE	N	Y	Y	N	N	1
FBsf0000170256	modENCODE	N	Y	Y	N	N	1
FBsf0000170266	modENCODE	N	Y	Y	N	N	1
FBsf0000170276	modENCODE	N	Y	Y	N	N	1
FBsf0000170299	modENCODE	N	Y	Y	N	N	1
FBsf0000170307	modENCODE	N	Y	Y	N	N	1
FBsf0000170317	modENCODE	N	Y	Y	N	N	1
FBsf0000170331	modENCODE	N	Y	Y	N	N	1
FBsf0000170338	modENCODE	N	Y	Y	N	N	1
FBsf0000170339	modENCODE	N	Y	Y	N	N	1
FBsf0000170340	modENCODE	N	Y	Y	N	N	1
FBsf0000170347	modENCODE	N	Y	Y	N	N	1
FBsf0000170350	modENCODE	N	Y	Y	N	N	1
FBsf0000170351	modENCODE	N	Y	Y	N	N	1
FBsf0000170355	modENCODE	N	Y	Y	N	N	1
FBsf0000170356	modENCODE	N	Y	Y	N	N	1
FBsf0000170378	modENCODE	N	Y	Y	N	N	1
FBsf0000170385	modENCODE	N	Y	Y	N	N	1
FBsf0000170398	modENCODE	N	Y	Y	N	N	1
FBsf0000170410	modENCODE	N	Y	Y	N	N	1
FBsf0000170432	modENCODE	N	Y	Y	N	N	1
FBsf0000170436	modENCODE	N	Y	Y	N	N	1
FBsf0000170454	modENCODE	N	Y	Y	N	N	1
FBsf0000170494	modENCODE	N	Y	Y	N	N	1
FBsf0000170495	modENCODE	N	Y	Y	N	N	1
FBsf0000170503	modENCODE	N	Y	Y	N	N	1
FBsf0000170506	modENCODE	N	Y	Y	N	N	1
FBsf0000170536	modENCODE	N	Y	Y	N	N	1
FBsf0000170553	modENCODE	N	Y	Y	N	N	1
FBsf0000170558	modENCODE	N	Y	Y	N	N	1
FBsf0000170564	modENCODE	N	Y	Y	N	N	1
FBsf0000170585	modENCODE	N	Y	Y	N	N	1
FBsf0000170596	modENCODE	N	Y	Y	N	N	1
FBsf0000170603	modENCODE	N	Y	Y	N	N	1
FBsf0000170613	modENCODE	N	Y	Y	N	N	1
FBsf0000170619	modENCODE	N	Y	Y	N	N	1
FBsf0000170629	modENCODE	N	Y	Y	N	N	1
FBsf0000170630	modENCODE	N	Y	Y	N	N	1
FBsf0000170638	modENCODE	N	Y	Y	N	N	1
FBsf0000170649	modENCODE	N	Y	Y	N	N	1
FBsf0000170667	modENCODE	N	Y	Y	N	N	1
FBsf0000170668	modENCODE	N	Y	Y	N	N	1
FBsf0000170669	modENCODE	N	Y	Y	N	N	1
FBsf0000170670	modENCODE	N	Y	Y	N	N	1
FBsf0000170678	modENCODE	N	Y	Y	N	N	1
FBsf0000170686	modENCODE	N	Y	Y	N	N	1
FBsf0000170692	modENCODE	N	Y	Y	N	N	1
FBsf0000170715	modENCODE	N	Y	Y	N	N	1
FBsf0000170722	modENCODE	N	Y	Y	N	N	1
FBsf0000170727	modENCODE	N	Y	Y	N	N	1
FBsf0000170728	modENCODE	N	Y	Y	N	N	1
FBsf0000170737	modENCODE	N	Y	Y	N	N	1
FBsf0000170742	modENCODE	N	Y	Y	N	N	1
FBsf0000170760	modENCODE	N	Y	Y	N	N	1
FBsf0000170778	modENCODE	N	Y	Y	N	N	1
FBsf0000170781	modENCODE	N	Y	Y	N	N	1
FBsf0000170788	modENCODE	N	Y	Y	N	N	1
FBsf0000170796	modENCODE	N	Y	Y	N	N	1
FBsf0000170806	modENCODE	N	Y	Y	N	N	1
FBsf0000170817	modENCODE	N	Y	Y	N	N	1
FBsf0000170830	modENCODE	N	Y	Y	N	N	1
FBsf0000170836	modENCODE	N	Y	Y	N	N	1
FBsf0000170865	modENCODE	N	Y	Y	N	N	1
FBsf0000170878	modENCODE	N	Y	Y	N	N	1
FBsf0000170883	modENCODE	N	Y	Y	N	N	1
FBsf0000170892	modENCODE	N	Y	Y	N	N	1
FBsf0000170893	modENCODE	N	Y	Y	N	N	1
FBsf0000170901	modENCODE	N	Y	Y	N	N	1
FBsf0000170909	modENCODE	N	Y	Y	N	N	1
FBsf0000170910	modENCODE	N	Y	Y	N	N	1
FBsf0000170917	modENCODE	N	Y	Y	N	N	1
FBsf0000170919	modENCODE	N	Y	Y	N	N	1
FBsf0000170933	modENCODE	N	Y	Y	N	N	1
FBsf0000170934	modENCODE	N	Y	Y	N	N	1
FBsf0000170952	modENCODE	N	Y	Y	N	N	1
FBsf0000170964	modENCODE	N	Y	Y	N	N	1
FBsf0000170977	modENCODE	N	Y	Y	N	N	1
FBsf0000170985	modENCODE	N	Y	Y	N	N	1
FBsf0000170999	modENCODE	N	Y	Y	N	N	1
FBsf0000171008	modENCODE	N	Y	Y	N	N	1
FBsf0000171040	modENCODE	N	Y	Y	N	N	1
FBsf0000171047	modENCODE	N	Y	Y	N	N	1
FBsf0000171095	modENCODE	N	Y	Y	N	N	1
FBsf0000171098	modENCODE	N	Y	Y	N	N	1
FBsf0000171105	modENCODE	N	Y	Y	N	N	1
FBsf0000171127	modENCODE	N	Y	Y	N	N	1
FBsf0000171139	modENCODE	N	Y	Y	N	N	1
FBsf0000171155	modENCODE	N	Y	Y	N	N	1
FBsf0000171170	modENCODE	N	Y	Y	N	N	1
FBsf0000171181	modENCODE	N	Y	Y	N	N	1
FBsf0000171184	modENCODE	N	Y	Y	N	N	1
FBsf0000171224	modENCODE	N	Y	Y	N	N	1
FBsf0000171225	modENCODE	N	Y	Y	N	N	1
FBsf0000171228	modENCODE	N	Y	Y	N	N	1
FBsf0000171236	modENCODE	N	Y	Y	N	N	1
FBsf0000171238	modENCODE	N	Y	Y	N	N	1
FBsf0000171247	modENCODE	N	Y	Y	N	N	1
FBsf0000171255	modENCODE	N	Y	Y	N	N	1
FBsf0000171292	modENCODE	N	Y	Y	N	N	1
FBsf0000171316	modENCODE	N	Y	Y	N	N	1
FBsf0000171326	modENCODE	N	Y	Y	N	N	1
FBsf0000171343	modENCODE	N	Y	Y	N	N	1
FBsf0000171345	modENCODE	N	Y	Y	N	N	1
FBsf0000171348	modENCODE	N	Y	Y	N	N	1
FBsf0000171353	modENCODE	N	Y	Y	N	N	1
FBsf0000171375	modENCODE	N	Y	Y	N	N	1
FBsf0000171380	modENCODE	N	Y	Y	N	N	1
FBsf0000171389	modENCODE	N	Y	Y	N	N	1
FBsf0000171396	modENCODE	N	Y	Y	N	N	1
FBsf0000171419	modENCODE	N	Y	Y	N	N	1
FBsf0000171427	modENCODE	N	Y	Y	N	N	1
FBsf0000171432	modENCODE	N	Y	Y	N	N	1
FBsf0000171440	modENCODE	N	Y	Y	N	N	1
FBsf0000171448	modENCODE	N	Y	Y	N	N	1
FBsf0000171458	modENCODE	N	Y	Y	N	N	1
FBsf0000171465	modENCODE	N	Y	Y	N	N	1
FBsf0000171479	modENCODE	N	Y	Y	N	N	1
FBsf0000171496	modENCODE	N	Y	Y	N	N	1
FBsf0000171499	modENCODE	N	Y	Y	N	N	1
FBsf0000171500	modENCODE	N	Y	Y	N	N	1
FBsf0000171511	modENCODE	N	Y	Y	N	N	1
FBsf0000171512	modENCODE	N	Y	Y	N	N	1
FBsf0000171580	modENCODE	N	Y	Y	N	N	1
FBsf0000171597	modENCODE	N	Y	Y	N	N	1
FBsf0000171606	modENCODE	N	Y	Y	N	N	1
FBsf0000171637	modENCODE	N	Y	Y	N	N	1
FBsf0000171639	modENCODE	N	Y	Y	N	N	1
FBsf0000171663	modENCODE	N	Y	Y	N	N	1
FBsf0000171684	modENCODE	N	Y	Y	N	N	1
FBsf0000171714	modENCODE	N	Y	Y	N	N	1
FBsf0000171723	modENCODE	N	Y	Y	N	N	1
FBsf0000171735	modENCODE	N	Y	Y	N	N	1
FBsf0000171753	modENCODE	N	Y	Y	N	N	1
FBsf0000171761	modENCODE	N	Y	Y	N	N	1
FBsf0000171762	modENCODE	N	Y	Y	N	N	1
FBsf0000171783	modENCODE	N	Y	Y	N	N	1
FBsf0000171809	modENCODE	N	Y	Y	N	N	1
FBsf0000171820	modENCODE	N	Y	Y	N	N	1
FBsf0000171827	modENCODE	N	Y	Y	N	N	1
FBsf0000171835	modENCODE	N	Y	Y	N	N	1
FBsf0000171836	modENCODE	N	Y	Y	N	N	1
FBsf0000171841	modENCODE	N	Y	Y	N	N	1
FBsf0000171860	modENCODE	N	Y	Y	N	N	1
[truncated: 69,515 more rows]
