# Supplementary material for: Gene Model Annotations for Drosophila melanogaster: Impact of High-Throughput Data
Source: G3 (Bethesda). 2015 Jun 24;5(8):1721–36. doi: 10.1534/g3.115.018929 (PMC4528329; doi:10.1534/g3.115.018929)
Supplement: Supporting Information [file supp_g3.115.018929_FileS3.zip › FileS3/READ_ME.txt]

File S3. Incorporation of RNA-Seq exon junction evidence into gene model annotations.
All 71,514 RNA-Seq exon junctions obtained as evidence by FlyBase are listed in Column A by their FlyBase ID (FBsf#). The dataset(s) of origin for each exon junction is/are shown in Column B: Daines et al., 2011 (BCM), Graveley et al., 2011 (modENCODE), and unpublished lower confidence modENCODE junctions (modENCODE_Extra). The incorporation of each junction into a gene model (“Y” for yes, “N” for no) from annotation sets R5.24 and R6.03 is shown in Columns C and D, respectively. The overlap of each junction with 5’ UTR, CDS and 3’ UTR elements in R6.03 gene models is shown in columns E to G, respectively (“Y” for yes, “N” for no). Note that some junctions join a UTR to a CDS right at the UTR/CDS boundary; in these cases, overlap to both the CDS and UTR is scored as “Y”, with an explanatory comment in Column I. Also note that a given junction can overlap different elements in different transcripts (for example, it may be found in the CDS of one transcript, and in the 5’ UTR of another transcript). As such, the number of distinct ways that a junction overlaps transcript elements (i.e., overlap patterns) is indicated in Column H, with explanatory comments in Column I. 
