# Supplementary material for: Gene Model Annotations for Drosophila melanogaster: Impact of High-Throughput Data
Source: G3 (Bethesda). 2015 Jun 24;5(8):1721–36. doi: 10.1534/g3.115.018929 (PMC4528329; doi:10.1534/g3.115.018929)
Supplement: Supporting Information [file supp_g3.115.018929_FileS4.zip › FileS4/FileS4.xlsx]

## Sheet: Sheet1
FlyBase TSS ID	R5.24_status	R6.03_status	R5.24_transcripts	R6.03_transcripts
FBsf0000415716	EDGE_MATCH	EDGE_MATCH	FBtr0077987/Pino-RB	FBtr0077987/Pino-RB
FBsf0000415816	EDGE_MATCH	EDGE_MATCH	FBtr0077751/CG4267-RA	FBtr0077751/CG4267-RA, FBtr0335159/CG4267-RB
FBsf0000416023	EDGE_MATCH	EDGE_MATCH	FBtr0077462/CG3338-RA	FBtr0077462/CG3338-RA
FBsf0000416031	EDGE_MATCH	EDGE_MATCH	FBtr0077439/Elp3-RA	FBtr0077439/Elp3-RA
FBsf0000416049	EDGE_MATCH	EDGE_MATCH	FBtr0077417/CG3244-RA	FBtr0332595/Clect27-RB, FBtr0077417/Clect27-RA
FBsf0000416089	EDGE_MATCH	EDGE_MATCH	FBtr0078994/CG3756-RA	FBtr0078994/CG3756-RA
FBsf0000416114	EDGE_MATCH	EDGE_MATCH	FBtr0079034/CG31650-RB, FBtr0079035/CG31650-RC, FBtr0301905/CG31650-RD, FBtr0301906/CG31650-RE	FBtr0301906/CG31650-RE, FBtr0301905/CG31650-RD, FBtr0079034/CG31650-RB, FBtr0333539/CG31650-RG, FBtr0079035/CG31650-RC
FBsf0000416175	EDGE_MATCH	EDGE_MATCH	FBtr0114511/CG14014-RB	FBtr0114511/CG14014-RB
FBsf0000416180	EDGE_MATCH	EDGE_MATCH	FBtr0079169/CG11149-RA, FBtr0300695/CG11149-RC	FBtr0332556/CG11149-RE, FBtr0300695/CG11149-RC, FBtr0079169/CG11149-RA
FBsf0000416214	EDGE_MATCH	EDGE_MATCH	FBtr0079222/CG9117-RA	FBtr0079222/CG9117-RA
FBsf0000416280	EDGE_MATCH	EDGE_MATCH	FBtr0079288/CG11015-RA	FBtr0079288/COX5B-RA, FBtr0343157/COX5B-RB
FBsf0000416281	EDGE_MATCH	EDGE_MATCH	FBtr0079332/CG9596-RB	FBtr0343162/CG9596-RC, FBtr0079332/CG9596-RB
FBsf0000416428	EDGE_MATCH	EDGE_MATCH	FBtr0079496/CG7149-RA	FBtr0079496/CG7149-RA, FBtr0343405/CG7149-RB, FBtr0343406/CG7149-RC
FBsf0000416562	EDGE_MATCH	EDGE_MATCH	FBtr0079708/grk-RA	FBtr0079708/grk-RA
FBsf0000416648	EDGE_MATCH	EDGE_MATCH	FBtr0113030/jp-RC	FBtr0113030/jp-RC
FBsf0000416678	EDGE_MATCH	EDGE_MATCH	FBtr0079919/CR18854-RC, FBtr0302441/CR18854-RB	FBtr0079919/CR18854-RC, FBtr0302441/CR18854-RB
FBsf0000416738	EDGE_MATCH	EDGE_MATCH	FBtr0079960/CG5734-RA	FBtr0079960/CG5734-RA
FBsf0000416747	EDGE_MATCH	EDGE_MATCH	FBtr0079955/CG5708-RA, FBtr0079956/CG5708-RB	FBtr0343607/CG5708-RC, FBtr0079956/CG5708-RB, FBtr0079955/CG5708-RA
FBsf0000416857	EDGE_MATCH	EDGE_MATCH	FBtr0080108/CG6415-RA	FBtr0080108/CG6415-RA
FBsf0000416862	EDGE_MATCH	EDGE_MATCH	FBtr0080113/CG12299-RA	FBtr0080113/CG12299-RA
FBsf0000416906	EDGE_MATCH	EDGE_MATCH	FBtr0080193/CG14915-RA	FBtr0080193/CG14915-RA
FBsf0000416918	EDGE_MATCH	EDGE_MATCH	FBtr0080225/RfC38-RA	FBtr0344786/RfC38-RB
FBsf0000416954	EDGE_MATCH	EDGE_MATCH	FBtr0299782/Pde1c-RC	FBtr0334137/Pde1c-RC
FBsf0000416970	EDGE_MATCH	EDGE_MATCH	FBtr0080290/CG12264-RA	FBtr0080290/CG12264-RA
FBsf0000417140	EDGE_MATCH	EDGE_MATCH	FBtr0080552/Ance-RA	FBtr0080552/Ance-RA
FBsf0000417184	EDGE_MATCH	EDGE_MATCH	FBtr0080685/CG15279-RB, FBtr0300845/CG15279-RD	FBtr0300845/CG15279-RD, FBtr0080685/CG15279-RB
FBsf0000417199	EDGE_MATCH	EDGE_MATCH	FBtr0080701/vas-RA	FBtr0304855/vas-RB, FBtr0304854/vas-RA, FBtr0332472/vas-RC
FBsf0000417211	EDGE_MATCH	EDGE_MATCH	FBtr0302158/Cul-3-RE	FBtr0302158/Cul3-RE
FBsf0000417230	EDGE_MATCH	EDGE_MATCH	FBtr0080769/Gli-RE	FBtr0080769/Gli-RE
FBsf0000417283	EDGE_MATCH	EDGE_MATCH	FBtr0080873/CG5953-RA, FBtr0080874/CG5953-RB	FBtr0337091/CG5953-RD, FBtr0080874/CG5953-RB, FBtr0080873/CG5953-RA
FBsf0000417312	EDGE_MATCH	EDGE_MATCH	FBtr0080894/yellow-b-RA	FBtr0343768/yellow-b-RB, FBtr0080894/yellow-b-RA
FBsf0000417314	EDGE_MATCH	EDGE_MATCH	FBtr0080933/CG13278-RA	FBtr0080933/ppk17-RA
FBsf0000417389	EDGE_MATCH	EDGE_MATCH	FBtr0081087/bsf-RA	FBtr0081087/bsf-RA
FBsf0000417435	EDGE_MATCH	EDGE_MATCH	FBtr0081110/CG17321-RA	FBtr0081110/CG17321-RA, FBtr0342919/CG17321-RB
FBsf0000417551	EDGE_MATCH	EDGE_MATCH	FBtr0081269/spi-RB, FBtr0081270/spi-RE	FBtr0081270/spi-RE, FBtr0081269/spi-RB
FBsf0000417552	EDGE_MATCH	EDGE_MATCH	FBtr0100597/spi-RG	FBtr0100597/spi-RG
FBsf0000417651	EDGE_MATCH	EDGE_MATCH	FBtr0301961/CG9339-RI	FBtr0301961/sky-RI
FBsf0000417702	EDGE_MATCH	EDGE_MATCH	FBtr0081527/Mio-RE	FBtr0081527/Mio-RE
FBsf0000417759	EDGE_MATCH	EDGE_MATCH	FBtr0085941/CycK-RA	FBtr0344022/CycK-RC, FBtr0085941/CycK-RA, FBtr0085942/CycK-RB
FBsf0000417767	EDGE_MATCH	EDGE_MATCH	FBtr0085961/RpL21-RA	FBtr0331295/RpL21-RB, FBtr0085961/RpL21-RA
FBsf0000417874	EDGE_MATCH	EDGE_MATCH	FBtr0085973/CG7861-RA, FBtr0085974/CG7861-RB	FBtr0085974/Tbce-RB
FBsf0000417883	EDGE_MATCH	EDGE_MATCH	FBtr0086009/EcR-RD, FBtr0086010/EcR-RE	FBtr0086010/EcR-RE, FBtr0086009/EcR-RD
FBsf0000418032	EDGE_MATCH	EDGE_MATCH	FBtr0088904/CG2144-RA	FBtr0088904/CG2144-RA
FBsf0000418038	EDGE_MATCH	EDGE_MATCH	FBtr0088955/CG1598-RA	FBtr0088955/CG1598-RA
FBsf0000418055	EDGE_MATCH	EDGE_MATCH	FBtr0088922/CG2065-RA	FBtr0337000/CG2065-RB, FBtr0088922/CG2065-RA
FBsf0000418057	EDGE_MATCH	EDGE_MATCH	FBtr0088944/CG12042-RA	FBtr0088944/CG12042-RA
FBsf0000418164	EDGE_MATCH	EDGE_MATCH	FBtr0088804/CG14756-RA	FBtr0088804/CG14756-RA
FBsf0000418187	EDGE_MATCH	EDGE_MATCH	FBtr0290280/CG8736-RB	FBtr0290280/CG8736-RB
FBsf0000418190	EDGE_MATCH	EDGE_MATCH	FBtr0088694/Vps25-RA	FBtr0088694/Vps25-RA
FBsf0000418243	EDGE_MATCH	EDGE_MATCH	FBtr0301193/CG8172-RF	FBtr0301193/CG8172-RF
FBsf0000418246	EDGE_MATCH	EDGE_MATCH	FBtr0088664/Ance-4-RA	FBtr0339288/Ance-4-RB, FBtr0088664/Ance-4-RA
FBsf0000418350	EDGE_MATCH	EDGE_MATCH	FBtr0088534/CG30339-RA	FBtr0088534/CG30339-RA
FBsf0000418358	EDGE_MATCH	EDGE_MATCH	FBtr0088499/Uba1-RA	FBtr0339517/Uba1-RC, FBtr0088499/Uba1-RA
FBsf0000418361	EDGE_MATCH	EDGE_MATCH	FBtr0299929/CG42347-RB, FBtr0299930/CG42347-RC	FBtr0299930/sqa-RC, FBtr0299929/sqa-RB
FBsf0000418371	EDGE_MATCH	EDGE_MATCH	FBtr0088487/hebe-RD	FBtr0088487/hebe-RD
FBsf0000418380	EDGE_MATCH	EDGE_MATCH	FBtr0088373/CG1671-RA	FBtr0088373/CG1671-RA
FBsf0000418396	EDGE_MATCH	EDGE_MATCH	FBtr0088384/CG12140-RA	FBtr0088384/Etf-QO-RA, FBtr0308338/Etf-QO-RB
FBsf0000418461	EDGE_MATCH	EDGE_MATCH	FBtr0088342/CAP-RF	FBtr0088342/CAP-RF, FBtr0088343/CAP-RC, FBtr0306690/CAP-RU
FBsf0000418471	EDGE_MATCH	EDGE_MATCH	FBtr0088259/Prx2540-2-RA	FBtr0088259/Prx2540-2-RA
FBsf0000418473	EDGE_MATCH	EDGE_MATCH	FBtr0088261/Prx2540-1-RA	FBtr0088261/Prx2540-1-RA
FBsf0000418552	EDGE_MATCH	EDGE_MATCH	FBtr0088105/CG7737-RA	FBtr0088105/CG7737-RA
FBsf0000418682	EDGE_MATCH	EDGE_MATCH	FBtr0088017/CG8878-RA, FBtr0088018/CG8878-RB	FBtr0088017/CG8878-RA, FBtr0088018/CG8878-RB
FBsf0000418704	EDGE_MATCH	EDGE_MATCH	FBtr0087965/CG8841-RA	FBtr0087966/CG8841-RB, FBtr0087965/CG8841-RA
FBsf0000418778	EDGE_MATCH	EDGE_MATCH	FBtr0087816/CG17574-RA	FBtr0087816/CG17574-RA, FBtr0331979/CG17574-RJ
FBsf0000418819	EDGE_MATCH	EDGE_MATCH	FBtr0087732/CG33138-RA	FBtr0087732/AGBE-RA
FBsf0000418917	EDGE_MATCH	EDGE_MATCH	FBtr0100451/CG33155-RA	FBtr0100453/CG33155-RD, FBtr0100451/CG33155-RA
FBsf0000418971	EDGE_MATCH	EDGE_MATCH	FBtr0087562/CG8589-RA	FBtr0087562/tej-RA
FBsf0000419187	EDGE_MATCH	EDGE_MATCH	FBtr0087173/Vha44-RA, FBtr0290032/Vha44-RF	FBtr0290032/Vha44-RF, FBtr0087173/Vha44-RA
FBsf0000419269	EDGE_MATCH	EDGE_MATCH	FBtr0087013/CG8950-RA	FBtr0306810/CG8950-RB, FBtr0087013/CG8950-RA
FBsf0000419304	EDGE_MATCH	EDGE_MATCH	FBtr0086958/EDTP-RA, FBtr0086959/EDTP-RB	FBtr0340213/EDTP-RC, FBtr0086958/EDTP-RA
FBsf0000419319	EDGE_MATCH	EDGE_MATCH	FBtr0086934/CG4847-RC, FBtr0086937/CG4847-RE	FBtr0086935/CG4847-RD, FBtr0086937/CG4847-RE, FBtr0086934/CG4847-RC
FBsf0000419353	EDGE_MATCH	EDGE_MATCH	FBtr0086891/Sema-1b-RB	FBtr0086891/Sema-1b-RB
FBsf0000419483	EDGE_MATCH	EDGE_MATCH	FBtr0086700/Pepck-RB, FBtr0086701/Pepck-RA	FBtr0344533/CG45087-RA, FBtr0086701/Pepck-RA
FBsf0000419520	EDGE_MATCH	EDGE_MATCH	FBtr0086614/l(2)03709-RC, FBtr0086615/l(2)03709-RB, FBtr0112861/l(2)03709-RD, FBtr0112862/l(2)03709-RE	FBtr0086616/Phb2-RA, FBtr0086615/Phb2-RB, FBtr0112861/Phb2-RD, FBtr0086614/Phb2-RC, FBtr0112862/Phb2-RE, FBtr0112863/Phb2-RF
FBsf0000419620	EDGE_MATCH	EDGE_MATCH	FBtr0086476/Obp56a-RA	FBtr0086476/Obp56a-RA
FBsf0000419653	EDGE_MATCH	EDGE_MATCH	FBtr0086297/MED8-RA	FBtr0086297/MED8-RA
FBsf0000419833	EDGE_MATCH	EDGE_MATCH	FBtr0071675/CG17922-RA	FBtr0071675/CngB-RA
FBsf0000419869	EDGE_MATCH	EDGE_MATCH	FBtr0071762/NtR-RA	FBtr0308350/NtR-RB, FBtr0071762/NtR-RA
FBsf0000419895	EDGE_MATCH	EDGE_MATCH	FBtr0071813/Gp150-RA	FBtr0071815/Gp150-RC, FBtr0071813/Gp150-RA, FBtr0071814/Gp150-RB
FBsf0000420026	EDGE_MATCH	EDGE_MATCH	FBtr0072027/CG3520-RA	FBtr0072027/CG3520-RA
FBsf0000420162	EDGE_MATCH	EDGE_MATCH	FBtr0290256/yki-RD, FBtr0290258/yki-RF	FBtr0290258/yki-RF, FBtr0309372/yki-RG, FBtr0290256/yki-RD
FBsf0000420256	EDGE_MATCH	EDGE_MATCH	FBtr0072433/Eps-15-RC, FBtr0072434/Eps-15-RB, FBtr0072435/Eps-15-RA	FBtr0072434/Eps-15-RB, FBtr0072433/Eps-15-RC, FBtr0072435/Eps-15-RA, FBtr0308684/Eps-15-RD
FBsf0000420379	EDGE_MATCH	EDGE_MATCH	FBtr0072504/miple-RA, FBtr0072505/miple-RB	FBtr0072504/miple-RA, FBtr0072505/miple-RB
FBsf0000420478	EDGE_MATCH	EDGE_MATCH	FBtr0072730/Rac1-RA	FBtr0331868/Rac1-RB, FBtr0072730/Rac1-RA
FBsf0000420484	EDGE_MATCH	EDGE_MATCH	FBtr0072671/CG9153-RA	FBtr0072670/CG9153-RB, FBtr0072671/CG9153-RA, FBtr0310555/CG9153-RC
FBsf0000420495	EDGE_MATCH	EDGE_MATCH	FBtr0072719/Ptp61F-RD	FBtr0072719/Ptp61F-RD
FBsf0000420503	EDGE_MATCH	EDGE_MATCH	FBtr0072712/stet-RB	FBtr0072712/stet-RB
FBsf0000420525	EDGE_MATCH	EDGE_MATCH	FBtr0072822/CG13928-RA	FBtr0072822/CG13928-RA
FBsf0000420682	EDGE_MATCH	EDGE_MATCH	FBtr0073004/CG32486-RD	FBtr0073004/CG32486-RD
FBsf0000420690	EDGE_MATCH	EDGE_MATCH	FBtr0073117/CG11537-RA, FBtr0113133/CG11537-RE	FBtr0113133/CG11537-RE, FBtr0073117/CG11537-RA, FBtr0333894/CG11537-RG, FBtr0309235/CG11537-RF
FBsf0000420693	EDGE_MATCH	EDGE_MATCH	FBtr0073114/CG12082-RA	FBtr0073114/Usp5-RA, FBtr0307308/Usp5-RB
FBsf0000420719	EDGE_MATCH	EDGE_MATCH	FBtr0073097/RpL28-RA	FBtr0073097/RpL28-RA
FBsf0000420779	EDGE_MATCH	EDGE_MATCH	FBtr0073180/CG14980-RB	FBtr0073180/Ccz1-RB
FBsf0000420878	EDGE_MATCH	EDGE_MATCH	FBtr0073301/CG15021-RA	FBtr0073301/CG15021-RA
FBsf0000420936	EDGE_MATCH	EDGE_MATCH	FBtr0077159/lama-RC	FBtr0077159/lama-RC
FBsf0000420940	EDGE_MATCH	EDGE_MATCH	FBtr0077149/Lkr-RA	FBtr0077149/Lkr-RA
FBsf0000420947	EDGE_MATCH	EDGE_MATCH	FBtr0077131/Msr-110-RA, FBtr0077132/Msr-110-RB	FBtr0077132/Msr-110-RB, FBtr0077131/Msr-110-RA, FBtr0345001/Msr-110-RD
FBsf0000420951	EDGE_MATCH	EDGE_MATCH	FBtr0077129/CG10592-RA	FBtr0077129/CG10592-RA
FBsf0000421167	EDGE_MATCH	EDGE_MATCH	FBtr0112694/Ank2-RL, FBtr0112695/Ank2-RM, FBtr0112696/Ank2-RN, FBtr0112698/Ank2-RF, FBtr0112699/Ank2-RG, FBtr0112701/Ank2-RJ	FBtr0303113/Ank2-RS, FBtr0344224/Ank2-RAA, FBtr0303122/Ank2-RG, FBtr0303117/Ank2-RL, FBtr0303121/Ank2-RF, FBtr0303114/Ank2-RT, FBtr0303123/Ank2-RJ, FBtr0303125/Ank2-RU, FBtr0344222/Ank2-RY, FBtr0303118/Ank2-RM, FBtr0303119/Ank2-RN
FBsf0000421321	EDGE_MATCH	EDGE_MATCH	FBtr0076560/CG5660-RA	FBtr0076560/CG5660-RA
FBsf0000421393	EDGE_MATCH	EDGE_MATCH	FBtr0076457/aay-RA	FBtr0076457/aay-RA
FBsf0000421460	EDGE_MATCH	EDGE_MATCH	FBtr0100386/CG33205-RI	FBtr0332826/CG43897-RI, FBtr0332832/CG43897-RO, FBtr0332835/CG43897-RR, FBtr0332834/CG43897-RQ
FBsf0000421609	EDGE_MATCH	EDGE_MATCH	FBtr0113164/CG6024-RC, FBtr0113165/CG6024-RD	FBtr0113164/CG6024-RC
FBsf0000421643	EDGE_MATCH	EDGE_MATCH	FBtr0076050/CG6928-RA	FBtr0332709/CG6928-RC, FBtr0076050/CG6928-RA
FBsf0000421739	EDGE_MATCH	EDGE_MATCH	FBtr0075904/CG32115-RA	FBtr0075904/CG32115-RA
FBsf0000422096	EDGE_MATCH	EDGE_MATCH	FBtr0075358/Mo25-RA	FBtr0075358/Mo25-RA, FBtr0331560/Mo25-RB
FBsf0000422102	EDGE_MATCH	EDGE_MATCH	FBtr0075352/zetaCOP-RA, FBtr0075353/zetaCOP-RB	FBtr0075352/zetaCOP-RA, FBtr0075353/zetaCOP-RB
FBsf0000422232	EDGE_MATCH	EDGE_MATCH	FBtr0075151/Eip75B-RD	FBtr0075151/Eip75B-RD
FBsf0000422284	EDGE_MATCH	EDGE_MATCH	FBtr0075064/Ugt-RA	FBtr0075064/Ugt-RA
FBsf0000422298	EDGE_MATCH	EDGE_MATCH	FBtr0075041/CG3808-RA	FBtr0075041/CG3808-RA
FBsf0000422319	EDGE_MATCH	EDGE_MATCH	FBtr0075019/nes-RA, FBtr0075020/nes-RB, FBtr0075021/nes-RC	FBtr0075019/nes-RA, FBtr0075021/nes-RC, FBtr0075020/nes-RB
FBsf0000422330	EDGE_MATCH	EDGE_MATCH	FBtr0075000/CR32205-RA	FBtr0343097/CR32205-RC, FBtr0343096/CR32205-RB, FBtr0075000/CR32205-RA
FBsf0000422486	EDGE_MATCH	EDGE_MATCH	FBtr0078223/CG5195-RA	FBtr0078223/atk-RA
FBsf0000422581	EDGE_MATCH	EDGE_MATCH	FBtr0078404/CG7324-RA	FBtr0331797/CG7324-RB, FBtr0078404/CG7324-RA
FBsf0000422673	EDGE_MATCH	EDGE_MATCH	FBtr0078504/CG11438-RA	FBtr0078504/CG11438-RA
FBsf0000422687	EDGE_MATCH	EDGE_MATCH	FBtr0078540/CG6838-RB	FBtr0330173/ArfGAP3-RE, FBtr0330175/ArfGAP3-RG, FBtr0331775/ArfGAP3-RH, FBtr0078540/ArfGAP3-RB, FBtr0330174/ArfGAP3-RF
FBsf0000422736	EDGE_MATCH	EDGE_MATCH	FBtr0113773/CG40002-RA	FBtr0113773/ND-AGGG-RA, FBtr0339924/ND-AGGG-RB
FBsf0000422758	EDGE_MATCH	EDGE_MATCH	FBtr0078987/CG31516-RA	FBtr0078987/CG31516-RA
FBsf0000422778	EDGE_MATCH	EDGE_MATCH	FBtr0078903/MP1-RA, FBtr0300936/MP1-RC	FBtr0300936/MP1-RC, FBtr0078903/MP1-RA
FBsf0000422789	EDGE_MATCH	EDGE_MATCH	FBtr0078916/CG11739-RB	FBtr0078916/CG11739-RB
FBsf0000422804	EDGE_MATCH	EDGE_MATCH	FBtr0078943/CG9804-RA	FBtr0078943/CG9804-RA
FBsf0000422883	EDGE_MATCH	EDGE_MATCH	FBtr0078807/CG11999-RA	FBtr0078807/CG11999-RA
FBsf0000422910	EDGE_MATCH	EDGE_MATCH	FBtr0078764/CG31547-RB	FBtr0078764/CG31547-RB
FBsf0000422941	EDGE_MATCH	EDGE_MATCH	FBtr0078740/CG2911-RA	FBtr0078740/CG2911-RA
FBsf0000423008	EDGE_MATCH	EDGE_MATCH	FBtr0078602/Osi12-RA	FBtr0078602/Osi12-RA
FBsf0000423089	EDGE_MATCH	EDGE_MATCH	FBtr0081567/Fer1-RA	FBtr0334670/Fer1-RB, FBtr0081567/Fer1-RA
FBsf0000423186	EDGE_MATCH	EDGE_MATCH	FBtr0081804/CG9636-RA, FBtr0081805/CG9636-RB	FBtr0081806/CG9636-RC, FBtr0306301/CG9636-RD
FBsf0000423204	EDGE_MATCH	EDGE_MATCH	FBtr0111026/Poxm-RC	FBtr0111026/Poxm-RC
FBsf0000423288	EDGE_MATCH	EDGE_MATCH	FBtr0082010/Prosbeta3-RA	FBtr0082010/Prosbeta3-RA
FBsf0000423325	EDGE_MATCH	EDGE_MATCH	FBtr0082055/CG8866-RA, FBtr0082056/CG8866-RB	FBtr0082055/CG8866-RA, FBtr0082056/CG8866-RB
FBsf0000423429	EDGE_MATCH	EDGE_MATCH	FBtr0082159/CG12946-RA	FBtr0334687/Whamy-RC, FBtr0334689/Whamy-RE, FBtr0334688/Whamy-RD, FBtr0082159/Whamy-RA, FBtr0110789/Whamy-RB
FBsf0000423489	EDGE_MATCH	EDGE_MATCH	FBtr0082225/CG3999-RA	FBtr0337048/CG3999-RB, FBtr0082225/CG3999-RA
FBsf0000423545	EDGE_MATCH	EDGE_MATCH	FBtr0082374/Ugt35a-RA	FBtr0082374/Ugt35a-RA
FBsf0000423548	EDGE_MATCH	EDGE_MATCH	FBtr0082372/SdhC-RA	FBtr0335221/SdhC-RB, FBtr0082372/SdhC-RA
FBsf0000423662	EDGE_MATCH	EDGE_MATCH	FBtr0082489/mfas-RB, FBtr0082491/mfas-RP, FBtr0082492/mfas-RD, FBtr0082493/mfas-RE, FBtr0082494/mfas-RF, FBtr0082495/mfas-RG, FBtr0082496/mfas-RH, FBtr0082497/mfas-RI, FBtr0082498/mfas-RJ, FBtr0082499/mfas-RK, FBtr0082500/mfas-RM, FBtr0082501/mfas-RN, FBtr0082502/mfas-RO	FBtr0082503/mfas-RL, FBtr0082502/mfas-RO, FBtr0082489/mfas-RB, FBtr0082490/mfas-RC, FBtr0082501/mfas-RN, FBtr0082500/mfas-RM, FBtr0082491/mfas-RP, FBtr0082499/mfas-RK, FBtr0082498/mfas-RJ, FBtr0082492/mfas-RD, FBtr0082493/mfas-RE, FBtr0082494/mfas-RF, FBtr0082495/mfas-RG, FBtr0082497/mfas-RI, FBtr0082496/mfas-RH
FBsf0000423753	EDGE_MATCH	EDGE_MATCH	FBtr0082726/CG7381-RB	FBtr0082726/CG7381-RB
FBsf0000423785	EDGE_MATCH	EDGE_MATCH	FBtr0082775/wntD-RA	FBtr0082775/wntD-RA
FBsf0000423809	EDGE_MATCH	EDGE_MATCH	FBtr0082758/yellow-e2-RA	FBtr0302576/yellow-e2-RB
FBsf0000423824	EDGE_MATCH	EDGE_MATCH	FBtr0082854/sqd-RA, FBtr0082855/sqd-RB, FBtr0082856/sqd-RC	FBtr0309094/sqd-RE, FBtr0082855/sqd-RB, FBtr0082857/sqd-RD
FBsf0000423882	EDGE_MATCH	EDGE_MATCH	FBtr0082910/Abi-RA	FBtr0337096/Abi-RE, FBtr0307076/Abi-RC, FBtr0082910/Abi-RA, FBtr0307077/Abi-RD, FBtr0337097/Abi-RF
FBsf0000423971	EDGE_MATCH	EDGE_MATCH	FBtr0083030/Mf-RA, FBtr0083031/Mf-RB, FBtr0083032/Mf-RC, FBtr0083033/Mf-RD, FBtr0083034/Mf-RE, FBtr0302144/Mf-RH, FBtr0302146/Mf-RJ	FBtr0334928/Mf-RO, FBtr0306644/Mf-RM, FBtr0302146/Mf-RJ, FBtr0302144/Mf-RH, FBtr0083031/Mf-RB, FBtr0083034/Mf-RE, FBtr0083033/Mf-RD, FBtr0345220/Mf-RQ, FBtr0083030/Mf-RA, FBtr0083032/Mf-RC
FBsf0000423981	EDGE_MATCH	EDGE_MATCH	FBtr0083138/CG6623-RA	FBtr0083138/SIDL-RA
FBsf0000424002	EDGE_MATCH	EDGE_MATCH	FBtr0083125/MRG15-RA	FBtr0083125/MRG15-RA, FBtr0333921/MRG15-RB
FBsf0000424042	EDGE_MATCH	EDGE_MATCH	FBtr0083106/CG6125-RA	FBtr0083106/CG6125-RA
FBsf0000424080	EDGE_MATCH	EDGE_MATCH	FBtr0083243/CG31291-RA, FBtr0113402/CG31291-RC	FBtr0344677/CG45105-RF, FBtr0344672/CG45105-RB, FBtr0344674/CG45105-RD, FBtr0344675/CG45105-RE, FBtr0344676/CG45105-RG, FBtr0345265/CG45105-RI
FBsf0000424110	EDGE_MATCH	EDGE_MATCH	FBtr0083254/CG8927-RA	FBtr0344472/CG8927-RC, FBtr0100110/CG8927-RB
FBsf0000424184	EDGE_MATCH	EDGE_MATCH	FBtr0083385/Abd-B-RE	FBtr0083385/Abd-B-RE
FBsf0000424192	EDGE_MATCH	EDGE_MATCH	FBtr0083374/CG16941-RA	FBtr0083374/CG16941-RA
FBsf0000424283	EDGE_MATCH	EDGE_MATCH	FBtr0083548/htl-RB	FBtr0083548/htl-RB
FBsf0000424292	EDGE_MATCH	EDGE_MATCH	FBtr0083619/cdm-RA	FBtr0336472/cdm-RB, FBtr0083619/cdm-RA
FBsf0000424313	EDGE_MATCH	EDGE_MATCH	FBtr0083601/CG7146-RA	FBtr0083601/Vps39-RA
FBsf0000424365	EDGE_MATCH	EDGE_MATCH	FBtr0083682/CG7718-RA	FBtr0083682/CG7718-RA
FBsf0000424370	EDGE_MATCH	EDGE_MATCH	FBtr0083679/CG7720-RA	FBtr0083679/CG7720-RA
FBsf0000424385	EDGE_MATCH	EDGE_MATCH	FBtr0089767/gukh-RB, FBtr0089768/gukh-RA, FBtr0100317/gukh-RC, FBtr0112924/gukh-RD	FBtr0343991/gukh-RE, FBtr0089767/gukh-RB, FBtr0100317/gukh-RC, FBtr0089768/gukh-RA
FBsf0000424414	EDGE_MATCH	EDGE_MATCH	FBtr0301692/unc79-RB, FBtr0301693/unc79-RC	FBtr0301692/unc79-RB, FBtr0344552/unc79-RE, FBtr0344553/unc79-RF, FBtr0301693/unc79-RC, FBtr0301694/unc79-RD
FBsf0000424428	EDGE_MATCH	EDGE_MATCH	FBtr0083809/CG6231-RB	FBtr0083809/CG6231-RB
FBsf0000424441	EDGE_MATCH	EDGE_MATCH	FBtr0083797/CG11659-RA	FBtr0083797/CG11659-RA
FBsf0000424511	EDGE_MATCH	EDGE_MATCH	FBtr0083919/Cpr92F-RA	FBtr0083919/Cpr92F-RA
FBsf0000424688	EDGE_MATCH	EDGE_MATCH	FBtr0084230/Nop56-RA	FBtr0084230/Nop56-RA
FBsf0000424690	EDGE_MATCH	EDGE_MATCH	FBtr0084297/pinta-RA	FBtr0084297/pinta-RA
FBsf0000424730	EDGE_MATCH	EDGE_MATCH	FBtr0084305/CG6972-RA	FBtr0084305/CG6972-RA
FBsf0000424755	EDGE_MATCH	EDGE_MATCH	FBtr0084364/lmd-RB	FBtr0084364/lmd-RB
FBsf0000424817	EDGE_MATCH	EDGE_MATCH	FBtr0084434/CG13822-RA	FBtr0084434/GILT3-RA
FBsf0000424874	EDGE_MATCH	EDGE_MATCH	FBtr0113276/CG13604-RC	FBtr0113276/CG13604-RC
FBsf0000424936	EDGE_MATCH	EDGE_MATCH	FBtr0084566/twin-RA, FBtr0084571/twin-RF	FBtr0084566/twin-RA, FBtr0084571/twin-RF
FBsf0000424996	EDGE_MATCH	EDGE_MATCH	FBtr0084664/Ppox-RA	FBtr0084664/Ppox-RA
FBsf0000425034	EDGE_MATCH	EDGE_MATCH	FBtr0084724/CG31121-RB	FBtr0084724/CG31121-RB
FBsf0000425100	EDGE_MATCH	EDGE_MATCH	FBtr0084866/Aats-gln-RA	FBtr0084866/Aats-gln-RA
FBsf0000425131	EDGE_MATCH	EDGE_MATCH	FBtr0084881/msi-RB	FBtr0084881/msi-RB
FBsf0000425158	EDGE_MATCH	EDGE_MATCH	FBtr0084913/CG14545-RA	FBtr0084913/CG14545-RA
FBsf0000425186	EDGE_MATCH	EDGE_MATCH	FBtr0084972/RpL34a-RA, FBtr0084973/RpL34a-RB, FBtr0302369/RpL34a-RC	FBtr0084972/RpL34a-RA, FBtr0084973/RpL34a-RB, FBtr0302369/RpL34a-RC
FBsf0000425204	EDGE_MATCH	EDGE_MATCH	FBtr0085024/Pdf-RA	FBtr0085024/Pdf-RA
FBsf0000425217	EDGE_MATCH	EDGE_MATCH	FBtr0085048/amon-RA	FBtr0085048/amon-RA
FBsf0000425235	EDGE_MATCH	EDGE_MATCH	FBtr0085088/Ets97D-RA	FBtr0330167/Ets97D-RB, FBtr0085088/Ets97D-RA
FBsf0000425251	EDGE_MATCH	EDGE_MATCH	FBtr0085077/CG6295-RA	FBtr0085077/CG6295-RA
FBsf0000425252	EDGE_MATCH	EDGE_MATCH	FBtr0085152/CG17191-RA	FBtr0085152/CG17191-RA
FBsf0000425253	EDGE_MATCH	EDGE_MATCH	FBtr0085151/CG6283-RA	FBtr0085151/CG6283-RA
FBsf0000425323	EDGE_MATCH	EDGE_MATCH	FBtr0085217/CG12880-RA	FBtr0085217/CG12880-RA
FBsf0000425345	EDGE_MATCH	EDGE_MATCH	FBtr0085265/CG4951-RA, FBtr0113298/CG4951-RB	FBtr0113298/CG4951-RB, FBtr0085265/CG4951-RA
FBsf0000425393	EDGE_MATCH	EDGE_MATCH	FBtr0299746/Doa-RQ, FBtr0299748/Doa-RS, FBtr0299752/Doa-RV, FBtr0299753/Doa-RM, FBtr0301396/Doa-RW	FBtr0299752/Doa-RV, FBtr0299748/Doa-RS, FBtr0299753/Doa-RM
FBsf0000425400	EDGE_MATCH	EDGE_MATCH	FBtr0085419/beta4GalNAcTB-RA	FBtr0085419/beta4GalNAcTB-RA
FBsf0000425488	EDGE_MATCH	EDGE_MATCH	FBtr0085534/ncd-RA	FBtr0344976/ncd-RB
FBsf0000425492	EDGE_MATCH	EDGE_MATCH	FBtr0085528/CG31033-RC, FBtr0300023/CG31033-RD	FBtr0339144/Atg16-RF, FBtr0085528/Atg16-RC
FBsf0000425502	EDGE_MATCH	EDGE_MATCH	FBtr0089924/CG7816-RG	FBtr0089924/Zip99C-RG
FBsf0000425518	EDGE_MATCH	EDGE_MATCH	FBtr0085509/Cog7-RA	FBtr0085509/Cog7-RA
FBsf0000425559	EDGE_MATCH	EDGE_MATCH	FBtr0089746/Mlc2-RB, FBtr0089747/Mlc2-RA	FBtr0089747/Mlc2-RA
FBsf0000425601	EDGE_MATCH	EDGE_MATCH	FBtr0085670/PH4alphaPV-RA	FBtr0085670/PH4alphaPV-RA
FBsf0000425647	EDGE_MATCH	EDGE_MATCH	FBtr0085767/CG1750-RA	FBtr0085767/CG1750-RA
FBsf0000425868	EDGE_MATCH	EDGE_MATCH	FBtr0089230/CG32016-RA, FBtr0089231/CG32016-RF	FBtr0310651/4E-T-RG, FBtr0089229/4E-T-RB, FBtr0089233/4E-T-RC
FBsf0000425884	EDGE_MATCH	EDGE_MATCH	FBtr0089217/CaMKII-RC, FBtr0100146/CaMKII-RD, FBtr0100147/CaMKII-RE, FBtr0100148/CaMKII-RG	FBtr0100146/CaMKII-RD, FBtr0333675/CaMKII-RM, FBtr0333674/CaMKII-RL, FBtr0089217/CaMKII-RC, FBtr0100148/CaMKII-RG, FBtr0100147/CaMKII-RE, FBtr0333673/CaMKII-RK
FBsf0000425946	EDGE_MATCH	EDGE_MATCH	FBtr0089441/ewg-RB, FBtr0100577/ewg-RC, FBtr0100578/ewg-RD, FBtr0100579/ewg-RE, FBtr0100580/ewg-RF, FBtr0100581/ewg-RG, FBtr0100582/ewg-RH	FBtr0100582/ewg-RH, FBtr0100578/ewg-RD, FBtr0100579/ewg-RE, FBtr0100580/ewg-RF, FBtr0100577/ewg-RC, FBtr0100581/ewg-RG, FBtr0332976/ewg-RL, FBtr0332977/ewg-RM, FBtr0308208/ewg-RJ, FBtr0308209/ewg-RK, FBtr0089441/ewg-RB
FBsf0000425972	EDGE_MATCH	EDGE_MATCH	FBtr0070091/elav-RA, FBtr0114366/elav-RC	FBtr0307173/elav-RD, FBtr0070091/elav-RA, FBtr0114366/elav-RC
FBsf0000426019	EDGE_MATCH	EDGE_MATCH	FBtr0070183/CG11638-RA	FBtr0070183/CG11638-RA
FBsf0000426048	EDGE_MATCH	EDGE_MATCH	FBtr0070237/CG11418-RB	FBtr0070237/CG11418-RB
FBsf0000426182	EDGE_MATCH	EDGE_MATCH	FBtr0070416/CG3091-RA, FBtr0100226/CG3091-RB	FBtr0070416/CG3091-RA
FBsf0000426183	EDGE_MATCH	EDGE_MATCH	FBtr0070415/CG3078-RA	FBtr0340208/CG3078-RB, FBtr0070415/CG3078-RA
FBsf0000426198	EDGE_MATCH	EDGE_MATCH	FBtr0070463/PsGEF-RA, FBtr0300879/PsGEF-RC	FBtr0333530/PsGEF-RF, FBtr0333529/PsGEF-RE, FBtr0333531/PsGEF-RG, FBtr0333532/PsGEF-RH, FBtr0333533/PsGEF-RI, FBtr0333528/PsGEF-RC, FBtr0333526/PsGEF-RA, FBtr0333527/PsGEF-RB
FBsf0000426245	EDGE_MATCH	EDGE_MATCH	FBtr0070485/fs(1)Ya-RA	FBtr0070485/fs(1)Ya-RA
FBsf0000426316	EDGE_MATCH	EDGE_MATCH	FBtr0070669/CG6133-RA	FBtr0070669/Nsun2-RA
FBsf0000426377	EDGE_MATCH	EDGE_MATCH	FBtr0300995/CG32767-RD	FBtr0331758/CG32767-RH, FBtr0300995/CG32767-RD, FBtr0331757/CG32767-RG, FBtr0302118/CG32767-RE, FBtr0302119/CG32767-RF
FBsf0000426506	EDGE_MATCH	EDGE_MATCH	FBtr0070905/CG3847-RA	FBtr0070905/CG3847-RA
FBsf0000426511	EDGE_MATCH	EDGE_MATCH	FBtr0070908/Marf-RA, FBtr0070909/Marf-RB, FBtr0070910/Marf-RC	FBtr0343373/Marf-RD, FBtr0070909/Marf-RB, FBtr0070910/Marf-RC
FBsf0000426516	EDGE_MATCH	EDGE_MATCH	FBtr0070913/Spat-RA	FBtr0070913/Spat-RA
FBsf0000426545	EDGE_MATCH	EDGE_MATCH	FBtr0070987/CG14440-RA	FBtr0070987/CG14440-RA
FBsf0000426548	EDGE_MATCH	EDGE_MATCH	FBtr0070985/CG3168-RA	FBtr0340268/CG3168-RG, FBtr0340266/CG3168-RE, FBtr0070985/CG3168-RA
FBsf0000426617	EDGE_MATCH	EDGE_MATCH	FBtr0071016/CR32730-RA	FBtr0071016/CR32730-RA
FBsf0000426629	EDGE_MATCH	EDGE_MATCH	FBtr0071057/CG9657-RA	FBtr0345910/CG9657-RB, FBtr0071057/CG9657-RA
FBsf0000426681	EDGE_MATCH	EDGE_MATCH	FBtr0071112/Ubc-E2H-RA	FBtr0071112/UbcE2H-RA
FBsf0000426693	EDGE_MATCH	EDGE_MATCH	FBtr0071193/CG15335-RB	FBtr0071193/cyr-RB
FBsf0000426750	EDGE_MATCH	EDGE_MATCH	FBtr0071209/Nrg-RC, FBtr0301763/Nrg-RE	FBtr0301763/Nrg-RE, FBtr0333523/Nrg-RI, FBtr0071209/Nrg-RC
FBsf0000426814	EDGE_MATCH	EDGE_MATCH	FBtr0071289/CG7033-RA	FBtr0071289/CG7033-RA
FBsf0000426840	EDGE_MATCH	EDGE_MATCH	FBtr0071336/CG12119-RA	FBtr0071336/CG12119-RA
FBsf0000426890	EDGE_MATCH	EDGE_MATCH	FBtr0071395/CG1986-RA	FBtr0343031/CG1986-RB, FBtr0071395/CG1986-RA
FBsf0000426948	EDGE_MATCH	EDGE_MATCH	FBtr0071502/Rph-RA, FBtr0301558/Rph-RB	FBtr0332295/Rph-RC, FBtr0301558/Rph-RB, FBtr0071502/Rph-RA, FBtr0332296/Rph-RD
FBsf0000427025	EDGE_MATCH	EDGE_MATCH	FBtr0073454/dsh-RA, FBtr0073455/dsh-RB	FBtr0073454/dsh-RA
FBsf0000427052	EDGE_MATCH	EDGE_MATCH	FBtr0073541/Kmn1-RA	FBtr0073541/Kmn1-RA
FBsf0000427154	EDGE_MATCH	EDGE_MATCH	FBtr0073709/CG15727-RA	FBtr0073709/Aven-RA
FBsf0000427214	EDGE_MATCH	EDGE_MATCH	FBtr0073796/CG1764-RA	FBtr0073796/CG1764-RA
FBsf0000427234	EDGE_MATCH	EDGE_MATCH	FBtr0073787/CG1998-RA	FBtr0073787/CG1998-RA
FBsf0000427301	EDGE_MATCH	EDGE_MATCH	FBtr0073923/Fbxl4-RA	FBtr0073923/Fbxl4-RA
FBsf0000427319	EDGE_MATCH	EDGE_MATCH	FBtr0073939/CG15890-RA	FBtr0073939/CG15890-RA, FBtr0339769/CG15890-RB
FBsf0000427395	EDGE_MATCH	EDGE_MATCH	FBtr0074063/sog-RA	FBtr0340346/sog-RE, FBtr0074063/sog-RA
FBsf0000427520	EDGE_MATCH	EDGE_MATCH	FBtr0089259/Dsp1-RB, FBtr0089260/Dsp1-RA, FBtr0089261/Dsp1-RC, FBtr0089262/Dsp1-RD, FBtr0089263/Dsp1-RE	FBtr0339766/Dsp1-RG, FBtr0089263/Dsp1-RE, FBtr0089262/Dsp1-RD, FBtr0089261/Dsp1-RC, FBtr0089259/Dsp1-RB, FBtr0089260/Dsp1-RA
FBsf0000427578	EDGE_MATCH	EDGE_MATCH	FBtr0074359/CG9634-RA	FBtr0074359/CG9634-RA, FBtr0343363/CG9634-RB
FBsf0000427598	EDGE_MATCH	EDGE_MATCH	FBtr0074349/CG13003-RA	FBtr0074349/CG13003-RA
FBsf0000427623	EDGE_MATCH	EDGE_MATCH	FBtr0074404/xmas-2-RA	FBtr0074404/xmas-2-RA
FBsf0000427648	EDGE_MATCH	EDGE_MATCH	FBtr0301413/l(1)G0222-RD	FBtr0340625/l(1)G0222-RG, FBtr0301413/l(1)G0222-RD
FBsf0000427667	EDGE_MATCH	EDGE_MATCH	FBtr0074479/CG12990-RA	FBtr0074479/CG12990-RA
FBsf0000427695	EDGE_MATCH	EDGE_MATCH	FBtr0089659/Sh-RA, FBtr0089660/Sh-RD	FBtr0089660/Sh-RD, FBtr0089659/Sh-RA
FBsf0000427699	EDGE_MATCH	EDGE_MATCH	FBtr0074530/CG7536-RB	FBtr0074530/CG7536-RB
FBsf0000427700	EDGE_MATCH	EDGE_MATCH	FBtr0089575/CG7206-RA	FBtr0308352/CG7206-RC, FBtr0089576/CG7206-RB
FBsf0000427746	EDGE_MATCH	EDGE_MATCH	FBtr0074614/Ing3-RA	FBtr0074614/Ing3-RA
FBsf0000427747	EDGE_MATCH	EDGE_MATCH	FBtr0074612/CG6659-RA	FBtr0074612/CG6659-RA
FBsf0000427784	EDGE_MATCH	EDGE_MATCH	FBtr0074701/Obp18a-RA	FBtr0074701/Obp18a-RA
FBsf0000427828	EDGE_MATCH	EDGE_MATCH	FBtr0074718/Pfrx-RH, FBtr0074719/Pfrx-RD	FBtr0074718/Pfrx-RH, FBtr0074719/Pfrx-RD
FBsf0000427858	EDGE_MATCH	EDGE_MATCH	FBtr0074744/CG14213-RA	FBtr0074744/Rcd-1-RA, FBtr0074743/Rcd-1-RB
FBsf0000427925	EDGE_MATCH	EDGE_MATCH	FBtr0077340/CG17065-RA, FBtr0301568/CG17065-RB	FBtr0301568/CG17065-RB, FBtr0077340/CG17065-RA
FBsf0000428000	EDGE_MATCH	EDGE_MATCH	FBtr0077346/CG14619-RE	FBtr0309239/Usp2-RG, FBtr0339506/Usp2-RH, FBtr0339508/Usp2-RJ, FBtr0077346/Usp2-RE, FBtr0309238/Usp2-RF, FBtr0339507/Usp2-RI, FBtr0077349/Usp2-RC
FBsf0000415594	EDGE_OVERLAP	EDGE_MATCH	FBtr0078166/l(2)gl-RB, FBtr0078167/l(2)gl-RD, FBtr0078168/l(2)gl-RE, FBtr0078169/l(2)gl-RF	FBtr0078166/l(2)gl-RB, FBtr0078168/l(2)gl-RE, FBtr0078167/l(2)gl-RD, FBtr0078169/l(2)gl-RF, FBtr0330655/l(2)gl-RK, FBtr0306589/l(2)gl-RG, FBtr0306592/l(2)gl-RJ, FBtr0306591/l(2)gl-RI, FBtr0306590/l(2)gl-RH
FBsf0000415596	EDGE_OVERLAP	EDGE_MATCH	FBtr0078163/Cda5-RA, FBtr0078164/Cda5-RB, FBtr0113415/Cda5-RD, FBtr0113416/Cda5-RE	FBtr0309225/Cda5-RF, FBtr0309229/Cda5-RJ, FBtr0309228/Cda5-RI, FBtr0078163/Cda5-RA, FBtr0078164/Cda5-RB, FBtr0309227/Cda5-RH, FBtr0113416/Cda5-RE
FBsf0000415597	EDGE_OVERLAP	EDGE_MATCH	FBtr0078100/dbr-RB	FBtr0306537/dbr-RD, FBtr0306538/dbr-RE, FBtr0078100/dbr-RB, FBtr0306536/dbr-RC
FBsf0000415600	EDGE_OVERLAP	EDGE_MATCH	FBtr0078101/galectin-RA	FBtr0078101/galectin-RA
FBsf0000415601	EDGE_OVERLAP	EDGE_MATCH	FBtr0290323/net-RB	FBtr0290323/net-RB, FBtr0330637/net-RC
FBsf0000415602	EDGE_OVERLAP	EDGE_MATCH	FBtr0078103/CG11376-RA	FBtr0078103/Zir-RA
FBsf0000415603	EDGE_OVERLAP	EDGE_MATCH	FBtr0078104/CG11377-RA	FBtr0078104/CG11377-RA, FBtr0330636/CG11377-RB
FBsf0000415604	EDGE_OVERLAP	EDGE_MATCH	FBtr0301452/Nhe1-RB	FBtr0301452/Nhe1-RB
FBsf0000415605	EDGE_OVERLAP	EDGE_MATCH	FBtr0089433/M(2)21AB-RF, FBtr0089434/M(2)21AB-RI, FBtr0089435/M(2)21AB-RJ	FBtr0089430/Sam-S-RD, FBtr0089432/Sam-S-RH, FBtr0089431/Sam-S-RC
FBsf0000415611	EDGE_OVERLAP	EDGE_MATCH	FBtr0078156/CG4822-RA	FBtr0078156/CG4822-RA, FBtr0078159/CG4822-RB
FBsf0000415613	EDGE_OVERLAP	EDGE_MATCH	FBtr0078154/CG3164-RB, FBtr0100379/CG3164-RD	FBtr0100379/CG3164-RD, FBtr0078154/CG3164-RB
FBsf0000415620	EDGE_OVERLAP	EDGE_MATCH	FBtr0078121/spen-RB, FBtr0078122/spen-RA	FBtr0306341/spen-RD, FBtr0330652/spen-RE, FBtr0078121/spen-RB, FBtr0078122/spen-RA, FBtr0332336/spen-RG
FBsf0000415623	EDGE_OVERLAP	EDGE_MATCH	FBtr0078124/mRpL10-RA	FBtr0078124/mRpL10-RA
FBsf0000415632	EDGE_OVERLAP	EDGE_MATCH	FBtr0078140/CG3645-RA, FBtr0078141/CG3645-RB	FBtr0078141/CG3645-RB, FBtr0078140/CG3645-RA
FBsf0000415634	EDGE_OVERLAP	EDGE_MATCH	FBtr0078128/CG11555-RA	FBtr0078128/CG11555-RA
FBsf0000415635	EDGE_OVERLAP	EDGE_MATCH	FBtr0078129/smo-RA	FBtr0078129/smo-RA
FBsf0000415638	EDGE_OVERLAP	EDGE_MATCH	FBtr0078135/CG3625-RA	FBtr0078135/CG3625-RA
FBsf0000415639	EDGE_OVERLAP	EDGE_MATCH	FBtr0078130/CG11562-RA	FBtr0078130/CG11562-RA
FBsf0000415640	EDGE_OVERLAP	EDGE_MATCH	FBtr0078133/U2af38-RA	FBtr0333408/U2af38-RB, FBtr0078133/U2af38-RA
FBsf0000415642	EDGE_OVERLAP	EDGE_MATCH	FBtr0078132/Pi3K21B-RA	FBtr0331205/Pi3K21B-RB, FBtr0331208/Pi3K21B-RE
FBsf0000415643	EDGE_OVERLAP	EDGE_MATCH	FBtr0078047/Plc21C-RA, FBtr0078049/Plc21C-RC	FBtr0078047/Plc21C-RA, FBtr0330673/Plc21C-RG, FBtr0078049/Plc21C-RC
FBsf0000415644	EDGE_OVERLAP	EDGE_MATCH	FBtr0078099/CG11912-RA	FBtr0078099/CG11912-RA
FBsf0000415645	EDGE_OVERLAP	EDGE_MATCH	FBtr0078098/CG11911-RA	FBtr0078098/CG11911-RA
FBsf0000415646	EDGE_OVERLAP	EDGE_MATCH	FBtr0078094/Ent1-RA, FBtr0078095/Ent1-RB	FBtr0078095/Ent1-RB, FBtr0078094/Ent1-RA, FBtr0330651/Ent1-RC
FBsf0000415647	EDGE_OVERLAP	EDGE_MATCH	FBtr0078053/al-RA	FBtr0078053/al-RA
FBsf0000415651	EDGE_OVERLAP	EDGE_MATCH	FBtr0089488/alpha-Adaptin-RA	FBtr0089488/AP-2alpha-RA
FBsf0000415652	EDGE_OVERLAP	EDGE_MATCH	FBtr0078055/ebi-RA	FBtr0078055/ebi-RA
FBsf0000415658	EDGE_OVERLAP	EDGE_MATCH	FBtr0078087/crq-RA, FBtr0078088/crq-RB	FBtr0078087/crq-RA, FBtr0331233/crq-RE, FBtr0078088/crq-RB
FBsf0000415659	EDGE_OVERLAP	EDGE_MATCH	FBtr0078060/CG4164-RA	FBtr0078060/CG4164-RA
FBsf0000415660	EDGE_OVERLAP	EDGE_MATCH	FBtr0078061/CG4133-RA	FBtr0331230/CG4133-RB, FBtr0078061/CG4133-RA, FBtr0331231/CG4133-RC
FBsf0000415662	EDGE_OVERLAP	EDGE_MATCH	FBtr0078062/MED15-RA	FBtr0078062/MED15-RA
FBsf0000415666	EDGE_OVERLAP	EDGE_MATCH	FBtr0078083/cbt-RA	FBtr0078084/cbt-RB, FBtr0310030/cbt-RC, FBtr0078083/cbt-RA
FBsf0000415667	EDGE_OVERLAP	EDGE_MATCH	FBtr0078063/ush-RA	FBtr0078063/ush-RA
FBsf0000415669	EDGE_OVERLAP	EDGE_MATCH	FBtr0078081/lwr-RA, FBtr0078082/lwr-RB	FBtr0310028/lwr-RC, FBtr0078082/lwr-RB, FBtr0078081/lwr-RA, FBtr0310029/lwr-RD
FBsf0000415670	EDGE_OVERLAP	EDGE_MATCH	FBtr0078080/Spp-RA	FBtr0078080/Spp-RA
FBsf0000415671	EDGE_OVERLAP	EDGE_MATCH	FBtr0078064/nAcRbeta-21C-RA, FBtr0078065/nAcRbeta-21C-RB	FBtr0078064/nAChRbeta3-RA
FBsf0000415675	EDGE_OVERLAP	EDGE_MATCH	FBtr0078068/CG2807-RA	FBtr0078068/CG2807-RA, FBtr0332340/CG2807-RB
FBsf0000415682	EDGE_OVERLAP	EDGE_MATCH	FBtr0301316/Eaat2-RC	FBtr0301316/Eaat2-RC
FBsf0000415685	EDGE_OVERLAP	EDGE_MATCH	FBtr0078008/Nnf1b-RA	FBtr0078008/Nnf1b-RA
FBsf0000415686	EDGE_OVERLAP	EDGE_MATCH	FBtr0078009/KH1-RA	FBtr0078009/Dbp21E2-RA
FBsf0000415689	EDGE_OVERLAP	EDGE_MATCH	FBtr0078039/CG3876-RA	FBtr0078039/CG3876-RA
FBsf0000415694	EDGE_OVERLAP	EDGE_MATCH	FBtr0078034/CG4291-RA	FBtr0334797/CG4291-RB, FBtr0078034/CG4291-RA
FBsf0000415697	EDGE_OVERLAP	EDGE_MATCH	FBtr0078031/aru-RD	FBtr0078031/aru-RD
FBsf0000415700	EDGE_OVERLAP	EDGE_MATCH	FBtr0091486/PNUTS-RA	FBtr0091486/PNUTS-RA
FBsf0000415704	EDGE_OVERLAP	EDGE_MATCH	FBtr0078025/Lsp1beta-RA	FBtr0078025/Lsp1beta-RA
FBsf0000415705	EDGE_OVERLAP	EDGE_MATCH	FBtr0273244/GluRIIC-RC	FBtr0336969/GluRIIC-RD
FBsf0000415706	EDGE_OVERLAP	EDGE_MATCH	FBtr0077949/CG4341-RA, FBtr0112936/CG4341-RB	FBtr0077949/CG4341-RA, FBtr0305064/CG4341-RC
FBsf0000415710	EDGE_OVERLAP	EDGE_MATCH	FBtr0077993/S-RB, FBtr0077994/S-RA	FBtr0077993/S-RB
FBsf0000415712	EDGE_OVERLAP	EDGE_MATCH	FBtr0077953/Atg4-RA	FBtr0332569/Atg4a-RB, FBtr0077953/Atg4a-RA
FBsf0000415718	EDGE_OVERLAP	EDGE_MATCH	FBtr0077957/CG4577-RA	FBtr0332271/CG4577-RB, FBtr0077957/CG4577-RA
FBsf0000415719	EDGE_OVERLAP	EDGE_MATCH	FBtr0077958/CG4726-RA	FBtr0077958/MFS3-RA
FBsf0000415720	EDGE_OVERLAP	EDGE_MATCH	FBtr0077959/CG4749-RA	FBtr0077959/CG4749-RA
FBsf0000415721	EDGE_OVERLAP	EDGE_MATCH	FBtr0077985/Tfb4-RA	FBtr0077985/Tfb4-RA
FBsf0000415722	EDGE_OVERLAP	EDGE_MATCH	FBtr0077960/CG4764-RA	FBtr0077960/Vps29-RA
FBsf0000415723	EDGE_OVERLAP	EDGE_MATCH	FBtr0100023/capt-RB	FBtr0332274/capt-RC, FBtr0100023/capt-RB
FBsf0000415727	EDGE_OVERLAP	EDGE_MATCH	FBtr0077981/CG5080-RB	FBtr0331289/CG5080-RC, FBtr0077982/CG5080-RA, FBtr0077981/CG5080-RB
FBsf0000415728	EDGE_OVERLAP	EDGE_MATCH	FBtr0077962/CG4785-RA	FBtr0077962/IntS14-RA
FBsf0000415729	EDGE_OVERLAP	EDGE_MATCH	FBtr0077963/CG14341-RA, FBtr0077964/CG14341-RB	FBtr0077964/CG14341-RB
FBsf0000415731	EDGE_OVERLAP	EDGE_MATCH	FBtr0077979/CG5118-RA	FBtr0077979/CG5118-RA
FBsf0000415732	EDGE_OVERLAP	EDGE_MATCH	FBtr0077966/CG4887-RA	FBtr0331288/CG4887-RB, FBtr0077966/CG4887-RA
FBsf0000415735	EDGE_OVERLAP	EDGE_MATCH	FBtr0077971/Tgt-RA	FBtr0077971/Tgt-RA
FBsf0000415737	EDGE_OVERLAP	EDGE_MATCH	FBtr0077972/CG5001-RA	FBtr0307057/CG5001-RC, FBtr0077972/CG5001-RA
FBsf0000415739	EDGE_OVERLAP	EDGE_MATCH	FBtr0077920/CG5397-RA	FBtr0335383/CG5397-RB, FBtr0077920/CG5397-RA
FBsf0000415740	EDGE_OVERLAP	EDGE_MATCH	FBtr0077942/NLaz-RA	FBtr0329947/NLaz-RB, FBtr0077942/NLaz-RA
FBsf0000415744	EDGE_OVERLAP	EDGE_MATCH	FBtr0077941/lea-RA	FBtr0329985/lea-RB, FBtr0077941/lea-RA
FBsf0000415746	EDGE_OVERLAP	EDGE_MATCH	FBtr0114554/halo-RB	FBtr0114554/halo-RB
FBsf0000415750	EDGE_OVERLAP	EDGE_MATCH	FBtr0077876/CG14352-RA	FBtr0077876/CG14352-RA
FBsf0000415752	EDGE_OVERLAP	EDGE_MATCH	FBtr0077877/chinmo-RD	FBtr0303933/chinmo-RE, FBtr0077877/chinmo-RD, FBtr0307047/chinmo-RH, FBtr0303935/chinmo-RG
FBsf0000415759	EDGE_OVERLAP	EDGE_MATCH	FBtr0077881/cpb-RA	FBtr0077881/cpb-RA
FBsf0000415760	EDGE_OVERLAP	EDGE_MATCH	FBtr0077912/CG17660-RA	FBtr0077912/CG17660-RA
FBsf0000415761	EDGE_OVERLAP	EDGE_MATCH	FBtr0077882/mRpL48-RA	FBtr0077882/mRpL48-RA, FBtr0333542/mRpL48-RB
FBsf0000415767	EDGE_OVERLAP	EDGE_MATCH	FBtr0077907/Eno-RC, FBtr0077908/Eno-RD	FBtr0077907/Eno-RC, FBtr0077908/Eno-RD
FBsf0000415768	EDGE_OVERLAP	EDGE_MATCH	FBtr0077883/Rrp40-RA	FBtr0077883/Rrp40-RA, FBtr0345430/Rrp40-RB
FBsf0000415770	EDGE_OVERLAP	EDGE_MATCH	FBtr0077884/CG31937-RA	FBtr0077884/CG31937-RA
FBsf0000415771	EDGE_OVERLAP	EDGE_MATCH	FBtr0077885/CG17646-RB	FBtr0077885/CG17646-RB
FBsf0000415772	EDGE_OVERLAP	EDGE_MATCH	FBtr0077886/CG17646-RA	FBtr0077886/CG17646-RA
FBsf0000415775	EDGE_OVERLAP	EDGE_MATCH	FBtr0077903/CG17712-RA	FBtr0077903/CG17712-RA
FBsf0000415782	EDGE_OVERLAP	EDGE_MATCH	FBtr0113011/CG7337-RD	FBtr0113011/CG7337-RD, FBtr0309828/CG7337-RF, FBtr0333006/CG7337-RG
FBsf0000415786	EDGE_OVERLAP	EDGE_MATCH	FBtr0077815/CG7289-RA	FBtr0077815/CG7289-RA
FBsf0000415788	EDGE_OVERLAP	EDGE_MATCH	FBtr0077816/Npc2a-RA	FBtr0077816/Npc2a-RA
FBsf0000415790	EDGE_OVERLAP	EDGE_MATCH	FBtr0091509/CG33543-RC	FBtr0309285/CG33543-RD
FBsf0000415791	EDGE_OVERLAP	EDGE_MATCH	FBtr0077822/Su(dx)-RB	FBtr0077823/Su(dx)-RA, FBtr0339529/Su(dx)-RF, FBtr0077822/Su(dx)-RB
FBsf0000415794	EDGE_OVERLAP	EDGE_MATCH	FBtr0077825/CG31672-RA	FBtr0310547/Kebab-RB, FBtr0077825/Kebab-RA
FBsf0000415795	EDGE_OVERLAP	EDGE_MATCH	FBtr0077828/GlyP-RA, FBtr0100485/GlyP-RB	FBtr0100485/GlyP-RB, FBtr0077828/GlyP-RA
FBsf0000415796	EDGE_OVERLAP	EDGE_MATCH	FBtr0077853/tho2-RA, FBtr0301660/tho2-RB	FBtr0301660/tho2-RB, FBtr0334814/tho2-RC, FBtr0077853/tho2-RA
FBsf0000415798	EDGE_OVERLAP	EDGE_MATCH	FBtr0077829/CG7261-RA	FBtr0077829/CG7261-RA
FBsf0000415800	EDGE_OVERLAP	EDGE_MATCH	FBtr0077832/CG15382-RA	FBtr0077832/CG15382-RA
FBsf0000415802	EDGE_OVERLAP	EDGE_MATCH	FBtr0077851/aop-RA	FBtr0077851/aop-RA, FBtr0330659/aop-RD
FBsf0000415804	EDGE_OVERLAP	EDGE_MATCH	FBtr0077850/aop-RB	FBtr0330658/aop-RC, FBtr0077850/aop-RB, FBtr0330660/aop-RE
FBsf0000415805	EDGE_OVERLAP	EDGE_MATCH	FBtr0077848/CG10874-RA, FBtr0077849/CG10874-RB	FBtr0330664/CG10874-RD, FBtr0308189/CG10874-RC, FBtr0077849/CG10874-RB, FBtr0077848/CG10874-RA
FBsf0000415807	EDGE_OVERLAP	EDGE_MATCH	FBtr0077843/CG10880-RA	FBtr0077843/CG10880-RA, FBtr0330675/CG10880-RB
FBsf0000415810	EDGE_OVERLAP	EDGE_MATCH	FBtr0077836/CG7082-RA	FBtr0077836/papi-RA
FBsf0000415813	EDGE_OVERLAP	EDGE_MATCH	FBtr0077840/l(2)s5379-RA, FBtr0100673/l(2)s5379-RD, FBtr0100674/l(2)s5379-RE	FBtr0077840/sau-RA, FBtr0100674/sau-RE
FBsf0000415815	EDGE_OVERLAP	EDGE_MATCH	FBtr0077810/CG10882-RA	FBtr0329964/Sec24CD-RB, FBtr0329965/Sec24CD-RC, FBtr0077810/Sec24CD-RA
FBsf0000415818	EDGE_OVERLAP	EDGE_MATCH	FBtr0077799/CG9967-RA, FBtr0100648/CG9967-RB	FBtr0333226/CG9967-RC, FBtr0100648/CG9967-RB, FBtr0077799/CG9967-RA
FBsf0000415822	EDGE_OVERLAP	EDGE_MATCH	FBtr0077797/Rab5-RE	FBtr0077797/Rab5-RE
FBsf0000415824	EDGE_OVERLAP	EDGE_MATCH	FBtr0077794/Rab5-RF, FBtr0077795/Rab5-RD, FBtr0077796/Rab5-RC	FBtr0330669/Rab5-RH, FBtr0077794/Rab5-RF
FBsf0000415826	EDGE_OVERLAP	EDGE_MATCH	FBtr0077763/CG4272-RB	FBtr0330665/Axud1-RC, FBtr0077762/Axud1-RA, FBtr0077763/Axud1-RB
FBsf0000415834	EDGE_OVERLAP	EDGE_MATCH	FBtr0077765/CG9866-RA	FBtr0331438/Atxn7-RD, FBtr0077765/Atxn7-RA
FBsf0000415837	EDGE_OVERLAP	EDGE_MATCH	FBtr0077767/CG9867-RA	FBtr0077767/Eogt-RA, FBtr0330685/Eogt-RB
FBsf0000415842	EDGE_OVERLAP	EDGE_MATCH	FBtr0077774/dpp-RD	FBtr0077773/dpp-RC
FBsf0000415844	EDGE_OVERLAP	EDGE_MATCH	FBtr0077775/dpp-RE	FBtr0077775/dpp-RE
FBsf0000415846	EDGE_OVERLAP	EDGE_MATCH	FBtr0077782/Slh-RC, FBtr0077783/Slh-RD, FBtr0290207/Slh-RE, FBtr0290208/Slh-RF	FBtr0335169/Slh-RG, FBtr0077782/Slh-RC
FBsf0000415857	EDGE_OVERLAP	EDGE_MATCH	FBtr0077705/CG31689-RC, FBtr0077706/CG31689-RD, FBtr0077707/CG31689-RA	FBtr0077706/CG31689-RD, FBtr0077707/CG31689-RA, FBtr0077705/CG31689-RC, FBtr0334159/CG31689-RF
FBsf0000415859	EDGE_OVERLAP	EDGE_MATCH	FBtr0077708/CG31689-RB	FBtr0077708/CG31689-RB
FBsf0000415861	EDGE_OVERLAP	EDGE_MATCH	FBtr0077712/Cwc25-RA	FBtr0077712/Cwc25-RA
FBsf0000415864	EDGE_OVERLAP	EDGE_MATCH	FBtr0077714/CG9894-RA	FBtr0077714/Bacc-RA
FBsf0000415869	EDGE_OVERLAP	EDGE_MATCH	FBtr0077716/aph-1-RA	FBtr0335127/aph-1-RB, FBtr0077716/aph-1-RA
FBsf0000415871	EDGE_OVERLAP	EDGE_MATCH	FBtr0077717/Taf10-RA	FBtr0077717/Taf10-RA
FBsf0000415872	EDGE_OVERLAP	EDGE_MATCH	FBtr0077731/colt-RA, FBtr0077732/colt-RB, FBtr0077733/colt-RC, FBtr0077734/colt-RD	FBtr0077731/colt-RA
FBsf0000415873	EDGE_OVERLAP	EDGE_MATCH	FBtr0077718/CG2862-RA, FBtr0077719/CG2862-RB	FBtr0335128/CG2862-RC, FBtr0077718/CG2862-RA
FBsf0000415875	EDGE_OVERLAP	EDGE_MATCH	FBtr0077726/Syt1-RA, FBtr0077727/Syt1-RB, FBtr0077728/Syt1-RC	FBtr0345331/Syt1-RI, FBtr0077728/Syt1-RC, FBtr0332220/Syt1-RG, FBtr0343993/Syt1-RH, FBtr0077726/Syt1-RA, FBtr0077727/Syt1-RB, FBtr0332219/Syt1-RF
FBsf0000415879	EDGE_OVERLAP	EDGE_MATCH	FBtr0077618/Cpr23B-RA	FBtr0077618/Cpr23B-RA
FBsf0000415881	EDGE_OVERLAP	EDGE_MATCH	FBtr0077687/CG3104-RB	FBtr0335132/CG3104-RC, FBtr0077687/CG3104-RB
FBsf0000415882	EDGE_OVERLAP	EDGE_MATCH	FBtr0077686/CG3104-RA	FBtr0077686/CG3104-RA
FBsf0000415886	EDGE_OVERLAP	EDGE_MATCH	FBtr0077627/CG2991-RC	FBtr0077627/CG2991-RC
FBsf0000415889	EDGE_OVERLAP	EDGE_MATCH	FBtr0077631/betaggt-II-RA	FBtr0077631/betaggt-II-RA
FBsf0000415895	EDGE_OVERLAP	EDGE_MATCH	FBtr0077681/NTPase-RB	FBtr0332459/NTPase-RE, FBtr0332460/NTPase-RF
FBsf0000415896	EDGE_OVERLAP	EDGE_MATCH	FBtr0077632/lilli-RA, FBtr0077633/lilli-RB, FBtr0290040/lilli-RF	FBtr0290040/lilli-RF, FBtr0332458/lilli-RH, FBtr0077633/lilli-RB, FBtr0077632/lilli-RA
FBsf0000415900	EDGE_OVERLAP	EDGE_MATCH	FBtr0077679/Ts-RA	FBtr0077679/Ts-RA, FBtr0343784/Ts-RB
FBsf0000415902	EDGE_OVERLAP	EDGE_MATCH	FBtr0077641/gammaTub23C-RA	FBtr0077641/gammaTub23C-RA
FBsf0000415903	EDGE_OVERLAP	EDGE_MATCH	FBtr0077676/CG9641-RA, FBtr0077677/CG9641-RB	FBtr0077676/CG9641-RA, FBtr0077677/CG9641-RB
FBsf0000415904	EDGE_OVERLAP	EDGE_MATCH	FBtr0077642/CG3165-RA	FBtr0077642/CG3165-RA, FBtr0343781/CG3165-RB
FBsf0000415912	EDGE_OVERLAP	EDGE_MATCH	FBtr0077671/CG17224-RA, FBtr0077672/CG17224-RB, FBtr0300815/CG17224-RC	FBtr0077671/CG17224-RA, FBtr0300815/CG17224-RC, FBtr0077672/CG17224-RB
FBsf0000415914	EDGE_OVERLAP	EDGE_MATCH	FBtr0077648/CG3542-RA, FBtr0077649/CG3542-RB	FBtr0077648/CG3542-RA
FBsf0000415918	EDGE_OVERLAP	EDGE_MATCH	FBtr0077652/GABPI-RA	FBtr0344734/GABPI-RC, FBtr0344735/GABPI-RD, FBtr0077651/GABPI-RB, FBtr0077652/GABPI-RA
FBsf0000415925	EDGE_OVERLAP	EDGE_MATCH	FBtr0077617/CG12400-RA	FBtr0077617/ND-B14.5B-RA
FBsf0000415929	EDGE_OVERLAP	EDGE_MATCH	FBtr0077616/Mad-RA	FBtr0077616/Mad-RA
FBsf0000415930	EDGE_OVERLAP	EDGE_MATCH	FBtr0077574/gkt-RA	FBtr0077574/gkt-RA
FBsf0000415931	EDGE_OVERLAP	EDGE_MATCH	FBtr0077576/Hydr2-RA	FBtr0308315/Hydr2-RB, FBtr0077576/Hydr2-RA, FBtr0332371/Hydr2-RC
FBsf0000415934	EDGE_OVERLAP	EDGE_MATCH	FBtr0077608/CG3332-RB	FBtr0077608/CG3332-RB
FBsf0000415936	EDGE_OVERLAP	EDGE_MATCH	FBtr0077604/CG9663-RA	FBtr0077604/CG9663-RA
FBsf0000415937	EDGE_OVERLAP	EDGE_MATCH	FBtr0077584/CG33281-RA	FBtr0077584/CG33281-RA
FBsf0000415938	EDGE_OVERLAP	EDGE_MATCH	FBtr0077586/CG3285-RA	FBtr0077586/CG3285-RA, FBtr0339547/CG3285-RB
FBsf0000415940	EDGE_OVERLAP	EDGE_MATCH	FBtr0112639/CG34394-RA, FBtr0112641/CG34394-RC	FBtr0112639/CG34394-RA, FBtr0112641/CG34394-RC
FBsf0000415943	EDGE_OVERLAP	EDGE_MATCH	FBtr0077594/CG9662-RA	FBtr0332407/CG9662-RB, FBtr0077594/CG9662-RA
FBsf0000415944	EDGE_OVERLAP	EDGE_MATCH	FBtr0077589/Ptpa-RA	FBtr0077589/Ptpa-RA
FBsf0000415945	EDGE_OVERLAP	EDGE_MATCH	FBtr0077592/pgant2-RA	FBtr0077592/pgant2-RA
FBsf0000415946	EDGE_OVERLAP	EDGE_MATCH	FBtr0077516/CG2772-RA	FBtr0077516/CG2772-RA
FBsf0000415947	EDGE_OVERLAP	EDGE_MATCH	FBtr0077517/CG2774-RA	FBtr0077517/Snx1-RA, FBtr0343238/Snx1-RB
FBsf0000415949	EDGE_OVERLAP	EDGE_MATCH	FBtr0077573/Cog3-RA	FBtr0077573/Cog3-RA
FBsf0000415950	EDGE_OVERLAP	EDGE_MATCH	FBtr0077519/sec5-RA	FBtr0077519/Sec5-RA
FBsf0000415952	EDGE_OVERLAP	EDGE_MATCH	FBtr0077570/msl-2-RB, FBtr0077571/msl-2-RA	FBtr0077570/msl-2-RB, FBtr0077571/msl-2-RA
FBsf0000415953	EDGE_OVERLAP	EDGE_MATCH	FBtr0077520/Pdsw-RA, FBtr0077521/Pdsw-RB	FBtr0077520/ND-PDSW-RA, FBtr0077521/ND-PDSW-RB
FBsf0000415963	EDGE_OVERLAP	EDGE_MATCH	FBtr0089937/CG8852-RA	FBtr0089937/CG8852-RA
FBsf0000415964	EDGE_OVERLAP	EDGE_MATCH	FBtr0077530/drm-RB	FBtr0077530/drm-RB
FBsf0000415965	EDGE_OVERLAP	EDGE_MATCH	FBtr0077531/drm-RA	FBtr0344768/drm-RC, FBtr0077531/drm-RA
FBsf0000415967	EDGE_OVERLAP	EDGE_MATCH	FBtr0077558/sob-RA	FBtr0077558/sob-RA
FBsf0000415968	EDGE_OVERLAP	EDGE_MATCH	FBtr0077557/odd-RA	FBtr0077557/odd-RA
FBsf0000415972	EDGE_OVERLAP	EDGE_MATCH	FBtr0089306/for-RE, FBtr0089307/for-RC, FBtr0089309/for-RG, FBtr0089311/for-RF, FBtr0100363/for-RJ, FBtr0301399/for-RK	FBtr0089309/for-RG, FBtr0100363/for-RJ, FBtr0089307/for-RC, FBtr0089308/for-RD, FBtr0089306/for-RE, FBtr0301399/for-RK
FBsf0000415973	EDGE_OVERLAP	EDGE_MATCH	FBtr0089310/for-RH	FBtr0089310/for-RH
FBsf0000415974	EDGE_OVERLAP	EDGE_MATCH	FBtr0089304/for-RA, FBtr0089312/for-RI	FBtr0089312/for-RI, FBtr0089304/for-RA
FBsf0000415984	EDGE_OVERLAP	EDGE_MATCH	FBtr0077537/CG2818-RA	FBtr0077537/CG2818-RA
FBsf0000415985	EDGE_OVERLAP	EDGE_MATCH	FBtr0077538/CG2818-RB	FBtr0077538/CG2818-RB
FBsf0000415987	EDGE_OVERLAP	EDGE_MATCH	FBtr0089274/Shaw-RA, FBtr0089275/Shaw-RB	FBtr0089274/Shaw-RA, FBtr0332184/Shaw-RD, FBtr0089275/Shaw-RB, FBtr0332185/Shaw-RE
FBsf0000415989	EDGE_OVERLAP	EDGE_MATCH	FBtr0077490/bowl-RB, FBtr0077491/bowl-RC	FBtr0307027/bowl-RF, FBtr0307028/bowl-RG, FBtr0077491/bowl-RC, FBtr0077490/bowl-RB
FBsf0000415995	EDGE_OVERLAP	EDGE_MATCH	FBtr0077498/l(2)k16918-RB	FBtr0077498/Reph-RB
FBsf0000415997	EDGE_OVERLAP	EDGE_MATCH	FBtr0077515/CG3407-RA	FBtr0077515/CG3407-RA
FBsf0000415998	EDGE_OVERLAP	EDGE_MATCH	FBtr0077499/slp1-RA	FBtr0077499/slp1-RA
FBsf0000415999	EDGE_OVERLAP	EDGE_MATCH	FBtr0077500/slp2-RA	FBtr0077500/slp2-RA
FBsf0000416002	EDGE_OVERLAP	EDGE_MATCH	FBtr0077504/Cep97-RB, FBtr0290255/Cep97-RC	FBtr0077504/Cep97-RB
FBsf0000416004	EDGE_OVERLAP	EDGE_MATCH	FBtr0077465/ed-RA	FBtr0334266/ed-RC, FBtr0077465/ed-RA, FBtr0334265/ed-RB
FBsf0000416005	EDGE_OVERLAP	EDGE_MATCH	FBtr0077467/Sr-CI-RA	FBtr0346582/Sr-CI-RB, FBtr0077467/Sr-CI-RA
FBsf0000416007	EDGE_OVERLAP	EDGE_MATCH	FBtr0077484/CG31961-RA, FBtr0077485/CG31961-RB	FBtr0077484/CG31961-RA, FBtr0077485/CG31961-RB
FBsf0000416009	EDGE_OVERLAP	EDGE_MATCH	FBtr0077481/CG3714-RA, FBtr0077482/CG3714-RB, FBtr0077483/CG3714-RE, FBtr0113020/CG3714-RF	FBtr0077483/CG3714-RE, FBtr0077481/CG3714-RA, FBtr0113020/CG3714-RF, FBtr0077482/CG3714-RB
FBsf0000416010	EDGE_OVERLAP	EDGE_MATCH	FBtr0077479/CG3714-RC, FBtr0077480/CG3714-RD	FBtr0334791/CG3714-RG, FBtr0077479/CG3714-RC, FBtr0334792/CG3714-RH, FBtr0077480/CG3714-RD
FBsf0000416019	EDGE_OVERLAP	EDGE_MATCH	FBtr0077425/CG16857-RA	FBtr0077425/CG16857-RA
FBsf0000416020	EDGE_OVERLAP	EDGE_MATCH	FBtr0077426/Atet-RA, FBtr0077427/Atet-RB, FBtr0112899/Atet-RD	FBtr0077427/Atet-RB, FBtr0112899/Atet-RD, FBtr0077426/Atet-RA
FBsf0000416022	EDGE_OVERLAP	EDGE_MATCH	FBtr0077463/CG17612-RB, FBtr0077464/CG17612-RA	FBtr0077463/CG17612-RB
FBsf0000416024	EDGE_OVERLAP	EDGE_MATCH	FBtr0077461/Psf2-RA	FBtr0331449/Psf2-RB
FBsf0000416027	EDGE_OVERLAP	EDGE_MATCH	FBtr0077432/l(2)k05819-RA	FBtr0077432/l(2)k05819-RA, FBtr0331447/l(2)k05819-RD, FBtr0305968/l(2)k05819-RC
FBsf0000416029	EDGE_OVERLAP	EDGE_MATCH	FBtr0077435/Dim1-RA	FBtr0077435/Dim1-RA
FBsf0000416030	EDGE_OVERLAP	EDGE_MATCH	FBtr0077457/morgue-RA	FBtr0077457/morgue-RA
FBsf0000416039	EDGE_OVERLAP	EDGE_MATCH	FBtr0077450/CG15443-RA	FBtr0335134/CG15443-RB
FBsf0000416040	EDGE_OVERLAP	EDGE_MATCH	FBtr0077442/CG15436-RA	FBtr0077442/CG15436-RA
FBsf0000416041	EDGE_OVERLAP	EDGE_MATCH	FBtr0077443/CG17840-RA	FBtr0077443/CG17840-RA
FBsf0000416042	EDGE_OVERLAP	EDGE_MATCH	FBtr0077447/ine-RA	FBtr0077447/ine-RA
FBsf0000416045	EDGE_OVERLAP	EDGE_MATCH	FBtr0077423/Bsg25A-RA	FBtr0077423/Bsg25A-RA
FBsf0000416046	EDGE_OVERLAP	EDGE_MATCH	FBtr0077378/CG15634-RA	FBtr0077378/Elba3-RA
FBsf0000416047	EDGE_OVERLAP	EDGE_MATCH	FBtr0077418/CG15630-RA	FBtr0077418/CG15630-RA
FBsf0000416050	EDGE_OVERLAP	EDGE_MATCH	FBtr0077383/CG15629-RA	FBtr0077383/CG15629-RA
FBsf0000416052	EDGE_OVERLAP	EDGE_MATCH	FBtr0077384/CG15628-RA	FBtr0077384/CG15628-RA, FBtr0336962/CG15628-RB
FBsf0000416053	EDGE_OVERLAP	EDGE_MATCH	FBtr0077415/CG2976-RA	FBtr0336961/Fnta-RB, FBtr0077415/Fnta-RA
FBsf0000416054	EDGE_OVERLAP	EDGE_MATCH	FBtr0077412/CG15626-RA, FBtr0077413/CG15626-RB	FBtr0077413/tank-RB, FBtr0077412/tank-RA
FBsf0000416056	EDGE_OVERLAP	EDGE_MATCH	FBtr0077409/CG2950-RA, FBtr0077410/CG2950-RB, FBtr0300941/CG2950-RD	FBtr0332479/mxt-RG, FBtr0077410/mxt-RB, FBtr0077409/mxt-RA, FBtr0332478/mxt-RF, FBtr0300941/mxt-RD
FBsf0000416058	EDGE_OVERLAP	EDGE_MATCH	FBtr0077408/mRpS2-RA	FBtr0077408/mRpS2-RA
FBsf0000416061	EDGE_OVERLAP	EDGE_MATCH	FBtr0077388/CG31660-RB, FBtr0100301/CG31660-RC	FBtr0304910/pog-RE, FBtr0077388/pog-RB, FBtr0304909/pog-RD, FBtr0100301/pog-RC, FBtr0336831/pog-RF
FBsf0000416066	EDGE_OVERLAP	EDGE_MATCH	FBtr0077391/CG3036-RA	FBtr0336832/CG3036-RB, FBtr0077391/CG3036-RA
FBsf0000416073	EDGE_OVERLAP	EDGE_MATCH	FBtr0077401/CG2837-RB, FBtr0077402/CG2837-RC, FBtr0113021/CG2837-RD	FBtr0077402/CG2837-RC, FBtr0077403/CG2837-RA, FBtr0077401/CG2837-RB, FBtr0113021/CG2837-RD
FBsf0000416074	EDGE_OVERLAP	EDGE_MATCH	FBtr0077397/hoe1-RA	FBtr0077397/hoe1-RA
FBsf0000416076	EDGE_OVERLAP	EDGE_MATCH	FBtr0077396/hoe1-RC	FBtr0077396/hoe1-RC
FBsf0000416077	EDGE_OVERLAP	EDGE_MATCH	FBtr0078990/CG14044-RA	FBtr0078990/CG14044-RA
FBsf0000416078	EDGE_OVERLAP	EDGE_MATCH	FBtr0079058/mRpL24-RA	FBtr0079058/mRpL24-RA
FBsf0000416080	EDGE_OVERLAP	EDGE_MATCH	FBtr0079057/jet-RA, FBtr0110896/jet-RB	FBtr0110896/jet-RB, FBtr0079057/jet-RA
FBsf0000416081	EDGE_OVERLAP	EDGE_MATCH	FBtr0079056/Jon25Biii-RA	FBtr0079056/Jon25Biii-RA
FBsf0000416082	EDGE_OVERLAP	EDGE_MATCH	FBtr0079055/Jon25Bii-RA	FBtr0345335/Jon25Bii-RB, FBtr0079055/Jon25Bii-RA
FBsf0000416083	EDGE_OVERLAP	EDGE_MATCH	FBtr0100432/Jon25Bi-RB	FBtr0100432/Jon25Bi-RB
FBsf0000416084	EDGE_OVERLAP	EDGE_MATCH	FBtr0078992/Marcal1-RA	FBtr0078992/Marcal1-RA
FBsf0000416090	EDGE_OVERLAP	EDGE_MATCH	FBtr0079050/l(2)05714-RA, FBtr0079051/l(2)05714-RB	FBtr0079050/l(2)05714-RA, FBtr0079051/l(2)05714-RB
FBsf0000416091	EDGE_OVERLAP	EDGE_MATCH	FBtr0078995/CG14043-RA	FBtr0078995/CG14043-RA
FBsf0000416092	EDGE_OVERLAP	EDGE_MATCH	FBtr0078996/mRpL28-RA	FBtr0078996/mRpL28-RA, FBtr0331227/mRpL28-RB
FBsf0000416093	EDGE_OVERLAP	EDGE_MATCH	FBtr0079049/Gmd-RA	FBtr0079049/Gmd-RA
FBsf0000416094	EDGE_OVERLAP	EDGE_MATCH	FBtr0078997/CG3792-RA	FBtr0078997/CG3792-RA
FBsf0000416095	EDGE_OVERLAP	EDGE_MATCH	FBtr0079048/CG8891-RA	FBtr0079048/CG8891-RA
FBsf0000416097	EDGE_OVERLAP	EDGE_MATCH	FBtr0079045/CG8892-RC	FBtr0079045/CG8892-RC
FBsf0000416098	EDGE_OVERLAP	EDGE_MATCH	FBtr0290010/CG34126-RB	FBtr0290010/CG34126-RB, FBtr0329974/CG34126-RD, FBtr0329975/CG34126-RE, FBtr0329976/CG34126-RF, FBtr0329977/CG34126-RG
FBsf0000416101	EDGE_OVERLAP	EDGE_MATCH	FBtr0079042/Rtnl1-RA	FBtr0079042/Rtnl1-RA
FBsf0000416102	EDGE_OVERLAP	EDGE_MATCH	FBtr0079044/Rtnl1-RG	FBtr0079044/Rtnl1-RG
FBsf0000416103	EDGE_OVERLAP	EDGE_MATCH	FBtr0079041/Rtnl1-RD	FBtr0079041/Rtnl1-RD
FBsf0000416104	EDGE_OVERLAP	EDGE_MATCH	FBtr0079040/Rtnl1-RE	FBtr0079040/Rtnl1-RE, FBtr0332413/Rtnl1-RL
FBsf0000416108	EDGE_OVERLAP	EDGE_MATCH	FBtr0079037/CG31917-RA, FBtr0301130/Tfb5-RB	FBtr0301130/Tfb5-RB, FBtr0079037/CG31917-RA
FBsf0000416110	EDGE_OVERLAP	EDGE_MATCH	FBtr0079036/vkg-RA	FBtr0079036/vkg-RA, FBtr0333541/vkg-RC
FBsf0000416111	EDGE_OVERLAP	EDGE_MATCH	FBtr0079001/Cg25C-RC, FBtr0079002/Cg25C-RB, FBtr0079003/Cg25C-RA	FBtr0079002/Cg25C-RB, FBtr0079003/Cg25C-RA
FBsf0000416116	EDGE_OVERLAP	EDGE_MATCH	FBtr0100050/CG33995-RC, FBtr0100270/CG31919-RE	FBtr0334128/CG44001-RE, FBtr0100050/CG33995-RC, FBtr0334122/CG44000-RE
FBsf0000416120	EDGE_OVERLAP	EDGE_MATCH	FBtr0079009/CG14040-RA	FBtr0079009/CG14040-RA
FBsf0000416123	EDGE_OVERLAP	EDGE_MATCH	FBtr0079029/CG14036-RA	FBtr0079029/CG14036-RA
FBsf0000416125	EDGE_OVERLAP	EDGE_MATCH	FBtr0079028/CG31918-RA	FBtr0079028/CG31918-RA
FBsf0000416129	EDGE_OVERLAP	EDGE_MATCH	FBtr0079013/qtc-RB, FBtr0100263/qtc-RG	FBtr0079013/qtc-RB, FBtr0302569/qtc-RH, FBtr0100263/qtc-RG
FBsf0000416130	EDGE_OVERLAP	EDGE_MATCH	FBtr0079017/RpL37A-RB, FBtr0301630/RpL37A-RA	FBtr0079017/RpL37A-RB, FBtr0079016/RpL37A-RA
FBsf0000416134	EDGE_OVERLAP	EDGE_MATCH	FBtr0079026/pgant5-RA, FBtr0111024/pgant5-RB	FBtr0079026/pgant5-RA, FBtr0111024/pgant5-RB
FBsf0000416135	EDGE_OVERLAP	EDGE_MATCH	FBtr0079018/CG5828-RA	FBtr0079018/CG5828-RA
FBsf0000416139	EDGE_OVERLAP	EDGE_MATCH	FBtr0079062/Cyp28d1-RA	FBtr0079062/Cyp28d1-RA
FBsf0000416141	EDGE_OVERLAP	EDGE_MATCH	FBtr0079063/TpnC25D-RA	FBtr0079063/TpnC25D-RA
FBsf0000416143	EDGE_OVERLAP	EDGE_MATCH	FBtr0079089/tkv-RD	FBtr0079089/tkv-RD
FBsf0000416146	EDGE_OVERLAP	EDGE_MATCH	FBtr0079065/CG14033-RA	FBtr0303308/CR14033-RB
FBsf0000416148	EDGE_OVERLAP	EDGE_MATCH	FBtr0079086/tkv-RA	FBtr0079086/tkv-RA
FBsf0000416149	EDGE_OVERLAP	EDGE_MATCH	FBtr0079085/Bsg25D-RC	FBtr0079085/Bsg25D-RC, FBtr0302567/Bsg25D-RD
FBsf0000416151	EDGE_OVERLAP	EDGE_MATCH	FBtr0079083/Bsg25D-RA	FBtr0310625/Bsg25D-RG, FBtr0079084/Bsg25D-RB, FBtr0302568/Bsg25D-RE, FBtr0310624/Bsg25D-RF, FBtr0342939/Bsg25D-RH
FBsf0000416157	EDGE_OVERLAP	EDGE_MATCH	FBtr0079079/fusl-RA	FBtr0343226/fusl-RF, FBtr0307038/fusl-RD, FBtr0079079/fusl-RA, FBtr0307039/fusl-RE
FBsf0000416160	EDGE_OVERLAP	EDGE_MATCH	FBtr0079093/mid-RA	FBtr0079093/mid-RA, FBtr0310358/mid-RB
FBsf0000416161	EDGE_OVERLAP	EDGE_MATCH	FBtr0079130/CG7382-RA	FBtr0079130/CG7382-RA
FBsf0000416163	EDGE_OVERLAP	EDGE_MATCH	FBtr0079129/CG7371-RA	FBtr0079129/CG7371-RA
FBsf0000416166	EDGE_OVERLAP	EDGE_MATCH	FBtr0079098/CG31648-RA	FBtr0079098/CG31648-RA
FBsf0000416168	EDGE_OVERLAP	EDGE_MATCH	FBtr0079128/CG7277-RA	FBtr0079128/CG7277-RA
FBsf0000416169	EDGE_OVERLAP	EDGE_MATCH	FBtr0079126/CG14015-RA	FBtr0079126/CG14015-RA
FBsf0000416171	EDGE_OVERLAP	EDGE_MATCH	FBtr0079123/Hel25E-RC, FBtr0079124/Hel25E-RA	FBtr0079123/Hel25E-RC, FBtr0331676/Hel25E-RD, FBtr0079124/Hel25E-RA
FBsf0000416176	EDGE_OVERLAP	EDGE_MATCH	FBtr0079106/GluRIIA-RI	FBtr0079106/GluRIIA-RI
FBsf0000416177	EDGE_OVERLAP	EDGE_MATCH	FBtr0100853/Cyp6a16Psi-RA	FBtr0343243/Cyp6a16-RB, FBtr0343244/Cyp6a16-RC
FBsf0000416178	EDGE_OVERLAP	EDGE_MATCH	FBtr0079114/CG31646-RA	FBtr0079114/CG31646-RA
FBsf0000416181	EDGE_OVERLAP	EDGE_MATCH	FBtr0079168/CG11149-RB, FBtr0300696/CG11149-RD	FBtr0300696/CG11149-RD, FBtr0079168/CG11149-RB
FBsf0000416182	EDGE_OVERLAP	EDGE_MATCH	FBtr0079134/sip1-RA	FBtr0345545/sip1-RB, FBtr0079134/sip1-RA
FBsf0000416183	EDGE_OVERLAP	EDGE_MATCH	FBtr0079135/CG11030-RA	FBtr0079135/CG11030-RA, FBtr0332554/CG11030-RB
FBsf0000416185	EDGE_OVERLAP	EDGE_MATCH	FBtr0079163/obst-E-RA, FBtr0079164/obst-E-RB	FBtr0079164/obst-E-RB, FBtr0079163/obst-E-RA
FBsf0000416187	EDGE_OVERLAP	EDGE_MATCH	FBtr0079160/CG14005-RA	FBtr0079160/CG14005-RA, FBtr0332037/CG14005-RB
FBsf0000416188	EDGE_OVERLAP	EDGE_MATCH	FBtr0079139/CG7239-RA	FBtr0079139/CG7239-RA
FBsf0000416189	EDGE_OVERLAP	EDGE_MATCH	FBtr0079158/CG8965-RA	FBtr0079158/rau-RA, FBtr0342620/rau-RB
FBsf0000416191	EDGE_OVERLAP	EDGE_MATCH	FBtr0079146/Gpdh-RB, FBtr0079147/Gpdh-RC, FBtr0079148/Gpdh-RA	FBtr0333228/Gpdh-RE, FBtr0333229/Gpdh-RF, FBtr0333230/Gpdh-RG
FBsf0000416193	EDGE_OVERLAP	EDGE_MATCH	FBtr0273412/CG9044-RB	FBtr0273412/CG9044-RB, FBtr0333231/CG9044-RC
FBsf0000416197	EDGE_OVERLAP	EDGE_MATCH	FBtr0079235/chic-RB	FBtr0079235/chic-RB, FBtr0309213/chic-RF
FBsf0000416206	EDGE_OVERLAP	EDGE_MATCH	FBtr0079231/lid-RA	FBtr0345336/lid-RF, FBtr0307071/lid-RE, FBtr0079231/lid-RA, FBtr0307069/lid-RC
FBsf0000416207	EDGE_OVERLAP	EDGE_MATCH	FBtr0113024/Tsp26A-RB	FBtr0307300/Tsp26A-RC, FBtr0113024/Tsp26A-RB, FBtr0332600/Tsp26A-RD
FBsf0000416209	EDGE_OVERLAP	EDGE_MATCH	FBtr0079229/CG9098-RB	FBtr0079229/CG9098-RB
FBsf0000416210	EDGE_OVERLAP	EDGE_MATCH	FBtr0079227/H2.0-RA	FBtr0079227/H2.0-RA
FBsf0000416211	EDGE_OVERLAP	EDGE_MATCH	FBtr0079225/CG9107-RA, FBtr0079226/CG9107-RB	FBtr0079225/CG9107-RA, FBtr0079226/CG9107-RB
FBsf0000416213	EDGE_OVERLAP	EDGE_MATCH	FBtr0079223/mtm-RA	FBtr0345290/mtm-RB
FBsf0000416215	EDGE_OVERLAP	EDGE_MATCH	FBtr0079182/CG31643-RA	FBtr0343119/CG31643-RB, FBtr0079182/CG31643-RA
FBsf0000416216	EDGE_OVERLAP	EDGE_MATCH	FBtr0079221/ade2-RC	FBtr0079221/ade2-RC
FBsf0000416222	EDGE_OVERLAP	EDGE_MATCH	FBtr0112372/CG34179-RA, FBtr0299809/CG34179-RB, FBtr0299810/slmo-RD	FBtr0299809/CG34179-RB, FBtr0344625/CG34179-RC, FBtr0299810/slmo-RD, FBtr0112945/slmo-RC, FBtr0112372/CG34179-RA
FBsf0000416225	EDGE_OVERLAP	EDGE_MATCH	FBtr0079187/CG13995-RA	FBtr0079187/CG13995-RA
FBsf0000416229	EDGE_OVERLAP	EDGE_MATCH	FBtr0079215/Fbw5-RA	FBtr0079215/Fbw5-RA
FBsf0000416234	EDGE_OVERLAP	EDGE_MATCH	FBtr0079195/Kr-h1-RB	FBtr0344439/CG45075-RA, FBtr0344438/Kr-h1-RB
FBsf0000416237	EDGE_OVERLAP	EDGE_MATCH	FBtr0079211/CG9175-RA, FBtr0079212/CG9175-RB	FBtr0079212/CG9175-RB, FBtr0079211/CG9175-RA
FBsf0000416238	EDGE_OVERLAP	EDGE_MATCH	FBtr0079196/stai-RC	FBtr0079196/stai-RC, FBtr0333406/stai-RE
FBsf0000416240	EDGE_OVERLAP	EDGE_MATCH	FBtr0079197/stai-RB, FBtr0079198/stai-RA	FBtr0079197/stai-RB, FBtr0079198/stai-RA
FBsf0000416242	EDGE_OVERLAP	EDGE_MATCH	FBtr0079200/Arc-p20-RA	FBtr0079200/Arpc4-RA
FBsf0000416245	EDGE_OVERLAP	EDGE_MATCH	FBtr0079203/Muc26B-RA	FBtr0079203/Muc26B-RA
FBsf0000416246	EDGE_OVERLAP	EDGE_MATCH	FBtr0079242/Ugt37b1-RA	FBtr0079242/Ugt37b1-RA
FBsf0000416247	EDGE_OVERLAP	EDGE_MATCH	FBtr0079285/CG13983-RA	FBtr0079285/CG13983-RA
FBsf0000416251	EDGE_OVERLAP	EDGE_MATCH	FBtr0079282/CG9498-RA	FBtr0079282/CG9498-RA
FBsf0000416252	EDGE_OVERLAP	EDGE_MATCH	FBtr0079253/CG9505-RA	FBtr0079253/CG9505-RA
FBsf0000416253	EDGE_OVERLAP	EDGE_MATCH	FBtr0290281/slam-RB	FBtr0290281/slam-RB
FBsf0000416258	EDGE_OVERLAP	EDGE_MATCH	FBtr0079275/Tig-RA	FBtr0343152/Tig-RB, FBtr0079275/Tig-RA
FBsf0000416259	EDGE_OVERLAP	EDGE_MATCH	FBtr0079257/CG9523-RA	FBtr0079257/Fic-RA
FBsf0000416261	EDGE_OVERLAP	EDGE_MATCH	FBtr0089948/CG9527-RA	FBtr0345720/CG9527-RD, FBtr0089948/CG9527-RA
FBsf0000416264	EDGE_OVERLAP	EDGE_MATCH	FBtr0079258/CG9526-RA	FBtr0079258/frj-RA
FBsf0000416268	EDGE_OVERLAP	EDGE_MATCH	FBtr0079269/mmy-RB	FBtr0079269/mmy-RB
FBsf0000416270	EDGE_OVERLAP	EDGE_MATCH	FBtr0079267/CG9536-RA	FBtr0079267/CG9536-RA, FBtr0303229/CG9536-RB
FBsf0000416272	EDGE_OVERLAP	EDGE_MATCH	FBtr0079260/DLP-RA	FBtr0344764/DLP-RB, FBtr0079260/DLP-RA
FBsf0000416273	EDGE_OVERLAP	EDGE_MATCH	FBtr0079265/CG9542-RA	FBtr0339785/KFase-RB
FBsf0000416274	EDGE_OVERLAP	EDGE_MATCH	FBtr0079261/epsilonCOP-RA	FBtr0079261/epsilonCOP-RA
FBsf0000416276	EDGE_OVERLAP	EDGE_MATCH	FBtr0079264/CG9548-RA	FBtr0079264/CG9548-RA
FBsf0000416277	EDGE_OVERLAP	EDGE_MATCH	FBtr0079263/CG9547-RA	FBtr0079263/CG9547-RA
FBsf0000416279	EDGE_OVERLAP	EDGE_MATCH	FBtr0079334/eya-RB	FBtr0079334/eya-RB
FBsf0000416285	EDGE_OVERLAP	EDGE_MATCH	FBtr0089641/CG11319-RA	FBtr0089641/CG11319-RA, FBtr0343160/CG11319-RC, FBtr0343159/CG11319-RB
FBsf0000416286	EDGE_OVERLAP	EDGE_MATCH	FBtr0079291/CG11050-RA	FBtr0079291/CG11050-RA
FBsf0000416287	EDGE_OVERLAP	EDGE_MATCH	FBtr0079292/CG11050-RB	FBtr0079292/CG11050-RB
FBsf0000416288	EDGE_OVERLAP	EDGE_MATCH	FBtr0079293/CG11050-RC	FBtr0079293/CG11050-RC
FBsf0000416290	EDGE_OVERLAP	EDGE_MATCH	FBtr0079327/Oatp26F-RA	FBtr0079327/Oatp26F-RA
FBsf0000416292	EDGE_OVERLAP	EDGE_MATCH	FBtr0079326/CG31635-RA, FBtr0113410/CG31635-RB	FBtr0331191/CG31635-RG, FBtr0331192/CG31635-RH, FBtr0079326/CG31635-RA, FBtr0331188/CG31635-RD
FBsf0000416294	EDGE_OVERLAP	EDGE_MATCH	FBtr0079325/CG31633-RA	FBtr0079325/CG31633-RA
FBsf0000416295	EDGE_OVERLAP	EDGE_MATCH	FBtr0079297/CG11070-RA	FBtr0079297/CG11070-RA
FBsf0000416298	EDGE_OVERLAP	EDGE_MATCH	FBtr0079322/CG9232-RA	FBtr0079322/Galt-RA, FBtr0333352/Galt-RB
FBsf0000416299	EDGE_OVERLAP	EDGE_MATCH	FBtr0079321/Spn27A-RA	FBtr0333351/Spn27A-RB, FBtr0079321/Spn27A-RA
FBsf0000416301	EDGE_OVERLAP	EDGE_MATCH	FBtr0079319/CG11329-RA	FBtr0333349/Nse1-RB, FBtr0079319/Nse1-RA
FBsf0000416302	EDGE_OVERLAP	EDGE_MATCH	FBtr0273247/Nhe3-RD, FBtr0273248/Nhe3-RE, FBtr0273250/Nhe3-RG, FBtr0300327/Nhe3-RH	FBtr0300327/Nhe3-RH
FBsf0000416307	EDGE_OVERLAP	EDGE_MATCH	FBtr0079311/Tsp-RD, FBtr0079312/Tsp-RA, FBtr0079313/Tsp-RC	FBtr0079312/Tsp-RA, FBtr0114488/Tsp-RF, FBtr0079311/Tsp-RD, FBtr0079313/Tsp-RC
FBsf0000416309	EDGE_OVERLAP	EDGE_MATCH	FBtr0079299/CG11188-RA	FBtr0079299/Aatf-RA
FBsf0000416311	EDGE_OVERLAP	EDGE_MATCH	FBtr0079307/homer-RB	FBtr0079307/homer-RB, FBtr0333346/homer-RG
FBsf0000416312	EDGE_OVERLAP	EDGE_MATCH	FBtr0079306/homer-RA, FBtr0110778/homer-RC	FBtr0329892/homer-RD, FBtr0329893/homer-RE, FBtr0332330/homer-RF, FBtr0079306/homer-RA
FBsf0000416313	EDGE_OVERLAP	EDGE_MATCH	FBtr0079300/Liprin-alpha-RA, FBtr0079301/Liprin-alpha-RB	FBtr0079301/Liprin-alpha-RB, FBtr0329943/Liprin-alpha-RE, FBtr0079300/Liprin-alpha-RA, FBtr0329942/Liprin-alpha-RD, FBtr0329941/Liprin-alpha-RC
FBsf0000416316	EDGE_OVERLAP	EDGE_MATCH	FBtr0079303/CG11221-RA	FBtr0079303/CG11221-RA, FBtr0339237/CG11221-RB
FBsf0000416318	EDGE_OVERLAP	EDGE_MATCH	FBtr0079384/nrv1-RA	FBtr0079384/nrv1-RA, FBtr0332370/nrv1-RB
FBsf0000416320	EDGE_OVERLAP	EDGE_MATCH	FBtr0100381/nrv2-RE	FBtr0079382/nrv2-RA, FBtr0100381/nrv2-RE, FBtr0079383/nrv2-RD
FBsf0000416321	EDGE_OVERLAP	EDGE_MATCH	FBtr0100382/nrv2-RF	FBtr0100382/nrv2-RF
FBsf0000416324	EDGE_OVERLAP	EDGE_MATCH	FBtr0079342/Rca1-RA	FBtr0079342/Rca1-RA
FBsf0000416326	EDGE_OVERLAP	EDGE_MATCH	FBtr0079373/Nha1-RB, FBtr0079374/Nha1-RA	FBtr0079373/Nha1-RB, FBtr0079374/Nha1-RA
FBsf0000416330	EDGE_OVERLAP	EDGE_MATCH	FBtr0079345/Rat1-RA	FBtr0079345/Rat1-RA, FBtr0332324/Rat1-RB
FBsf0000416331	EDGE_OVERLAP	EDGE_MATCH	FBtr0079371/wee-RA	FBtr0332329/Wee1-RB, FBtr0079371/Wee1-RA
FBsf0000416332	EDGE_OVERLAP	EDGE_MATCH	FBtr0079369/nop5-RA	FBtr0079369/nop5-RA
FBsf0000416337	EDGE_OVERLAP	EDGE_MATCH	FBtr0079348/Hrb27C-RB, FBtr0301404/Hrb27C-RE	FBtr0301404/Hrb27C-RE, FBtr0079348/Hrb27C-RB
FBsf0000416340	EDGE_OVERLAP	EDGE_MATCH	FBtr0079366/CG10158-RA	FBtr0332325/Fgop2-RB, FBtr0079366/Fgop2-RA
FBsf0000416341	EDGE_OVERLAP	EDGE_MATCH	FBtr0079365/iHog-RA	FBtr0079365/ihog-RA
FBsf0000416342	EDGE_OVERLAP	EDGE_MATCH	FBtr0079364/Gas41-RA	FBtr0079364/Gas41-RA
FBsf0000416343	EDGE_OVERLAP	EDGE_MATCH	FBtr0079349/SA-RA	FBtr0079349/SA-RA
FBsf0000416344	EDGE_OVERLAP	EDGE_MATCH	FBtr0079350/CG3430-RA	FBtr0079350/CG3430-RA
FBsf0000416347	EDGE_OVERLAP	EDGE_MATCH	FBtr0079357/sip2-RA, FBtr0079358/sip2-RB	FBtr0079357/sip2-RA, FBtr0079358/sip2-RB
FBsf0000416348	EDGE_OVERLAP	EDGE_MATCH	FBtr0079352/Coprox-RA	FBtr0346584/Coprox-RB, FBtr0079352/Coprox-RA
FBsf0000416349	EDGE_OVERLAP	EDGE_MATCH	FBtr0079356/smt3-RA	FBtr0079356/smt3-RA
FBsf0000416350	EDGE_OVERLAP	EDGE_MATCH	FBtr0079355/snRNP70K-RA	FBtr0331375/snRNP-U1-70K-RC, FBtr0079355/snRNP-U1-70K-RA
FBsf0000416354	EDGE_OVERLAP	EDGE_MATCH	FBtr0079389/CG3476-RA	FBtr0079389/CG3476-RA
FBsf0000416355	EDGE_OVERLAP	EDGE_MATCH	FBtr0079426/Rab30-RA, FBtr0079427/Rab30-RB, FBtr0079428/Rab30-RC	FBtr0079427/Rab30-RB, FBtr0079426/Rab30-RA, FBtr0079428/Rab30-RC, FBtr0309323/Rab30-RD
FBsf0000416356	EDGE_OVERLAP	EDGE_MATCH	FBtr0089635/CG11266-RC, FBtr0089636/CG11266-RB, FBtr0089637/CG11266-RF	FBtr0344708/Caper-RH, FBtr0344710/Caper-RJ, FBtr0344711/Caper-RK, FBtr0344709/Caper-RI, FBtr0089636/Caper-RB, FBtr0344712/Caper-RL, FBtr0089640/Caper-RA
FBsf0000416359	EDGE_OVERLAP	EDGE_MATCH	FBtr0079397/milt-RA, FBtr0079398/milt-RC	FBtr0306228/milt-RA, FBtr0306229/milt-RC
FBsf0000416365	EDGE_OVERLAP	EDGE_MATCH	FBtr0079401/Mnn1-RA, FBtr0079402/Mnn1-RB, FBtr0110978/Mnn1-RC	FBtr0079401/Mnn1-RA, FBtr0079402/Mnn1-RB, FBtr0110978/Mnn1-RC
FBsf0000416368	EDGE_OVERLAP	EDGE_MATCH	FBtr0079424/Nuf2-RA	FBtr0079424/Nuf2-RA
FBsf0000416371	EDGE_OVERLAP	EDGE_MATCH	FBtr0079405/CG4495-RA, FBtr0113028/CG4495-RB	FBtr0079405/CG4495-RA, FBtr0113028/CG4495-RB
FBsf0000416373	EDGE_OVERLAP	EDGE_MATCH	FBtr0079418/CG4497-RA	FBtr0079418/CG4497-RA
FBsf0000416374	EDGE_OVERLAP	EDGE_MATCH	FBtr0079416/CG4502-RB, FBtr0079417/CG4502-RA	FBtr0079417/CG4502-RA, FBtr0079416/CG4502-RB
FBsf0000416377	EDGE_OVERLAP	EDGE_MATCH	FBtr0079414/CG13784-RB, FBtr0110799/CG13784-RC	FBtr0330197/CG13784-RD, FBtr0330199/CG13784-RF, FBtr0330198/CG13784-RE, FBtr0110799/CG13784-RC, FBtr0079414/CG13784-RB
FBsf0000416378	EDGE_OVERLAP	EDGE_MATCH	FBtr0079413/CG4567-RA	FBtr0079413/ico-RA
FBsf0000416380	EDGE_OVERLAP	EDGE_MATCH	FBtr0299537/Ndae1-RA, FBtr0299538/Ndae1-RB, FBtr0299539/Ndae1-RC	FBtr0331664/Ndae1-RJ, FBtr0299539/Ndae1-RC, FBtr0331662/Ndae1-RH, FBtr0299538/Ndae1-RB, FBtr0331661/Ndae1-RG, FBtr0331663/Ndae1-RI, FBtr0299537/Ndae1-RA
FBsf0000416384	EDGE_OVERLAP	EDGE_MATCH	FBtr0089291/Wnt4-RA	FBtr0089291/Wnt4-RA, FBtr0334799/Wnt4-RB
FBsf0000416385	EDGE_OVERLAP	EDGE_MATCH	FBtr0079432/wg-RA	FBtr0079432/wg-RA
FBsf0000416387	EDGE_OVERLAP	EDGE_MATCH	FBtr0079469/CG5149-RA, FBtr0114587/CG5149-RB	FBtr0079469/CG5149-RA
FBsf0000416390	EDGE_OVERLAP	EDGE_MATCH	FBtr0079440/CG5171-RA	FBtr0079439/CG5171-RB, FBtr0079440/CG5171-RA
FBsf0000416391	EDGE_OVERLAP	EDGE_MATCH	FBtr0079441/CG5177-RA	FBtr0079441/CG5177-RA, FBtr0332522/CG5177-RB
FBsf0000416392	EDGE_OVERLAP	EDGE_MATCH	FBtr0079467/CG5181-RA	FBtr0079467/CG5181-RA
FBsf0000416393	EDGE_OVERLAP	EDGE_MATCH	FBtr0079442/CG15818-RA	FBtr0079442/CG15818-RA
FBsf0000416394	EDGE_OVERLAP	EDGE_MATCH	FBtr0079443/chm-RA	FBtr0332523/chm-RC, FBtr0308610/chm-RB, FBtr0079443/chm-RA
FBsf0000416398	EDGE_OVERLAP	EDGE_MATCH	FBtr0079466/CG5958-RA	FBtr0079466/CG5958-RA
FBsf0000416400	EDGE_OVERLAP	EDGE_MATCH	FBtr0079447/CG5973-RB, FBtr0079448/CG5973-RC	FBtr0079447/CG5973-RB, FBtr0332531/CG5973-RF, FBtr0079448/CG5973-RC, FBtr0301152/CG5973-RD
FBsf0000416404	EDGE_OVERLAP	EDGE_MATCH	FBtr0079449/CG6055-RA	FBtr0079449/CG6055-RA
FBsf0000416408	EDGE_OVERLAP	EDGE_MATCH	FBtr0112605/Rapgap1-RF	FBtr0334848/RapGAP1-RF
FBsf0000416411	EDGE_OVERLAP	EDGE_MATCH	FBtr0079472/CG6739-RA	FBtr0335486/CG6739-RB, FBtr0079472/CG6739-RA
FBsf0000416412	EDGE_OVERLAP	EDGE_MATCH	FBtr0079516/CG18585-RA	FBtr0335489/CG18585-RB, FBtr0079516/CG18585-RA
FBsf0000416413	EDGE_OVERLAP	EDGE_MATCH	FBtr0079510/TepII-RA, FBtr0079511/TepII-RB, FBtr0079512/TepII-RC, FBtr0079513/TepII-RD, FBtr0079514/TepII-RE	FBtr0335487/Tep2-RF, FBtr0335488/Tep2-RG, FBtr0079510/Tep2-RA, FBtr0079511/Tep2-RB, FBtr0079513/Tep2-RD
FBsf0000416414	EDGE_OVERLAP	EDGE_MATCH	FBtr0079477/TepIII-RA	FBtr0079477/Tep3-RA
FBsf0000416416	EDGE_OVERLAP	EDGE_MATCH	FBtr0079479/Ntl-RB	FBtr0079479/Ntl-RB
FBsf0000416419	EDGE_OVERLAP	EDGE_MATCH	FBtr0079503/CG13796-RB, FBtr0079504/CG13796-RA, FBtr0079505/CG13796-RC, FBtr0114496/CG13796-RD	FBtr0114496/CG13796-RD, FBtr0079504/CG13796-RA, FBtr0079503/CG13796-RB, FBtr0079505/CG13796-RC
FBsf0000416426	EDGE_OVERLAP	EDGE_MATCH	FBtr0301151/CG7179-RB	FBtr0301151/CG7179-RB
FBsf0000416429	EDGE_OVERLAP	EDGE_MATCH	FBtr0079495/LKR-RA	FBtr0343404/LKR-RB, FBtr0079495/LKR-RA
FBsf0000416431	EDGE_OVERLAP	EDGE_MATCH	FBtr0079493/Herp-RA	FBtr0079493/Herp-RA
FBsf0000416437	EDGE_OVERLAP	EDGE_MATCH	FBtr0079492/cdc14-RA, FBtr0301330/cdc14-RB, FBtr0301331/cdc14-RC	FBtr0343423/cdc14-RD, FBtr0079492/cdc14-RA, FBtr0301330/cdc14-RB, FBtr0301331/cdc14-RC, FBtr0343424/cdc14-RE
FBsf0000416438	EDGE_OVERLAP	EDGE_MATCH	FBtr0079490/LanB1-RA	FBtr0079490/LanB1-RA
FBsf0000416443	EDGE_OVERLAP	EDGE_MATCH	FBtr0079563/TwdlE-RA	FBtr0079563/TwdlE-RA
FBsf0000416445	EDGE_OVERLAP	EDGE_MATCH	FBtr0079561/spz3-RA	FBtr0079561/spz3-RA
FBsf0000416447	EDGE_OVERLAP	EDGE_MATCH	FBtr0079559/CG7102-RA	FBtr0343419/CG7102-RB, FBtr0079559/CG7102-RA
FBsf0000416453	EDGE_OVERLAP	EDGE_MATCH	FBtr0114550/pes-RC, FBtr0300183/pes-RD	FBtr0300183/pes-RD, FBtr0114550/pes-RC
FBsf0000416455	EDGE_OVERLAP	EDGE_MATCH	FBtr0079551/CG7227-RA	FBtr0079551/CG7227-RA
FBsf0000416457	EDGE_OVERLAP	EDGE_MATCH	FBtr0079550/Wwox-RA	FBtr0079550/Wwox-RA, FBtr0343384/Wwox-RB
FBsf0000416458	EDGE_OVERLAP	EDGE_MATCH	FBtr0079533/Tg-RA	FBtr0079533/Tg-RA
FBsf0000416459	EDGE_OVERLAP	EDGE_MATCH	FBtr0079534/Tg-RB	FBtr0079534/Tg-RB
FBsf0000416460	EDGE_OVERLAP	EDGE_MATCH	FBtr0079535/baf-RA	FBtr0333095/baf-RB, FBtr0079535/baf-RA
FBsf0000416461	EDGE_OVERLAP	EDGE_MATCH	FBtr0079536/Cka-RA, FBtr0079537/Cka-RB	FBtr0079537/Cka-RB, FBtr0079538/Cka-RD, FBtr0306000/Cka-RE, FBtr0333096/Cka-RG
FBsf0000416464	EDGE_OVERLAP	EDGE_MATCH	FBtr0079540/CG7429-RA	FBtr0079540/CG7429-RA
FBsf0000416466	EDGE_OVERLAP	EDGE_MATCH	FBtr0079546/RpL36A-RA	FBtr0079546/RpL36A-RA
FBsf0000416468	EDGE_OVERLAP	EDGE_MATCH	FBtr0079544/MED20-RA	FBtr0079544/MED20-RA, FBtr0329946/MED20-RB
FBsf0000416469	EDGE_OVERLAP	EDGE_MATCH	FBtr0079542/Trf-RA	FBtr0079542/Trf-RA
FBsf0000416470	EDGE_OVERLAP	EDGE_MATCH	FBtr0079543/Mcr-RA	FBtr0079543/Mcr-RA
FBsf0000416471	EDGE_OVERLAP	EDGE_MATCH	FBtr0079566/Bsg-RB, FBtr0079567/Bsg-RA, FBtr0079568/Bsg-RD, FBtr0079569/Bsg-RC	FBtr0079566/Bsg-RB, FBtr0079567/Bsg-RA, FBtr0079569/Bsg-RC, FBtr0079568/Bsg-RD
FBsf0000416472	EDGE_OVERLAP	EDGE_MATCH	FBtr0079570/Bsg-RE, FBtr0079571/Bsg-RF, FBtr0079572/Bsg-RH, FBtr0079573/Bsg-RI, FBtr0079574/Bsg-RG	FBtr0332498/Bsg-RJ, FBtr0079571/Bsg-RF, FBtr0079574/Bsg-RG, FBtr0079572/Bsg-RH, FBtr0079570/Bsg-RE
FBsf0000416475	EDGE_OVERLAP	EDGE_MATCH	FBtr0301229/CG8683-RB	FBtr0301229/mon2-RB, FBtr0339674/mon2-RC
FBsf0000416476	EDGE_OVERLAP	EDGE_MATCH	FBtr0079642/CG12375-RA	FBtr0079642/CG12375-RA
FBsf0000416477	EDGE_OVERLAP	EDGE_MATCH	FBtr0079576/CG8668-RA	FBtr0339671/CG8668-RB, FBtr0079576/CG8668-RA
FBsf0000416480	EDGE_OVERLAP	EDGE_MATCH	FBtr0079579/CG31607-RA	FBtr0308299/CG43394-RB, FBtr0308298/CG43394-RA, FBtr0344862/CG43394-RE
FBsf0000416485	EDGE_OVERLAP	EDGE_MATCH	FBtr0079581/Rbsn-5-RA	FBtr0079581/Rbsn-5-RA
FBsf0000416487	EDGE_OVERLAP	EDGE_MATCH	FBtr0300331/CG8486-RD, FBtr0300332/CG8486-RE, FBtr0300333/CG8486-RF, FBtr0300334/CG8486-RG	FBtr0347414/Piezo-RO, FBtr0335183/Piezo-RM, FBtr0335182/Piezo-RL, FBtr0335181/Piezo-RK, FBtr0335180/Piezo-RJ, FBtr0335179/Piezo-RI, FBtr0335178/Piezo-RH, FBtr0335177/Piezo-RG, FBtr0335176/Piezo-RF, FBtr0335175/Piezo-RE, FBtr0347415/Piezo-RP
FBsf0000416489	EDGE_OVERLAP	EDGE_MATCH	FBtr0079586/CG8460-RA	FBtr0079586/CG8460-RA
FBsf0000416490	EDGE_OVERLAP	EDGE_MATCH	FBtr0079587/CG8455-RA, FBtr0079588/CG8455-RB	FBtr0079588/PGAP5-RB, FBtr0079587/PGAP5-RA
FBsf0000416491	EDGE_OVERLAP	EDGE_MATCH	FBtr0079637/CG8451-RA	FBtr0079637/SLC5A11-RA
FBsf0000416492	EDGE_OVERLAP	EDGE_MATCH	FBtr0079636/Su(var)205-RB	FBtr0079635/Su(var)205-RA, FBtr0079636/Su(var)205-RB
FBsf0000416494	EDGE_OVERLAP	EDGE_MATCH	FBtr0079633/CG8372-RA, FBtr0079634/CG8372-RB	FBtr0079634/CG8372-RB, FBtr0079633/CG8372-RA
FBsf0000416496	EDGE_OVERLAP	EDGE_MATCH	FBtr0079593/CG8353-RA	FBtr0332415/CG8353-RB
FBsf0000416499	EDGE_OVERLAP	EDGE_MATCH	FBtr0079631/Snx6-RA	FBtr0079631/Snx6-RA, FBtr0306170/Snx6-RB
FBsf0000416503	EDGE_OVERLAP	EDGE_MATCH	FBtr0079625/Pvr-RA, FBtr0079626/Pvr-RB, FBtr0079628/Pvr-RD, FBtr0079630/Pvr-RF, FBtr0301338/Pvr-RG, FBtr0301339/Pvr-RH, FBtr0302147/Pvr-RI, FBtr0302148/Pvr-RJ	FBtr0302147/Pvr-RI, FBtr0302148/Pvr-RJ, FBtr0079625/Pvr-RA, FBtr0332418/Pvr-RO, FBtr0079626/Pvr-RB, FBtr0301339/Pvr-RH, FBtr0332417/Pvr-RN, FBtr0332416/Pvr-RM, FBtr0301338/Pvr-RG, FBtr0079628/Pvr-RD, FBtr0303108/Pvr-RK
FBsf0000416504	EDGE_OVERLAP	EDGE_MATCH	FBtr0079595/CG14277-RA	FBtr0079595/CG14277-RA
FBsf0000416511	EDGE_OVERLAP	EDGE_MATCH	FBtr0079615/Btk29A-RC, FBtr0079618/Btk29A-RA	FBtr0079618/Btk29A-RA, FBtr0079615/Btk29A-RC
FBsf0000416514	EDGE_OVERLAP	EDGE_MATCH	FBtr0079616/Btk29A-RB, FBtr0079617/Btk29A-RD, FBtr0112836/Btk29A-RE	FBtr0079617/Btk29A-RD, FBtr0079616/Btk29A-RB
FBsf0000416515	EDGE_OVERLAP	EDGE_MATCH	FBtr0079614/wol-RA	FBtr0079614/wol-RA
FBsf0000416516	EDGE_OVERLAP	EDGE_MATCH	FBtr0079597/Scgalpha-RA	FBtr0079597/Scgalpha-RA, FBtr0329934/Scgalpha-RB, FBtr0329935/Scgalpha-RC
FBsf0000416517	EDGE_OVERLAP	EDGE_MATCH	FBtr0079598/CG7840-RA	FBtr0079598/CG7840-RA
FBsf0000416518	EDGE_OVERLAP	EDGE_MATCH	FBtr0079613/CG7830-RA	FBtr0079613/Ostgamma-RA
FBsf0000416519	EDGE_OVERLAP	EDGE_MATCH	FBtr0079599/CG7818-RA	FBtr0079599/CG7818-RA
FBsf0000416520	EDGE_OVERLAP	EDGE_MATCH	FBtr0079612/CG7810-RA	FBtr0079612/CG7810-RA
FBsf0000416521	EDGE_OVERLAP	EDGE_MATCH	FBtr0079600/CG7806-RA	FBtr0079600/CG7806-RA
FBsf0000416526	EDGE_OVERLAP	EDGE_MATCH	FBtr0079602/CG14275-RA	FBtr0079602/CG14275-RA
FBsf0000416527	EDGE_OVERLAP	EDGE_MATCH	FBtr0079603/CG14275-RB	FBtr0079603/CG14275-RB
FBsf0000416531	EDGE_OVERLAP	EDGE_MATCH	FBtr0079606/CG7778-RA	FBtr0079606/CG7778-RA, FBtr0345779/CG7778-RB
FBsf0000416532	EDGE_OVERLAP	EDGE_MATCH	FBtr0079607/Mur29B-RA	FBtr0079607/Mur29B-RA
FBsf0000416538	EDGE_OVERLAP	EDGE_MATCH	FBtr0100533/Pp2A-29B-RB	FBtr0100535/Pp2A-29B-RC, FBtr0100533/Pp2A-29B-RB, FBtr0306102/Pp2A-29B-RD, FBtr0339789/Pp2A-29B-RE, FBtr0005088/Pp2A-29B-RA
FBsf0000416543	EDGE_OVERLAP	EDGE_MATCH	FBtr0079650/CG17293-RA	FBtr0079650/Wdr82-RA
FBsf0000416544	EDGE_OVERLAP	EDGE_MATCH	FBtr0079723/CG13390-RA	FBtr0079723/CG13390-RA
FBsf0000416545	EDGE_OVERLAP	EDGE_MATCH	FBtr0079651/CG17294-RA	FBtr0079651/CG17294-RA
FBsf0000416547	EDGE_OVERLAP	EDGE_MATCH	FBtr0079721/Aats-ala-RA, FBtr0079722/Aats-ala-RB	FBtr0079721/Aats-ala-RA
FBsf0000416549	EDGE_OVERLAP	EDGE_MATCH	FBtr0079719/CG13393-RA	FBtr0079719/l(2)k12914-RA
FBsf0000416550	EDGE_OVERLAP	EDGE_MATCH	FBtr0079653/CG13384-RG, FBtr0079654/CG13384-RD, FBtr0079655/CG13384-RC, FBtr0079656/CG13384-RE, FBtr0079658/CG13384-RF	FBtr0079658/CG13384-RF, FBtr0303470/CG13384-RK, FBtr0303469/CG13384-RJ, FBtr0303468/CG13384-RI, FBtr0303467/CG13384-RH, FBtr0079656/CG13384-RE, FBtr0079653/CG13384-RG, FBtr0079655/CG13384-RC, FBtr0079654/CG13384-RD
FBsf0000416556	EDGE_OVERLAP	EDGE_MATCH	FBtr0079663/emb-RA	FBtr0079663/emb-RA, FBtr0346708/emb-RB
FBsf0000416558	EDGE_OVERLAP	EDGE_MATCH	FBtr0079710/CG13398-RA	FBtr0331990/CG13398-RB, FBtr0079710/CG13398-RA
FBsf0000416560	EDGE_OVERLAP	EDGE_MATCH	FBtr0079665/Akap200-RC	FBtr0079665/Akap200-RC, FBtr0340241/Akap200-RG
FBsf0000416565	EDGE_OVERLAP	EDGE_MATCH	FBtr0005674/mus201-RB, FBtr0100267/Chrac-14-RA, FBtr0100268/Chrac-14-RB	FBtr0100268/Chrac-14-RB
FBsf0000416567	EDGE_OVERLAP	EDGE_MATCH	FBtr0100473/mus201-RC	FBtr0100473/mus201-RC
FBsf0000416568	EDGE_OVERLAP	EDGE_MATCH	FBtr0089673/U26-RA	FBtr0089673/U26-RA, FBtr0340244/U26-RD, FBtr0340243/U26-RC
FBsf0000416571	EDGE_OVERLAP	EDGE_MATCH	FBtr0079703/fu12-RA, FBtr0302160/fu12-RC	FBtr0302160/fu12-RC, FBtr0079703/fu12-RA
FBsf0000416572	EDGE_OVERLAP	EDGE_MATCH	FBtr0079674/fu2-RA	FBtr0332008/fu2-RB, FBtr0079674/fu2-RA
FBsf0000416574	EDGE_OVERLAP	EDGE_MATCH	FBtr0079701/Bace-RA	FBtr0343427/Bace-RB, FBtr0079701/Bace-RA
FBsf0000416576	EDGE_OVERLAP	EDGE_MATCH	FBtr0079698/CG13096-RA	FBtr0343426/CG13096-RB, FBtr0079698/CG13096-RA
FBsf0000416577	EDGE_OVERLAP	EDGE_MATCH	FBtr0079697/CG13097-RA	FBtr0079697/CG13097-RA
FBsf0000416578	EDGE_OVERLAP	EDGE_MATCH	FBtr0079682/CG13089-RA	FBtr0079682/PIG-U-RA
FBsf0000416579	EDGE_OVERLAP	EDGE_MATCH	FBtr0079696/mRpL51-RA	FBtr0079696/mRpL51-RA
FBsf0000416583	EDGE_OVERLAP	EDGE_MATCH	FBtr0079686/CG17834-RA, FBtr0079687/CG17834-RC	FBtr0079687/CG17834-RC, FBtr0333418/CG17834-RF, FBtr0079686/CG17834-RA
FBsf0000416585	EDGE_OVERLAP	EDGE_MATCH	FBtr0079691/Sema-1a-RA, FBtr0110930/Sema-1a-RB, FBtr0110931/Sema-1a-RC	FBtr0329932/Sema-1a-RI, FBtr0303879/Sema-1a-RF, FBtr0329931/Sema-1a-RH, FBtr0329930/Sema-1a-RG, FBtr0079691/Sema-1a-RA
FBsf0000416589	EDGE_OVERLAP	EDGE_MATCH	FBtr0079750/PrBP-RA	FBtr0079750/PrBP-RA
FBsf0000416593	EDGE_OVERLAP	EDGE_MATCH	FBtr0079747/Hnf4-RA	FBtr0079747/Hnf4-RA
FBsf0000416595	EDGE_OVERLAP	EDGE_MATCH	FBtr0079746/raw-RA	FBtr0079746/raw-RA, FBtr0340232/raw-RE
FBsf0000416596	EDGE_OVERLAP	EDGE_MATCH	FBtr0079745/raw-RB	FBtr0079745/raw-RB, FBtr0303868/raw-RC
FBsf0000416597	EDGE_OVERLAP	EDGE_MATCH	FBtr0079744/CG9463-RA	FBtr0340230/CG9463-RB, FBtr0079744/CG9463-RA
FBsf0000416598	EDGE_OVERLAP	EDGE_MATCH	FBtr0079742/CG9466-RA	FBtr0345752/CG9466-RB, FBtr0079742/CG9466-RA
FBsf0000416600	EDGE_OVERLAP	EDGE_MATCH	FBtr0079741/CG9468-RA	FBtr0079741/CG9468-RA
FBsf0000416603	EDGE_OVERLAP	EDGE_MATCH	FBtr0079754/Tsp29Fa-RA, FBtr0300289/Tsp29Fa-RB	FBtr0300289/Tsp29Fa-RB
FBsf0000416610	EDGE_OVERLAP	EDGE_MATCH	FBtr0079790/C1GalTA-RA	FBtr0079790/C1GalTA-RA
FBsf0000416611	EDGE_OVERLAP	EDGE_MATCH	FBtr0079788/C1GalTA-RB, FBtr0079789/C1GalTA-RC	FBtr0079788/C1GalTA-RB, FBtr0079789/C1GalTA-RC
FBsf0000416613	EDGE_OVERLAP	EDGE_MATCH	FBtr0079787/CG31886-RA	FBtr0079787/CG31886-RA
FBsf0000416614	EDGE_OVERLAP	EDGE_MATCH	FBtr0079759/CG18088-RA	FBtr0079759/CG18088-RA, FBtr0332186/CG18088-RB, FBtr0332187/CG18088-RC
FBsf0000416618	EDGE_OVERLAP	EDGE_MATCH	FBtr0079783/CG13101-RA, FBtr0079784/CG13101-RB	FBtr0079784/CG13101-RB, FBtr0079783/CG13101-RA
FBsf0000416621	EDGE_OVERLAP	EDGE_MATCH	FBtr0079780/alien-RA, FBtr0079781/alien-RB	FBtr0339550/alien-RD, FBtr0079781/alien-RB, FBtr0343095/alien-RE, FBtr0079780/alien-RA
FBsf0000416623	EDGE_OVERLAP	EDGE_MATCH	FBtr0079765/CG9568-RA	FBtr0079765/CG9568-RA
FBsf0000416624	EDGE_OVERLAP	EDGE_MATCH	FBtr0079766/CG13102-RA	FBtr0309842/CG13102-RB, FBtr0079766/CG13102-RA
FBsf0000416627	EDGE_OVERLAP	EDGE_MATCH	FBtr0079776/CG31708-RB, FBtr0079777/CG31708-RA	FBtr0079776/CG31708-RB, FBtr0079777/CG31708-RA, FBtr0303881/CG31708-RC
FBsf0000416631	EDGE_OVERLAP	EDGE_MATCH	FBtr0110960/CG32982-RB	FBtr0110960/CG32982-RB
FBsf0000416635	EDGE_OVERLAP	EDGE_MATCH	FBtr0079817/borr-RA, FBtr0079818/borr-RB	FBtr0079818/borr-RB, FBtr0079817/borr-RA
FBsf0000416638	EDGE_OVERLAP	EDGE_MATCH	FBtr0079799/Cks30A-RA	FBtr0079799/Cks30A-RA
FBsf0000416639	EDGE_OVERLAP	EDGE_MATCH	FBtr0079800/Eaat1-RB, FBtr0079801/Eaat1-RA	FBtr0079800/Eaat1-RB, FBtr0079801/Eaat1-RA, FBtr0303876/Eaat1-RD
FBsf0000416640	EDGE_OVERLAP	EDGE_MATCH	FBtr0079802/Eaat1-RC	FBtr0079802/Eaat1-RC
FBsf0000416642	EDGE_OVERLAP	EDGE_MATCH	FBtr0079807/CG3759-RA	FBtr0303897/Mco1-RC, FBtr0303896/Mco1-RB, FBtr0079807/Mco1-RA
FBsf0000416643	EDGE_OVERLAP	EDGE_MATCH	FBtr0079811/FucTB-RA	FBtr0346623/FucTB-RD, FBtr0079811/FucTB-RA
FBsf0000416645	EDGE_OVERLAP	EDGE_MATCH	FBtr0079821/numb-RB	FBtr0079821/numb-RB
FBsf0000416647	EDGE_OVERLAP	EDGE_MATCH	FBtr0079825/Oatp30B-RA, FBtr0079826/Oatp30B-RB, FBtr0079827/Oatp30B-RC, FBtr0301909/Oatp30B-RE	FBtr0079827/Oatp30B-RC, FBtr0079826/Oatp30B-RB, FBtr0079825/Oatp30B-RA
FBsf0000416650	EDGE_OVERLAP	EDGE_MATCH	FBtr0079834/CG3838-RA	FBtr0079834/CG3838-RA
FBsf0000416651	EDGE_OVERLAP	EDGE_MATCH	FBtr0079835/CG3838-RB	FBtr0079835/CG3838-RB
FBsf0000416652	EDGE_OVERLAP	EDGE_MATCH	FBtr0079857/CG4389-RB, FBtr0079858/CG4389-RA, FBtr0079859/CG4389-RC	FBtr0079857/Mtpalpha-RB, FBtr0079858/Mtpalpha-RA
FBsf0000416653	EDGE_OVERLAP	EDGE_MATCH	FBtr0079855/gcm-RA	FBtr0335492/gcm-RB, FBtr0079855/gcm-RA
FBsf0000416656	EDGE_OVERLAP	EDGE_MATCH	FBtr0079842/GlcAT-S-RB, FBtr0302199/GlcAT-S-RC	FBtr0302199/GlcAT-S-RC, FBtr0079842/GlcAT-S-RB
FBsf0000416661	EDGE_OVERLAP	EDGE_MATCH	FBtr0079850/Pka-C1-RA, FBtr0079851/Pka-C1-RB, FBtr0079852/Pka-C1-RC	FBtr0079852/Pka-C1-RC, FBtr0079851/Pka-C1-RB, FBtr0335495/Pka-C1-RD
FBsf0000416666	EDGE_OVERLAP	EDGE_MATCH	FBtr0079848/CG4364-RA	FBtr0079848/CG4364-RA
FBsf0000416668	EDGE_OVERLAP	EDGE_MATCH	FBtr0079926/Nckx30C-RB, FBtr0079928/Nckx30C-RA	FBtr0335506/Nckx30C-RF, FBtr0303908/Nckx30C-RD, FBtr0303909/Nckx30C-RE, FBtr0079926/Nckx30C-RB, FBtr0079928/Nckx30C-RA
FBsf0000416674	EDGE_OVERLAP	EDGE_MATCH	FBtr0079867/CG4017-RA	FBtr0079867/CG4017-RA
FBsf0000416675	EDGE_OVERLAP	EDGE_MATCH	FBtr0079868/CG17633-RA	FBtr0079868/CG17633-RA
FBsf0000416676	EDGE_OVERLAP	EDGE_MATCH	FBtr0079869/IP3K1-RA	FBtr0079869/IP3K1-RA
FBsf0000416679	EDGE_OVERLAP	EDGE_MATCH	FBtr0079870/CG4036-RA	FBtr0079870/CG4036-RA
FBsf0000416688	EDGE_OVERLAP	EDGE_MATCH	FBtr0079911/CG5924-RA	FBtr0079911/mtDNA-helicase-RA
FBsf0000416689	EDGE_OVERLAP	EDGE_MATCH	FBtr0079874/Bka-RA	FBtr0079874/Bka-RA
FBsf0000416693	EDGE_OVERLAP	EDGE_MATCH	FBtr0079901/CG5899-RA, FBtr0100279/CG5899-RB, FBtr0100280/CG5899-RC	FBtr0079901/Etl1-RA
FBsf0000416695	EDGE_OVERLAP	EDGE_MATCH	FBtr0079876/yip2-RA	FBtr0079876/yip2-RA
FBsf0000416697	EDGE_OVERLAP	EDGE_MATCH	FBtr0079900/CG5885-RA	FBtr0079900/CG5885-RA
FBsf0000416698	EDGE_OVERLAP	EDGE_MATCH	FBtr0079877/CG4598-RA	FBtr0332505/CG4598-RB, FBtr0079877/CG4598-RA
FBsf0000416699	EDGE_OVERLAP	EDGE_MATCH	FBtr0079878/CG4594-RA	FBtr0331631/CG4594-RB, FBtr0079878/CG4594-RA
FBsf0000416700	EDGE_OVERLAP	EDGE_MATCH	FBtr0079879/CG4592-RA	FBtr0079879/CG4592-RA, FBtr0331632/CG4592-RB
FBsf0000416703	EDGE_OVERLAP	EDGE_MATCH	FBtr0079883/CG4619-RA, FBtr0300550/CG4619-RB	FBtr0079883/CG4619-RA, FBtr0300550/CG4619-RB
FBsf0000416706	EDGE_OVERLAP	EDGE_MATCH	FBtr0079892/CG13126-RA	FBtr0343747/CG13126-RB, FBtr0079892/CG13126-RA
FBsf0000416711	EDGE_OVERLAP	EDGE_MATCH	FBtr0110943/CG5850-RB	FBtr0309209/CG5850-RD, FBtr0309211/CG5850-RF, FBtr0309210/CG5850-RE, FBtr0329986/CG5850-RG, FBtr0079890/CG5850-RA
FBsf0000416716	EDGE_OVERLAP	EDGE_MATCH	FBtr0079929/bib-RA	FBtr0329984/bib-RB, FBtr0079929/bib-RA
FBsf0000416719	EDGE_OVERLAP	EDGE_MATCH	FBtr0079931/Trp1-RA	FBtr0079931/Trp1-RA, FBtr0343741/Trp1-RD
FBsf0000416721	EDGE_OVERLAP	EDGE_MATCH	FBtr0079932/Trp1-RB	FBtr0305986/Trp1-RC, FBtr0079932/Trp1-RB
FBsf0000416722	EDGE_OVERLAP	EDGE_MATCH	FBtr0079934/obst-B-RA	FBtr0079934/obst-B-RA
FBsf0000416725	EDGE_OVERLAP	EDGE_MATCH	FBtr0079936/Cpr31A-RA	FBtr0079936/Cpr31A-RA
FBsf0000416726	EDGE_OVERLAP	EDGE_MATCH	FBtr0079937/Pen-RA	FBtr0079937/Pen-RA
FBsf0000416730	EDGE_OVERLAP	EDGE_MATCH	FBtr0079943/CG4839-RB	FBtr0079943/CG4839-RB, FBtr0079944/CG4839-RA
FBsf0000416732	EDGE_OVERLAP	EDGE_MATCH	FBtr0290268/Sur-RB	FBtr0290268/Sur-RB
FBsf0000416734	EDGE_OVERLAP	EDGE_MATCH	FBtr0079962/Ripalpha-RA	FBtr0079962/Ripalpha-RA
FBsf0000416735	EDGE_OVERLAP	EDGE_MATCH	FBtr0079946/RpL7-RA	FBtr0079946/RpL7-RA
FBsf0000416739	EDGE_OVERLAP	EDGE_MATCH	FBtr0079959/CG5731-RA	FBtr0079959/CG5731-RA
FBsf0000416740	EDGE_OVERLAP	EDGE_MATCH	FBtr0079958/CG5727-RA	FBtr0079958/CG5727-RA
FBsf0000416741	EDGE_OVERLAP	EDGE_MATCH	FBtr0079947/CG4901-RA	FBtr0079947/CG4901-RA
FBsf0000416743	EDGE_OVERLAP	EDGE_MATCH	FBtr0079957/Npc1a-RA	FBtr0303907/Npc1a-RD, FBtr0303905/Npc1a-RB, FBtr0343608/Npc1a-RE, FBtr0343610/Npc1a-RG, FBtr0303906/Npc1a-RC, FBtr0079957/Npc1a-RA
FBsf0000416744	EDGE_OVERLAP	EDGE_MATCH	FBtr0079948/Pros35-RA	FBtr0343606/Prosalpha6-RB, FBtr0079948/Prosalpha6-RA
FBsf0000416745	EDGE_OVERLAP	EDGE_MATCH	FBtr0079949/CG4908-RA, FBtr0079950/CG4908-RB	FBtr0079950/CG4908-RB, FBtr0079949/CG4908-RA
FBsf0000416748	EDGE_OVERLAP	EDGE_MATCH	FBtr0079953/CG5694-RA, FBtr0079954/CG5694-RB	FBtr0079954/CG5694-RB, FBtr0079953/CG5694-RA
FBsf0000416751	EDGE_OVERLAP	EDGE_MATCH	FBtr0080088/chico-RA	FBtr0333412/chico-RC, FBtr0303904/chico-RB, FBtr0080088/chico-RA
FBsf0000416752	EDGE_OVERLAP	EDGE_MATCH	FBtr0300981/bsk-RD	FBtr0300982/bsk-RE
FBsf0000416753	EDGE_OVERLAP	EDGE_MATCH	FBtr0080087/bsk-RB	FBtr0080087/bsk-RB
FBsf0000416756	EDGE_OVERLAP	EDGE_MATCH	FBtr0080086/CG5676-RA	FBtr0080086/CG5676-RA
FBsf0000416758	EDGE_OVERLAP	EDGE_MATCH	FBtr0089904/Pten-RB, FBtr0089905/Pten-RA, FBtr0301521/Pten-RH	FBtr0301521/Pten-RH, FBtr0089904/Pten-RB, FBtr0089905/Pten-RA, FBtr0300562/Pten-RG
FBsf0000416760	EDGE_OVERLAP	EDGE_MATCH	FBtr0089735/CG18619-RD, FBtr0089736/CG18619-RC, FBtr0089737/CG18619-RB, FBtr0089738/CG18619-RA	FBtr0089735/CG18619-RD, FBtr0089737/CG18619-RB, FBtr0089738/CG18619-RA, FBtr0089736/CG18619-RC
FBsf0000416761	EDGE_OVERLAP	EDGE_MATCH	FBtr0079983/Mob3-RA	FBtr0079983/Mob3-RA
FBsf0000416764	EDGE_OVERLAP	EDGE_MATCH	FBtr0079986/CG31873-RA	FBtr0079986/Mulk-RA
FBsf0000416769	EDGE_OVERLAP	EDGE_MATCH	FBtr0080076/Utx-RB, FBtr0080077/Utx-RC	FBtr0080076/Utx-RB, FBtr0080077/Utx-RC
FBsf0000416771	EDGE_OVERLAP	EDGE_MATCH	FBtr0080072/CYLD-RB	FBtr0080072/CYLD-RB
FBsf0000416773	EDGE_OVERLAP	EDGE_MATCH	FBtr0080068/CYLD-RA, FBtr0080069/CYLD-RC, FBtr0080070/CYLD-RD, FBtr0080071/CYLD-RE	FBtr0080070/CYLD-RD, FBtr0080071/CYLD-RE
FBsf0000416774	EDGE_OVERLAP	EDGE_MATCH	FBtr0080065/nmd-RA	FBtr0343612/nmd-RC, FBtr0080065/nmd-RA, FBtr0343611/nmd-RB
FBsf0000416777	EDGE_OVERLAP	EDGE_MATCH	FBtr0080063/Cdk5alpha-RA	FBtr0080063/Cdk5alpha-RA
FBsf0000416778	EDGE_OVERLAP	EDGE_MATCH	FBtr0080062/CG5385-RA	FBtr0080062/l(2)SH0834-RA
FBsf0000416780	EDGE_OVERLAP	EDGE_MATCH	FBtr0079988/CG4972-RA	FBtr0079988/CG4972-RA
FBsf0000416781	EDGE_OVERLAP	EDGE_MATCH	FBtr0080060/CG5381-RA	FBtr0331666/CG5381-RB, FBtr0331668/CG5381-RD, FBtr0080060/CG5381-RA
FBsf0000416785	EDGE_OVERLAP	EDGE_MATCH	FBtr0079993/GATAd-RA	FBtr0333097/GATAd-RB
FBsf0000416786	EDGE_OVERLAP	EDGE_MATCH	FBtr0079994/SamDC-RA, FBtr0079995/SamDC-RB	FBtr0079994/SamDC-RA
FBsf0000416788	EDGE_OVERLAP	EDGE_MATCH	FBtr0079996/CG31715-RA	FBtr0310098/CG31715-RB, FBtr0079996/CG31715-RA
FBsf0000416790	EDGE_OVERLAP	EDGE_MATCH	FBtr0079999/CG5022-RA	FBtr0079999/CG5022-RA
FBsf0000416792	EDGE_OVERLAP	EDGE_MATCH	FBtr0080054/CG5366-RA	FBtr0332198/Cand1-RB, FBtr0080054/Cand1-RA
FBsf0000416796	EDGE_OVERLAP	EDGE_MATCH	FBtr0080003/CG5056-RA	FBtr0080003/CG5056-RA
FBsf0000416797	EDGE_OVERLAP	EDGE_MATCH	FBtr0080052/CG33303-RA	FBtr0332197/CG33303-RB, FBtr0080052/CG33303-RA
FBsf0000416798	EDGE_OVERLAP	EDGE_MATCH	FBtr0080004/dpr19-RA	FBtr0332192/dpr19-RC, FBtr0080004/dpr19-RA
FBsf0000416800	EDGE_OVERLAP	EDGE_MATCH	FBtr0080005/CG5091-RA	FBtr0332193/gny-RB, FBtr0080005/gny-RA
FBsf0000416804	EDGE_OVERLAP	EDGE_MATCH	FBtr0080007/mRpS7-RA	FBtr0080007/mRpS7-RA, FBtr0332194/mRpS7-RB
FBsf0000416809	EDGE_OVERLAP	EDGE_MATCH	FBtr0091657/LSm-4-RB, FBtr0100253/CG17768-RA	FBtr0100253/CG17768-RA, FBtr0091657/LSm-4-RB, FBtr0331643/LSm-4-RC
FBsf0000416810	EDGE_OVERLAP	EDGE_MATCH	FBtr0080017/Ip259-RA	FBtr0080017/Ip259-RA, FBtr0331641/Ip259-RB, FBtr0080016/RpS27A-RA
FBsf0000416812	EDGE_OVERLAP	EDGE_MATCH	FBtr0080018/Klp31E-RA, FBtr0302039/Klp31E-RC, FBtr0302040/Klp31E-RD	FBtr0302039/Klp31E-RC, FBtr0080018/Klp31E-RA, FBtr0331642/Klp31E-RE
FBsf0000416818	EDGE_OVERLAP	EDGE_MATCH	FBtr0080024/CG5188-RA	FBtr0080024/CG5188-RA
FBsf0000416819	EDGE_OVERLAP	EDGE_MATCH	FBtr0080044/CG5343-RA	FBtr0080044/Bug22-RA
FBsf0000416820	EDGE_OVERLAP	EDGE_MATCH	FBtr0080025/TfIIB-RA	FBtr0333489/TfIIB-RB, FBtr0080025/TfIIB-RA
FBsf0000416823	EDGE_OVERLAP	EDGE_MATCH	FBtr0080027/CHIP-RA	FBtr0080027/CHIP-RA
FBsf0000416825	EDGE_OVERLAP	EDGE_MATCH	FBtr0301168/CG6232-RB	FBtr0080029/loh-RA
FBsf0000416830	EDGE_OVERLAP	EDGE_MATCH	FBtr0080039/RluA-1-RA, FBtr0080040/RluA-1-RB, FBtr0080041/RluA-1-RC	FBtr0337008/RluA-1-RD, FBtr0080041/RluA-1-RC, FBtr0080039/RluA-1-RA, FBtr0080040/RluA-1-RB
FBsf0000416831	EDGE_OVERLAP	EDGE_MATCH	FBtr0080032/RluA-2-RA	FBtr0080032/RluA-2-RA, FBtr0304133/RluA-2-RC, FBtr0337002/RluA-2-RD, FBtr0337003/RluA-2-RE
FBsf0000416832	EDGE_OVERLAP	EDGE_MATCH	FBtr0080033/Grip75-RA	FBtr0080033/Grip75-RA
FBsf0000416839	EDGE_OVERLAP	EDGE_MATCH	FBtr0080133/Fatp-RA, FBtr0080134/Fatp-RB	FBtr0347404/Fatp-RA, FBtr0347405/Fatp-RB, FBtr0347406/Fatp-RF
FBsf0000416840	EDGE_OVERLAP	EDGE_MATCH	FBtr0080092/Lrr47-RA	FBtr0331671/Lrr47-RB, FBtr0080092/Lrr47-RA
FBsf0000416842	EDGE_OVERLAP	EDGE_MATCH	FBtr0080093/Lip4-RA	FBtr0080093/Lip4-RA
FBsf0000416846	EDGE_OVERLAP	EDGE_MATCH	FBtr0080104/CG31871-RA	FBtr0080104/CG31871-RA
FBsf0000416848	EDGE_OVERLAP	EDGE_MATCH	FBtr0080105/CG17104-RA	FBtr0080105/CG17104-RA
FBsf0000416850	EDGE_OVERLAP	EDGE_MATCH	FBtr0080107/CG17107-RA	FBtr0080107/CG17107-RA, FBtr0336848/CG17107-RC
FBsf0000416851	EDGE_OVERLAP	EDGE_MATCH	FBtr0080130/CG7299-RA	FBtr0336851/CG7299-RC, FBtr0080130/CG7299-RA
FBsf0000416852	EDGE_OVERLAP	EDGE_MATCH	FBtr0080129/CG7296-RA	FBtr0080129/CG7296-RA
FBsf0000416853	EDGE_OVERLAP	EDGE_MATCH	FBtr0080128/CG7294-RA	FBtr0080128/CG7294-RA
FBsf0000416856	EDGE_OVERLAP	EDGE_MATCH	FBtr0080124/Lip1-RA	FBtr0080124/Lip1-RA, FBtr0340248/Lip1-RB
FBsf0000416860	EDGE_OVERLAP	EDGE_MATCH	FBtr0080122/CG6750-RA	FBtr0080122/CG6750-RA
FBsf0000416863	EDGE_OVERLAP	EDGE_MATCH	FBtr0080119/CG6729-RA	FBtr0080119/CG6729-RA
FBsf0000416866	EDGE_OVERLAP	EDGE_MATCH	FBtr0080117/CG17124-RA, FBtr0080118/CG17124-RB	FBtr0080118/CG17124-RB, FBtr0340246/CG17124-RC, FBtr0080117/CG17124-RA
FBsf0000416867	EDGE_OVERLAP	EDGE_MATCH	FBtr0080114/CG6495-RA	FBtr0080114/CG6495-RA
FBsf0000416871	EDGE_OVERLAP	EDGE_MATCH	FBtr0080189/CG31869-RA, FBtr0290245/CG31869-RB	FBtr0290246/CG31869-RC, FBtr0290245/CG31869-RB, FBtr0080189/CG31869-RA
FBsf0000416872	EDGE_OVERLAP	EDGE_MATCH	FBtr0080140/CG17134-RA	FBtr0080140/CG17134-RA
FBsf0000416878	EDGE_OVERLAP	EDGE_MATCH	FBtr0080142/CG17086-RA	FBtr0305258/CG43129-RD
FBsf0000416881	EDGE_OVERLAP	EDGE_MATCH	FBtr0080180/ial-RA	FBtr0080180/aurB-RA
FBsf0000416885	EDGE_OVERLAP	EDGE_MATCH	FBtr0080171/CG33129-RB	FBtr0080171/CG33129-RB, FBtr0340551/CG33129-RG, FBtr0080170/CG33129-RA
FBsf0000416890	EDGE_OVERLAP	EDGE_MATCH	FBtr0080167/l(2)06225-RA	FBtr0305994/ATPsynG-RD, FBtr0110872/ATPsynG-RB
FBsf0000416891	EDGE_OVERLAP	EDGE_MATCH	FBtr0080148/SCAR-RA	FBtr0329949/SCAR-RD, FBtr0329950/SCAR-RE, FBtr0340223/SCAR-RF, FBtr0080148/SCAR-RA, FBtr0305255/SCAR-RB, FBtr0305256/SCAR-RC
FBsf0000416894	EDGE_OVERLAP	EDGE_MATCH	FBtr0080166/piwi-RA	FBtr0080166/piwi-RA, FBtr0340227/piwi-RB
FBsf0000416895	EDGE_OVERLAP	EDGE_MATCH	FBtr0080149/CG12253-RA	FBtr0080149/CG12253-RA
FBsf0000416900	EDGE_OVERLAP	EDGE_MATCH	FBtr0080164/RpL9-RB	FBtr0340226/RpL9-RC, FBtr0080164/RpL9-RB
FBsf0000416901	EDGE_OVERLAP	EDGE_MATCH	FBtr0089881/Nup154-RA, FBtr0089882/Nup154-RB	FBtr0089881/Nup154-RA, FBtr0340225/Nup154-RD, FBtr0340224/Nup154-RC
FBsf0000416902	EDGE_OVERLAP	EDGE_MATCH	FBtr0080162/Art8-RA	FBtr0080162/Art8-RA
FBsf0000416903	EDGE_OVERLAP	EDGE_MATCH	FBtr0080156/dUTPase-RB, FBtr0080157/dUTPase-RA	FBtr0080156/dUTPase-RB, FBtr0331195/dUTPase-RC, FBtr0331196/dUTPase-RD, FBtr0080157/dUTPase-RA
FBsf0000416907	EDGE_OVERLAP	EDGE_MATCH	FBtr0080234/Ast-C-RA, FBtr0301761/Ast-C-RB	FBtr0080234/AstC-RA, FBtr0301761/AstC-RB
FBsf0000416908	EDGE_OVERLAP	EDGE_MATCH	FBtr0080196/CG4705-RB, FBtr0301136/CG4705-RC	FBtr0343622/CG4705-RD, FBtr0080196/CG4705-RB
FBsf0000416909	EDGE_OVERLAP	EDGE_MATCH	FBtr0080231/Ge-1-RA, FBtr0080232/Ge-1-RB	FBtr0080232/Ge-1-RB, FBtr0080231/Ge-1-RA
FBsf0000416910	EDGE_OVERLAP	EDGE_MATCH	FBtr0080230/Reps-RA	FBtr0306139/Reps-RB, FBtr0080230/Reps-RA
FBsf0000416911	EDGE_OVERLAP	EDGE_MATCH	FBtr0080197/l(2)gd1-RA	FBtr0080197/l(2)gd1-RA, FBtr0306138/l(2)gd1-RB
FBsf0000416913	EDGE_OVERLAP	EDGE_MATCH	FBtr0080228/CG6230-RA	FBtr0080228/CG6230-RA
FBsf0000416916	EDGE_OVERLAP	EDGE_MATCH	FBtr0080199/Nup160-RA	FBtr0343613/Nup160-RB, FBtr0080199/Nup160-RA
FBsf0000416919	EDGE_OVERLAP	EDGE_MATCH	FBtr0080200/CG4751-RA	FBtr0080200/CG4751-RA
FBsf0000416920	EDGE_OVERLAP	EDGE_MATCH	FBtr0080201/hgo-RA	FBtr0080201/hgo-RA
FBsf0000416921	EDGE_OVERLAP	EDGE_MATCH	FBtr0080222/CG6287-RA	FBtr0080222/CG6287-RA
FBsf0000416922	EDGE_OVERLAP	EDGE_MATCH	FBtr0080202/CG4788-RA	FBtr0080202/CG4788-RA, FBtr0343614/CG4788-RB
FBsf0000416923	EDGE_OVERLAP	EDGE_MATCH	FBtr0080203/ab-RB, FBtr0080204/ab-RA, FBtr0300473/ab-RD	FBtr0332557/ab-RB, FBtr0332558/ab-RA, FBtr0332560/ab-RD
FBsf0000416932	EDGE_OVERLAP	EDGE_MATCH	FBtr0091680/CG33695-RC, FBtr0091682/CG33695-RE, FBtr0091683/CG33695-RF	FBtr0091682/CG33695-RE, FBtr0091680/CG33695-RC
FBsf0000416933	EDGE_OVERLAP	EDGE_MATCH	FBtr0091681/CG33695-RD	FBtr0091681/CG33695-RD
FBsf0000416934	EDGE_OVERLAP	EDGE_MATCH	FBtr0080212/Ppt2-RA	FBtr0080212/Ppt2-RA
FBsf0000416935	EDGE_OVERLAP	EDGE_MATCH	FBtr0080213/mre11-RA	FBtr0080213/mre11-RA
FBsf0000416939	EDGE_OVERLAP	EDGE_MATCH	FBtr0080237/sala-RA	FBtr0080237/sala-RA
FBsf0000416940	EDGE_OVERLAP	EDGE_MATCH	FBtr0080246/CG6509-RB, FBtr0080247/CG6509-RA	FBtr0336630/CG6509-RC, FBtr0336631/CG6509-RD, FBtr0080247/CG6509-RA, FBtr0080246/CG6509-RB
FBsf0000416943	EDGE_OVERLAP	EDGE_MATCH	FBtr0080242/CG31705-RA, FBtr0080243/CG31705-RB	FBtr0345719/CG31705-RE, FBtr0321293/CG31705-RD, FBtr0080242/CG31705-RA
FBsf0000416944	EDGE_OVERLAP	EDGE_MATCH	FBtr0080241/CG31706-RA	FBtr0336629/CG31706-RB, FBtr0080241/CG31706-RA
FBsf0000416945	EDGE_OVERLAP	EDGE_MATCH	FBtr0080255/CG12602-RA	FBtr0080255/Vha100-5-RA, FBtr0335471/Vha100-5-RB
FBsf0000416946	EDGE_OVERLAP	EDGE_MATCH	FBtr0300370/CG14931-RB	FBtr0300370/CG14931-RB
FBsf0000416948	EDGE_OVERLAP	EDGE_MATCH	FBtr0080264/CG14937-RA	FBtr0080264/CG14937-RA
FBsf0000416951	EDGE_OVERLAP	EDGE_MATCH	FBtr0080260/crol-RD	FBtr0080260/crol-RD, FBtr0335473/crol-RF, FBtr0335474/crol-RG, FBtr0335475/crol-RH, FBtr0335476/crol-RI
FBsf0000416955	EDGE_OVERLAP	EDGE_MATCH	FBtr0080325/esc-RA	FBtr0080325/esc-RA
FBsf0000416956	EDGE_OVERLAP	EDGE_MATCH	FBtr0080276/CG14935-RA	FBtr0080276/Mal-B2-RA
FBsf0000416958	EDGE_OVERLAP	EDGE_MATCH	FBtr0299781/Pde1c-RB, FBtr0299786/Pde1c-RG	FBtr0334140/Pde1c-RG, FBtr0334136/Pde1c-RB
FBsf0000416961	EDGE_OVERLAP	EDGE_MATCH	FBtr0089572/CG6686-RA, FBtr0089573/CG6686-RB, FBtr0301171/CG6686-RC	FBtr0089573/CG6686-RB, FBtr0301171/CG6686-RC, FBtr0089572/CG6686-RA
FBsf0000416963	EDGE_OVERLAP	EDGE_MATCH	FBtr0080316/zuc-RA	FBtr0080316/zuc-RA
FBsf0000416964	EDGE_OVERLAP	EDGE_MATCH	FBtr0080285/dgt2-RA	FBtr0342580/dgt2-RB, FBtr0080285/dgt2-RA
FBsf0000416966	EDGE_OVERLAP	EDGE_MATCH	FBtr0080287/Ada1-2-RA	FBtr0080287/Ada1-2-RA
FBsf0000416967	EDGE_OVERLAP	EDGE_MATCH	FBtr0080315/CG18789-RA	FBtr0080315/CG18789-RA
FBsf0000416968	EDGE_OVERLAP	EDGE_MATCH	FBtr0080288/CG31864-RA	FBtr0080288/Qtzl-RA, FBtr0339524/Qtzl-RC
FBsf0000416969	EDGE_OVERLAP	EDGE_MATCH	FBtr0080289/Ada1-1-RA	FBtr0080289/Ada1-1-RA
FBsf0000416974	EDGE_OVERLAP	EDGE_MATCH	FBtr0080292/l(2)01810-RA	FBtr0080292/dmGlut-RA
FBsf0000416975	EDGE_OVERLAP	EDGE_MATCH	FBtr0080310/Tom70-RB, FBtr0080311/Tom70-RC	FBtr0080311/Tom70-RC, FBtr0080309/Tom70-RA
FBsf0000416976	EDGE_OVERLAP	EDGE_MATCH	FBtr0080308/CG6766-RA	FBtr0080308/CG6766-RA
FBsf0000416977	EDGE_OVERLAP	EDGE_MATCH	FBtr0080306/CG6770-RA	FBtr0080306/CG6770-RA
FBsf0000416978	EDGE_OVERLAP	EDGE_MATCH	FBtr0080294/CG14945-RB	FBtr0080294/CG14945-RB
FBsf0000416981	EDGE_OVERLAP	EDGE_MATCH	FBtr0089655/JhI-21-RA, FBtr0089656/JhI-21-RB	FBtr0089655/JhI-21-RA
FBsf0000416982	EDGE_OVERLAP	EDGE_MATCH	FBtr0112355/CG34164-RB	FBtr0113037/RpL7-like-RB, FBtr0112355/CG34164-RB, FBtr0080296/RpL7-like-RA
FBsf0000416983	EDGE_OVERLAP	EDGE_MATCH	FBtr0080301/rab3-GAP-RA, FBtr0080302/rab3-GAP-RB	FBtr0080301/Rab3-GAP-RA, FBtr0080302/Rab3-GAP-RB
FBsf0000416984	EDGE_OVERLAP	EDGE_MATCH	FBtr0302029/CG14946-RC	FBtr0305265/CG14946-RD, FBtr0302029/CG14946-RC, FBtr0342607/CG14946-RE
FBsf0000416986	EDGE_OVERLAP	EDGE_MATCH	FBtr0080326/CG5325-RA, FBtr0080327/CG5325-RB	FBtr0080326/Pex19-RA
FBsf0000416987	EDGE_OVERLAP	EDGE_MATCH	FBtr0080364/CG6712-RA	FBtr0080364/CG6712-RA
FBsf0000416988	EDGE_OVERLAP	EDGE_MATCH	FBtr0080330/Ced-12-RA	FBtr0080330/Ced-12-RA
FBsf0000416989	EDGE_OVERLAP	EDGE_MATCH	FBtr0080332/Aats-thr-RA	FBtr0080331/Aats-thr-RB, FBtr0080332/Aats-thr-RA, FBtr0346436/Aats-thr-RD
FBsf0000416994	EDGE_OVERLAP	EDGE_MATCH	FBtr0080338/CG31760-RA, FBtr0301019/CG31760-RB	FBtr0301019/CG31760-RB, FBtr0331996/CG31760-RC
FBsf0000416996	EDGE_OVERLAP	EDGE_MATCH	FBtr0080358/CG6583-RA	FBtr0080358/CG6583-RA
FBsf0000416997	EDGE_OVERLAP	EDGE_MATCH	FBtr0080342/CG17218-RA, FBtr0080343/CG17218-RB	FBtr0080342/crok-RA
FBsf0000417001	EDGE_OVERLAP	EDGE_MATCH	FBtr0080345/aret-RA, FBtr0080346/aret-RC, FBtr0300567/aret-RE	FBtr0300567/aret-RE, FBtr0080345/aret-RA, FBtr0331644/aret-RF
FBsf0000417002	EDGE_OVERLAP	EDGE_MATCH	FBtr0080347/aret-RD	FBtr0080347/aret-RD
FBsf0000417007	EDGE_OVERLAP	EDGE_MATCH	FBtr0080388/CG5446-RA	FBtr0333094/CG5446-RC, FBtr0080388/CG5446-RA, FBtr0333093/CG5446-RB
FBsf0000417008	EDGE_OVERLAP	EDGE_MATCH	FBtr0080367/CG6388-RA	FBtr0080367/CG6388-RA
FBsf0000417014	EDGE_OVERLAP	EDGE_MATCH	FBtr0080370/Oatp33Eb-RA	FBtr0080370/Oatp33Eb-RA
FBsf0000417016	EDGE_OVERLAP	EDGE_MATCH	FBtr0299657/bun-RC	FBtr0299657/bun-RC
FBsf0000417018	EDGE_OVERLAP	EDGE_MATCH	FBtr0299656/bun-RB	FBtr0299656/bun-RB
FBsf0000417021	EDGE_OVERLAP	EDGE_MATCH	FBtr0112643/nub-RD	FBtr0112643/nub-RD
FBsf0000417023	EDGE_OVERLAP	EDGE_MATCH	FBtr0080392/pdm2-RB	FBtr0080392/pdm2-RB
FBsf0000417025	EDGE_OVERLAP	EDGE_MATCH	FBtr0080393/pdm2-RA	FBtr0080393/pdm2-RA
FBsf0000417028	EDGE_OVERLAP	EDGE_MATCH	FBtr0300273/CG5780-RB	FBtr0300273/CG5780-RB
FBsf0000417029	EDGE_OVERLAP	EDGE_MATCH	FBtr0080395/PICK1-RA	FBtr0080395/PICK1-RA, FBtr0340543/PICK1-RE
FBsf0000417033	EDGE_OVERLAP	EDGE_MATCH	FBtr0080407/CG5776-RA	FBtr0329925/CG5776-RB, FBtr0080407/CG5776-RA
FBsf0000417036	EDGE_OVERLAP	EDGE_MATCH	FBtr0080405/CG5787-RA	FBtr0080405/CG5787-RA
FBsf0000417039	EDGE_OVERLAP	EDGE_MATCH	FBtr0090013/MRP-RA, FBtr0090014/MRP-RB, FBtr0090015/MRP-RC, FBtr0090016/MRP-RD, FBtr0090017/MRP-RE, FBtr0090018/MRP-RF, FBtr0090019/MRP-RG, FBtr0090020/MRP-RH, FBtr0090021/MRP-RI, FBtr0090022/MRP-RJ, FBtr0090023/MRP-RK, FBtr0090024/MRP-RL, FBtr0090025/MRP-RM, FBtr0090026/MRP-RN, FBtr0090028/MRP-RP, FBtr0090029/MRP-RQ	FBtr0090013/MRP-RA
FBsf0000417040	EDGE_OVERLAP	EDGE_MATCH	FBtr0080419/Vha68-2-RB	FBtr0080418/Vha68-2-RA, FBtr0080419/Vha68-2-RB
FBsf0000417043	EDGE_OVERLAP	EDGE_MATCH	FBtr0080430/CG12404-RA	FBtr0080430/CG12404-RA
FBsf0000417046	EDGE_OVERLAP	EDGE_MATCH	FBtr0080427/A16-RA	FBtr0080427/A16-RA
FBsf0000417051	EDGE_OVERLAP	EDGE_MATCH	FBtr0080491/Sfmbt-RA, FBtr0080492/Sfmbt-RB, FBtr0289981/Sfmbt-RC	FBtr0289981/Sfmbt-RC, FBtr0080491/Sfmbt-RA, FBtr0080492/Sfmbt-RB
FBsf0000417052	EDGE_OVERLAP	EDGE_MATCH	FBtr0080435/CG5439-RA	FBtr0080435/CG5439-RA
FBsf0000417054	EDGE_OVERLAP	EDGE_MATCH	FBtr0080490/CG31849-RA	FBtr0080490/CG31849-RA
FBsf0000417056	EDGE_OVERLAP	EDGE_MATCH	FBtr0080489/CG16974-RA	FBtr0305555/CG16974-RB, FBtr0080489/CG16974-RA
FBsf0000417057	EDGE_OVERLAP	EDGE_MATCH	FBtr0080438/Edem2-RA	FBtr0080438/Edem2-RA, FBtr0333235/Edem2-RB
FBsf0000417058	EDGE_OVERLAP	EDGE_MATCH	FBtr0080488/CG16972-RA	FBtr0080488/CG16972-RA
FBsf0000417059	EDGE_OVERLAP	EDGE_MATCH	FBtr0080439/Pect-RB, FBtr0080440/Pect-RC, FBtr0080441/Pect-RD	FBtr0080441/Pect-RD, FBtr0334752/Pect-RE, FBtr0080440/Pect-RC, FBtr0080439/Pect-RB
FBsf0000417062	EDGE_OVERLAP	EDGE_MATCH	FBtr0080444/CG5705-RA	FBtr0080444/CG5705-RA
FBsf0000417065	EDGE_OVERLAP	EDGE_MATCH	FBtr0080482/CG15480-RA	FBtr0080482/CG15480-RA
FBsf0000417070	EDGE_OVERLAP	EDGE_MATCH	FBtr0089910/CG6043-RD, FBtr0089911/CG6043-RC, FBtr0113040/CG6043-RG, FBtr0114471/CG6043-RH	FBtr0334855/CG44085-RG, FBtr0334853/CG44085-RH, FBtr0334863/CG44085-RP, FBtr0334852/CG44085-RD, FBtr0334851/CG44085-RC, FBtr0334854/CG44085-RF
FBsf0000417074	EDGE_OVERLAP	EDGE_MATCH	FBtr0080460/CG6116-RA	FBtr0080460/Uvrag-RA, FBtr0334865/Uvrag-RB
FBsf0000417077	EDGE_OVERLAP	EDGE_MATCH	FBtr0080462/CG31729-RA	FBtr0080462/CG31729-RA
FBsf0000417078	EDGE_OVERLAP	EDGE_MATCH	FBtr0080473/Nnp-1-RA	FBtr0080473/Nnp-1-RA
FBsf0000417079	EDGE_OVERLAP	EDGE_MATCH	FBtr0080465/CG6523-RA	FBtr0080465/CG6523-RA
FBsf0000417084	EDGE_OVERLAP	EDGE_MATCH	FBtr0080468/CG6565-RA	FBtr0080468/CG6565-RA, FBtr0346420/CG6565-RC
FBsf0000417088	EDGE_OVERLAP	EDGE_MATCH	FBtr0080525/CG9293-RA, FBtr0080526/CG9293-RB	FBtr0080526/CG9293-RB, FBtr0080525/CG9293-RA
FBsf0000417094	EDGE_OVERLAP	EDGE_MATCH	FBtr0080519/CG9267-RA	FBtr0080519/CG9267-RA
FBsf0000417095	EDGE_OVERLAP	EDGE_MATCH	FBtr0080504/CG31846-RA	FBtr0347400/CG42784-RD, FBtr0347401/CG42784-RJ
FBsf0000417097	EDGE_OVERLAP	EDGE_MATCH	FBtr0080513/B4-RA	FBtr0332509/B4-RC, FBtr0080513/B4-RA
FBsf0000417098	EDGE_OVERLAP	EDGE_MATCH	FBtr0080509/kuz-RA, FBtr0080510/kuz-RB, FBtr0100660/kuz-RC, FBtr0112886/kuz-RD, FBtr0301412/kuz-RF	FBtr0342903/kuz-RG, FBtr0080509/kuz-RA, FBtr0100660/kuz-RC, FBtr0301412/kuz-RF, FBtr0080510/kuz-RB
FBsf0000417102	EDGE_OVERLAP	EDGE_MATCH	FBtr0080527/CG18507-RA, FBtr0080528/CG18507-RB	FBtr0331332/CG18507-RC, FBtr0331333/CG18507-RD, FBtr0331334/CG18507-RE, FBtr0080528/CG18507-RB, FBtr0080527/CG18507-RA
FBsf0000417103	EDGE_OVERLAP	EDGE_MATCH	FBtr0080580/CG31814-RA	FBtr0080580/CG31814-RA, FBtr0343665/CG31814-RB
FBsf0000417104	EDGE_OVERLAP	EDGE_MATCH	FBtr0080531/CG31813-RA	FBtr0343656/CG31813-RB, FBtr0080531/CG31813-RA
FBsf0000417107	EDGE_OVERLAP	EDGE_MATCH	FBtr0080576/CG9008-RA, FBtr0080577/CG9008-RB	FBtr0346632/CG9008-RE, FBtr0343663/CG9008-RD, FBtr0080576/CG9008-RA
FBsf0000417108	EDGE_OVERLAP	EDGE_MATCH	FBtr0080534/p38b-RA	FBtr0080534/p38b-RA
FBsf0000417109	EDGE_OVERLAP	EDGE_MATCH	FBtr0080574/CG16890-RB, FBtr0080575/CG16890-RA	FBtr0329825/CG16890-RC, FBtr0080575/CG16890-RA
FBsf0000417110	EDGE_OVERLAP	EDGE_MATCH	FBtr0080535/CG31731-RA, FBtr0110941/CG31731-RB, FBtr0300996/CG31731-RC	FBtr0110941/CG31731-RB, FBtr0300996/CG31731-RC
FBsf0000417113	EDGE_OVERLAP	EDGE_MATCH	FBtr0080536/CG16863-RA, FBtr0110942/CG16863-RB	FBtr0080536/CG16863-RA, FBtr0110942/CG16863-RB
FBsf0000417114	EDGE_OVERLAP	EDGE_MATCH	FBtr0080537/sec71-RA, FBtr0080538/sec71-RB	FBtr0080537/Sec71-RA
FBsf0000417115	EDGE_OVERLAP	EDGE_MATCH	FBtr0080539/CAH1-RA	FBtr0080539/CAH1-RA
FBsf0000417117	EDGE_OVERLAP	EDGE_MATCH	FBtr0080540/CG16865-RA	FBtr0331626/CG16865-RB, FBtr0080540/CG16865-RA
FBsf0000417118	EDGE_OVERLAP	EDGE_MATCH	FBtr0080541/Sos-RA	FBtr0080541/Sos-RA
FBsf0000417122	EDGE_OVERLAP	EDGE_MATCH	FBtr0080569/Sop2-RB, FBtr0080570/Sop2-RA	FBtr0080569/Arpc1-RB, FBtr0080570/Arpc1-RA
FBsf0000417125	EDGE_OVERLAP	EDGE_MATCH	FBtr0080544/RpII33-RA	FBtr0080544/RpII33-RA
FBsf0000417126	EDGE_OVERLAP	EDGE_MATCH	FBtr0080566/mRpS23-RA	FBtr0080566/mRpS23-RA
FBsf0000417127	EDGE_OVERLAP	EDGE_MATCH	FBtr0080546/cenG1A-RB	FBtr0080546/CenG1A-RB
FBsf0000417131	EDGE_OVERLAP	EDGE_MATCH	FBtr0080549/CG7916-RA	FBtr0080549/CG7916-RA
FBsf0000417133	EDGE_OVERLAP	EDGE_MATCH	FBtr0080547/cenG1A-RA	FBtr0080547/CenG1A-RA
FBsf0000417136	EDGE_OVERLAP	EDGE_MATCH	FBtr0080548/cenG1A-RC	FBtr0080548/CenG1A-RC
FBsf0000417139	EDGE_OVERLAP	EDGE_MATCH	FBtr0080561/Smg5-RA	FBtr0080561/Smg5-RA
FBsf0000417141	EDGE_OVERLAP	EDGE_MATCH	FBtr0080553/Ance-RB	FBtr0080553/Ance-RB
FBsf0000417142	EDGE_OVERLAP	EDGE_MATCH	FBtr0080560/CG16886-RA	FBtr0302990/CG16886-RB, FBtr0080560/CG16886-RA
FBsf0000417143	EDGE_OVERLAP	EDGE_MATCH	FBtr0080558/CG16885-RA, FBtr0080559/CG16885-RB	FBtr0080558/CG16885-RA
FBsf0000417146	EDGE_OVERLAP	EDGE_MATCH	FBtr0080557/CG16884-RA	FBtr0080557/CG16884-RA
FBsf0000417147	EDGE_OVERLAP	EDGE_MATCH	FBtr0080585/nimB1-RA	FBtr0310074/NimB1-RB, FBtr0080585/NimB1-RA
FBsf0000417149	EDGE_OVERLAP	EDGE_MATCH	FBtr0080617/nimB4-RA	FBtr0080617/NimB4-RA
FBsf0000417151	EDGE_OVERLAP	EDGE_MATCH	FBtr0080587/Cyp28a5-RA	FBtr0080587/Cyp28a5-RA
FBsf0000417152	EDGE_OVERLAP	EDGE_MATCH	FBtr0080590/bgm-RA	FBtr0080590/bgm-RA
FBsf0000417154	EDGE_OVERLAP	EDGE_MATCH	FBtr0080591/CG4500-RA	FBtr0080591/CG4500-RA
FBsf0000417155	EDGE_OVERLAP	EDGE_MATCH	FBtr0080594/nAcRalpha-34E-RB, FBtr0300594/nAcRalpha-34E-RD, FBtr0301836/nAcRalpha-34E-RF	FBtr0309867/nAChRalpha5-RH, FBtr0300594/nAChRalpha5-RD, FBtr0080594/nAChRalpha5-RB
FBsf0000417156	EDGE_OVERLAP	EDGE_MATCH	FBtr0080592/nimC4-RA	FBtr0080592/NimC4-RA
FBsf0000417157	EDGE_OVERLAP	EDGE_MATCH	FBtr0080599/CG32972-RB, FBtr0080600/CG32972-RA	FBtr0306927/CG43333-RA
FBsf0000417158	EDGE_OVERLAP	EDGE_MATCH	FBtr0089288/smi35A-RA, FBtr0089289/smi35A-RB, FBtr0089290/smi35A-RC, FBtr0100447/smi35A-RD, FBtr0100448/smi35A-RE	FBtr0089290/Dyrk2-RC, FBtr0089289/Dyrk2-RB
FBsf0000417161	EDGE_OVERLAP	EDGE_MATCH	FBtr0080624/CG33090-RB	FBtr0343675/CG33090-RE, FBtr0343674/CG33090-RD, FBtr0080624/CG33090-RB
FBsf0000417164	EDGE_OVERLAP	EDGE_MATCH	FBtr0080640/CG7532-RA	FBtr0343680/l(2)34Fc-RB, FBtr0080640/l(2)34Fc-RA
FBsf0000417165	EDGE_OVERLAP	EDGE_MATCH	FBtr0080639/CG7516-RA	FBtr0080639/l(2)34Fd-RA
FBsf0000417166	EDGE_OVERLAP	EDGE_MATCH	FBtr0080626/Rab14-RA	FBtr0080626/Rab14-RA
FBsf0000417169	EDGE_OVERLAP	EDGE_MATCH	FBtr0080638/ppk-RA	FBtr0080638/ppk-RA
FBsf0000417172	EDGE_OVERLAP	EDGE_MATCH	FBtr0080637/elB-RC	FBtr0342915/elB-RD, FBtr0080637/elB-RC
FBsf0000417173	EDGE_OVERLAP	EDGE_MATCH	FBtr0080643/noc-RA	FBtr0342913/noc-RB, FBtr0080643/noc-RA
FBsf0000417174	EDGE_OVERLAP	EDGE_MATCH	FBtr0006151/Adhr-RA, FBtr0100589/Adh-RC, FBtr0100591/Adh-RF, FBtr0100594/Adh-RI	FBtr0100594/Adh-RI, FBtr0100591/Adh-RF, FBtr0100589/Adh-RC, FBtr0006151/Adhr-RA
FBsf0000417175	EDGE_OVERLAP	EDGE_MATCH	FBtr0100187/Adhr-RB, FBtr0100590/Adh-RE, FBtr0100593/Adh-RH	FBtr0100187/Adhr-RB, FBtr0100593/Adh-RH, FBtr0100590/Adh-RE
FBsf0000417178	EDGE_OVERLAP	EDGE_MATCH	FBtr0114465/osp-RC, FBtr0301494/osp-RD, FBtr0301495/osp-RE, FBtr0301496/osp-RF	FBtr0301496/osp-RF, FBtr0114465/osp-RC, FBtr0301494/osp-RD, FBtr0301495/osp-RE
FBsf0000417181	EDGE_OVERLAP	EDGE_MATCH	FBtr0080691/CG31775-RA, FBtr0301739/CG31775-RB	FBtr0080691/CG31775-RA, FBtr0301739/CG31775-RB
FBsf0000417182	EDGE_OVERLAP	EDGE_MATCH	FBtr0112357/CG34166-RA, FBtr0301737/CG34166-RB	FBtr0343708/CG34166-RC, FBtr0112357/CG34166-RA, FBtr0301737/CG34166-RB
FBsf0000417183	EDGE_OVERLAP	EDGE_MATCH	FBtr0080686/CG15279-RA	FBtr0080686/CG15279-RA
FBsf0000417189	EDGE_OVERLAP	EDGE_MATCH	FBtr0080676/mol-RA, FBtr0080677/mol-RB, FBtr0111014/mol-RC, FBtr0111015/mol-RD, FBtr0111016/mol-RE	FBtr0332520/mol-RF, FBtr0332521/mol-RG, FBtr0080676/mol-RA, FBtr0111014/mol-RC, FBtr0111015/mol-RD
FBsf0000417191	EDGE_OVERLAP	EDGE_MATCH	FBtr0080728/CG4140-RA	FBtr0080728/l(2)35Be-RA
FBsf0000417192	EDGE_OVERLAP	EDGE_MATCH	FBtr0080695/NC2beta-RA	FBtr0080695/NC2beta-RA
FBsf0000417193	EDGE_OVERLAP	EDGE_MATCH	FBtr0080696/l(2)35Bd-RA	FBtr0080696/l(2)35Bd-RA
FBsf0000417195	EDGE_OVERLAP	EDGE_MATCH	FBtr0080725/l(2)35Bg-RA	FBtr0080725/CIAPIN1-RA
FBsf0000417196	EDGE_OVERLAP	EDGE_MATCH	FBtr0080700/Su(H)-RA	FBtr0080700/Su(H)-RA, FBtr0346621/Su(H)-RC
FBsf0000417197	EDGE_OVERLAP	EDGE_MATCH	FBtr0080723/ck-RA, FBtr0080724/ck-RB	FBtr0343687/ck-RD, FBtr0080723/ck-RA, FBtr0080724/ck-RB, FBtr0343686/ck-RC
FBsf0000417198	EDGE_OVERLAP	EDGE_MATCH	FBtr0080722/TfIIS-RA	FBtr0332475/TfIIS-RB, FBtr0080722/TfIIS-RA
FBsf0000417201	EDGE_OVERLAP	EDGE_MATCH	FBtr0080720/vig-RA, FBtr0080721/vig-RB	FBtr0080721/vig-RB, FBtr0080719/vig-RC, FBtr0080720/vig-RA
FBsf0000417204	EDGE_OVERLAP	EDGE_MATCH	FBtr0080705/stc-RB, FBtr0080706/stc-RA	FBtr0080705/stc-RB, FBtr0332473/stc-RC, FBtr0080706/stc-RA, FBtr0332474/stc-RD
FBsf0000417206	EDGE_OVERLAP	EDGE_MATCH	FBtr0080707/CG15267-RA	FBtr0336860/dao-RC, FBtr0080707/dao-RA, FBtr0336859/dao-RB
FBsf0000417209	EDGE_OVERLAP	EDGE_MATCH	FBtr0080709/yuri-RB, FBtr0080711/yuri-RC, FBtr0080712/yuri-RD	FBtr0345066/yuri-RQ, FBtr0080711/yuri-RC, FBtr0080712/yuri-RD
FBsf0000417212	EDGE_OVERLAP	EDGE_MATCH	FBtr0302156/Cul-3-RD, FBtr0302157/Cul-3-RC	FBtr0302156/Cul3-RD, FBtr0302157/Cul3-RC
FBsf0000417214	EDGE_OVERLAP	EDGE_MATCH	FBtr0080746/UK114-RA	FBtr0332376/UK114-RB, FBtr0080746/UK114-RA
FBsf0000417221	EDGE_OVERLAP	EDGE_MATCH	FBtr0080783/CG15254-RA	FBtr0343718/CG15254-RB, FBtr0080783/CG15254-RA
FBsf0000417222	EDGE_OVERLAP	EDGE_MATCH	FBtr0080755/CG18480-RA	FBtr0343717/CG18480-RC, FBtr0080755/CG18480-RA
FBsf0000417223	EDGE_OVERLAP	EDGE_MATCH	FBtr0080777/CycE-RB	FBtr0080777/CycE-RB
FBsf0000417225	EDGE_OVERLAP	EDGE_MATCH	FBtr0080775/CycE-RC, FBtr0080776/CycE-RD	FBtr0080776/CycE-RD, FBtr0305561/CycE-RF, FBtr0080775/CycE-RC
FBsf0000417227	EDGE_OVERLAP	EDGE_MATCH	FBtr0080771/l(2)35Di-RA, FBtr0080772/l(2)35Di-RB	FBtr0343722/ND-B17-RC, FBtr0080771/ND-B17-RA
FBsf0000417231	EDGE_OVERLAP	EDGE_MATCH	FBtr0080765/Gli-RA, FBtr0080766/Gli-RB, FBtr0080767/Gli-RC, FBtr0080768/Gli-RD	FBtr0080767/Gli-RC, FBtr0343721/Gli-RF, FBtr0080765/Gli-RA, FBtr0080768/Gli-RD
FBsf0000417232	EDGE_OVERLAP	EDGE_MATCH	FBtr0080761/CG3793-RA	FBtr0305560/CG3793-RB, FBtr0080761/CG3793-RA
FBsf0000417233	EDGE_OVERLAP	EDGE_MATCH	FBtr0080764/wek-RA	FBtr0331282/wek-RB, FBtr0080764/wek-RA
FBsf0000417237	EDGE_OVERLAP	EDGE_MATCH	FBtr0080810/CG31823-RA	FBtr0080810/CG31823-RA
FBsf0000417238	EDGE_OVERLAP	EDGE_MATCH	FBtr0080808/beat-Ib-RA, FBtr0300615/beat-Ib-RB	FBtr0300615/beat-Ib-RB, FBtr0080808/beat-Ib-RA
FBsf0000417241	EDGE_OVERLAP	EDGE_MATCH	FBtr0080804/BicC-RB	FBtr0080804/BicC-RB
FBsf0000417242	EDGE_OVERLAP	EDGE_MATCH	FBtr0080806/beat-Ia-RA	FBtr0343728/beat-Ia-RB, FBtr0080806/beat-Ia-RA
FBsf0000417245	EDGE_OVERLAP	EDGE_MATCH	FBtr0080857/PRL-1-RA	FBtr0332357/PRL-1-RC, FBtr0080857/PRL-1-RA
FBsf0000417248	EDGE_OVERLAP	EDGE_MATCH	FBtr0080856/PRL-1-RB	FBtr0080856/PRL-1-RB
FBsf0000417252	EDGE_OVERLAP	EDGE_MATCH	FBtr0080854/crp-RA	FBtr0343814/crp-RB, FBtr0080854/crp-RA
FBsf0000417253	EDGE_OVERLAP	EDGE_MATCH	FBtr0080826/pkaap-RA	FBtr0080826/pkaap-RA
FBsf0000417258	EDGE_OVERLAP	EDGE_MATCH	FBtr0080851/CG5869-RA	FBtr0080851/CG5869-RA
FBsf0000417260	EDGE_OVERLAP	EDGE_MATCH	FBtr0080850/CG5861-RA	FBtr0080850/CG5861-RA
FBsf0000417261	EDGE_OVERLAP	EDGE_MATCH	FBtr0080831/Syx5-RB, FBtr0080832/Syx5-RA	FBtr0080831/Syx5-RB, FBtr0080832/Syx5-RA
FBsf0000417262	EDGE_OVERLAP	EDGE_MATCH	FBtr0080849/cni-RB	FBtr0337082/cni-RC, FBtr0080849/cni-RB, FBtr0080848/cni-RA
FBsf0000417266	EDGE_OVERLAP	EDGE_MATCH	FBtr0080834/CG4278-RA	FBtr0080834/CG4278-RA
FBsf0000417267	EDGE_OVERLAP	EDGE_MATCH	FBtr0080843/mRpL4-RA	FBtr0080843/mRpL4-RA
FBsf0000417268	EDGE_OVERLAP	EDGE_MATCH	FBtr0080835/CG4440-RA	FBtr0080835/CG4440-RA, FBtr0337080/CG4440-RB
FBsf0000417269	EDGE_OVERLAP	EDGE_MATCH	FBtr0080838/chif-RA, FBtr0080839/chif-RB	FBtr0080838/chif-RA, FBtr0273183/CG42231-RA, FBtr0080839/chif-RB
FBsf0000417270	EDGE_OVERLAP	EDGE_MATCH	FBtr0080836/CG4455-RA	FBtr0080836/CG4455-RA
FBsf0000417274	EDGE_OVERLAP	EDGE_MATCH	FBtr0080860/Idgf1-RA	FBtr0080860/Idgf1-RA
FBsf0000417275	EDGE_OVERLAP	EDGE_MATCH	FBtr0080861/Idgf2-RA	FBtr0080861/Idgf2-RA, FBtr0305984/Idgf2-RB
FBsf0000417276	EDGE_OVERLAP	EDGE_MATCH	FBtr0080880/CG5888-RA	FBtr0080880/CG5888-RA
FBsf0000417278	EDGE_OVERLAP	EDGE_MATCH	FBtr0080863/Idgf3-RB, FBtr0080864/Idgf3-RA	FBtr0080864/Idgf3-RA, FBtr0342945/Idgf3-RD, FBtr0080863/Idgf3-RB
FBsf0000417280	EDGE_OVERLAP	EDGE_MATCH	FBtr0080866/Tpr2-RA	FBtr0333487/Tpr2-RD, FBtr0333488/Tpr2-RE, FBtr0080866/Tpr2-RA
FBsf0000417286	EDGE_OVERLAP	EDGE_MATCH	FBtr0300004/CG42389-RF	FBtr0335497/CG42389-RH
FBsf0000417289	EDGE_OVERLAP	EDGE_MATCH	FBtr0300005/CG42389-RG	FBtr0300005/CG42389-RG
FBsf0000417290	EDGE_OVERLAP	EDGE_MATCH	FBtr0080883/her-RA	FBtr0080883/her-RA, FBtr0335138/her-RB
FBsf0000417292	EDGE_OVERLAP	EDGE_MATCH	FBtr0080887/squ-RA	FBtr0335140/squ-RC, FBtr0080887/squ-RA, FBtr0339514/grp-RF, FBtr0080884/grp-RB, FBtr0080885/grp-RC
FBsf0000417299	EDGE_OVERLAP	EDGE_MATCH	FBtr0080943/CR31808-RA	FBtr0303445/CG31808-RC
FBsf0000417303	EDGE_OVERLAP	EDGE_MATCH	FBtr0080940/VhaSFD-RA, FBtr0080941/VhaSFD-RB, FBtr0080942/VhaSFD-RD	FBtr0335143/VhaSFD-RE, FBtr0080942/VhaSFD-RD, FBtr0080941/VhaSFD-RB, FBtr0080940/VhaSFD-RA
FBsf0000417305	EDGE_OVERLAP	EDGE_MATCH	FBtr0290062/CG31812-RB	FBtr0290062/CG31812-RB
FBsf0000417306	EDGE_OVERLAP	EDGE_MATCH	FBtr0080936/CG17331-RA	FBtr0335142/Prosbeta4-RB, FBtr0080936/Prosbeta4-RA
FBsf0000417307	EDGE_OVERLAP	EDGE_MATCH	FBtr0080891/CG17904-RA	FBtr0080891/CG17904-RA
FBsf0000417308	EDGE_OVERLAP	EDGE_MATCH	FBtr0080935/glu-RA	FBtr0080935/glu-RA
FBsf0000417309	EDGE_OVERLAP	EDGE_MATCH	FBtr0080892/ChLD3-RA	FBtr0080892/ChLD3-RA
FBsf0000417310	EDGE_OVERLAP	EDGE_MATCH	FBtr0080934/LSm7-RA	FBtr0343770/LSm7-RC, FBtr0080934/LSm7-RA, FBtr0308804/LSm7-RB
FBsf0000417315	EDGE_OVERLAP	EDGE_MATCH	FBtr0080895/Mhc-RG, FBtr0080896/Mhc-RA, FBtr0080897/Mhc-RB, FBtr0080898/Mhc-RC, FBtr0080899/Mhc-RE, FBtr0080900/Mhc-RD, FBtr0080901/Mhc-RF, FBtr0080902/Mhc-RH, FBtr0080903/Mhc-RI, FBtr0080904/Mhc-RJ, FBtr0080905/Mhc-RL, FBtr0080906/Mhc-RK, FBtr0080907/Mhc-RM, FBtr0301827/Mhc-RN, FBtr0301829/Mhc-RP	FBtr0080898/Mhc-RC, FBtr0080900/Mhc-RD, FBtr0301829/Mhc-RP, FBtr0080907/Mhc-RM, FBtr0080896/Mhc-RA, FBtr0301827/Mhc-RN, FBtr0080895/Mhc-RG, FBtr0080905/Mhc-RL, FBtr0080903/Mhc-RI, FBtr0080897/Mhc-RB, FBtr0080901/Mhc-RF, FBtr0080902/Mhc-RH, FBtr0080899/Mhc-RE, FBtr0307493/Mhc-RR
FBsf0000417320	EDGE_OVERLAP	EDGE_MATCH	FBtr0080932/Cyt-b5-r-RA	FBtr0331931/Cyt-b5-r-RB, FBtr0080932/Cyt-b5-r-RA
FBsf0000417322	EDGE_OVERLAP	EDGE_MATCH	FBtr0080911/Ugt36Bc-RA, FBtr0080912/Ugt36Bc-RB	FBtr0080912/Ugt36Bc-RB, FBtr0080911/Ugt36Bc-RA
FBsf0000417324	EDGE_OVERLAP	EDGE_MATCH	FBtr0080914/CG13272-RA	FBtr0080914/CG13272-RA
FBsf0000417326	EDGE_OVERLAP	EDGE_MATCH	FBtr0080915/mdy-RA, FBtr0080916/mdy-RB, FBtr0080917/mdy-RC	FBtr0080915/mdy-RA, FBtr0080916/mdy-RB, FBtr0080917/mdy-RC
FBsf0000417330	EDGE_OVERLAP	EDGE_MATCH	FBtr0080930/Cas-RA	FBtr0080930/Cas-RA
FBsf0000417333	EDGE_OVERLAP	EDGE_MATCH	FBtr0080920/pncr003:2L-RA	FBtr0344545/SclA-RC, FBtr0344543/SclA-RA, FBtr0344540/SclB-RB
FBsf0000417334	EDGE_OVERLAP	EDGE_MATCH	FBtr0080921/pncr003:2L-RB	FBtr0344542/SclB-RD, FBtr0344539/SclB-RA
FBsf0000417335	EDGE_OVERLAP	EDGE_MATCH	FBtr0080927/CG13284-RB	FBtr0332334/CG13284-RD, FBtr0080927/CG13284-RB
FBsf0000417337	EDGE_OVERLAP	EDGE_MATCH	FBtr0080925/CG31810-RA	FBtr0080925/CG31810-RA
FBsf0000417342	EDGE_OVERLAP	EDGE_MATCH	FBtr0080959/CG6115-RA	FBtr0345447/CG6115-RB, FBtr0080959/CG6115-RA
FBsf0000417343	EDGE_OVERLAP	EDGE_MATCH	FBtr0080957/CG12288-RA	FBtr0080957/CG12288-RA
FBsf0000417347	EDGE_OVERLAP	EDGE_MATCH	FBtr0080971/beat-IIIc-RA, FBtr0080972/beat-IIIc-RB	FBtr0080972/beat-IIIc-RB, FBtr0080971/beat-IIIc-RA
FBsf0000417350	EDGE_OVERLAP	EDGE_MATCH	FBtr0080975/CLIP-190-RB	FBtr0301442/CLIP-190-RO, FBtr0080975/CLIP-190-RB
FBsf0000417355	EDGE_OVERLAP	EDGE_MATCH	FBtr0080979/CG15141-RA	FBtr0080979/CG15141-RA
FBsf0000417357	EDGE_OVERLAP	EDGE_MATCH	FBtr0081009/Dif-RB	FBtr0081009/Dif-RB, FBtr0081008/Dif-RA, FBtr0301577/Dif-RC
FBsf0000417359	EDGE_OVERLAP	EDGE_MATCH	FBtr0081005/dl-RA, FBtr0081006/dl-RB, FBtr0081007/dl-RC	FBtr0081006/dl-RB, FBtr0081005/dl-RA, FBtr0081007/dl-RC
FBsf0000417364	EDGE_OVERLAP	EDGE_MATCH	FBtr0081001/Aac11-RA	FBtr0081001/Aac11-RA
FBsf0000417365	EDGE_OVERLAP	EDGE_MATCH	FBtr0081000/fws-RA	FBtr0305685/fws-RD, FBtr0080999/fws-RC, FBtr0081000/fws-RA
FBsf0000417366	EDGE_OVERLAP	EDGE_MATCH	FBtr0080983/CG5110-RA	FBtr0080983/CG5110-RA, FBtr0306162/CG5110-RB
FBsf0000417367	EDGE_OVERLAP	EDGE_MATCH	FBtr0080998/CG6453-RA	FBtr0080998/CG6453-RA, FBtr0305684/CG6453-RB
FBsf0000417368	EDGE_OVERLAP	EDGE_MATCH	FBtr0080984/CG5131-RA	FBtr0080984/CG5131-RA
FBsf0000417370	EDGE_OVERLAP	EDGE_MATCH	FBtr0080997/qua-RB	FBtr0306165/qua-RC, FBtr0080997/qua-RB
FBsf0000417371	EDGE_OVERLAP	EDGE_MATCH	FBtr0080996/qua-RA	FBtr0080996/qua-RA
FBsf0000417373	EDGE_OVERLAP	EDGE_MATCH	FBtr0080986/Oli-RA	FBtr0303252/Oli-RB, FBtr0080986/Oli-RA
FBsf0000417375	EDGE_OVERLAP	EDGE_MATCH	FBtr0080989/CG6870-RA	FBtr0340254/CG6870-RB, FBtr0080989/CG6870-RA
FBsf0000417376	EDGE_OVERLAP	EDGE_MATCH	FBtr0290267/CG5674-RD	FBtr0081021/CG5674-RA, FBtr0340182/CG5674-RE, FBtr0290267/CG5674-RD, FBtr0081022/CG5674-RB
FBsf0000417377	EDGE_OVERLAP	EDGE_MATCH	FBtr0081029/rdo-RA	FBtr0340228/rdo-RB, FBtr0081029/rdo-RA
FBsf0000417379	EDGE_OVERLAP	EDGE_MATCH	FBtr0081031/ninaD-RA, FBtr0302454/ninaD-RB	FBtr0081031/ninaD-RA, FBtr0302454/ninaD-RB
FBsf0000417383	EDGE_OVERLAP	EDGE_MATCH	FBtr0081040/Socs36E-RA, FBtr0081041/Socs36E-RB	FBtr0081040/Socs36E-RA, FBtr0329927/Socs36E-RC, FBtr0329928/Socs36E-RD
FBsf0000417384	EDGE_OVERLAP	EDGE_MATCH	FBtr0081062/CG7200-RA	FBtr0081062/CG7200-RA
FBsf0000417385	EDGE_OVERLAP	EDGE_MATCH	FBtr0081061/CG7180-RA	FBtr0343821/Ptp36E-RB, FBtr0081061/Ptp36E-RA
FBsf0000417386	EDGE_OVERLAP	EDGE_MATCH	FBtr0301391/Fas3-RE	FBtr0081051/Fas3-RA, FBtr0340580/Fas3-RF, FBtr0344782/Fas3-RG, FBtr0112805/Fas3-RD, FBtr0301391/Fas3-RE, FBtr0081052/Fas3-RB, FBtr0112804/Fas3-RC
FBsf0000417387	EDGE_OVERLAP	EDGE_MATCH	FBtr0081091/RpS26-RC	FBtr0346591/RpS26-RE, FBtr0331455/RpS26-RD, FBtr0081091/RpS26-RC, FBtr0081089/RpS26-RA
FBsf0000417391	EDGE_OVERLAP	EDGE_MATCH	FBtr0081085/CG10283-RA, FBtr0081086/CG10283-RB, FBtr0300675/CG10283-RC, FBtr0300676/CG10283-RD	FBtr0300676/CG10283-RD, FBtr0300675/CG10283-RC
FBsf0000417392	EDGE_OVERLAP	EDGE_MATCH	FBtr0300674/CG10176-RB	FBtr0300674/CG10176-RB, FBtr0332321/CG10176-RC
FBsf0000417396	EDGE_OVERLAP	EDGE_MATCH	FBtr0300341/kon-RB	FBtr0300341/kon-RB, FBtr0332322/kon-RC
FBsf0000417398	EDGE_OVERLAP	EDGE_MATCH	FBtr0081069/CG10211-RA	FBtr0081069/CG10211-RA, FBtr0343824/CG10211-RB
FBsf0000417401	EDGE_OVERLAP	EDGE_MATCH	FBtr0081070/CG15160-RA	FBtr0343826/CG15160-RC, FBtr0081070/CG15160-RA, FBtr0343825/CG15160-RB
FBsf0000417402	EDGE_OVERLAP	EDGE_MATCH	FBtr0081080/CG10413-RA	FBtr0081080/CG10413-RA
FBsf0000417403	EDGE_OVERLAP	EDGE_MATCH	FBtr0081072/CG10333-RA	FBtr0081072/CG10333-RA
FBsf0000417404	EDGE_OVERLAP	EDGE_MATCH	FBtr0081079/CG10414-RA	FBtr0081079/Atac2-RA
FBsf0000417405	EDGE_OVERLAP	EDGE_MATCH	FBtr0081078/CG15161-RA	FBtr0081078/CG15161-RA
FBsf0000417406	EDGE_OVERLAP	EDGE_MATCH	FBtr0081073/MESR3-RA	FBtr0343808/MESR3-RD, FBtr0329972/MESR3-RC, FBtr0329971/MESR3-RB, FBtr0081073/MESR3-RA
FBsf0000417408	EDGE_OVERLAP	EDGE_MATCH	FBtr0081077/Cyp310a1-RA	FBtr0081077/Cyp310a1-RA
FBsf0000417409	EDGE_OVERLAP	EDGE_MATCH	FBtr0081076/CG31790-RA	FBtr0306921/CG43338-RA
FBsf0000417412	EDGE_OVERLAP	EDGE_MATCH	FBtr0081093/CG31751-RB	FBtr0081093/CG31751-RB
FBsf0000417414	EDGE_OVERLAP	EDGE_MATCH	FBtr0081130/msl-1-RA	FBtr0081130/msl-1-RA, FBtr0343118/msl-1-RB
FBsf0000417415	EDGE_OVERLAP	EDGE_MATCH	FBtr0081095/CG10336-RA	FBtr0081095/CG10336-RA
FBsf0000417416	EDGE_OVERLAP	EDGE_MATCH	FBtr0089628/CG10383-RA	FBtr0089628/CG10383-RA
FBsf0000417417	EDGE_OVERLAP	EDGE_MATCH	FBtr0081096/CG10338-RA	FBtr0081096/CG10338-RA
FBsf0000417418	EDGE_OVERLAP	EDGE_MATCH	FBtr0081097/CG10341-RA	FBtr0081097/CG10341-RA, FBtr0343109/CG10341-RC
FBsf0000417421	EDGE_OVERLAP	EDGE_MATCH	FBtr0081127/CG10373-RA	FBtr0343116/Jwa-RB
FBsf0000417423	EDGE_OVERLAP	EDGE_MATCH	FBtr0081099/Grip71-RA	FBtr0081099/Grip71-RA
FBsf0000417425	EDGE_OVERLAP	EDGE_MATCH	FBtr0081102/CG17325-RA, FBtr0299685/CG17325-RB, FBtr0299686/CG42305-RA, FBtr0299687/CG42305-RB	FBtr0081102/CG17325-RA, FBtr0299686/CG42305-RA, FBtr0299687/CG42305-RB, FBtr0299685/CG17325-RB
FBsf0000417426	EDGE_OVERLAP	EDGE_MATCH	FBtr0081104/CG17323-RA	FBtr0343833/CG17323-RE, FBtr0308575/CG17323-RD, FBtr0308574/CG17323-RC, FBtr0081104/CG17323-RA
FBsf0000417428	EDGE_OVERLAP	EDGE_MATCH	FBtr0081105/CG17322-RA, FBtr0081106/CG17322-RB, FBtr0081107/CG17322-RC, FBtr0081108/CG17322-RD	FBtr0081107/CG17322-RC, FBtr0081108/CG17322-RD, FBtr0081105/CG17322-RA, FBtr0081106/CG17322-RB
FBsf0000417431	EDGE_OVERLAP	EDGE_MATCH	FBtr0081121/CG17597-RA	FBtr0344795/CG17597-RB
FBsf0000417433	EDGE_OVERLAP	EDGE_MATCH	FBtr0081120/CG10600-RA, FBtr0273228/CG10600-RB	FBtr0331194/CG10600-RC, FBtr0081120/CG10600-RA, FBtr0273228/CG10600-RB
FBsf0000417437	EDGE_OVERLAP	EDGE_MATCH	FBtr0089315/CG10602-RC, FBtr0089316/CG10602-RB	FBtr0089314/CG10602-RD, FBtr0089315/CG10602-RC
FBsf0000417439	EDGE_OVERLAP	EDGE_MATCH	FBtr0089317/CG10602-RA, FBtr0089318/mRpL13-RA	FBtr0347402/CG10602-RF, FBtr0089318/mRpL13-RA
FBsf0000417440	EDGE_OVERLAP	EDGE_MATCH	FBtr0081111/tup-RA, FBtr0081112/tup-RB	FBtr0081112/tup-RB, FBtr0081111/tup-RA, FBtr0342921/tup-RC
FBsf0000417442	EDGE_OVERLAP	EDGE_MATCH	FBtr0081132/CG10428-RA	FBtr0081132/CG10428-RA
FBsf0000417445	EDGE_OVERLAP	EDGE_MATCH	FBtr0081191/CG10621-RA	FBtr0342926/CG10621-RB, FBtr0081191/CG10621-RA, FBtr0342927/CG10621-RC
FBsf0000417450	EDGE_OVERLAP	EDGE_MATCH	FBtr0081133/Tango6-RA	FBtr0081133/Tango6-RA
FBsf0000417453	EDGE_OVERLAP	EDGE_MATCH	FBtr0081185/CG10641-RA	FBtr0340322/Swip-1-RB, FBtr0081185/Swip-1-RA
FBsf0000417454	EDGE_OVERLAP	EDGE_MATCH	FBtr0081135/CG15168-RA	FBtr0081135/CG15168-RA
FBsf0000417456	EDGE_OVERLAP	EDGE_MATCH	FBtr0081183/CG10650-RA	FBtr0340320/CG10650-RB, FBtr0081183/CG10650-RA
FBsf0000417457	EDGE_OVERLAP	EDGE_MATCH	FBtr0081138/CG31793-RA	FBtr0340318/CG31793-RC, FBtr0081138/CG31793-RA
FBsf0000417458	EDGE_OVERLAP	EDGE_MATCH	FBtr0081181/RpL30-RB, FBtr0081182/RpL30-RA	FBtr0340319/RpL30-RE, FBtr0081181/RpL30-RB
FBsf0000417459	EDGE_OVERLAP	EDGE_MATCH	FBtr0081141/Side-RA	FBtr0081141/Side-RA
FBsf0000417460	EDGE_OVERLAP	EDGE_MATCH	FBtr0081180/hk-RA	FBtr0081180/hk-RA
FBsf0000417463	EDGE_OVERLAP	EDGE_MATCH	FBtr0081178/CG15173-RA	FBtr0081178/Ttc19-RA
FBsf0000417464	EDGE_OVERLAP	EDGE_MATCH	FBtr0081144/hkl-RB, FBtr0081145/hkl-RA	FBtr0336842/Acn-RC, FBtr0081145/Acn-RA, FBtr0081144/Acn-RB
FBsf0000417465	EDGE_OVERLAP	EDGE_MATCH	FBtr0081146/CG10470-RA	FBtr0081146/CG10470-RA
FBsf0000417466	EDGE_OVERLAP	EDGE_MATCH	FBtr0081177/l(2)37Bb-RA	FBtr0081177/l(2)37Bb-RA
FBsf0000417468	EDGE_OVERLAP	EDGE_MATCH	FBtr0081148/CG10492-RA, FBtr0113043/CG10492-RB	FBtr0113043/CG10492-RB, FBtr0081148/CG10492-RA
FBsf0000417469	EDGE_OVERLAP	EDGE_MATCH	FBtr0081150/CG10495-RA	FBtr0081150/CG10495-RA
FBsf0000417470	EDGE_OVERLAP	EDGE_MATCH	FBtr0081151/CG17343-RA	FBtr0081151/CG17343-RA
FBsf0000417475	EDGE_OVERLAP	EDGE_MATCH	FBtr0081174/CG10702-RB, FBtr0081175/CG10702-RA, FBtr0081176/CG10702-RC	FBtr0303241/CG10702-RD, FBtr0081175/CG10702-RA, FBtr0081174/CG10702-RB, FBtr0081176/CG10702-RC
FBsf0000417476	EDGE_OVERLAP	EDGE_MATCH	FBtr0081173/CG17572-RA	FBtr0081173/CG17572-RA
FBsf0000417479	EDGE_OVERLAP	EDGE_MATCH	FBtr0081169/Lim3-RB	FBtr0081169/Lim3-RB
FBsf0000417480	EDGE_OVERLAP	EDGE_MATCH	FBtr0081153/amd-RB	FBtr0081153/amd-RB
FBsf0000417481	EDGE_OVERLAP	EDGE_MATCH	FBtr0081154/amd-RA	FBtr0081154/amd-RA
FBsf0000417484	EDGE_OVERLAP	EDGE_MATCH	FBtr0081166/Ddc-RB, FBtr0081167/Ddc-RC, FBtr0290291/Ddc-RD	FBtr0081167/Ddc-RC, FBtr0290291/Ddc-RD, FBtr0081166/Ddc-RB
FBsf0000417486	EDGE_OVERLAP	EDGE_MATCH	FBtr0081164/l(2)37Cc-RB, FBtr0301814/l(2)37Cc-RC	FBtr0346428/l(2)37Cc-RD, FBtr0081164/l(2)37Cc-RB
FBsf0000417487	EDGE_OVERLAP	EDGE_MATCH	FBtr0081163/l(2)37Cb-RA	FBtr0081163/l(2)37Cb-RA
FBsf0000417488	EDGE_OVERLAP	EDGE_MATCH	FBtr0081156/l(2)37Cd-RA	FBtr0081156/l(2)37Cd-RA
FBsf0000417489	EDGE_OVERLAP	EDGE_MATCH	FBtr0081162/Aats-asn-RA	FBtr0332578/Aats-asn-RB, FBtr0081162/Aats-asn-RA
FBsf0000417490	EDGE_OVERLAP	EDGE_MATCH	FBtr0081157/l(2)37Ce-RA	FBtr0081157/l(2)37Ce-RA
FBsf0000417492	EDGE_OVERLAP	EDGE_MATCH	FBtr0081159/brat-RB	FBtr0081160/brat-RC, FBtr0081159/brat-RB
FBsf0000417497	EDGE_OVERLAP	EDGE_MATCH	FBtr0081228/gammaTub37C-RA	FBtr0332572/gammaTub37C-RB, FBtr0081228/gammaTub37C-RA
FBsf0000417499	EDGE_OVERLAP	EDGE_MATCH	FBtr0081195/drl-RA	FBtr0081195/drl-RA, FBtr0330209/drl-RB
FBsf0000417503	EDGE_OVERLAP	EDGE_MATCH	FBtr0081224/dnt-RA	FBtr0336820/dnt-RB, FBtr0081224/dnt-RA
FBsf0000417504	EDGE_OVERLAP	EDGE_MATCH	FBtr0081222/fon-RB, FBtr0081223/fon-RA, FBtr0301287/fon-RC	FBtr0081222/fon-RB, FBtr0081223/fon-RA, FBtr0336819/fon-RD, FBtr0301287/fon-RC
FBsf0000417507	EDGE_OVERLAP	EDGE_MATCH	FBtr0081219/CG17549-RB, FBtr0081220/CG17549-RC, FBtr0300823/CG17549-RD	FBtr0300823/CG17549-RD, FBtr0081219/CG17549-RB, FBtr0081220/CG17549-RC
FBsf0000417509	EDGE_OVERLAP	EDGE_MATCH	FBtr0081216/CG17544-RA, FBtr0081217/CG17544-RC, FBtr0300822/CG17544-RD	FBtr0081216/CG17544-RA, FBtr0300822/CG17544-RD, FBtr0081217/CG17544-RC
FBsf0000417514	EDGE_OVERLAP	EDGE_MATCH	FBtr0081213/Pax-RA	FBtr0334167/Pax-RK, FBtr0081213/Pax-RA
FBsf0000417515	EDGE_OVERLAP	EDGE_MATCH	FBtr0081211/Pax-RF, FBtr0100449/Pax-RG	FBtr0081211/Pax-RF, FBtr0100449/Pax-RG
FBsf0000417516	EDGE_OVERLAP	EDGE_MATCH	FBtr0081203/CG13085-RA	FBtr0334164/CG16771-RD, FBtr0081203/CG13085-RA
FBsf0000417517	EDGE_OVERLAP	EDGE_MATCH	FBtr0081210/Pax-RC	FBtr0081210/Pax-RC
FBsf0000417519	EDGE_OVERLAP	EDGE_MATCH	FBtr0081206/Rab9-RA	FBtr0081206/Rab9-RA
FBsf0000417521	EDGE_OVERLAP	EDGE_MATCH	FBtr0081209/CG10237-RC	FBtr0334176/CG10237-RE, FBtr0081209/CG10237-RC
FBsf0000417522	EDGE_OVERLAP	EDGE_MATCH	FBtr0081208/CG10237-RB	FBtr0081208/CG10237-RB
FBsf0000417529	EDGE_OVERLAP	EDGE_MATCH	FBtr0081286/CG10195-RA	FBtr0332318/CG10195-RC, FBtr0302930/CG10195-RB
FBsf0000417530	EDGE_OVERLAP	EDGE_MATCH	FBtr0081285/CG10194-RA	FBtr0081285/CG10194-RA
FBsf0000417532	EDGE_OVERLAP	EDGE_MATCH	FBtr0081244/swm-RA	FBtr0331325/swm-RC, FBtr0081244/swm-RA
FBsf0000417533	EDGE_OVERLAP	EDGE_MATCH	FBtr0081245/swm-RB	FBtr0331326/swm-RD, FBtr0081245/swm-RB
FBsf0000417534	EDGE_OVERLAP	EDGE_MATCH	FBtr0081246/Top3alpha-RA	FBtr0081246/Top3alpha-RA
FBsf0000417535	EDGE_OVERLAP	EDGE_MATCH	FBtr0081282/CG10188-RB, FBtr0081283/CG10188-RA	FBtr0329963/CG10188-RC, FBtr0081283/CG10188-RA, FBtr0081282/CG10188-RB
FBsf0000417537	EDGE_OVERLAP	EDGE_MATCH	FBtr0081280/CG10186-RA, FBtr0081281/CG10186-RC, FBtr0299520/CG10186-RE, FBtr0302107/CG10186-RG, FBtr0302108/CG10186-RH	FBtr0081280/CG10186-RA, FBtr0302107/CG10186-RG, FBtr0081281/CG10186-RC
FBsf0000417540	EDGE_OVERLAP	EDGE_MATCH	FBtr0081277/CG10165-RA, FBtr0081278/CG10165-RB	FBtr0303779/CG10165-RC, FBtr0303780/CG10165-RD, FBtr0081278/CG10165-RB, FBtr0081277/CG10165-RA
FBsf0000417543	EDGE_OVERLAP	EDGE_MATCH	FBtr0081251/CG13082-RA	FBtr0081251/CG13082-RA
FBsf0000417544	EDGE_OVERLAP	EDGE_MATCH	FBtr0100289/ref(2)P-RB	FBtr0081253/ref(2)P-RA, FBtr0100289/ref(2)P-RB
FBsf0000417554	EDGE_OVERLAP	EDGE_MATCH	FBtr0081258/msb1l-RA	FBtr0081258/msb1l-RA
FBsf0000417555	EDGE_OVERLAP	EDGE_MATCH	FBtr0081266/CG10268-RA	FBtr0081266/CG10268-RA
FBsf0000417558	EDGE_OVERLAP	EDGE_MATCH	FBtr0081262/CG10262-RA	FBtr0081262/CG10262-RA
FBsf0000417559	EDGE_OVERLAP	EDGE_MATCH	FBtr0081259/CG10366-RA	FBtr0081259/CG10366-RA
FBsf0000417561	EDGE_OVERLAP	EDGE_MATCH	FBtr0100352/CG10462-RC	FBtr0100352/CG10462-RC, FBtr0331244/CG10462-RF
FBsf0000417562	EDGE_OVERLAP	EDGE_MATCH	FBtr0081325/CG10462-RA, FBtr0100351/CG10462-RB	FBtr0081325/CG10462-RA, FBtr0100351/CG10462-RB, FBtr0331243/CG10462-RE, FBtr0305952/CG10462-RD
FBsf0000417565	EDGE_OVERLAP	EDGE_MATCH	FBtr0081323/CG10628-RA	FBtr0081323/CG10628-RA
FBsf0000417568	EDGE_OVERLAP	EDGE_MATCH	FBtr0081321/fbp-RA, FBtr0081322/fbp-RB	FBtr0343857/fbp-RD, FBtr0343856/fbp-RC, FBtr0081321/fbp-RA, FBtr0347410/fbp-RF
FBsf0000417570	EDGE_OVERLAP	EDGE_MATCH	FBtr0081316/fs(2)ltoPP43-RA, FBtr0081317/fs(2)ltoPP43-RB	FBtr0081316/fs(2)ltoPP43-RA, FBtr0081317/fs(2)ltoPP43-RB, FBtr0332246/fs(2)ltoPP43-RC
FBsf0000417575	EDGE_OVERLAP	EDGE_MATCH	FBtr0301720/sick-RD	FBtr0329843/sick-RD, FBtr0329840/sick-RF
FBsf0000417581	EDGE_OVERLAP	EDGE_MATCH	FBtr0081348/barr-RA, FBtr0081349/barr-RB	FBtr0081348/barr-RA, FBtr0081349/barr-RB
FBsf0000417583	EDGE_OVERLAP	EDGE_MATCH	FBtr0081347/vls-RA	FBtr0081347/vls-RA
FBsf0000417585	EDGE_OVERLAP	EDGE_MATCH	FBtr0089396/pr-RB	FBtr0089395/pr-RC
FBsf0000417586	EDGE_OVERLAP	EDGE_MATCH	FBtr0081342/fok-RA	FBtr0310560/fok-RD, FBtr0310559/fok-RC, FBtr0310558/fok-RA
FBsf0000417587	EDGE_OVERLAP	EDGE_MATCH	FBtr0081341/CG10747-RA	FBtr0081341/CG10747-RA
FBsf0000417588	EDGE_OVERLAP	EDGE_MATCH	FBtr0081333/CG10721-RA	FBtr0081333/CG10721-RA
FBsf0000417589	EDGE_OVERLAP	EDGE_MATCH	FBtr0081340/Taf13-RA	FBtr0081340/Taf13-RA
FBsf0000417591	EDGE_OVERLAP	EDGE_MATCH	FBtr0081339/mRpS18B-RB	FBtr0081338/mRpS18B-RA, FBtr0081339/mRpS18B-RB
FBsf0000417593	EDGE_OVERLAP	EDGE_MATCH	FBtr0081355/spir-RC	FBtr0081355/spir-RC
FBsf0000417594	EDGE_OVERLAP	EDGE_MATCH	FBtr0081374/La-RA	FBtr0081374/La-RA
FBsf0000417595	EDGE_OVERLAP	EDGE_MATCH	FBtr0081356/rtGEF-RA, FBtr0112884/rtGEF-RC, FBtr0112885/rtGEF-RD, FBtr0302106/rtGEF-RE	FBtr0336749/RtGEF-RH, FBtr0302106/RtGEF-RE, FBtr0112885/RtGEF-RD, FBtr0081356/RtGEF-RA
FBsf0000417597	EDGE_OVERLAP	EDGE_MATCH	FBtr0081357/rtGEF-RB	FBtr0336748/RtGEF-RG, FBtr0081357/RtGEF-RB, FBtr0336747/RtGEF-RF
FBsf0000417599	EDGE_OVERLAP	EDGE_MATCH	FBtr0081371/CG16798-RA	FBtr0081371/CG16798-RA
FBsf0000417600	EDGE_OVERLAP	EDGE_MATCH	FBtr0081369/CG10947-RB, FBtr0081370/CG10947-RC	FBtr0081369/CG10947-RB, FBtr0081370/CG10947-RC
FBsf0000417605	EDGE_OVERLAP	EDGE_MATCH	FBtr0273378/CG31688-RB, FBtr0273379/CG31688-RC	FBtr0330204/CG31688-RF, FBtr0330661/CG31688-RG, FBtr0273378/CG31688-RB, FBtr0330203/CG31688-RE
FBsf0000417615	EDGE_OVERLAP	EDGE_MATCH	FBtr0081404/phr6-4-RA, FBtr0081405/phr6-4-RB	FBtr0081404/phr6-4-RA, FBtr0081405/phr6-4-RB
FBsf0000417616	EDGE_OVERLAP	EDGE_MATCH	FBtr0081384/CG2608-RA	FBtr0081384/CG2608-RA
FBsf0000417617	EDGE_OVERLAP	EDGE_MATCH	FBtr0081387/CG2611-RA	FBtr0081387/CG2611-RA
FBsf0000417618	EDGE_OVERLAP	EDGE_MATCH	FBtr0081403/CG2478-RA	FBtr0081403/bru-RA
FBsf0000417619	EDGE_OVERLAP	EDGE_MATCH	FBtr0081388/CG2614-RA	FBtr0081388/CG2614-RA, FBtr0339520/CG2614-RC
FBsf0000417620	EDGE_OVERLAP	EDGE_MATCH	FBtr0081389/ik2-RA, FBtr0081390/ik2-RB	FBtr0081390/ik2-RB
FBsf0000417621	EDGE_OVERLAP	EDGE_MATCH	FBtr0081399/CG1962-RA, FBtr0081401/CG1962-RB	FBtr0081399/Cen-RA
FBsf0000417622	EDGE_OVERLAP	EDGE_MATCH	FBtr0081391/CG2617-RA	FBtr0336825/CG2617-RB, FBtr0081391/CG2617-RA
FBsf0000417624	EDGE_OVERLAP	EDGE_MATCH	FBtr0081392/Fs(2)Ket-RA	FBtr0305585/Fs(2)Ket-RC, FBtr0081392/Fs(2)Ket-RA, FBtr0305586/Fs(2)Ket-RD, FBtr0305587/Fs(2)Ket-RE
FBsf0000417629	EDGE_OVERLAP	EDGE_MATCH	FBtr0081410/dia-RA	FBtr0335145/dia-RE, FBtr0081411/dia-RB, FBtr0081410/dia-RA
FBsf0000417630	EDGE_OVERLAP	EDGE_MATCH	FBtr0081412/cad-RA, FBtr0081413/cad-RB	FBtr0335152/cad-RC, FBtr0081412/cad-RA
FBsf0000417636	EDGE_OVERLAP	EDGE_MATCH	FBtr0089945/vari-RD, FBtr0089947/vari-RB	FBtr0089945/vari-RD, FBtr0089947/vari-RB, FBtr0335146/vari-RE
FBsf0000417637	EDGE_OVERLAP	EDGE_MATCH	FBtr0081415/CG9328-RB	FBtr0081415/CG9328-RB
FBsf0000417640	EDGE_OVERLAP	EDGE_MATCH	FBtr0081417/CG9331-RB, FBtr0081419/CG9331-RD, FBtr0081420/CG9331-RC, FBtr0081421/CG9331-RE	FBtr0302944/CG9331-RH, FBtr0302945/CG9331-RI, FBtr0081419/CG9331-RD, FBtr0081420/CG9331-RC, FBtr0081417/CG9331-RB, FBtr0302943/CG9331-RG, FBtr0339559/CG9331-RJ, FBtr0302942/CG9331-RF
FBsf0000417641	EDGE_OVERLAP	EDGE_MATCH	FBtr0081418/CG9331-RA	FBtr0339561/CG9331-RL
FBsf0000417644	EDGE_OVERLAP	EDGE_MATCH	FBtr0081424/CG31676-RA	FBtr0339564/CG31676-RB
FBsf0000417645	EDGE_OVERLAP	EDGE_MATCH	FBtr0081426/CG9335-RA	FBtr0081426/twit-RA
FBsf0000417647	EDGE_OVERLAP	EDGE_MATCH	FBtr0081427/CG9336-RA	FBtr0081427/CG9336-RA
FBsf0000417648	EDGE_OVERLAP	EDGE_MATCH	FBtr0081428/CG9338-RA	FBtr0081428/CG9338-RA, FBtr0333009/CG9338-RB
FBsf0000417649	EDGE_OVERLAP	EDGE_MATCH	FBtr0081429/CG31675-RA	FBtr0081429/CG31675-RA
FBsf0000417652	EDGE_OVERLAP	EDGE_MATCH	FBtr0081444/CG9339-RC, FBtr0081445/CG9339-RF	FBtr0081444/sky-RC, FBtr0081445/sky-RF
FBsf0000417655	EDGE_OVERLAP	EDGE_MATCH	FBtr0081442/CG9339-RB, FBtr0081443/CG9339-RE	FBtr0330256/sky-RK, FBtr0081442/sky-RB, FBtr0081443/sky-RE
FBsf0000417656	EDGE_OVERLAP	EDGE_MATCH	FBtr0081440/CG9339-RG, FBtr0081441/CG9339-RA, FBtr0081446/CG9339-RD, FBtr0081447/CG9339-RH	FBtr0330258/CG43739-RA, FBtr0081447/sky-RH, FBtr0081446/sky-RD, FBtr0330257/sky-RL, FBtr0081441/sky-RA, FBtr0330255/sky-RJ, FBtr0081440/sky-RG
FBsf0000417658	EDGE_OVERLAP	EDGE_MATCH	FBtr0081439/Mtp-RA	FBtr0081439/Mtp-RA
FBsf0000417659	EDGE_OVERLAP	EDGE_MATCH	FBtr0081438/RPA2-RA	FBtr0081438/RPA2-RA, FBtr0333011/RPA2-RB
FBsf0000417660	EDGE_OVERLAP	EDGE_MATCH	FBtr0089944/CG9272-RA	FBtr0089944/CG9272-RA
FBsf0000417662	EDGE_OVERLAP	EDGE_MATCH	FBtr0290306/CG42238-RB	FBtr0290306/CG42238-RB, FBtr0331200/CG42238-RD
FBsf0000417663	EDGE_OVERLAP	EDGE_MATCH	FBtr0290305/CG42238-RA	FBtr0290305/CG42238-RA
FBsf0000417665	EDGE_OVERLAP	EDGE_MATCH	FBtr0081507/CG9265-RA	FBtr0081507/CG9265-RA
FBsf0000417668	EDGE_OVERLAP	EDGE_MATCH	FBtr0114615/CG12050-RB	FBtr0114615/CG12050-RB
FBsf0000417669	EDGE_OVERLAP	EDGE_MATCH	FBtr0081466/Nhe2-RA, FBtr0299910/Nhe2-RE	FBtr0081466/Nhe2-RA, FBtr0299910/Nhe2-RE, FBtr0334172/Nhe2-RK, FBtr0334173/Nhe2-RL
FBsf0000417675	EDGE_OVERLAP	EDGE_MATCH	FBtr0081469/Mpp6-RA	FBtr0343869/Mpp6-RB
FBsf0000417676	EDGE_OVERLAP	EDGE_MATCH	FBtr0081500/CG9249-RA, FBtr0301238/CG9249-RB	FBtr0081500/CG9249-RA, FBtr0301238/CG9249-RB
FBsf0000417680	EDGE_OVERLAP	EDGE_MATCH	FBtr0081498/CG9243-RA, FBtr0110945/CG9243-RB	FBtr0306974/CG43345-RB, FBtr0306975/CG43346-RA
FBsf0000417686	EDGE_OVERLAP	EDGE_MATCH	FBtr0081475/Mcm10-RA	FBtr0081475/Mcm10-RA
FBsf0000417689	EDGE_OVERLAP	EDGE_MATCH	FBtr0081476/clumsy-RA, FBtr0110895/clumsy-RB	FBtr0110895/clumsy-RB, FBtr0081476/clumsy-RA
FBsf0000417691	EDGE_OVERLAP	EDGE_MATCH	FBtr0081488/CG8679-RA	FBtr0081488/CG8679-RA
FBsf0000417692	EDGE_OVERLAP	EDGE_MATCH	FBtr0081487/CG8678-RA	FBtr0331678/Atg18b-RB, FBtr0081487/Atg18b-RA
FBsf0000417693	EDGE_OVERLAP	EDGE_MATCH	FBtr0081477/CG8677-RA	FBtr0346586/CG8677-RC, FBtr0331677/CG8677-RB
FBsf0000417695	EDGE_OVERLAP	EDGE_MATCH	FBtr0081486/CG31626-RB	FBtr0081486/CG31626-RB
FBsf0000417700	EDGE_OVERLAP	EDGE_MATCH	FBtr0081483/CG8671-RA, FBtr0081484/CG8671-RB, FBtr0114602/CG8671-RC	FBtr0114602/CG8671-RC, FBtr0330680/CG8671-RF, FBtr0346464/CG8671-RG, FBtr0330679/CG8671-RE, FBtr0330678/CG8671-RD, FBtr0081484/CG8671-RB, FBtr0081483/CG8671-RA
FBsf0000417704	EDGE_OVERLAP	EDGE_MATCH	FBtr0081524/Mio-RB, FBtr0301458/Mio-RG, FBtr0301459/Mio-RH, FBtr0301460/Mio-RI, FBtr0301461/Mio-RJ, FBtr0301462/Mio-RK, FBtr0301463/Mio-RL, FBtr0301464/Mio-RM	FBtr0081525/Mio-RA, FBtr0301459/Mio-RH, FBtr0301458/Mio-RG, FBtr0081524/Mio-RB, FBtr0301463/Mio-RL, FBtr0301460/Mio-RI, FBtr0301464/Mio-RM, FBtr0301462/Mio-RK, FBtr0301457/Mio-RF
FBsf0000417706	EDGE_OVERLAP	EDGE_MATCH	FBtr0081513/crc-RB	FBtr0081513/crc-RB
FBsf0000417711	EDGE_OVERLAP	EDGE_MATCH	FBtr0081517/CG8665-RA	FBtr0081517/CG8665-RA
FBsf0000417716	EDGE_OVERLAP	EDGE_MATCH	FBtr0085892/His1:CG31617-RA	FBtr0085892/His1:CG31617-RA
FBsf0000417733	EDGE_OVERLAP	EDGE_MATCH	FBtr0085922/CG2201-RC, FBtr0085923/CG2201-RB, FBtr0100510/CG2201-RD, FBtr0100511/CG2201-RE	FBtr0305503/CG2201-RF, FBtr0085922/CG2201-RC, FBtr0085923/CG2201-RB, FBtr0100511/CG2201-RE
FBsf0000417734	EDGE_OVERLAP	EDGE_MATCH	FBtr0085921/CG2201-RA	FBtr0085921/CG2201-RA
FBsf0000417735	EDGE_OVERLAP	EDGE_MATCH	FBtr0085919/Df31-RA, FBtr0085920/Df31-RB, FBtr0100293/Df31-RF	FBtr0100293/Df31-RF, FBtr0085920/Df31-RB, FBtr0085919/Df31-RA
FBsf0000417738	EDGE_OVERLAP	EDGE_MATCH	FBtr0085899/Cul-2-RA, FBtr0085900/Cul-2-RB	FBtr0085900/Cul2-RB, FBtr0085899/Cul2-RA
FBsf0000417750	EDGE_OVERLAP	EDGE_MATCH	FBtr0301617/step-RD	FBtr0301616/step-RC, FBtr0301617/step-RD
FBsf0000417751	EDGE_OVERLAP	EDGE_MATCH	FBtr0085910/step-RA	FBtr0332471/step-RE, FBtr0085910/step-RA
FBsf0000417754	EDGE_OVERLAP	EDGE_MATCH	FBtr0085908/CG31612-RA, FBtr0300999/CG31612-RB	FBtr0085908/CG31612-RA, FBtr0300999/CG31612-RB
FBsf0000417755	EDGE_OVERLAP	EDGE_MATCH	FBtr0085906/tsh-RA	FBtr0085906/tsh-RA
FBsf0000417760	EDGE_OVERLAP	EDGE_MATCH	FBtr0085938/CG6448-RA, FBtr0113044/CG6448-RC	FBtr0333743/CG42748-RK, FBtr0303271/CG42748-RB, FBtr0303273/CG42748-RD, FBtr0303277/CG42748-RG, FBtr0333745/CG42748-RM
FBsf0000417762	EDGE_OVERLAP	EDGE_MATCH	FBtr0085939/CG6448-RB	FBtr0303272/CG42748-RC
FBsf0000417765	EDGE_OVERLAP	EDGE_MATCH	FBtr0100407/CG1832-RB	FBtr0100407/Clamp-RB, FBtr0085964/Clamp-RA
FBsf0000417768	EDGE_OVERLAP	EDGE_MATCH	FBtr0085955/Tif-IA-RA	FBtr0085955/Tif-IA-RA
FBsf0000417769	EDGE_OVERLAP	EDGE_MATCH	FBtr0085956/CG17018-RA, FBtr0085957/CG17018-RC, FBtr0085958/CG17018-RD	FBtr0085956/CG17018-RA, FBtr0085958/CG17018-RD, FBtr0085957/CG17018-RC
FBsf0000417774	EDGE_OVERLAP	EDGE_MATCH	FBtr0111129/RpL5-RA	FBtr0111129/RpL5-RA, FBtr0111132/RpL5-RB
FBsf0000417777	EDGE_OVERLAP	EDGE_MATCH	FBtr0111256/CG17490-RD, FBtr0111258/CG17490-RC, FBtr0111259/CG17490-RA, FBtr0302386/CG17490-RE	FBtr0111258/CG17490-RC, FBtr0302386/CG17490-RE, FBtr0111259/CG17490-RA, FBtr0332629/CG17490-RF, FBtr0111256/CG17490-RD
FBsf0000417784	EDGE_OVERLAP	EDGE_MATCH	FBtr0111244/CG17715-RA, FBtr0111245/CG17715-RB, FBtr0111246/CG17715-RC, FBtr0111247/CG17715-RD, FBtr0111248/CG17715-RE, FBtr0111249/CG17715-RF	FBtr0111248/CG17715-RE, FBtr0306549/CG17715-RG, FBtr0111246/CG17715-RC, FBtr0111247/CG17715-RD, FBtr0111245/CG17715-RB, FBtr0111249/CG17715-RF, FBtr0306550/CG17715-RH, FBtr0111244/CG17715-RA
FBsf0000417791	EDGE_OVERLAP	EDGE_MATCH	FBtr0111241/Spf45-RC	FBtr0111239/Spf45-RA, FBtr0111240/Spf45-RB
FBsf0000417796	EDGE_OVERLAP	EDGE_MATCH	FBtr0111300/CG17683-RD, FBtr0111301/CG17683-RE	FBtr0111301/CG17683-RE, FBtr0111299/CG17683-RC, FBtr0111300/CG17683-RD, FBtr0111298/CG17683-RA
FBsf0000417799	EDGE_OVERLAP	EDGE_MATCH	FBtr0302242/Gprk1-RB	FBtr0345363/Gprk1-RC, FBtr0302242/Gprk1-RB, FBtr0111121/Gprk1-RA
FBsf0000417800	EDGE_OVERLAP	EDGE_MATCH	FBtr0111120/RpL38-RA	FBtr0334985/RpL38-RB, FBtr0111120/RpL38-RA
FBsf0000417801	EDGE_OVERLAP	EDGE_MATCH	FBtr0111111/Stlk-RA, FBtr0111112/Stlk-RB	FBtr0111111/Stlk-RA, FBtr0308810/Stlk-RC
FBsf0000417803	EDGE_OVERLAP	EDGE_MATCH	FBtr0111113/p120ctn-RB, FBtr0111114/p120ctn-RA	FBtr0111114/p120ctn-RA
FBsf0000417806	EDGE_OVERLAP	EDGE_MATCH	FBtr0111291/CG17883-RA, FBtr0111292/CG17883-RB	FBtr0111291/CG17883-RA, FBtr0111292/CG17883-RB, FBtr0334995/CG17883-RC, FBtr0334996/CG17883-RD
FBsf0000417807	EDGE_OVERLAP	EDGE_MATCH	FBtr0111118/Nipped-B-RF, FBtr0111119/Nipped-B-RE, FBtr0301454/Nipped-B-RG, FBtr0301455/Nipped-B-RH, FBtr0301456/Nipped-B-RI	FBtr0111118/Nipped-B-RF, FBtr0111119/Nipped-B-RE, FBtr0301456/Nipped-B-RI, FBtr0301454/Nipped-B-RG, FBtr0301455/Nipped-B-RH, FBtr0334994/Nipped-B-RJ
FBsf0000417808	EDGE_OVERLAP	EDGE_MATCH	FBtr0111287/CG17082-RA, FBtr0111288/CG17082-RB, FBtr0111289/CG17082-RF, FBtr0302385/CG17082-RG	FBtr0111285/conu-RD
FBsf0000417809	EDGE_OVERLAP	EDGE_MATCH	FBtr0111290/CG17082-RE	FBtr0111288/conu-RB
FBsf0000417814	EDGE_OVERLAP	EDGE_MATCH	FBtr0111273/CG12547-RA	FBtr0329829/CG12547-RB, FBtr0111273/CG12547-RA
FBsf0000417815	EDGE_OVERLAP	EDGE_MATCH	FBtr0111274/CG17528-RC, FBtr0111275/CG17528-RA, FBtr0111276/CG17528-RB, FBtr0111277/CG17528-RD	FBtr0111277/CG17528-RD, FBtr0111274/CG17528-RC
FBsf0000417817	EDGE_OVERLAP	EDGE_MATCH	FBtr0086077/CG3107-RA, FBtr0086078/CG3107-RB	FBtr0086078/CG3107-RB, FBtr0086077/CG3107-RA
FBsf0000417822	EDGE_OVERLAP	EDGE_MATCH	FBtr0089757/gus-RB	FBtr0309852/gus-RM, FBtr0309847/gus-RH
FBsf0000417827	EDGE_OVERLAP	EDGE_MATCH	FBtr0086082/d4-RA, FBtr0086083/d4-RC	FBtr0335258/d4-RD, FBtr0086082/d4-RA, FBtr0086083/d4-RC
FBsf0000417829	EDGE_OVERLAP	EDGE_MATCH	FBtr0086085/sxc-RA, FBtr0086086/sxc-RC	FBtr0086084/sxc-RB, FBtr0086085/sxc-RA, FBtr0086086/sxc-RC
FBsf0000417831	EDGE_OVERLAP	EDGE_MATCH	FBtr0086094/CG10465-RA	FBtr0086094/CG10465-RA
FBsf0000417832	EDGE_OVERLAP	EDGE_MATCH	FBtr0086087/CG10395-RA	FBtr0347210/CG10395-RE
FBsf0000417834	EDGE_OVERLAP	EDGE_MATCH	FBtr0086091/CG10417-RA, FBtr0086092/CG10417-RB	FBtr0086092/CG10417-RB, FBtr0086091/CG10417-RA
FBsf0000417836	EDGE_OVERLAP	EDGE_MATCH	FBtr0086076/CG30440-RA	FBtr0086076/CG30440-RA
FBsf0000417837	EDGE_OVERLAP	EDGE_MATCH	FBtr0086067/CG30438-RA, FBtr0086068/CG30438-RB	FBtr0086068/CG30438-RB, FBtr0086067/CG30438-RA
FBsf0000417838	EDGE_OVERLAP	EDGE_MATCH	FBtr0086069/CG30438-RC	FBtr0086069/CG30438-RC
FBsf0000417842	EDGE_OVERLAP	EDGE_MATCH	FBtr0086073/Fis1-RA, FBtr0273208/Fis1-RC, FBtr0273209/Fis1-RD, FBtr0273210/Fis1-RE, FBtr0273211/Fis1-RF	FBtr0273208/Fis1-RC, FBtr0086073/Fis1-RA, FBtr0273209/Fis1-RD, FBtr0273210/Fis1-RE, FBtr0273211/Fis1-RF
FBsf0000417845	EDGE_OVERLAP	EDGE_MATCH	FBtr0086072/CG11665-RA	FBtr0345359/CG11665-RB, FBtr0086072/CG11665-RA
FBsf0000417847	EDGE_OVERLAP	EDGE_MATCH	FBtr0086062/l(2)NC136-RA	FBtr0331970/Not3-RB, FBtr0086062/Not3-RA
FBsf0000417848	EDGE_OVERLAP	EDGE_MATCH	FBtr0086036/CG8245-RA	FBtr0086036/CG8245-RA
FBsf0000417849	EDGE_OVERLAP	EDGE_MATCH	FBtr0086037/CG1298-RA	FBtr0086037/kune-RA
FBsf0000417856	EDGE_OVERLAP	EDGE_MATCH	FBtr0086043/l(2)09851-RA	FBtr0086043/l(2)09851-RA, FBtr0335269/l(2)09851-RB
FBsf0000417859	EDGE_OVERLAP	EDGE_MATCH	FBtr0086044/gp210-RA	FBtr0335270/Gp210-RB, FBtr0086044/Gp210-RA
FBsf0000417861	EDGE_OVERLAP	EDGE_MATCH	FBtr0086053/CG11163-RA, FBtr0086054/CG11163-RB, FBtr0086055/CG11163-RC, FBtr0086056/CG11163-RD	FBtr0086056/ZnT41F-RD, FBtr0086053/ZnT41F-RA, FBtr0086054/ZnT41F-RB
FBsf0000417868	EDGE_OVERLAP	EDGE_MATCH	FBtr0086030/mle-RB, FBtr0086031/mle-RA	FBtr0086031/mle-RA
FBsf0000417869	EDGE_OVERLAP	EDGE_MATCH	FBtr0085968/Src42A-RA	FBtr0335275/Src42A-RA
FBsf0000417870	EDGE_OVERLAP	EDGE_MATCH	FBtr0086029/Act42A-RA	FBtr0086029/Act42A-RA
FBsf0000417871	EDGE_OVERLAP	EDGE_MATCH	FBtr0085972/PNGase-RA	FBtr0335285/Pngl-RC, FBtr0085972/Pngl-RA
FBsf0000417878	EDGE_OVERLAP	EDGE_MATCH	FBtr0086018/CG7843-RA, FBtr0086020/CG7843-RD, FBtr0086021/CG7843-RC	FBtr0310667/Ars2-RG, FBtr0310666/Ars2-RF, FBtr0310665/Ars2-RE, FBtr0086018/Ars2-RA
FBsf0000417881	EDGE_OVERLAP	EDGE_MATCH	FBtr0086011/EcR-RB, FBtr0086012/EcR-RC	FBtr0086012/EcR-RC, FBtr0086011/EcR-RB
FBsf0000417885	EDGE_OVERLAP	EDGE_MATCH	FBtr0086003/Ptr-RA	FBtr0086003/Ptr-RA, FBtr0336524/Ptr-RE, FBtr0336523/Ptr-RD
FBsf0000417890	EDGE_OVERLAP	EDGE_MATCH	FBtr0086000/l(2)k14710-RA	FBtr0086000/l(2)k14710-RA, FBtr0305967/l(2)k14710-RB
FBsf0000417891	EDGE_OVERLAP	EDGE_MATCH	FBtr0085992/bin3-RB	FBtr0085992/bin3-RB
FBsf0000417895	EDGE_OVERLAP	EDGE_MATCH	FBtr0085998/Pld-RE	FBtr0114492/Pld-RF, FBtr0085999/Pld-RD, FBtr0336520/Pld-RG
FBsf0000417906	EDGE_OVERLAP	EDGE_MATCH	FBtr0086152/Vha16-RC, FBtr0086153/Vha16-RD	FBtr0086152/Vha16-1-RC, FBtr0086153/Vha16-1-RD, FBtr0086151/Vha16-1-RB
FBsf0000417910	EDGE_OVERLAP	EDGE_MATCH	FBtr0086107/Bap170-RA	FBtr0086107/Bap170-RA
FBsf0000417911	EDGE_OVERLAP	EDGE_MATCH	FBtr0086148/Fmo-2-RA	FBtr0086148/Fmo-2-RA
FBsf0000417912	EDGE_OVERLAP	EDGE_MATCH	FBtr0086108/debcl-RA	FBtr0086108/Debcl-RA
FBsf0000417914	EDGE_OVERLAP	EDGE_MATCH	FBtr0086109/Opbp-RA	FBtr0086109/Opbp-RA
FBsf0000417916	EDGE_OVERLAP	EDGE_MATCH	FBtr0086110/sced-RA	FBtr0086110/sced-RA, FBtr0336663/sced-RB
FBsf0000417918	EDGE_OVERLAP	EDGE_MATCH	FBtr0086111/Adf1-RA, FBtr0086112/Adf1-RB, FBtr0086113/Adf1-RC	FBtr0330252/Adf1-RE, FBtr0086111/Adf1-RA
FBsf0000417922	EDGE_OVERLAP	EDGE_MATCH	FBtr0086118/CG3271-RA, FBtr0086119/CG3271-RB	FBtr0086118/PGAP3-RA, FBtr0086119/PGAP3-RB
FBsf0000417924	EDGE_OVERLAP	EDGE_MATCH	FBtr0086120/CG9422-RA, FBtr0086121/CG9422-RC	FBtr0086120/CG9422-RA, FBtr0086121/CG9422-RC
FBsf0000417925	EDGE_OVERLAP	EDGE_MATCH	FBtr0086143/Tdc1-RA	FBtr0086143/Tdc1-RA
FBsf0000417926	EDGE_OVERLAP	EDGE_MATCH	FBtr0086141/Mob4-RA	FBtr0086141/Mob4-RA, FBtr0307075/Mob4-RB
FBsf0000417931	EDGE_OVERLAP	EDGE_MATCH	FBtr0086136/l(2)01289-RA, FBtr0086137/l(2)01289-RB, FBtr0301420/l(2)01289-RG, FBtr0301421/l(2)01289-RH, FBtr0301422/l(2)01289-RI, FBtr0301423/l(2)01289-RF, FBtr0301424/l(2)01289-RJ	FBtr0301424/l(2)01289-RJ, FBtr0301421/l(2)01289-RH, FBtr0086137/l(2)01289-RB, FBtr0308840/l(2)01289-RK, FBtr0301423/l(2)01289-RF, FBtr0086136/l(2)01289-RA, FBtr0308842/l(2)01289-RM, FBtr0308841/l(2)01289-RL, FBtr0301420/l(2)01289-RG
FBsf0000417933	EDGE_OVERLAP	EDGE_MATCH	FBtr0086126/CG3267-RA	FBtr0086126/CG3267-RA
FBsf0000417937	EDGE_OVERLAP	EDGE_MATCH	FBtr0086134/CG9436-RA	FBtr0086134/CG9436-RA
FBsf0000417938	EDGE_OVERLAP	EDGE_MATCH	FBtr0112636/Epac-RD	FBtr0112636/Epac-RD
FBsf0000417942	EDGE_OVERLAP	EDGE_MATCH	FBtr0086157/CG3287-RB, FBtr0086158/CG3287-RC	FBtr0335512/koi-RA
FBsf0000417944	EDGE_OVERLAP	EDGE_MATCH	FBtr0086160/CG15236-RB, FBtr0086161/CG15236-RA	FBtr0086161/CG15236-RA, FBtr0086160/CG15236-RB
FBsf0000417947	EDGE_OVERLAP	EDGE_MATCH	FBtr0086196/Spn4-RB, FBtr0086197/Spn4-RA, FBtr0086198/Spn4-RD, FBtr0086199/Spn4-RE, FBtr0086200/Spn4-RF, FBtr0086201/Spn4-RG, FBtr0086202/Spn4-RH, FBtr0086203/Spn4-RI, FBtr0086204/Spn4-RJ, FBtr0086205/Spn4-RK, FBtr0300336/Spn4-RL	FBtr0086203/Spn42Da-RI, FBtr0086198/Spn42Da-RD, FBtr0086199/Spn42Da-RE, FBtr0086200/Spn42Da-RF, FBtr0300336/Spn42Da-RL, FBtr0086196/Spn42Da-RB
FBsf0000417950	EDGE_OVERLAP	EDGE_MATCH	FBtr0086164/CG9460-RA	FBtr0086164/Spn42De-RA
FBsf0000417951	EDGE_OVERLAP	EDGE_MATCH	FBtr0086165/CG30158-RA	FBtr0086165/CG30158-RA
FBsf0000417952	EDGE_OVERLAP	EDGE_MATCH	FBtr0086166/CG3358-RA, FBtr0114532/CG3358-RC	FBtr0336740/CG3358-RF, FBtr0336741/CG3358-RG
FBsf0000417955	EDGE_OVERLAP	EDGE_MATCH	FBtr0086185/Cyp6u1-RA	FBtr0345802/Cyp6u1-RC, FBtr0086185/Cyp6u1-RA, FBtr0345010/CG30157-RB
FBsf0000417957	EDGE_OVERLAP	EDGE_MATCH	FBtr0086182/vimar-RC, FBtr0086183/vimar-RB	FBtr0086183/vimar-RB, FBtr0086182/vimar-RC, FBtr0336745/CG30156-RB
FBsf0000417960	EDGE_OVERLAP	EDGE_MATCH	FBtr0089760/CG30159-RB, FBtr0089761/CG30159-RA, FBtr0301713/CG30159-RC	FBtr0086173/Tsp42Ea-RC, FBtr0086172/Tsp42Ea-RB, FBtr0089761/CG30159-RA, FBtr0301713/CG30159-RC
FBsf0000417962	EDGE_OVERLAP	EDGE_MATCH	FBtr0086177/Tsp42Eb-RB	FBtr0086177/Tsp42Eb-RB
FBsf0000417966	EDGE_OVERLAP	EDGE_MATCH	FBtr0086180/Tsp42Ee-RA	FBtr0086180/Tsp42Ee-RA
FBsf0000417969	EDGE_OVERLAP	EDGE_MATCH	FBtr0089023/Tsp42Ef-RA	FBtr0089023/Tsp42Ef-RA
FBsf0000417971	EDGE_OVERLAP	EDGE_MATCH	FBtr0089024/Tsp42Eg-RA	FBtr0089024/Tsp42Eg-RA
FBsf0000417972	EDGE_OVERLAP	EDGE_MATCH	FBtr0089025/Tsp42Eh-RA, FBtr0089026/Tsp42Eh-RB, FBtr0089027/Tsp42Eh-RC	FBtr0089026/Tsp42Eh-RB
FBsf0000417973	EDGE_OVERLAP	EDGE_MATCH	FBtr0089028/Tsp42Ei-RA	FBtr0336872/Tsp42Ei-RB, FBtr0089028/Tsp42Ei-RA
FBsf0000417974	EDGE_OVERLAP	EDGE_MATCH	FBtr0089030/Tsp42Ej-RA	FBtr0089030/Tsp42Ej-RA
FBsf0000417975	EDGE_OVERLAP	EDGE_MATCH	FBtr0089032/Tsp42El-RA	FBtr0089032/Tsp42El-RA
FBsf0000417976	EDGE_OVERLAP	EDGE_MATCH	FBtr0089033/lbm-RA	FBtr0089033/lbm-RA
FBsf0000417979	EDGE_OVERLAP	EDGE_MATCH	FBtr0089061/pgant3-RA	FBtr0089061/pgant3-RA
FBsf0000417980	EDGE_OVERLAP	EDGE_MATCH	FBtr0089060/Tsp42Eq-RA	FBtr0089060/Tsp42Eq-RA
FBsf0000417982	EDGE_OVERLAP	EDGE_MATCH	FBtr0089056/Cyp9b1-RA	FBtr0089056/Cyp9b1-RA
FBsf0000417983	EDGE_OVERLAP	EDGE_MATCH	FBtr0089055/Cyp9b2-RA	FBtr0089055/Cyp9b2-RA
FBsf0000417984	EDGE_OVERLAP	EDGE_MATCH	FBtr0089041/Spn43Aa-RA	FBtr0089041/Spn43Aa-RA
FBsf0000417986	EDGE_OVERLAP	EDGE_MATCH	FBtr0100356/Spn43Ab-RB	FBtr0100356/Spn43Ab-RB
FBsf0000417987	EDGE_OVERLAP	EDGE_MATCH	FBtr0089053/Spn43Ad-RA	FBtr0089053/Spn43Ad-RA
FBsf0000417991	EDGE_OVERLAP	EDGE_MATCH	FBtr0089050/Ady43A-RA	FBtr0089050/Ady43A-RA
FBsf0000417992	EDGE_OVERLAP	EDGE_MATCH	FBtr0089049/Gadd45-RA	FBtr0089049/Gadd45-RA
FBsf0000417994	EDGE_OVERLAP	EDGE_MATCH	FBtr0089021/CG1845-RA	FBtr0345370/Br140-RB, FBtr0089021/Br140-RA
FBsf0000417998	EDGE_OVERLAP	EDGE_MATCH	FBtr0089016/Dscam-RA, FBtr0089018/Dscam-RC, FBtr0089019/Dscam-RD, FBtr0089020/Dscam-RE, FBtr0111049/Dscam-RAA, FBtr0111050/Dscam-RAB, FBtr0111051/Dscam-RAC, FBtr0111052/Dscam-RAD, FBtr0111053/Dscam-RAE, FBtr0111054/Dscam-RAF, FBtr0111055/Dscam-RAG, FBtr0111056/Dscam-RAH, FBtr0111057/Dscam-RAI, FBtr0111058/Dscam-RAJ, FBtr0111059/Dscam-RAK, FBtr0111060/Dscam-RAL, FBtr0111061/Dscam-RAM, FBtr0111062/…	FBtr0334801/Dscam1-RCD
FBsf0000417999	EDGE_OVERLAP	EDGE_MATCH	FBtr0089015/cos-RA	FBtr0089015/cos-RA, FBtr0336916/cos-RB
FBsf0000418006	EDGE_OVERLAP	EDGE_MATCH	FBtr0088972/sPLA2-RA, FBtr0088973/sPLA2-RB	FBtr0088972/sPLA2-RA, FBtr0088973/sPLA2-RB
FBsf0000418008	EDGE_OVERLAP	EDGE_MATCH	FBtr0089002/kappaB-Ras-RA, FBtr0299801/kappaB-Ras-RB, FBtr0299802/CG30503-RB	FBtr0299802/CG30503-RB, FBtr0299801/kappaB-Ras-RB, FBtr0089002/kappaB-Ras-RA, FBtr0336926/kappaB-Ras-RC
FBsf0000418009	EDGE_OVERLAP	EDGE_MATCH	FBtr0088974/CG11125-RA, FBtr0300694/CG11125-RB	FBtr0336911/CG11125-RC, FBtr0088974/CG11125-RA
FBsf0000418011	EDGE_OVERLAP	EDGE_MATCH	FBtr0300959/CG30502-RB	FBtr0300959/fa2h-RB
FBsf0000418012	EDGE_OVERLAP	EDGE_MATCH	FBtr0089329/Inos-RA	FBtr0089329/Inos-RA
FBsf0000418016	EDGE_OVERLAP	EDGE_MATCH	FBtr0088997/p47-RA	FBtr0088997/p47-RA
FBsf0000418018	EDGE_OVERLAP	EDGE_MATCH	FBtr0300477/Aldh-III-RK, FBtr0300478/Aldh-III-RL	FBtr0310676/Aldh-III-RS, FBtr0088993/Aldh-III-RI, FBtr0300478/Aldh-III-RL, FBtr0300477/Aldh-III-RK
FBsf0000418019	EDGE_OVERLAP	EDGE_MATCH	FBtr0088996/Aldh-III-RE, FBtr0300479/Aldh-III-RM	FBtr0088996/Aldh-III-RE, FBtr0310675/Aldh-III-RR, FBtr0336912/Aldh-III-RU, FBtr0300479/Aldh-III-RM
FBsf0000418020	EDGE_OVERLAP	EDGE_MATCH	FBtr0300083/wech-RD	FBtr0300083/wech-RD
FBsf0000418021	EDGE_OVERLAP	EDGE_MATCH	FBtr0300084/wech-RE	FBtr0300084/wech-RE
FBsf0000418026	EDGE_OVERLAP	EDGE_MATCH	FBtr0088982/dpa-RA	FBtr0088982/dpa-RA
FBsf0000418027	EDGE_OVERLAP	EDGE_MATCH	FBtr0089743/didum-RC, FBtr0089744/didum-RB, FBtr0089745/didum-RA	FBtr0089744/didum-RB, FBtr0089743/didum-RC, FBtr0089745/didum-RA
FBsf0000418029	EDGE_OVERLAP	EDGE_MATCH	FBtr0088980/az2-RA	FBtr0088980/az2-RA
FBsf0000418030	EDGE_OVERLAP	EDGE_MATCH	FBtr0088979/CG1603-RA	FBtr0336925/CG1603-RB, FBtr0088979/CG1603-RA
FBsf0000418031	EDGE_OVERLAP	EDGE_MATCH	FBtr0088960/CG1602-RA	FBtr0088960/CG1602-RA
FBsf0000418033	EDGE_OVERLAP	EDGE_MATCH	FBtr0088959/Orc1-RA	FBtr0088959/Orc1-RA
FBsf0000418035	EDGE_OVERLAP	EDGE_MATCH	FBtr0088957/CG1600-RC, FBtr0088958/CG1600-RB	FBtr0088958/Drat-RB, FBtr0088957/Drat-RC
FBsf0000418037	EDGE_OVERLAP	EDGE_MATCH	FBtr0088905/Cyt-b5-RB	FBtr0088905/Cyt-b5-RB
FBsf0000418039	EDGE_OVERLAP	EDGE_MATCH	FBtr0088954/CG30499-RA	FBtr0088954/CG30499-RA
FBsf0000418045	EDGE_OVERLAP	EDGE_MATCH	FBtr0088952/blow-RA, FBtr0300591/blow-RC	FBtr0088952/blow-RA
FBsf0000418046	EDGE_OVERLAP	EDGE_MATCH	FBtr0088951/CG1360-RA	FBtr0088951/CG1360-RA
FBsf0000418048	EDGE_OVERLAP	EDGE_MATCH	FBtr0088915/CG30492-RC, FBtr0088916/CG30492-RE	FBtr0306936/CG43340-RH, FBtr0306933/CG43340-RC, FBtr0306932/CG43340-RD, FBtr0306938/CG43340-RJ
FBsf0000418050	EDGE_OVERLAP	EDGE_MATCH	FBtr0088913/CG30492-RB, FBtr0088914/CG30492-RA	FBtr0306935/CG43340-RF, FBtr0306931/CG43340-RA, FBtr0331951/CG43340-RP
FBsf0000418051	EDGE_OVERLAP	EDGE_MATCH	FBtr0088947/Rpt1-RA	FBtr0088947/Rpt1-RA
FBsf0000418052	EDGE_OVERLAP	EDGE_MATCH	FBtr0088919/CG30491-RA	FBtr0088919/CG30491-RA
FBsf0000418056	EDGE_OVERLAP	EDGE_MATCH	FBtr0088923/CG2064-RA	FBtr0088923/CG2064-RA
FBsf0000418060	EDGE_OVERLAP	EDGE_MATCH	FBtr0088941/U2A-RA	FBtr0088941/U2A-RA
FBsf0000418061	EDGE_OVERLAP	EDGE_MATCH	FBtr0088940/CG1399-RA	FBtr0088940/CG1399-RA
FBsf0000418062	EDGE_OVERLAP	EDGE_MATCH	FBtr0300779/CG1399-RC, FBtr0300781/CG1399-RE	FBtr0332911/CG1399-RF, FBtr0300779/CG1399-RC, FBtr0332912/CG1399-RG
FBsf0000418063	EDGE_OVERLAP	EDGE_MATCH	FBtr0088925/CG30493-RB	FBtr0088925/CG30493-RB
FBsf0000418064	EDGE_OVERLAP	EDGE_MATCH	FBtr0088926/CG30496-RA	FBtr0088926/CG30496-RA
FBsf0000418066	EDGE_OVERLAP	EDGE_MATCH	FBtr0088927/CG1941-RA	FBtr0088927/CG1941-RA, FBtr0339115/CG1941-RC, FBtr0339114/CG1941-RB
FBsf0000418068	EDGE_OVERLAP	EDGE_MATCH	FBtr0088928/CG1942-RA	FBtr0088928/CG1942-RA
FBsf0000418069	EDGE_OVERLAP	EDGE_MATCH	FBtr0088937/CG18812-RA	FBtr0088937/CG18812-RA, FBtr0330327/CG18812-RE
FBsf0000418072	EDGE_OVERLAP	EDGE_MATCH	FBtr0088936/CG18812-RB	FBtr0088936/CG18812-RB
FBsf0000418074	EDGE_OVERLAP	EDGE_MATCH	FBtr0088935/CG18812-RC	FBtr0088935/CG18812-RC, FBtr0330328/CG18812-RF
FBsf0000418084	EDGE_OVERLAP	EDGE_MATCH	FBtr0088932/CG30497-RA	FBtr0344565/CG45093-RA, FBtr0088932/CG30497-RA
FBsf0000418086	EDGE_OVERLAP	EDGE_MATCH	FBtr0088930/CanB2-RA	FBtr0088930/CanB2-RA, FBtr0309866/CanB2-RB
FBsf0000418088	EDGE_OVERLAP	EDGE_MATCH	FBtr0100479/Gapdh1-RB	FBtr0100479/Gapdh1-RB
FBsf0000418091	EDGE_OVERLAP	EDGE_MATCH	FBtr0088833/sax-RB	FBtr0088832/sax-RA, FBtr0308825/sax-RC
FBsf0000418094	EDGE_OVERLAP	EDGE_MATCH	FBtr0088834/CG1882-RA, FBtr0088835/CG1882-RC, FBtr0088836/CG1882-RD	FBtr0088834/CG1882-RA, FBtr0088835/CG1882-RC, FBtr0088836/CG1882-RD, FBtr0345697/CG1882-RG
FBsf0000418095	EDGE_OVERLAP	EDGE_MATCH	FBtr0088898/cathD-RA	FBtr0088898/cathD-RA
FBsf0000418096	EDGE_OVERLAP	EDGE_MATCH	FBtr0088838/phr-RA, FBtr0088839/phr-RB	FBtr0088838/phr-RA
FBsf0000418097	EDGE_OVERLAP	EDGE_MATCH	FBtr0088895/Prosalpha1-RB, FBtr0088896/Prosalpha1-RA	FBtr0088896/Prosalpha1-RA, FBtr0088895/Prosalpha1-RB
FBsf0000418100	EDGE_OVERLAP	EDGE_MATCH	FBtr0113331/CG12821-RB	FBtr0088842/CG12822-RB, FBtr0088841/CG12822-RA, FBtr0340658/Atg10-RD, FBtr0113331/Atg10-RB
FBsf0000418104	EDGE_OVERLAP	EDGE_MATCH	FBtr0088888/CG12159-RA, FBtr0088889/CG12159-RB	FBtr0088889/CG12159-RB, FBtr0088888/CG12159-RA
FBsf0000418105	EDGE_OVERLAP	EDGE_MATCH	FBtr0088847/lin19-RA, FBtr0088848/lin19-RD	FBtr0088846/Cul1-RB
FBsf0000418107	EDGE_OVERLAP	EDGE_MATCH	FBtr0088886/Kdm4A-RA	FBtr0309844/Kdm4A-RB, FBtr0088886/Kdm4A-RA
FBsf0000418108	EDGE_OVERLAP	EDGE_MATCH	FBtr0088849/CG8791-RA	FBtr0088849/CG8791-RA
FBsf0000418114	EDGE_OVERLAP	EDGE_MATCH	FBtr0088880/CG14764-RA	FBtr0088880/CG14764-RA, FBtr0305127/CG14764-RB
FBsf0000418115	EDGE_OVERLAP	EDGE_MATCH	FBtr0088879/CG2915-RA	FBtr0088878/CG2915-RB, FBtr0088879/CG2915-RA
FBsf0000418116	EDGE_OVERLAP	EDGE_MATCH	FBtr0088877/Sep5-RA	FBtr0088876/Sep5-RB, FBtr0088877/Sep5-RA
FBsf0000418117	EDGE_OVERLAP	EDGE_MATCH	FBtr0088857/nito-RA, FBtr0088858/nito-RB	FBtr0088857/nito-RA, FBtr0088858/nito-RB, FBtr0339122/nito-RC
FBsf0000418126	EDGE_OVERLAP	EDGE_MATCH	FBtr0088867/CG14762-RA	FBtr0304750/CG14762-RB, FBtr0088867/CG14762-RA
FBsf0000418129	EDGE_OVERLAP	EDGE_MATCH	FBtr0088827/CG12769-RB	FBtr0088827/CG12769-RB, FBtr0339281/CG12769-RC
FBsf0000418130	EDGE_OVERLAP	EDGE_MATCH	FBtr0088775/lig-RB, FBtr0088776/lig-RC	FBtr0088776/lig-RC, FBtr0088774/lig-RA, FBtr0088775/lig-RB, FBtr0301915/lig-RE, FBtr0301917/lig-RG, FBtr0304681/lig-RH, FBtr0304682/lig-RI, FBtr0330631/lig-RK, FBtr0346957/lig-RL
FBsf0000418134	EDGE_OVERLAP	EDGE_MATCH	FBtr0088777/sut1-RA	FBtr0088777/sut1-RA
FBsf0000418139	EDGE_OVERLAP	EDGE_MATCH	FBtr0088780/CG8713-RA	FBtr0088780/CG8713-RA
FBsf0000418140	EDGE_OVERLAP	EDGE_MATCH	FBtr0088822/CG8712-RA, FBtr0088823/CG8712-RB	FBtr0088823/CG8712-RB, FBtr0088822/CG8712-RA
FBsf0000418144	EDGE_OVERLAP	EDGE_MATCH	FBtr0088821/Cul-4-RA, FBtr0301355/Cul-4-RB	FBtr0088821/Cul4-RA
FBsf0000418145	EDGE_OVERLAP	EDGE_MATCH	FBtr0088782/CG18316-RA	FBtr0088782/udd-RA
FBsf0000418150	EDGE_OVERLAP	EDGE_MATCH	FBtr0088784/Socs44A-RA	FBtr0088784/Socs44A-RA
FBsf0000418154	EDGE_OVERLAP	EDGE_MATCH	FBtr0088815/CG8709-RA, FBtr0113055/CG8709-RB	FBtr0303584/Lpin-RL, FBtr0303573/Lpin-RC, FBtr0113055/Lpin-RB, FBtr0303575/Lpin-RE, FBtr0303578/Lpin-RH, FBtr0088815/Lpin-RA, FBtr0303574/Lpin-RD
FBsf0000418156	EDGE_OVERLAP	EDGE_MATCH	FBtr0088814/kermit-RC	FBtr0088814/kermit-RC
FBsf0000418157	EDGE_OVERLAP	EDGE_MATCH	FBtr0088811/kermit-RA, FBtr0088812/kermit-RB	FBtr0303583/Lpin-RK, FBtr0303585/Lpin-RM, FBtr0088812/kermit-RB, FBtr0088811/kermit-RA
FBsf0000418158	EDGE_OVERLAP	EDGE_MATCH	FBtr0088808/CG8708-RA, FBtr0088809/CG8708-RB	FBtr0088809/CG8708-RB
FBsf0000418160	EDGE_OVERLAP	EDGE_MATCH	FBtr0088806/CG30373-RA	FBtr0088806/CG30373-RA
FBsf0000418161	EDGE_OVERLAP	EDGE_MATCH	FBtr0088788/Rs1-RA	FBtr0088788/Rs1-RA
FBsf0000418166	EDGE_OVERLAP	EDGE_MATCH	FBtr0088803/dpn-RA	FBtr0088803/dpn-RA
FBsf0000418168	EDGE_OVERLAP	EDGE_MATCH	FBtr0088793/pnut-RA	FBtr0088793/pnut-RA
FBsf0000418171	EDGE_OVERLAP	EDGE_MATCH	FBtr0088764/CG2121-RA	FBtr0088764/CG2121-RA
FBsf0000418177	EDGE_OVERLAP	EDGE_MATCH	FBtr0088745/Cyp4e2-RA	FBtr0088745/Cyp4e2-RA
FBsf0000418179	EDGE_OVERLAP	EDGE_MATCH	FBtr0088759/LvpH-RA	FBtr0088759/Mal-A1-RA
FBsf0000418180	EDGE_OVERLAP	EDGE_MATCH	FBtr0088747/LvpD-RA	FBtr0088747/Mal-A2-RA
FBsf0000418181	EDGE_OVERLAP	EDGE_MATCH	FBtr0088758/LvpL-RA	FBtr0088758/Mal-A3-RA
FBsf0000418182	EDGE_OVERLAP	EDGE_MATCH	FBtr0088749/CG30359-RA	FBtr0339279/Mal-A5-RC, FBtr0300953/Mal-A5-RB, FBtr0088749/Mal-A5-RA
FBsf0000418184	EDGE_OVERLAP	EDGE_MATCH	FBtr0088690/Cyp6a13-RA	FBtr0088690/Cyp6a13-RA
FBsf0000418185	EDGE_OVERLAP	EDGE_MATCH	FBtr0299788/CG42326-RD	FBtr0299788/CG42326-RD
FBsf0000418188	EDGE_OVERLAP	EDGE_MATCH	FBtr0088730/CG8735-RA	FBtr0339357/CG8735-RB, FBtr0088730/CG8735-RA
FBsf0000418189	EDGE_OVERLAP	EDGE_MATCH	FBtr0088692/rgr-RA, FBtr0301542/rgr-RB	FBtr0088692/rgr-RA, FBtr0339354/rgr-RC
FBsf0000418194	EDGE_OVERLAP	EDGE_MATCH	FBtr0100427/l(2)44DEa-RE	FBtr0100427/Acsl-RE
FBsf0000418195	EDGE_OVERLAP	EDGE_MATCH	FBtr0088699/l(2)44DEa-RA, FBtr0088700/l(2)44DEa-RB, FBtr0100426/l(2)44DEa-RD	FBtr0088699/Acsl-RA, FBtr0088700/Acsl-RB, FBtr0100426/Acsl-RD
FBsf0000418201	EDGE_OVERLAP	EDGE_MATCH	FBtr0088704/Jon44E-RA	FBtr0088704/Jon44E-RA, FBtr0345661/Jon44E-RB
FBsf0000418205	EDGE_OVERLAP	EDGE_MATCH	FBtr0088718/CG14767-RA, FBtr0088719/CG14767-RC	FBtr0088719/CG14767-RC, FBtr0088718/CG14767-RA
FBsf0000418206	EDGE_OVERLAP	EDGE_MATCH	FBtr0088710/gcl-RA	FBtr0088710/gcl-RA, FBtr0339337/gcl-RB
FBsf0000418214	EDGE_OVERLAP	EDGE_MATCH	FBtr0088686/CG8272-RA	FBtr0330246/CG8272-RB, FBtr0088686/CG8272-RA
FBsf0000418215	EDGE_OVERLAP	EDGE_MATCH	FBtr0088641/Dmn-RA	FBtr0088641/Dmn-RA
FBsf0000418216	EDGE_OVERLAP	EDGE_MATCH	FBtr0088642/sec31-RA, FBtr0088643/sec31-RB	FBtr0345224/Sec31-RD, FBtr0339302/Sec31-RC, FBtr0088643/Sec31-RB, FBtr0088642/Sec31-RA
FBsf0000418217	EDGE_OVERLAP	EDGE_MATCH	FBtr0088685/ana2-RA	FBtr0339310/ana2-RB, FBtr0088685/ana2-RA
FBsf0000418218	EDGE_OVERLAP	EDGE_MATCH	FBtr0088684/MrgBP-RA	FBtr0088684/MrgBP-RA
FBsf0000418222	EDGE_OVERLAP	EDGE_MATCH	FBtr0088650/CG30349-RA	FBtr0088650/CG30349-RA
FBsf0000418225	EDGE_OVERLAP	EDGE_MATCH	FBtr0088651/lin-RA	FBtr0088651/lin-RA
FBsf0000418227	EDGE_OVERLAP	EDGE_MATCH	FBtr0290033/CG8247-RB	FBtr0290033/Spt-RB
FBsf0000418228	EDGE_OVERLAP	EDGE_MATCH	FBtr0088652/CG8243-RA	FBtr0088652/CG8243-RA
FBsf0000418229	EDGE_OVERLAP	EDGE_MATCH	FBtr0088653/CG8237-RA	FBtr0088653/CG8237-RA
FBsf0000418230	EDGE_OVERLAP	EDGE_MATCH	FBtr0088676/CG8235-RA	FBtr0088676/CG8235-RA
FBsf0000418231	EDGE_OVERLAP	EDGE_MATCH	FBtr0088654/CG8232-RA	FBtr0339303/PAN2-RB, FBtr0088654/PAN2-RA
FBsf0000418244	EDGE_OVERLAP	EDGE_MATCH	FBtr0088665/CG8170-RA, FBtr0110892/CG8170-RB	FBtr0088665/CG8170-RA, FBtr0110892/CG8170-RB
FBsf0000418247	EDGE_OVERLAP	EDGE_MATCH	FBtr0088663/CG8193-RA	FBtr0088663/PPO2-RA
FBsf0000418249	EDGE_OVERLAP	EDGE_MATCH	FBtr0088662/CG13743-RA	FBtr0308823/CG13743-RB, FBtr0088662/CG13743-RA
FBsf0000418250	EDGE_OVERLAP	EDGE_MATCH	FBtr0088559/ana-RA, FBtr0300501/ana-RB	FBtr0088559/ana-RA, FBtr0300501/ana-RB
FBsf0000418251	EDGE_OVERLAP	EDGE_MATCH	FBtr0088560/CG8083-RA, FBtr0088561/CG8083-RB, FBtr0088562/CG8083-RC	FBtr0088562/CG8083-RC, FBtr0088560/CG8083-RA, FBtr0088561/CG8083-RB
FBsf0000418254	EDGE_OVERLAP	EDGE_MATCH	FBtr0088564/Dbp45A-RA	FBtr0088564/Dbp45A-RA
FBsf0000418257	EDGE_OVERLAP	EDGE_MATCH	FBtr0088631/CG8078-RA	FBtr0088631/CG8078-RA
FBsf0000418258	EDGE_OVERLAP	EDGE_MATCH	FBtr0088566/Vang-RA	FBtr0088566/Vang-RA, FBtr0330624/Vang-RB
FBsf0000418261	EDGE_OVERLAP	EDGE_MATCH	FBtr0088567/tsu-RA	FBtr0088567/tsu-RA
FBsf0000418263	EDGE_OVERLAP	EDGE_MATCH	FBtr0088569/Phax-RB	FBtr0088568/Phax-RA, FBtr0088569/Phax-RB
FBsf0000418264	EDGE_OVERLAP	EDGE_MATCH	FBtr0088570/Su(var)2-10-RI, FBtr0088571/Su(var)2-10-RH, FBtr0088572/Su(var)2-10-RD	FBtr0302507/Su(var)2-10-RL, FBtr0088571/Su(var)2-10-RH, FBtr0088572/Su(var)2-10-RD, FBtr0343996/Su(var)2-10-RN, FBtr0306705/Su(var)2-10-RM, FBtr0088570/Su(var)2-10-RI
FBsf0000418265	EDGE_OVERLAP	EDGE_MATCH	FBtr0088576/Su(var)2-10-RE, FBtr0088577/Su(var)2-10-RB, FBtr0088578/Su(var)2-10-RA	FBtr0088577/Su(var)2-10-RB, FBtr0088574/Su(var)2-10-RF, FBtr0302506/Su(var)2-10-RK, FBtr0302505/Su(var)2-10-RJ, FBtr0088575/Su(var)2-10-RG, FBtr0088576/Su(var)2-10-RE, FBtr0088578/Su(var)2-10-RA, FBtr0088573/Su(var)2-10-RC
FBsf0000418271	EDGE_OVERLAP	EDGE_MATCH	FBtr0088580/Hydr1-RA, FBtr0300180/Hydr1-RB	FBtr0302496/Hydr1-RC, FBtr0339360/Hydr1-RD, FBtr0300180/Hydr1-RB, FBtr0088580/Hydr1-RA
FBsf0000418281	EDGE_OVERLAP	EDGE_MATCH	FBtr0088623/shrb-RA	FBtr0088623/shrb-RA
FBsf0000418282	EDGE_OVERLAP	EDGE_MATCH	FBtr0088582/Prp38-RA	FBtr0088582/Prp38-RA
FBsf0000418291	EDGE_OVERLAP	EDGE_MATCH	FBtr0089932/ltd-RE, FBtr0089933/ltd-RD	FBtr0089934/ltd-RC, FBtr0089933/ltd-RD, FBtr0089932/ltd-RE
FBsf0000418292	EDGE_OVERLAP	EDGE_MATCH	FBtr0088610/CG8026-RA, FBtr0088611/CG8026-RB	FBtr0302512/CG8026-RD, FBtr0344530/CG45085-RB, FBtr0088611/CG8026-RB, FBtr0344529/CG45085-RA
FBsf0000418293	EDGE_OVERLAP	EDGE_MATCH	FBtr0088586/unpg-RA	FBtr0088586/unpg-RA
FBsf0000418294	EDGE_OVERLAP	EDGE_MATCH	FBtr0088609/CG8027-RA	FBtr0088609/CG8027-RA
FBsf0000418295	EDGE_OVERLAP	EDGE_MATCH	FBtr0088587/CG8029-RB, FBtr0088588/CG8029-RA	FBtr0088588/VhaAC45-RA, FBtr0088587/VhaAC45-RB
FBsf0000418296	EDGE_OVERLAP	EDGE_MATCH	FBtr0088591/Cyp4p2-RA	FBtr0088591/Cyp4p2-RA
FBsf0000418297	EDGE_OVERLAP	EDGE_MATCH	FBtr0088592/Cyp4p1-RA	FBtr0088592/Cyp4p1-RA
FBsf0000418298	EDGE_OVERLAP	EDGE_MATCH	FBtr0088593/Cyp4p3-RA	FBtr0088593/Cyp4p3-RA
FBsf0000418299	EDGE_OVERLAP	EDGE_MATCH	FBtr0088606/hig-RB, FBtr0088607/hig-RA, FBtr0088608/hig-RC, FBtr0100119/hig-RD	FBtr0088607/hig-RA, FBtr0088606/hig-RB, FBtr0100119/hig-RD, FBtr0088608/hig-RC
FBsf0000418304	EDGE_OVERLAP	EDGE_MATCH	FBtr0088600/CG2063-RA	FBtr0088600/CG2063-RA
FBsf0000418305	EDGE_OVERLAP	EDGE_MATCH	FBtr0088595/CG1968-RA, FBtr0088596/CG1968-RB	FBtr0088596/CG1968-RB, FBtr0088595/CG1968-RA
FBsf0000418306	EDGE_OVERLAP	EDGE_MATCH	FBtr0088599/TXBP181-like-RA	FBtr0088599/Mad1-RA
FBsf0000418307	EDGE_OVERLAP	EDGE_MATCH	FBtr0088597/Drep-2-RA	FBtr0088597/Drep2-RA
FBsf0000418310	EDGE_OVERLAP	EDGE_MATCH	FBtr0088598/Myd88-RA	FBtr0333000/Myd88-RB, FBtr0088598/Myd88-RA
FBsf0000418316	EDGE_OVERLAP	EDGE_MATCH	FBtr0088553/wun-RA	FBtr0088553/wun-RA
FBsf0000418317	EDGE_OVERLAP	EDGE_MATCH	FBtr0088552/wun-RB	FBtr0088552/wun-RB, FBtr0306111/wun-RC
FBsf0000418318	EDGE_OVERLAP	EDGE_MATCH	FBtr0088506/wun2-RA	FBtr0339380/wun2-RB, FBtr0088506/wun2-RA
FBsf0000418320	EDGE_OVERLAP	EDGE_MATCH	FBtr0088508/Pdk-RA, FBtr0112892/Pdk-RB	FBtr0333004/Pdk-RD, FBtr0306807/Pdk-RC, FBtr0088508/Pdk-RA, FBtr0112892/Pdk-RB
FBsf0000418322	EDGE_OVERLAP	EDGE_MATCH	FBtr0088550/ced-6-RA	FBtr0088550/ced-6-RA
FBsf0000418324	EDGE_OVERLAP	EDGE_MATCH	FBtr0088548/ced-6-RB, FBtr0088549/ced-6-RC	FBtr0088548/ced-6-RB, FBtr0339384/ced-6-RF, FBtr0088549/ced-6-RC
FBsf0000418328	EDGE_OVERLAP	EDGE_MATCH	FBtr0088512/Wnt2-RA	FBtr0088512/Wnt2-RA, FBtr0339383/Wnt2-RB
FBsf0000418330	EDGE_OVERLAP	EDGE_MATCH	FBtr0088547/CG1888-RA	FBtr0310032/CG1888-RC, FBtr0088547/CG1888-RA
FBsf0000418332	EDGE_OVERLAP	EDGE_MATCH	FBtr0088520/CG1809-RA	FBtr0088520/CG1809-RA
FBsf0000418334	EDGE_OVERLAP	EDGE_MATCH	FBtr0112674/Not1-RE	FBtr0112674/Not1-RE
FBsf0000418336	EDGE_OVERLAP	EDGE_MATCH	FBtr0088522/CG1814-RA, FBtr0088523/CG1814-RB	FBtr0088523/CG1814-RB, FBtr0088522/CG1814-RA
FBsf0000418341	EDGE_OVERLAP	EDGE_MATCH	FBtr0088524/Updo-RA	FBtr0088524/Updo-RA
FBsf0000418343	EDGE_OVERLAP	EDGE_MATCH	FBtr0088526/RpL31-RC	FBtr0088525/RpL31-RA
FBsf0000418347	EDGE_OVERLAP	EDGE_MATCH	FBtr0088531/CG1902-RA, FBtr0088533/CG30338-RA	FBtr0088533/CG30338-RA, FBtr0088531/CG1902-RA
FBsf0000418352	EDGE_OVERLAP	EDGE_MATCH	FBtr0088532/CG1902-RC	FBtr0088532/CG1902-RC
FBsf0000418353	EDGE_OVERLAP	EDGE_MATCH	FBtr0088463/CG30000-RA	FBtr0088463/GstT1-RA
FBsf0000418355	EDGE_OVERLAP	EDGE_MATCH	FBtr0088502/CG12926-RA	FBtr0088502/CG12926-RA
FBsf0000418357	EDGE_OVERLAP	EDGE_MATCH	FBtr0088501/Mmp2-RB	FBtr0088501/Mmp2-RB
FBsf0000418359	EDGE_OVERLAP	EDGE_MATCH	FBtr0088467/CG1773-RA	FBtr0088467/CG1773-RA
FBsf0000418360	EDGE_OVERLAP	EDGE_MATCH	FBtr0088469/dap-RA	FBtr0088469/dap-RA
FBsf0000418363	EDGE_OVERLAP	EDGE_MATCH	FBtr0088474/CG1698-RA	FBtr0088474/CG1698-RA, FBtr0336935/CG1698-RB
FBsf0000418366	EDGE_OVERLAP	EDGE_MATCH	FBtr0088493/CG1648-RA	FBtr0339403/CG1648-RC, FBtr0088493/CG1648-RA
FBsf0000418369	EDGE_OVERLAP	EDGE_MATCH	FBtr0088486/hebe-RB, FBtr0113061/hebe-RF	FBtr0088486/hebe-RB, FBtr0113061/hebe-RF
FBsf0000418374	EDGE_OVERLAP	EDGE_MATCH	FBtr0088478/CG1665-RA	FBtr0088478/CG1665-RA
FBsf0000418378	EDGE_OVERLAP	EDGE_MATCH	FBtr0088482/Orc6-RA	FBtr0088482/Orc6-RA
FBsf0000418379	EDGE_OVERLAP	EDGE_MATCH	FBtr0089998/Prosalpha7-RA	FBtr0089998/Prosalpha7-RA
FBsf0000418381	EDGE_OVERLAP	EDGE_MATCH	FBtr0088456/CG1516-RD, FBtr0088457/CG1516-RA, FBtr0088458/CG1516-RJ, FBtr0300850/CG1516-RM	FBtr0088458/PCB-RJ, FBtr0088457/PCB-RA, FBtr0300850/PCB-RM, FBtr0088456/PCB-RD
FBsf0000418382	EDGE_OVERLAP	EDGE_MATCH	FBtr0088453/cbx-RB	FBtr0088453/cbx-RB
FBsf0000418383	EDGE_OVERLAP	EDGE_MATCH	FBtr0088375/CG1675-RA	FBtr0088375/Ntmt-RA
FBsf0000418385	EDGE_OVERLAP	EDGE_MATCH	FBtr0088376/CG18446-RA	FBtr0088376/CG18446-RA
FBsf0000418386	EDGE_OVERLAP	EDGE_MATCH	FBtr0088377/CG12744-RA, FBtr0088378/CG12744-RB	FBtr0088378/CG12744-RB, FBtr0088377/CG12744-RA
FBsf0000418388	EDGE_OVERLAP	EDGE_MATCH	FBtr0088451/sec24-RA	FBtr0088451/Sec24AB-RA, FBtr0339407/Sec24AB-RC, FBtr0339406/Sec24AB-RB
FBsf0000418390	EDGE_OVERLAP	EDGE_MATCH	FBtr0088450/CG1513-RA	FBtr0088450/CG1513-RA
FBsf0000418391	EDGE_OVERLAP	EDGE_MATCH	FBtr0088381/CG30007-RB, FBtr0300919/CG30007-RC, FBtr0300920/CG30007-RD, FBtr0300921/CG30007-RE	FBtr0300920/CG30007-RD, FBtr0300921/CG30007-RE, FBtr0300919/CG30007-RC, FBtr0088381/CG30007-RB
FBsf0000418393	EDGE_OVERLAP	EDGE_MATCH	FBtr0088448/CG1441-RA, FBtr0088449/CG1441-RB	FBtr0088449/CG1441-RB, FBtr0088448/CG1441-RA
FBsf0000418397	EDGE_OVERLAP	EDGE_MATCH	FBtr0088443/Mef2-RD, FBtr0088444/Mef2-RA, FBtr0088445/Mef2-RC, FBtr0088446/Mef2-RB	FBtr0088445/Mef2-RC, FBtr0088444/Mef2-RA, FBtr0088446/Mef2-RB, FBtr0088443/Mef2-RD
FBsf0000418402	EDGE_OVERLAP	EDGE_MATCH	FBtr0088440/CG1418-RA	FBtr0088440/CG1418-RA
FBsf0000418404	EDGE_OVERLAP	EDGE_MATCH	FBtr0088388/CG12134-RA, FBtr0088389/CG12134-RB	FBtr0088388/CG12134-RA, FBtr0088389/CG12134-RB
FBsf0000418406	EDGE_OVERLAP	EDGE_MATCH	FBtr0088391/TER94-RA, FBtr0088392/TER94-RB	FBtr0088391/TER94-RA
FBsf0000418411	EDGE_OVERLAP	EDGE_MATCH	FBtr0088437/Pka-R2-RA, FBtr0088438/Pka-R2-RB, FBtr0112901/Pka-R2-RD, FBtr0112902/Pka-R2-RE	FBtr0088438/Pka-R2-RB, FBtr0088437/Pka-R2-RA, FBtr0112901/Pka-R2-RD, FBtr0112902/Pka-R2-RE
FBsf0000418412	EDGE_OVERLAP	EDGE_MATCH	FBtr0088393/CG12128-RA, FBtr0088394/CG12128-RB	FBtr0088394/CG12128-RB, FBtr0088393/CG12128-RA
FBsf0000418415	EDGE_OVERLAP	EDGE_MATCH	FBtr0088435/CG1407-RB, FBtr0088436/CG1407-RA, FBtr0300719/CG1407-RC	FBtr0330325/CG1407-RD, FBtr0088435/CG1407-RB, FBtr0339419/CG1407-RF, FBtr0339420/CG1407-RG, FBtr0339418/CG1407-RE, FBtr0088436/CG1407-RA, FBtr0300719/CG1407-RC
FBsf0000418417	EDGE_OVERLAP	EDGE_MATCH	FBtr0088434/CG18445-RA	FBtr0345630/oys-RE, FBtr0339416/oys-RB, FBtr0088434/oys-RA
FBsf0000418418	EDGE_OVERLAP	EDGE_MATCH	FBtr0088396/CG2249-RA, FBtr0088397/CG2249-RB	FBtr0088397/COX7C-RB, FBtr0088396/COX7C-RA
FBsf0000418419	EDGE_OVERLAP	EDGE_MATCH	FBtr0088433/CG12918-RA	FBtr0088433/sel-RA
FBsf0000418421	EDGE_OVERLAP	EDGE_MATCH	FBtr0088399/magu-RD	FBtr0113062/magu-RF, FBtr0088401/magu-RA, FBtr0088399/magu-RD
FBsf0000418422	EDGE_OVERLAP	EDGE_MATCH	FBtr0088402/magu-RB	FBtr0088402/magu-RB
FBsf0000418426	EDGE_OVERLAP	EDGE_MATCH	FBtr0088429/cdc2rk-RA, FBtr0088430/cdc2rk-RB	FBtr0088429/cdc2rk-RA
FBsf0000418427	EDGE_OVERLAP	EDGE_MATCH	FBtr0088404/CG12920-RA	FBtr0088404/CG12920-RA
FBsf0000418428	EDGE_OVERLAP	EDGE_MATCH	FBtr0088428/CG1371-RA	FBtr0088428/CG1371-RA
FBsf0000418431	EDGE_OVERLAP	EDGE_MATCH	FBtr0088407/CG2269-RC, FBtr0088408/CG2269-RA, FBtr0088409/CG2269-RB	FBtr0088409/CG2269-RB, FBtr0088407/CG2269-RC, FBtr0088408/CG2269-RA
FBsf0000418432	EDGE_OVERLAP	EDGE_MATCH	FBtr0088411/Jra-RA	FBtr0088411/Jra-RA, FBtr0330606/Jra-RC
FBsf0000418433	EDGE_OVERLAP	EDGE_MATCH	FBtr0088425/CG1381-RA	FBtr0088425/RpLP0-like-RA
FBsf0000418434	EDGE_OVERLAP	EDGE_MATCH	FBtr0088412/14-3-3zeta-RB, FBtr0088415/14-3-3zeta-RE, FBtr0088416/14-3-3zeta-RF, FBtr0088418/14-3-3zeta-RH	FBtr0088412/14-3-3zeta-RB, FBtr0088415/14-3-3zeta-RE, FBtr0088418/14-3-3zeta-RH, FBtr0088416/14-3-3zeta-RF
FBsf0000418437	EDGE_OVERLAP	EDGE_MATCH	FBtr0088421/Pfk-RC, FBtr0088422/Pfk-RB	FBtr0088422/Pfk-RB, FBtr0088421/Pfk-RC
FBsf0000418443	EDGE_OVERLAP	EDGE_MATCH	FBtr0088332/CG18011-RA	FBtr0088332/CG18011-RA
FBsf0000418444	EDGE_OVERLAP	EDGE_MATCH	FBtr0299832/KCNQ-RC, FBtr0301443/KCNQ-RE, FBtr0301444/KCNQ-RF	FBtr0310096/KCNQ-RJ, FBtr0310093/KCNQ-RG, FBtr0310094/KCNQ-RH, FBtr0310095/KCNQ-RI, FBtr0301444/KCNQ-RF, FBtr0301443/KCNQ-RE, FBtr0310097/KCNQ-RK, FBtr0299832/KCNQ-RC
FBsf0000418452	EDGE_OVERLAP	EDGE_MATCH	FBtr0088362/Syb-RA, FBtr0088363/Syb-RB, FBtr0273274/Syb-RC, FBtr0273275/Syb-RD	FBtr0273274/Syb-RC, FBtr0088363/Syb-RB, FBtr0273275/Syb-RD, FBtr0088362/Syb-RA
FBsf0000418453	EDGE_OVERLAP	EDGE_MATCH	FBtr0088336/CG12911-RA, FBtr0289962/CG12911-RB	FBtr0339451/CG12911-RC, FBtr0339453/CG12911-RE, FBtr0339454/CG12911-RF, FBtr0339452/CG12911-RD, FBtr0088336/CG12911-RA, FBtr0289962/CG12911-RB
FBsf0000418454	EDGE_OVERLAP	EDGE_MATCH	FBtr0088361/CR30009-RA	FBtr0088361/CR30009-RA, FBtr0303450/CR30009-RB
FBsf0000418457	EDGE_OVERLAP	EDGE_MATCH	FBtr0088338/CAP-RI	FBtr0088338/CAP-RI
FBsf0000418464	EDGE_OVERLAP	EDGE_MATCH	FBtr0088346/CAP-RE	FBtr0088346/CAP-RE
FBsf0000418469	EDGE_OVERLAP	EDGE_MATCH	FBtr0088348/CG12909-RA	FBtr0088348/CG12909-RA
FBsf0000418470	EDGE_OVERLAP	EDGE_MATCH	FBtr0088349/Ndg-RA, FBtr0088350/Ndg-RB	FBtr0339459/Ndg-RC, FBtr0088349/Ndg-RA
FBsf0000418472	EDGE_OVERLAP	EDGE_MATCH	FBtr0088316/CG11825-RA	FBtr0088316/CG11825-RA
FBsf0000418475	EDGE_OVERLAP	EDGE_MATCH	FBtr0088262/RanBPM-RC, FBtr0088263/RanBPM-RA, FBtr0100460/RanBPM-RD	FBtr0088263/RanBPM-RA, FBtr0346961/RanBPM-RG
FBsf0000418478	EDGE_OVERLAP	EDGE_MATCH	FBtr0088314/CG12895-RA	FBtr0330615/CG12895-RB, FBtr0088314/CG12895-RA
FBsf0000418479	EDGE_OVERLAP	EDGE_MATCH	FBtr0088265/G-oalpha47A-RC	FBtr0088264/Galphao-RB, FBtr0088265/Galphao-RC
FBsf0000418480	EDGE_OVERLAP	EDGE_MATCH	FBtr0088267/G-oalpha47A-RD, FBtr0088268/G-oalpha47A-RE, FBtr0088269/G-oalpha47A-RF, FBtr0088270/G-oalpha47A-RG, FBtr0088271/G-oalpha47A-RH	FBtr0088268/Galphao-RE, FBtr0088267/Galphao-RD
FBsf0000418488	EDGE_OVERLAP	EDGE_MATCH	FBtr0088311/Cyp49a1-RA	FBtr0088311/Cyp49a1-RA, FBtr0304592/Cyp49a1-RE
FBsf0000418490	EDGE_OVERLAP	EDGE_MATCH	FBtr0088273/CG11777-RA	FBtr0088273/CG11777-RA
FBsf0000418492	EDGE_OVERLAP	EDGE_MATCH	FBtr0088308/CPTI-RB, FBtr0301282/CPTI-RD	FBtr0301282/whd-RD, FBtr0088308/whd-RB
FBsf0000418494	EDGE_OVERLAP	EDGE_MATCH	FBtr0088306/trsn-RA	FBtr0088306/trsn-RA
FBsf0000418498	EDGE_OVERLAP	EDGE_MATCH	FBtr0089344/lola-RA, FBtr0089348/lola-RF, FBtr0089349/lola-RD, FBtr0089350/lola-RI, FBtr0089352/lola-RL, FBtr0089353/lola-RK, FBtr0089358/lola-RS, FBtr0089359/lola-RT, FBtr0089362/lola-RM, FBtr0089363/lola-RV, FBtr0100286/lola-RZ	FBtr0089350/lola-RI, FBtr0089359/lola-RT, FBtr0089348/lola-RF, FBtr0089353/lola-RK, FBtr0089363/lola-RV, FBtr0089349/lola-RD, FBtr0100286/lola-RZ, FBtr0089344/lola-RA, FBtr0089352/lola-RL, FBtr0089356/lola-RQ, FBtr0089362/lola-RM
FBsf0000418499	EDGE_OVERLAP	EDGE_MATCH	FBtr0089345/lola-RC, FBtr0089346/lola-RH, FBtr0089347/lola-RG, FBtr0089354/lola-RN, FBtr0089355/lola-RP, FBtr0089360/lola-RJ, FBtr0089361/lola-RO, FBtr0089364/lola-RW, FBtr0089365/lola-RX, FBtr0089366/lola-RY	FBtr0089347/lola-RG, FBtr0089365/lola-RX, FBtr0089366/lola-RY, FBtr0089364/lola-RW, FBtr0089361/lola-RO, FBtr0089360/lola-RJ, FBtr0089355/lola-RP, FBtr0089346/lola-RH, FBtr0089345/lola-RC
FBsf0000418501	EDGE_OVERLAP	EDGE_MATCH	FBtr0089357/lola-RR	FBtr0089357/lola-RR, FBtr0343132/lola-RAA
FBsf0000418502	EDGE_OVERLAP	EDGE_MATCH	FBtr0088275/psq-RB, FBtr0088276/psq-RA, FBtr0088282/psq-RC, FBtr0100605/psq-RI, FBtr0100608/psq-RL	FBtr0088276/psq-RA, FBtr0088282/psq-RC, FBtr0088275/psq-RB, FBtr0330607/psq-RM, FBtr0346958/psq-RN
FBsf0000418503	EDGE_OVERLAP	EDGE_MATCH	FBtr0088277/psq-RE, FBtr0088279/psq-RF, FBtr0088280/psq-RG, FBtr0100607/psq-RK	FBtr0088277/psq-RE
FBsf0000418505	EDGE_OVERLAP	EDGE_MATCH	FBtr0088278/psq-RD, FBtr0088281/psq-RH, FBtr0100606/psq-RJ	FBtr0088281/psq-RH, FBtr0088278/psq-RD, FBtr0100606/psq-RJ
FBsf0000418507	EDGE_OVERLAP	EDGE_MATCH	FBtr0088283/CG11883-RB	FBtr0088284/CG11883-RA, FBtr0088283/CG11883-RB, FBtr0339461/CG11883-RD
FBsf0000418509	EDGE_OVERLAP	EDGE_MATCH	FBtr0088258/Git-RA	FBtr0088258/Git-RA
FBsf0000418511	EDGE_OVERLAP	EDGE_MATCH	FBtr0088257/Rab3-RA	FBtr0088257/Rab3-RA
FBsf0000418512	EDGE_OVERLAP	EDGE_MATCH	FBtr0088256/CG12338-RA	FBtr0088256/CG12338-RA
FBsf0000418513	EDGE_OVERLAP	EDGE_MATCH	FBtr0088217/CG7220-RC	FBtr0088219/CG7220-RD
FBsf0000418517	EDGE_OVERLAP	EDGE_MATCH	FBtr0088254/CG33144-RA	FBtr0088254/CG33144-RA
FBsf0000418519	EDGE_OVERLAP	EDGE_MATCH	FBtr0088253/CG12340-RA	FBtr0088253/wde-RA
FBsf0000418523	EDGE_OVERLAP	EDGE_MATCH	FBtr0088222/mms4-RA	FBtr0088222/mms4-RA
FBsf0000418525	EDGE_OVERLAP	EDGE_MATCH	FBtr0088223/CG7222-RA	FBtr0088223/CG7222-RA
FBsf0000418526	EDGE_OVERLAP	EDGE_MATCH	FBtr0088249/dgo-RA, FBtr0088250/dgo-RB	FBtr0088250/dgo-RB, FBtr0088249/dgo-RA
FBsf0000418527	EDGE_OVERLAP	EDGE_MATCH	FBtr0088225/Prosbeta5-RA	FBtr0088225/Prosbeta5-RA, FBtr0088224/Prosbeta5-RB
FBsf0000418529	EDGE_OVERLAP	EDGE_MATCH	FBtr0088247/CG12343-RA	FBtr0088247/CG12343-RA
FBsf0000418530	EDGE_OVERLAP	EDGE_MATCH	FBtr0088227/CG12325-RA	FBtr0088227/CG12325-RA
FBsf0000418531	EDGE_OVERLAP	EDGE_MATCH	FBtr0088245/CG7686-RA	FBtr0339475/CG7686-RB, FBtr0088245/CG7686-RA
FBsf0000418535	EDGE_OVERLAP	EDGE_MATCH	FBtr0088228/CG6751-RA	FBtr0088228/nclb-RA
FBsf0000418536	EDGE_OVERLAP	EDGE_MATCH	FBtr0088240/Taf5-RA	FBtr0088240/Taf5-RA
FBsf0000418540	EDGE_OVERLAP	EDGE_MATCH	FBtr0089727/CG18004-RC, FBtr0089728/CG18004-RA	FBtr0339473/CG18004-RD, FBtr0089728/CG18004-RA
FBsf0000418541	EDGE_OVERLAP	EDGE_MATCH	FBtr0088235/CG30020-RA	FBtr0088235/CG30020-RA, FBtr0339521/CG30020-RC
FBsf0000418543	EDGE_OVERLAP	EDGE_MATCH	FBtr0088236/CG12942-RA	FBtr0088236/CG12942-RA
FBsf0000418544	EDGE_OVERLAP	EDGE_MATCH	FBtr0088238/CG7712-RA	FBtr0331936/ND-B14-RB, FBtr0088238/ND-B14-RA
FBsf0000418545	EDGE_OVERLAP	EDGE_MATCH	FBtr0088237/Rpb5-RA	FBtr0331935/Rpb5-RB, FBtr0088237/Rpb5-RA
FBsf0000418546	EDGE_OVERLAP	EDGE_MATCH	FBtr0089419/Cyp12d1-p-RA	FBtr0345674/Cyp12d1-p-RB, FBtr0089419/Cyp12d1-p-RA
FBsf0000418547	EDGE_OVERLAP	EDGE_MATCH	FBtr0088205/CG12391-RA	FBtr0088205/CG12391-RA
FBsf0000418548	EDGE_OVERLAP	EDGE_MATCH	FBtr0088197/CG9084-RB	FBtr0088197/CG9084-RB, FBtr0330635/CG9084-RC, FBtr0339486/CG9084-RE
FBsf0000418549	EDGE_OVERLAP	EDGE_MATCH	FBtr0088103/Syx6-RB	FBtr0088103/Syx6-RB
FBsf0000418551	EDGE_OVERLAP	EDGE_MATCH	FBtr0088102/Syx6-RE, FBtr0088104/Syx6-RD	FBtr0088104/Syx6-RD, FBtr0088102/Syx6-RE
FBsf0000418556	EDGE_OVERLAP	EDGE_MATCH	FBtr0088194/CG13217-RA	FBtr0088194/CG13217-RA
FBsf0000418558	EDGE_OVERLAP	EDGE_MATCH	FBtr0088193/CG13216-RA	FBtr0088193/CG13216-RA
FBsf0000418559	EDGE_OVERLAP	EDGE_MATCH	FBtr0088112/Cpr47Eb-RA	FBtr0088112/Cpr47Eb-RA
FBsf0000418562	EDGE_OVERLAP	EDGE_MATCH	FBtr0088183/Cpr47Eg-RA	FBtr0088183/Cpr47Eg-RA
FBsf0000418563	EDGE_OVERLAP	EDGE_MATCH	FBtr0088115/Vhl-RA	FBtr0088115/Vhl-RA, FBtr0332420/Vhl-RB
FBsf0000418564	EDGE_OVERLAP	EDGE_MATCH	FBtr0088181/CG9062-RB	FBtr0088181/CG9062-RB, FBtr0332422/CG9062-RC
FBsf0000418565	EDGE_OVERLAP	EDGE_MATCH	FBtr0088116/CG13220-RA	FBtr0088116/CG13220-RA
FBsf0000418566	EDGE_OVERLAP	EDGE_MATCH	FBtr0088178/fbl6-RC, FBtr0088179/fbl6-RB, FBtr0088180/fbl6-RA	FBtr0088180/Fbl6-RA, FBtr0088179/Fbl6-RB, FBtr0088178/Fbl6-RC
FBsf0000418568	EDGE_OVERLAP	EDGE_MATCH	FBtr0088176/dare-RA	FBtr0088176/dare-RA
FBsf0000418574	EDGE_OVERLAP	EDGE_MATCH	FBtr0088118/CG7741-RA	FBtr0088118/CG7741-RA
FBsf0000418578	EDGE_OVERLAP	EDGE_MATCH	FBtr0088119/CG7745-RA	FBtr0088119/CG7745-RA
FBsf0000418580	EDGE_OVERLAP	EDGE_MATCH	FBtr0089380/nompA-RC, FBtr0089381/nompA-RB	FBtr0339483/nompA-RF, FBtr0089381/nompA-RB, FBtr0089380/nompA-RC
FBsf0000418582	EDGE_OVERLAP	EDGE_MATCH	FBtr0088121/lambdaTry-RA	FBtr0088121/lambdaTry-RA
FBsf0000418583	EDGE_OVERLAP	EDGE_MATCH	FBtr0088164/zetaTry-RA	FBtr0088164/zetaTry-RA
FBsf0000418584	EDGE_OVERLAP	EDGE_MATCH	FBtr0088162/thetaTry-RA	FBtr0088162/thetaTry-RA
FBsf0000418585	EDGE_OVERLAP	EDGE_MATCH	FBtr0088161/alphaTry-RA	FBtr0088161/alphaTry-RA
FBsf0000418586	EDGE_OVERLAP	EDGE_MATCH	FBtr0088160/epsilonTry-RA	FBtr0088160/epsilonTry-RA
FBsf0000418588	EDGE_OVERLAP	EDGE_MATCH	FBtr0088123/CG30031-RA	FBtr0088123/CG30031-RA
FBsf0000418589	EDGE_OVERLAP	EDGE_MATCH	FBtr0088125/iotaTry-RA	FBtr0088125/iotaTry-RA
FBsf0000418591	EDGE_OVERLAP	EDGE_MATCH	FBtr0088155/CG12384-RA	FBtr0088155/CG12384-RA
FBsf0000418593	EDGE_OVERLAP	EDGE_MATCH	FBtr0088128/CG13204-RA	FBtr0088128/CG13204-RA
FBsf0000418601	EDGE_OVERLAP	EDGE_MATCH	FBtr0089938/CG9027-RA, FBtr0089939/CG9027-RB, FBtr0100658/CG9027-RC, FBtr0110897/CG9027-RD	FBtr0110897/Sod3-RD, FBtr0339489/Sod3-RE, FBtr0089939/Sod3-RB, FBtr0089938/Sod3-RA
FBsf0000418602	EDGE_OVERLAP	EDGE_MATCH	FBtr0289990/CG30022-RB	FBtr0289990/CG30022-RB
FBsf0000418603	EDGE_OVERLAP	EDGE_MATCH	FBtr0088146/sprt-RA	FBtr0088146/sprt-RA
FBsf0000418605	EDGE_OVERLAP	EDGE_MATCH	FBtr0088141/Drip-RA, FBtr0088142/Drip-RB	FBtr0331390/Drip-RF, FBtr0339488/Drip-RG, FBtr0088141/Drip-RA, FBtr0088142/Drip-RB
FBsf0000418606	EDGE_OVERLAP	EDGE_MATCH	FBtr0088136/CG7777-RB, FBtr0088137/CG7777-RA	FBtr0339544/CG7777-RD, FBtr0305074/CG7777-RC, FBtr0088137/CG7777-RA, FBtr0088136/CG7777-RB
FBsf0000418608	EDGE_OVERLAP	EDGE_MATCH	FBtr0114575/qvr-RB	FBtr0339545/qvr-RC, FBtr0114575/qvr-RB
FBsf0000418611	EDGE_OVERLAP	EDGE_MATCH	FBtr0088140/E(Pc)-RB	FBtr0330621/E(Pc)-RC, FBtr0088140/E(Pc)-RB
FBsf0000418617	EDGE_OVERLAP	EDGE_MATCH	FBtr0088090/Egm-RA	FBtr0088090/Egm-RA
FBsf0000418627	EDGE_OVERLAP	EDGE_MATCH	FBtr0088085/Roc2-RA, FBtr0302211/Roc2-RB	FBtr0302211/Roc2-RB, FBtr0088085/Roc2-RA
FBsf0000418629	EDGE_OVERLAP	EDGE_MATCH	FBtr0088084/CG13196-RA	FBtr0088084/CG13196-RA
FBsf0000418633	EDGE_OVERLAP	EDGE_MATCH	FBtr0088078/CG13197-RA	FBtr0345619/CG13197-RB, FBtr0088078/CG13197-RA
FBsf0000418635	EDGE_OVERLAP	EDGE_MATCH	FBtr0088030/ths-RA	FBtr0088030/ths-RA
FBsf0000418637	EDGE_OVERLAP	EDGE_MATCH	FBtr0088064/Sobp-RA	FBtr0345677/Sobp-RB
FBsf0000418638	EDGE_OVERLAP	EDGE_MATCH	FBtr0088063/S2P-RA	FBtr0088063/S2P-RA
FBsf0000418639	EDGE_OVERLAP	EDGE_MATCH	FBtr0088032/Sln-RA	FBtr0088032/Sln-RA
FBsf0000418640	EDGE_OVERLAP	EDGE_MATCH	FBtr0088033/Mtor-RA	FBtr0332464/Mtor-RB, FBtr0088033/Mtor-RA
FBsf0000418641	EDGE_OVERLAP	EDGE_MATCH	FBtr0088062/TwdlBeta-RA	FBtr0088062/TwdlBeta-RA
FBsf0000418651	EDGE_OVERLAP	EDGE_MATCH	FBtr0088038/CG13189-RA	FBtr0088038/Zip48C-RA
FBsf0000418653	EDGE_OVERLAP	EDGE_MATCH	FBtr0088054/CG13183-RA	FBtr0088054/CG13183-RA
FBsf0000418656	EDGE_OVERLAP	EDGE_MATCH	FBtr0088051/CG8979-RA, FBtr0088052/CG8979-RC	FBtr0310159/PI31-RF, FBtr0088051/PI31-RA
FBsf0000418659	EDGE_OVERLAP	EDGE_MATCH	FBtr0088047/CG33145-RA, FBtr0088048/CG33145-RB	FBtr0088048/CG33145-RB, FBtr0088047/CG33145-RA
FBsf0000418661	EDGE_OVERLAP	EDGE_MATCH	FBtr0088045/rho-7-RA	FBtr0339555/rho-7-RB, FBtr0088045/rho-7-RA
FBsf0000418662	EDGE_OVERLAP	EDGE_MATCH	FBtr0088043/CG8298-RA, FBtr0088044/CG8298-RB	FBtr0306003/CG8298-RC, FBtr0088043/CG8298-RA
FBsf0000418664	EDGE_OVERLAP	EDGE_MATCH	FBtr0088027/CG8964-RA	FBtr0088027/otk2-RA
FBsf0000418666	EDGE_OVERLAP	EDGE_MATCH	FBtr0088024/CG8889-RA, FBtr0088025/CG8889-RB, FBtr0088026/CG8889-RC	FBtr0339583/Mppe-RE, FBtr0088024/Mppe-RA, FBtr0339582/Mppe-RD, FBtr0088025/Mppe-RB
FBsf0000418667	EDGE_OVERLAP	EDGE_MATCH	FBtr0087974/pds5-RA	FBtr0087974/pds5-RA, FBtr0306062/pds5-RB
FBsf0000418669	EDGE_OVERLAP	EDGE_MATCH	FBtr0087975/CG8321-RA	FBtr0087975/CG8321-RA
FBsf0000418673	EDGE_OVERLAP	EDGE_MATCH	FBtr0087978/Drep-1-RA	FBtr0330629/Drep1-RB, FBtr0087978/Drep1-RA
FBsf0000418674	EDGE_OVERLAP	EDGE_MATCH	FBtr0088022/CG8888-RA	FBtr0088022/CG8888-RA
FBsf0000418680	EDGE_OVERLAP	EDGE_MATCH	FBtr0087984/Pimet-RA	FBtr0087984/Hen1-RA
FBsf0000418687	EDGE_OVERLAP	EDGE_MATCH	FBtr0088013/Oda-RA	FBtr0088013/Oda-RA
FBsf0000418689	EDGE_OVERLAP	EDGE_MATCH	FBtr0088012/EndoG-RA	FBtr0088012/EndoG-RA
FBsf0000418697	EDGE_OVERLAP	EDGE_MATCH	FBtr0088004/Sr-CII-RA	FBtr0088004/Sr-CII-RA
FBsf0000418698	EDGE_OVERLAP	EDGE_MATCH	FBtr0088001/Cam-RA	FBtr0304963/Cam-RC, FBtr0088001/Cam-RA
FBsf0000418700	EDGE_OVERLAP	EDGE_MATCH	FBtr0087973/CG8850-RA	FBtr0087972/CG8850-RB, FBtr0087973/CG8850-RA
FBsf0000418703	EDGE_OVERLAP	EDGE_MATCH	FBtr0087895/CG30046-RB	FBtr0087895/CG30046-RB, FBtr0339627/CG30046-RC
FBsf0000418706	EDGE_OVERLAP	EDGE_MATCH	FBtr0087899/CG8490-RA, FBtr0301195/CG8490-RB	FBtr0087899/CG8490-RA, FBtr0301195/CG8490-RB
FBsf0000418707	EDGE_OVERLAP	EDGE_MATCH	FBtr0087902/Den1-RA	FBtr0087902/Den1-RA
FBsf0000418708	EDGE_OVERLAP	EDGE_MATCH	FBtr0087957/CG8839-RA, FBtr0087958/CG8839-RE, FBtr0087959/CG8839-RD, FBtr0087960/CG8839-RC	FBtr0087960/CG8839-RC, FBtr0087957/CG8839-RA
FBsf0000418710	EDGE_OVERLAP	EDGE_MATCH	FBtr0087911/CG13160-RA	FBtr0087911/CG13160-RA, FBtr0332250/CG13160-RB
FBsf0000418711	EDGE_OVERLAP	EDGE_MATCH	FBtr0087912/CG13159-RA	FBtr0087912/CG13159-RA
FBsf0000418718	EDGE_OVERLAP	EDGE_MATCH	FBtr0087952/CG8831-RA	FBtr0087952/Nup54-RA
FBsf0000418720	EDGE_OVERLAP	EDGE_MATCH	FBtr0087951/CG8830-RA	FBtr0087951/DUBAI-RA
FBsf0000418723	EDGE_OVERLAP	EDGE_MATCH	FBtr0087932/Lac-RB, FBtr0087933/Lac-RA	FBtr0087933/Lac-RA
FBsf0000418729	EDGE_OVERLAP	EDGE_MATCH	FBtr0087942/achi-RC, FBtr0087943/achi-RA	FBtr0087942/achi-RC, FBtr0087943/achi-RA
FBsf0000418730	EDGE_OVERLAP	EDGE_MATCH	FBtr0087939/CG13151-RA	FBtr0087939/CG13151-RA
FBsf0000418733	EDGE_OVERLAP	EDGE_MATCH	FBtr0087821/fra-RB, FBtr0087822/fra-RA	FBtr0087821/fra-RB, FBtr0087822/fra-RA, FBtr0339649/fra-RC
FBsf0000418735	EDGE_OVERLAP	EDGE_MATCH	FBtr0087824/Cyp301a1-RA	FBtr0087824/Cyp301a1-RA
FBsf0000418738	EDGE_OVERLAP	EDGE_MATCH	FBtr0087826/CG8594-RA	FBtr0087826/ClC-b-RA
FBsf0000418739	EDGE_OVERLAP	EDGE_MATCH	FBtr0087827/CG30055-RA	FBtr0303918/CR30055-RB, FBtr0303919/CR30055-RC
FBsf0000418741	EDGE_OVERLAP	EDGE_MATCH	FBtr0087887/Sin3A-RC, FBtr0087888/Sin3A-RA, FBtr0087889/Sin3A-RD	FBtr0339651/Sin3A-RI, FBtr0339650/Sin3A-RH, FBtr0087887/Sin3A-RC, FBtr0087888/Sin3A-RA, FBtr0087889/Sin3A-RD, FBtr0087890/Sin3A-RB, FBtr0303566/Sin3A-RF, FBtr0347014/Sin3A-RJ
FBsf0000418743	EDGE_OVERLAP	EDGE_MATCH	FBtr0087829/Galpha49B-RA, FBtr0087830/Galpha49B-RG, FBtr0087831/Galpha49B-RC	FBtr0087829/Galphaq-RA, FBtr0344531/CG45086-RA, FBtr0304955/Galphaq-RK, FBtr0087831/Galphaq-RC, FBtr0344532/CG45086-RB, FBtr0333101/Galphaq-RJ, FBtr0087830/Galphaq-RG
FBsf0000418748	EDGE_OVERLAP	EDGE_MATCH	FBtr0087840/spt4-RA	FBtr0087840/spt4-RA
FBsf0000418751	EDGE_OVERLAP	EDGE_MATCH	FBtr0087843/Iswi-RC	FBtr0087841/Iswi-RA, FBtr0087843/Iswi-RC, FBtr0087842/Iswi-RB
FBsf0000418753	EDGE_OVERLAP	EDGE_MATCH	FBtr0087882/CG8785-RB	FBtr0087882/CG8785-RB
FBsf0000418754	EDGE_OVERLAP	EDGE_MATCH	FBtr0087881/CG8785-RA	FBtr0087881/CG8785-RA
FBsf0000418755	EDGE_OVERLAP	EDGE_MATCH	FBtr0087880/CG8778-RA	FBtr0087880/CG8778-RA
FBsf0000418756	EDGE_OVERLAP	EDGE_MATCH	FBtr0087844/CG8632-RB, FBtr0087845/CG8632-RA	FBtr0087845/ZnT49B-RA, FBtr0087844/ZnT49B-RB
FBsf0000418757	EDGE_OVERLAP	EDGE_MATCH	FBtr0301237/CG8646-RB	FBtr0301237/CG8646-RB
FBsf0000418760	EDGE_OVERLAP	EDGE_MATCH	FBtr0087869/CG8776-RC, FBtr0087870/CG8776-RB, FBtr0302151/CG8776-RG	FBtr0087870/nemy-RB, FBtr0339740/nemy-RK, FBtr0087869/nemy-RC, FBtr0302151/nemy-RG, FBtr0087868/nemy-RE
FBsf0000418761	EDGE_OVERLAP	EDGE_MATCH	FBtr0087867/CG8776-RA	FBtr0087867/nemy-RA
FBsf0000418762	EDGE_OVERLAP	EDGE_MATCH	FBtr0087875/nemy-RD, FBtr0087876/nemy-RA, FBtr0300390/nemy-RH	FBtr0302974/CG42708-RA, FBtr0302973/CG42708-RD, FBtr0302978/CG42708-RH
FBsf0000418766	EDGE_OVERLAP	EDGE_MATCH	FBtr0087871/CG8768-RA	FBtr0087871/CG8768-RA
FBsf0000418770	EDGE_OVERLAP	EDGE_MATCH	FBtr0087862/Taz-RA	FBtr0087862/Taz-RA
FBsf0000418775	EDGE_OVERLAP	EDGE_MATCH	FBtr0087860/Nacalpha-RA	FBtr0087859/Nacalpha-RC
FBsf0000418777	EDGE_OVERLAP	EDGE_MATCH	FBtr0087855/sca-RA, FBtr0087856/sca-RB	FBtr0087856/sca-RB, FBtr0087855/sca-RA
FBsf0000418779	EDGE_OVERLAP	EDGE_MATCH	FBtr0087783/bic-RB	FBtr0087783/bic-RB, FBtr0087782/bic-RA
FBsf0000418784	EDGE_OVERLAP	EDGE_MATCH	FBtr0089874/Nmda1-RB, FBtr0089875/Nmda1-RD	FBtr0089878/Nmda1-RF, FBtr0089877/Nmda1-RC, FBtr0089876/Nmda1-RA
FBsf0000418786	EDGE_OVERLAP	EDGE_MATCH	FBtr0087784/Aats-asp-RA	FBtr0087784/Aats-asp-RA
FBsf0000418789	EDGE_OVERLAP	EDGE_MATCH	FBtr0087786/NAT1-RA, FBtr0100672/NAT1-RC	FBtr0087786/NAT1-RA, FBtr0334772/NAT1-RD
FBsf0000418794	EDGE_OVERLAP	EDGE_MATCH	FBtr0087789/sug-RA	FBtr0087789/sug-RA
FBsf0000418796	EDGE_OVERLAP	EDGE_MATCH	FBtr0087803/CG13322-RC, FBtr0087804/CG13322-RB, FBtr0087805/CG13322-RA	FBtr0087804/CG13322-RB, FBtr0087805/CG13322-RA, FBtr0087803/CG13322-RC
FBsf0000418797	EDGE_OVERLAP	EDGE_MATCH	FBtr0087790/Sans-RA, FBtr0087791/Sans-RB	FBtr0087791/Sans-RB, FBtr0087790/Sans-RA
FBsf0000418799	EDGE_OVERLAP	EDGE_MATCH	FBtr0087801/Mdr49-RA	FBtr0087801/Mdr49-RA
FBsf0000418800	EDGE_OVERLAP	EDGE_MATCH	FBtr0087799/CG3884-RB, FBtr0087800/CG3884-RA, FBtr0302321/CG3884-RC	FBtr0339106/CG44251-RA, FBtr0339105/CG44250-RC, FBtr0339104/CG44250-RB
FBsf0000418801	EDGE_OVERLAP	EDGE_MATCH	FBtr0087792/CG13321-RA	FBtr0087792/CG13321-RA
FBsf0000418804	EDGE_OVERLAP	EDGE_MATCH	FBtr0087798/Psc-RA	FBtr0345375/Psc-RC, FBtr0087798/Psc-RA
FBsf0000418806	EDGE_OVERLAP	EDGE_MATCH	FBtr0087794/Drl-2-RB	FBtr0339747/Drl-2-RC, FBtr0087794/Drl-2-RB
FBsf0000418818	EDGE_OVERLAP	EDGE_MATCH	FBtr0087729/Spt-I-RB, FBtr0087730/Spt-I-RA, FBtr0087731/Spt-I-RC	FBtr0087729/Spt-I-RB, FBtr0087731/Spt-I-RC
FBsf0000418823	EDGE_OVERLAP	EDGE_MATCH	FBtr0302052/Kdm4B-RB	FBtr0302052/Kdm4B-RB
FBsf0000418828	EDGE_OVERLAP	EDGE_MATCH	FBtr0087734/Aats-val-RB, FBtr0087735/Aats-val-RA	FBtr0333148/Aats-val-RC, FBtr0087734/Aats-val-RB
FBsf0000418829	EDGE_OVERLAP	EDGE_MATCH	FBtr0087736/CG4616-RA, FBtr0087737/CG4616-RB	FBtr0087736/FLASH-RA, FBtr0087737/FLASH-RB
FBsf0000418834	EDGE_OVERLAP	EDGE_MATCH	FBtr0087763/Fsn-RB	FBtr0087763/Fsn-RB
FBsf0000418838	EDGE_OVERLAP	EDGE_MATCH	FBtr0087741/Dp-RB	FBtr0087741/Dp-RB
FBsf0000418839	EDGE_OVERLAP	EDGE_MATCH	FBtr0087761/CG4663-RA	FBtr0087761/Pex13-RA
FBsf0000418840	EDGE_OVERLAP	EDGE_MATCH	FBtr0087760/CG4670-RA	FBtr0087760/CG4670-RA
FBsf0000418842	EDGE_OVERLAP	EDGE_MATCH	FBtr0087759/CG4679-RA	FBtr0087759/CG4679-RA
FBsf0000418843	EDGE_OVERLAP	EDGE_MATCH	FBtr0005009/Mp20-RB	FBtr0345532/Mp20-RC, FBtr0087745/Mp20-RA
FBsf0000418845	EDGE_OVERLAP	EDGE_MATCH	FBtr0299739/CG42319-RD, FBtr0299740/CG42319-RE	FBtr0299739/CG42319-RD, FBtr0299740/CG42319-RE
FBsf0000418847	EDGE_OVERLAP	EDGE_MATCH	FBtr0087755/Dh31-R1-RA	FBtr0330736/Dh31-R-RC, FBtr0087755/Dh31-R-RA, FBtr0330735/Dh31-R-RB
FBsf0000418848	EDGE_OVERLAP	EDGE_MATCH	FBtr0087753/CG17047-RA	FBtr0087753/CG17047-RA
FBsf0000418853	EDGE_OVERLAP	EDGE_MATCH	FBtr0087715/CG30059-RA	FBtr0087715/CG30059-RA
FBsf0000418856	EDGE_OVERLAP	EDGE_MATCH	FBtr0299756/CG42321-RI, FBtr0299762/CG42321-RN, FBtr0299763/CG42321-RO, FBtr0299764/CG42321-RP	FBtr0299764/CG42321-RP, FBtr0299763/CG42321-RO, FBtr0299762/CG42321-RN, FBtr0299756/CG42321-RI
FBsf0000418857	EDGE_OVERLAP	EDGE_MATCH	FBtr0299754/CG42321-RE, FBtr0299758/CG42321-RJ, FBtr0299759/CG42321-RK, FBtr0299760/CG42321-RL, FBtr0299761/CG42321-RM	FBtr0299761/CG42321-RM, FBtr0299759/CG42321-RK, FBtr0299758/CG42321-RJ, FBtr0299754/CG42321-RE, FBtr0299760/CG42321-RL
FBsf0000418859	EDGE_OVERLAP	EDGE_MATCH	FBtr0087704/cnn-RB, FBtr0100656/cnn-RE	FBtr0100656/cnn-RE, FBtr0087704/cnn-RB, FBtr0309892/cnn-RM, FBtr0309893/cnn-RN
FBsf0000418863	EDGE_OVERLAP	EDGE_MATCH	FBtr0087702/arr-RA	FBtr0087702/arr-RA
FBsf0000418869	EDGE_OVERLAP	EDGE_MATCH	FBtr0087693/drk-RE, FBtr0087694/drk-RC, FBtr0087695/drk-RB, FBtr0087696/drk-RA, FBtr0087697/drk-RF, FBtr0087698/drk-RD	FBtr0087697/drk-RF, FBtr0087696/drk-RA, FBtr0087695/drk-RB, FBtr0087694/drk-RC
FBsf0000418871	EDGE_OVERLAP	EDGE_MATCH	FBtr0087669/mip120-RA	FBtr0087669/mip120-RA
FBsf0000418872	EDGE_OVERLAP	EDGE_MATCH	FBtr0087670/EfTuM-RA, FBtr0301389/EfTuM-RB	FBtr0087670/EfTuM-RA, FBtr0301389/EfTuM-RB
FBsf0000418876	EDGE_OVERLAP	EDGE_MATCH	FBtr0087686/CG6145-RC	FBtr0087686/CG6145-RC
FBsf0000418877	EDGE_OVERLAP	EDGE_MATCH	FBtr0087685/CG6145-RA	FBtr0087685/CG6145-RA
FBsf0000418879	EDGE_OVERLAP	EDGE_MATCH	FBtr0087683/CG33156-RE	FBtr0087683/CG33156-RE
FBsf0000418880	EDGE_OVERLAP	EDGE_MATCH	FBtr0087681/CG33156-RC, FBtr0087682/CG33156-RA	FBtr0087681/CG33156-RC, FBtr0087682/CG33156-RA
FBsf0000418881	EDGE_OVERLAP	EDGE_MATCH	FBtr0087675/Roe1-RA	FBtr0087675/Roe1-RA
FBsf0000418884	EDGE_OVERLAP	EDGE_MATCH	FBtr0087679/CG13335-RA, FBtr0087680/CG13335-RB	FBtr0303818/CG42808-RA
FBsf0000418885	EDGE_OVERLAP	EDGE_MATCH	FBtr0087678/CG6191-RA	FBtr0330617/CG6191-RB, FBtr0330618/CG6191-RC, FBtr0344528/CG45088-RA, FBtr0087678/CG6191-RA
FBsf0000418886	EDGE_OVERLAP	EDGE_MATCH	FBtr0087623/CG6197-RA	FBtr0087623/fand-RA
FBsf0000418889	EDGE_OVERLAP	EDGE_MATCH	FBtr0087630/Cpr50Cb-RA	FBtr0087630/Cpr50Cb-RA
FBsf0000418891	EDGE_OVERLAP	EDGE_MATCH	FBtr0087648/fl(2)d-RB	FBtr0087647/fl(2)d-RA, FBtr0304697/fl(2)d-RD, FBtr0304696/fl(2)d-RC, FBtr0087648/fl(2)d-RB
FBsf0000418892	EDGE_OVERLAP	EDGE_MATCH	FBtr0087632/CG13339-RA	FBtr0087632/CG13339-RA
FBsf0000418893	EDGE_OVERLAP	EDGE_MATCH	FBtr0087633/CG6329-RA, FBtr0087634/CG6329-RC	FBtr0087633/CG6329-RA, FBtr0339950/CG6329-RE, FBtr0087634/CG6329-RC
FBsf0000418894	EDGE_OVERLAP	EDGE_MATCH	FBtr0087636/CG6329-RD	FBtr0087636/CG6329-RD, FBtr0087635/CG6329-RB
FBsf0000418898	EDGE_OVERLAP	EDGE_MATCH	FBtr0087646/CG6337-RA	FBtr0345801/CG6337-RB, FBtr0087646/CG6337-RA
FBsf0000418900	EDGE_OVERLAP	EDGE_MATCH	FBtr0087637/CG6347-RA	FBtr0087637/CG6347-RA
FBsf0000418903	EDGE_OVERLAP	EDGE_MATCH	FBtr0087645/synaptogyrin-RA	FBtr0087645/Syngr-RA
FBsf0000418904	EDGE_OVERLAP	EDGE_MATCH	FBtr0087644/CG6543-RB	FBtr0087643/CG6543-RA, FBtr0087644/CG6543-RB
FBsf0000418906	EDGE_OVERLAP	EDGE_MATCH	FBtr0087585/CG13343-RA	FBtr0087585/Uba3-RA
FBsf0000418915	EDGE_OVERLAP	EDGE_MATCH	FBtr0087614/AGO1-RB	FBtr0087614/AGO1-RB
FBsf0000418916	EDGE_OVERLAP	EDGE_MATCH	FBtr0100285/mRpL53-RA, FBtr0100452/CG33155-RC	FBtr0100285/mRpL53-RA, FBtr0100452/CG33155-RC
FBsf0000418921	EDGE_OVERLAP	EDGE_MATCH	FBtr0087611/CG13349-RB, FBtr0114494/CG13349-RE	FBtr0087611/Rpn13-RB, FBtr0114494/Rpn13-RE
FBsf0000418924	EDGE_OVERLAP	EDGE_MATCH	FBtr0087594/Aats-phe-RA	FBtr0087594/Aats-phe-RA
FBsf0000418925	EDGE_OVERLAP	EDGE_MATCH	FBtr0087609/CG6704-RA	FBtr0087609/St4-RA
FBsf0000418929	EDGE_OVERLAP	EDGE_MATCH	FBtr0087595/CG8067-RA	FBtr0087595/CG8067-RA
FBsf0000418931	EDGE_OVERLAP	EDGE_MATCH	FBtr0087603/RN-tre-RC, FBtr0087604/RN-tre-RB, FBtr0087605/RN-tre-RA, FBtr0302380/RN-tre-RD	FBtr0330627/RN-tre-RF, FBtr0087603/RN-tre-RC, FBtr0087605/RN-tre-RA, FBtr0087604/RN-tre-RB
FBsf0000418934	EDGE_OVERLAP	EDGE_MATCH	FBtr0087601/Prosap-RA	FBtr0339764/Prosap-RD, FBtr0339765/Prosap-RE, FBtr0339763/Prosap-RC, FBtr0087601/Prosap-RA
FBsf0000418935	EDGE_OVERLAP	EDGE_MATCH	FBtr0087583/Rcd1-RB, FBtr0087584/Rcd1-RC	FBtr0087583/Rcd1-RB, FBtr0310671/Rcd1-RG, FBtr0339966/Rcd1-RH, FBtr0310669/Rcd1-RE, FBtr0087584/Rcd1-RC
FBsf0000418936	EDGE_OVERLAP	EDGE_MATCH	FBtr0087582/Rcd1-RA	FBtr0087582/Rcd1-RA, FBtr0310670/Rcd1-RF, FBtr0310668/Rcd1-RD
FBsf0000418937	EDGE_OVERLAP	EDGE_MATCH	FBtr0087518/pea-RA	FBtr0087518/pea-RA
FBsf0000418938	EDGE_OVERLAP	EDGE_MATCH	FBtr0087519/CG13016-RA	FBtr0087519/CG13016-RA
FBsf0000418939	EDGE_OVERLAP	EDGE_MATCH	FBtr0087520/O-fut1-RA	FBtr0339959/O-fut1-RB, FBtr0087520/O-fut1-RA
FBsf0000418941	EDGE_OVERLAP	EDGE_MATCH	FBtr0087521/CG8323-RA	FBtr0087521/CG8323-RA
FBsf0000418945	EDGE_OVERLAP	EDGE_MATCH	FBtr0087525/CG8331-RA, FBtr0302453/CG8331-RD	FBtr0087525/CG8331-RA, FBtr0302453/CG8331-RD
FBsf0000418951	EDGE_OVERLAP	EDGE_MATCH	FBtr0087532/CG8468-RC, FBtr0087533/CG8468-RA, FBtr0087534/CG8468-RB	FBtr0087533/CG8468-RA, FBtr0087534/CG8468-RB, FBtr0087532/CG8468-RC
FBsf0000418954	EDGE_OVERLAP	EDGE_MATCH	FBtr0087573/opa1-like-RB, FBtr0087574/opa1-like-RA	FBtr0087574/Opa1-RA, FBtr0087573/Opa1-RB, FBtr0339761/Opa1-RE, FBtr0339759/Opa1-RC, FBtr0339760/Opa1-RD
FBsf0000418957	EDGE_OVERLAP	EDGE_MATCH	FBtr0087569/CG8485-RA, FBtr0087570/CG8485-RD	FBtr0087569/CG8485-RA
FBsf0000418963	EDGE_OVERLAP	EDGE_MATCH	FBtr0087539/beta4GalNAcTA-RA	FBtr0087539/beta4GalNAcTA-RA
FBsf0000418965	EDGE_OVERLAP	EDGE_MATCH	FBtr0301203/CG8547-RC, FBtr0301204/CG8547-RD	FBtr0339968/CG8547-RE, FBtr0301203/CG8547-RC
FBsf0000418967	EDGE_OVERLAP	EDGE_MATCH	FBtr0087564/SelD-RB, FBtr0087565/SelD-RA	FBtr0087565/SelD-RA, FBtr0087564/SelD-RB
FBsf0000418974	EDGE_OVERLAP	EDGE_MATCH	FBtr0087546/CG8613-RA	FBtr0087546/CG8613-RA
FBsf0000418976	EDGE_OVERLAP	EDGE_MATCH	FBtr0087560/Arc1-RA	FBtr0087560/Arc1-RA
FBsf0000418977	EDGE_OVERLAP	EDGE_MATCH	FBtr0087548/Tfb1-RB, FBtr0087549/Tfb1-RC, FBtr0087550/Tfb1-RA	FBtr0087548/Tfb1-RB, FBtr0305616/Tfb1-RD
FBsf0000418979	EDGE_OVERLAP	EDGE_MATCH	FBtr0087487/Sin1-RA	FBtr0087487/Sin1-RA
FBsf0000418980	EDGE_OVERLAP	EDGE_MATCH	FBtr0087516/phyl-RA	FBtr0087516/phyl-RA
FBsf0000418983	EDGE_OVERLAP	EDGE_MATCH	FBtr0087492/L-RA	FBtr0347396/PRAS40-RA
FBsf0000418984	EDGE_OVERLAP	EDGE_MATCH	FBtr0089257/Cpsf160-RB, FBtr0089258/Cpsf160-RA	FBtr0089258/Cpsf160-RA, FBtr0089257/Cpsf160-RB
FBsf0000418986	EDGE_OVERLAP	EDGE_MATCH	FBtr0087494/CG30197-RA	FBtr0087494/CG30197-RA
FBsf0000418987	EDGE_OVERLAP	EDGE_MATCH	FBtr0087514/Cpr51A-RA	FBtr0087514/Cpr51A-RA
FBsf0000418995	EDGE_OVERLAP	EDGE_MATCH	FBtr0087501/Su(var)2-HP2-RA, FBtr0087502/Su(var)2-HP2-RB	FBtr0087502/Su(var)2-HP2-RB, FBtr0087501/Su(var)2-HP2-RA
FBsf0000418997	EDGE_OVERLAP	EDGE_MATCH	FBtr0087500/CG12863-RA	FBtr0087500/CG12863-RA
FBsf0000418998	EDGE_OVERLAP	EDGE_MATCH	FBtr0087499/CG10131-RA	FBtr0087499/CG10131-RA
FBsf0000418999	EDGE_OVERLAP	EDGE_MATCH	FBtr0087433/CG10139-RA	FBtr0339980/CG10139-RB, FBtr0087433/CG10139-RA
FBsf0000419000	EDGE_OVERLAP	EDGE_MATCH	FBtr0087479/CG30479-RA	FBtr0087479/CG30479-RA
FBsf0000419001	EDGE_OVERLAP	EDGE_MATCH	FBtr0087478/CG30480-RA	FBtr0087478/CG30480-RA, FBtr0332468/CG30479-RB, FBtr0332466/CG30480-RB
FBsf0000419002	EDGE_OVERLAP	EDGE_MATCH	FBtr0087477/mspo-RA	FBtr0345427/mspo-RB, FBtr0087477/mspo-RA
FBsf0000419003	EDGE_OVERLAP	EDGE_MATCH	FBtr0087476/CG12858-RA	FBtr0309056/CG12858-RB, FBtr0087476/CG12858-RA
FBsf0000419005	EDGE_OVERLAP	EDGE_MATCH	FBtr0087439/ave-RA	FBtr0087439/ave-RA
FBsf0000419008	EDGE_OVERLAP	EDGE_MATCH	FBtr0087440/CG12859-RA	FBtr0087440/ND-B15-RA
FBsf0000419009	EDGE_OVERLAP	EDGE_MATCH	FBtr0087470/CG10153-RA	FBtr0087470/Trs31-RA
FBsf0000419012	EDGE_OVERLAP	EDGE_MATCH	FBtr0087468/Spred-RA	FBtr0329880/Spred-RC, FBtr0087468/Spred-RA, FBtr0329879/Spred-RB
FBsf0000419013	EDGE_OVERLAP	EDGE_MATCH	FBtr0087441/BEAF-32-RA	FBtr0087441/BEAF-32-RA
FBsf0000419015	EDGE_OVERLAP	EDGE_MATCH	FBtr0087442/BEAF-32-RB	FBtr0305588/BEAF-32-RC
FBsf0000419019	EDGE_OVERLAP	EDGE_MATCH	FBtr0087465/kn-RA, FBtr0112809/kn-RB, FBtr0301400/kn-RD	FBtr0087465/kn-RA, FBtr0301400/kn-RD, FBtr0112809/kn-RB
FBsf0000419020	EDGE_OVERLAP	EDGE_MATCH	FBtr0087444/CG10200-RB	FBtr0087444/hui-RB, FBtr0087445/hui-RA
FBsf0000419024	EDGE_OVERLAP	EDGE_MATCH	FBtr0087462/CG10209-RA	FBtr0087462/CG10209-RA, FBtr0329883/CG10209-RB
FBsf0000419025	EDGE_OVERLAP	EDGE_MATCH	FBtr0087461/SMC2-RA	FBtr0087461/SMC2-RA
FBsf0000419027	EDGE_OVERLAP	EDGE_MATCH	FBtr0087449/HPS-RA	FBtr0087449/HPS1-RA
FBsf0000419028	EDGE_OVERLAP	EDGE_MATCH	FBtr0091446/CG33506-RA	FBtr0091446/CG33506-RA
FBsf0000419029	EDGE_OVERLAP	EDGE_MATCH	FBtr0091445/U3-55K-RA	FBtr0091445/U3-55K-RA
FBsf0000419030	EDGE_OVERLAP	EDGE_MATCH	FBtr0301513/Pcf11-RB, FBtr0302109/Pcf11-RC, FBtr0302294/Pcf11-RD	FBtr0345528/Inr-a-RH, FBtr0339985/Inr-a-RF, FBtr0339986/Inr-a-RG, FBtr0302294/Inr-a-RD, FBtr0302560/Inr-a-RE, FBtr0301513/Inr-a-RB, FBtr0302109/Inr-a-RC
FBsf0000419032	EDGE_OVERLAP	EDGE_MATCH	FBtr0087451/Cyp6a17-RA	FBtr0345527/Cyp6a17-RB, FBtr0087451/Cyp6a17-RA
FBsf0000419033	EDGE_OVERLAP	EDGE_MATCH	FBtr0087452/Cyp6a23-RA	FBtr0087452/Cyp6a23-RA
FBsf0000419034	EDGE_OVERLAP	EDGE_MATCH	FBtr0087453/Cyp6a19-RA	FBtr0339984/Cyp6a19-RB, FBtr0087453/Cyp6a19-RA
FBsf0000419035	EDGE_OVERLAP	EDGE_MATCH	FBtr0300127/Cyp6a20-RB	FBtr0300127/Cyp6a20-RB
FBsf0000419037	EDGE_OVERLAP	EDGE_MATCH	FBtr0087455/Cyp6a8-RA	FBtr0087455/Cyp6a8-RA
FBsf0000419039	EDGE_OVERLAP	EDGE_MATCH	FBtr0087429/CG10249-RC	FBtr0087429/CG10249-RC
FBsf0000419040	EDGE_OVERLAP	EDGE_MATCH	FBtr0112929/CG10249-RD	FBtr0112929/CG10249-RD
FBsf0000419041	EDGE_OVERLAP	EDGE_MATCH	FBtr0087428/CG10253-RA	FBtr0303760/CG10253-RB, FBtr0087428/CG10253-RA
FBsf0000419042	EDGE_OVERLAP	EDGE_MATCH	FBtr0087407/Lap1-RA	FBtr0303759/Lap1-RB
FBsf0000419047	EDGE_OVERLAP	EDGE_MATCH	FBtr0087426/aPKC-RA, FBtr0110996/aPKC-RC, FBtr0110997/aPKC-RD	FBtr0303434/aPKC-RA, FBtr0303431/aPKC-RD, FBtr0303430/aPKC-RC
FBsf0000419048	EDGE_OVERLAP	EDGE_MATCH	FBtr0087409/CG12424-RC	FBtr0339987/ckn-RD, FBtr0087409/ckn-RC, FBtr0345946/ckn-RE
FBsf0000419049	EDGE_OVERLAP	EDGE_MATCH	FBtr0301507/pcs-RB	FBtr0301507/pcs-RB
FBsf0000419051	EDGE_OVERLAP	EDGE_MATCH	FBtr0087424/CG7639-RB	FBtr0087424/CG7639-RB
FBsf0000419052	EDGE_OVERLAP	EDGE_MATCH	FBtr0087421/CG10265-RA	FBtr0332259/CG10265-RC, FBtr0087421/CG10265-RA
FBsf0000419053	EDGE_OVERLAP	EDGE_MATCH	FBtr0087413/hbs-RA, FBtr0087414/hbs-RB	FBtr0087413/hbs-RA, FBtr0345419/hbs-RC, FBtr0087414/hbs-RB
FBsf0000419055	EDGE_OVERLAP	EDGE_MATCH	FBtr0087416/chn-RB, FBtr0111006/chn-RC, FBtr0111007/chn-RD	FBtr0111006/chn-RC, FBtr0087416/chn-RB
FBsf0000419058	EDGE_OVERLAP	EDGE_MATCH	FBtr0087417/CG7544-RA, FBtr0300324/CG7544-RB	FBtr0300324/CG7544-RB, FBtr0087417/CG7544-RA
FBsf0000419059	EDGE_OVERLAP	EDGE_MATCH	FBtr0087361/igl-RA	FBtr0332267/igl-RC, FBtr0087361/igl-RA
FBsf0000419061	EDGE_OVERLAP	EDGE_MATCH	FBtr0087404/CG8090-RA, FBtr0300325/CG8090-RB	FBtr0087404/GPHR-RA
FBsf0000419063	EDGE_OVERLAP	EDGE_MATCH	FBtr0087363/CG11807-RA	FBtr0087363/CG11807-RA
FBsf0000419064	EDGE_OVERLAP	EDGE_MATCH	FBtr0087402/row-RA, FBtr0087403/row-RB	FBtr0329939/row-RC, FBtr0087402/row-RA, FBtr0087403/row-RB
FBsf0000419065	EDGE_OVERLAP	EDGE_MATCH	FBtr0087366/CG11808-RA	FBtr0087366/CG11808-RA
FBsf0000419066	EDGE_OVERLAP	EDGE_MATCH	FBtr0087400/mRpL41-RA	FBtr0087400/mRpL41-RA
FBsf0000419067	EDGE_OVERLAP	EDGE_MATCH	FBtr0087367/CG8079-RB, FBtr0087368/CG8079-RA	FBtr0339994/CG8079-RD, FBtr0339993/CG8079-RC, FBtr0339995/CG8079-RE
FBsf0000419069	EDGE_OVERLAP	EDGE_MATCH	FBtr0087370/scb-RA	FBtr0087370/scb-RA
FBsf0000419070	EDGE_OVERLAP	EDGE_MATCH	FBtr0087392/CG8152-RA	FBtr0087392/CG8152-RA
FBsf0000419075	EDGE_OVERLAP	EDGE_MATCH	FBtr0087391/CG8155-RA	FBtr0087391/CG8155-RA
FBsf0000419077	EDGE_OVERLAP	EDGE_MATCH	FBtr0087379/Arf51F-RE	FBtr0087379/Arf51F-RE
FBsf0000419079	EDGE_OVERLAP	EDGE_MATCH	FBtr0087390/CG8157-RA	FBtr0340000/CG8157-RB, FBtr0087390/CG8157-RA
FBsf0000419080	EDGE_OVERLAP	EDGE_MATCH	FBtr0087389/CG8160-RA	FBtr0087389/CG8160-RA
FBsf0000419082	EDGE_OVERLAP	EDGE_MATCH	FBtr0087388/Pms2-RA	FBtr0087388/Pms2-RA
FBsf0000419086	EDGE_OVERLAP	EDGE_MATCH	FBtr0087387/dup-RA	FBtr0087387/dup-RA
FBsf0000419089	EDGE_OVERLAP	EDGE_MATCH	FBtr0087359/CG8180-RA	FBtr0345392/CG8180-RC, FBtr0340003/CG8180-RB, FBtr0087359/CG8180-RA
FBsf0000419090	EDGE_OVERLAP	EDGE_MATCH	FBtr0087331/GalNAc-T1-RA, FBtr0087332/GalNAc-T1-RB	FBtr0087331/GalNAc-T1-RA
FBsf0000419092	EDGE_OVERLAP	EDGE_MATCH	FBtr0087334/CG30467-RA	FBtr0087334/CG30467-RA
FBsf0000419093	EDGE_OVERLAP	EDGE_MATCH	FBtr0087355/CG8187-RA	FBtr0087355/CG8187-RA
FBsf0000419096	EDGE_OVERLAP	EDGE_MATCH	FBtr0087354/CG8192-RA	FBtr0087354/CG8192-RA
FBsf0000419099	EDGE_OVERLAP	EDGE_MATCH	FBtr0087353/CG8195-RA	FBtr0087353/CG8195-RA
FBsf0000419100	EDGE_OVERLAP	EDGE_MATCH	FBtr0087351/Flo-RA, FBtr0087352/Flo-RB	FBtr0087352/Flo1-RB, FBtr0087351/Flo1-RA
FBsf0000419101	EDGE_OVERLAP	EDGE_MATCH	FBtr0087350/Cdk5-RA	FBtr0087350/Cdk5-RA
FBsf0000419104	EDGE_OVERLAP	EDGE_MATCH	FBtr0087342/CG8207-RA	FBtr0087342/CG8207-RA
FBsf0000419105	EDGE_OVERLAP	EDGE_MATCH	FBtr0087341/Vha14-RA	FBtr0087341/Vha14-1-RA
FBsf0000419108	EDGE_OVERLAP	EDGE_MATCH	FBtr0087319/CG30080-RA	FBtr0087319/CG30080-RA, FBtr0302556/CG42662-RC, FBtr0302555/CG42662-RB, FBtr0302553/CG30080-RC
FBsf0000419109	EDGE_OVERLAP	EDGE_MATCH	FBtr0087285/CG30089-RA	FBtr0087285/CG30089-RA
FBsf0000419112	EDGE_OVERLAP	EDGE_MATCH	FBtr0087310/CG8249-RA	FBtr0308818/CG8249-RC, FBtr0308817/CG8249-RB, FBtr0087310/CG8249-RA
FBsf0000419113	EDGE_OVERLAP	EDGE_MATCH	FBtr0087287/tun-RA	FBtr0308815/tun-RC, FBtr0308814/tun-RB, FBtr0087287/tun-RA
FBsf0000419116	EDGE_OVERLAP	EDGE_MATCH	FBtr0087307/Gpo-1-RC	FBtr0087307/Gpo-1-RC
FBsf0000419117	EDGE_OVERLAP	EDGE_MATCH	FBtr0087306/CG30085-RA	FBtr0087306/Rif1-RA
FBsf0000419119	EDGE_OVERLAP	EDGE_MATCH	FBtr0087298/bdg-RA, FBtr0087300/bdg-RC	FBtr0087300/bdg-RC, FBtr0340017/bdg-RD, FBtr0087298/bdg-RA
FBsf0000419120	EDGE_OVERLAP	EDGE_MATCH	FBtr0087296/Iap2-RA	FBtr0087296/Diap2-RA
FBsf0000419125	EDGE_OVERLAP	EDGE_MATCH	FBtr0087201/CG8366-RA	FBtr0087201/CG8366-RA
FBsf0000419126	EDGE_OVERLAP	EDGE_MATCH	FBtr0087268/CG8314-RA	FBtr0087268/CG8314-RA
FBsf0000419127	EDGE_OVERLAP	EDGE_MATCH	FBtr0087267/CG8315-RA	FBtr0087267/Pex11-RA
FBsf0000419128	EDGE_OVERLAP	EDGE_MATCH	FBtr0087202/CG8320-RA	FBtr0087202/CG8320-RA
FBsf0000419129	EDGE_OVERLAP	EDGE_MATCH	FBtr0300598/ATPCL-RF	FBtr0340016/ATPCL-RG, FBtr0300598/ATPCL-RF
FBsf0000419131	EDGE_OVERLAP	EDGE_MATCH	FBtr0300596/ATPCL-RD, FBtr0300597/ATPCL-RE	FBtr0300597/ATPCL-RE, FBtr0300596/ATPCL-RD
FBsf0000419132	EDGE_OVERLAP	EDGE_MATCH	FBtr0087264/CG8386-RA	FBtr0087264/CG8386-RA
FBsf0000419133	EDGE_OVERLAP	EDGE_MATCH	FBtr0087263/CG8388-RA	FBtr0087263/CG8388-RA
FBsf0000419134	EDGE_OVERLAP	EDGE_MATCH	FBtr0087205/CG8389-RA	FBtr0087205/CG8389-RA
FBsf0000419135	EDGE_OVERLAP	EDGE_MATCH	FBtr0087262/Prosbeta1-RA	FBtr0087262/Prosbeta1-RA
FBsf0000419137	EDGE_OVERLAP	EDGE_MATCH	FBtr0087207/CG8399-RA	FBtr0087207/CG8399-RA, FBtr0340018/CG8399-RB
FBsf0000419138	EDGE_OVERLAP	EDGE_MATCH	FBtr0087259/casp-RA	FBtr0339756/casp-RC, FBtr0087259/casp-RA
FBsf0000419139	EDGE_OVERLAP	EDGE_MATCH	FBtr0087209/SP2353-RA	FBtr0087209/SP2353-RA, FBtr0340019/SP2353-RB
FBsf0000419140	EDGE_OVERLAP	EDGE_MATCH	FBtr0087210/CG8405-RA	FBtr0087210/CG8405-RA, FBtr0340020/CG8405-RB
FBsf0000419141	EDGE_OVERLAP	EDGE_MATCH	FBtr0087256/Dg-RA, FBtr0087257/Dg-RB, FBtr0087258/Dg-RC	FBtr0306238/Dg-RD, FBtr0087258/Dg-RC, FBtr0087257/Dg-RB, FBtr0087256/Dg-RA
FBsf0000419142	EDGE_OVERLAP	EDGE_MATCH	FBtr0087255/CG8414-RA	FBtr0087255/CG8414-RA
FBsf0000419143	EDGE_OVERLAP	EDGE_MATCH	FBtr0087213/Rho1-RC, FBtr0087215/Rho1-RE	FBtr0087216/Rho1-RF, FBtr0087211/Rho1-RA, FBtr0087213/Rho1-RC, FBtr0087212/Rho1-RB
FBsf0000419144	EDGE_OVERLAP	EDGE_MATCH	FBtr0087214/Rho1-RD, FBtr0087217/Rho1-RG	FBtr0087217/Rho1-RG
FBsf0000419146	EDGE_OVERLAP	EDGE_MATCH	FBtr0087254/Ric-RA, FBtr0300576/Ric-RB	FBtr0087254/Ric-RA, FBtr0300576/Ric-RB
FBsf0000419149	EDGE_OVERLAP	EDGE_MATCH	FBtr0089589/spin-RE, FBtr0089590/spin-RD, FBtr0089591/spin-RC, FBtr0089592/spin-RB, FBtr0089593/spin-RA	FBtr0089593/spin-RA, FBtr0089591/spin-RC, FBtr0089589/spin-RE, FBtr0089590/spin-RD, FBtr0089592/spin-RB
FBsf0000419151	EDGE_OVERLAP	EDGE_MATCH	FBtr0087233/CG30094-RA	FBtr0087233/CG30094-RA
FBsf0000419152	EDGE_OVERLAP	EDGE_MATCH	FBtr0087234/Aats-cys-RA	FBtr0087234/Aats-cys-RA
FBsf0000419153	EDGE_OVERLAP	EDGE_MATCH	FBtr0100513/Ext2-RB	FBtr0100513/Ext2-RB
FBsf0000419154	EDGE_OVERLAP	EDGE_MATCH	FBtr0100497/CG10731-RA, FBtr0100512/Ext2-RA	FBtr0344527/CG10731-RB
FBsf0000419155	EDGE_OVERLAP	EDGE_MATCH	FBtr0087249/CG8435-RA	FBtr0087249/CG8435-RA
FBsf0000419157	EDGE_OVERLAP	EDGE_MATCH	FBtr0087247/CG8441-RA	FBtr0087247/CG8441-RA
FBsf0000419158	EDGE_OVERLAP	EDGE_MATCH	FBtr0087242/CG8443-RA	FBtr0087242/clu-RA
FBsf0000419159	EDGE_OVERLAP	EDGE_MATCH	FBtr0087245/CG8445-RA, FBtr0087246/CG8445-RB	FBtr0087245/calypso-RA, FBtr0087246/calypso-RB
FBsf0000419160	EDGE_OVERLAP	EDGE_MATCH	FBtr0114473/CG8446-RC, FBtr0114474/CG8446-RD	FBtr0339085/CG44242-RB, FBtr0339084/CG44242-RA
FBsf0000419162	EDGE_OVERLAP	EDGE_MATCH	FBtr0114472/CG8446-RB	FBtr0339087/CG44243-RB
FBsf0000419164	EDGE_OVERLAP	EDGE_MATCH	FBtr0087244/shark-RA	FBtr0087244/shark-RA
FBsf0000419166	EDGE_OVERLAP	EDGE_MATCH	FBtr0087195/mrj-RC	FBtr0087195/mrj-RC
FBsf0000419171	EDGE_OVERLAP	EDGE_MATCH	FBtr0087131/CG15701-RA	FBtr0087131/CG15701-RA
FBsf0000419174	EDGE_OVERLAP	EDGE_MATCH	FBtr0087189/krimp-RA	FBtr0087189/krimp-RA
FBsf0000419175	EDGE_OVERLAP	EDGE_MATCH	FBtr0087185/fidipidine-RA	FBtr0087185/fidipidine-RA
FBsf0000419176	EDGE_OVERLAP	EDGE_MATCH	FBtr0089871/csul-RA, FBtr0089872/csul-RB	FBtr0089872/csul-RB, FBtr0089871/csul-RA
FBsf0000419179	EDGE_OVERLAP	EDGE_MATCH	FBtr0087139/JhI-26-RA	FBtr0087139/JhI-26-RA
FBsf0000419181	EDGE_OVERLAP	EDGE_MATCH	FBtr0087179/CG7747-RA	FBtr0087179/CG7747-RA
FBsf0000419182	EDGE_OVERLAP	EDGE_MATCH	FBtr0087141/Atg9-RA	FBtr0087141/Atg9-RA, FBtr0329958/Atg9-RB
FBsf0000419184	EDGE_OVERLAP	EDGE_MATCH	FBtr0087144/CG4282-RA	FBtr0087144/CG4282-RA
FBsf0000419185	EDGE_OVERLAP	EDGE_MATCH	FBtr0087175/Vha44-RC, FBtr0087176/Vha44-RB, FBtr0290031/Vha44-RE	FBtr0290031/Vha44-RE, FBtr0087175/Vha44-RC, FBtr0087176/Vha44-RB
FBsf0000419189	EDGE_OVERLAP	EDGE_MATCH	FBtr0087146/Hmgs-RC, FBtr0087147/Hmgs-RB	FBtr0087146/Hmgs-RC, FBtr0087147/Hmgs-RB
FBsf0000419190	EDGE_OVERLAP	EDGE_MATCH	FBtr0087148/Hmgs-RD	FBtr0087148/Hmgs-RD
FBsf0000419191	EDGE_OVERLAP	EDGE_MATCH	FBtr0087149/Hmgs-RE	FBtr0087149/Hmgs-RE
FBsf0000419193	EDGE_OVERLAP	EDGE_MATCH	FBtr0087171/CG7997-RB	FBtr0087171/CG7997-RB
FBsf0000419195	EDGE_OVERLAP	EDGE_MATCH	FBtr0087170/l(2)k07824-RA	FBtr0087170/wcd-RA
FBsf0000419199	EDGE_OVERLAP	EDGE_MATCH	FBtr0087088/Sema-2a-RC	FBtr0087088/Sema-2a-RC
FBsf0000419202	EDGE_OVERLAP	EDGE_MATCH	FBtr0087089/Sema-2a-RB, FBtr0087090/Sema-2a-RA	FBtr0087089/Sema-2a-RB, FBtr0087090/Sema-2a-RA
FBsf0000419206	EDGE_OVERLAP	EDGE_MATCH	FBtr0087093/Syn2-RA, FBtr0087094/Syn2-RB, FBtr0087095/Syn2-RC, FBtr0087096/Syn2-RD	FBtr0087093/Syn2-RA, FBtr0087094/Syn2-RB
FBsf0000419210	EDGE_OVERLAP	EDGE_MATCH	FBtr0087124/RpS15-RB	FBtr0087123/RpS15-RA, FBtr0087124/RpS15-RB
FBsf0000419214	EDGE_OVERLAP	EDGE_MATCH	FBtr0087102/Cdk4-RC, FBtr0087103/Cdk4-RA	FBtr0087102/Cdk4-RC
FBsf0000419220	EDGE_OVERLAP	EDGE_MATCH	FBtr0087105/RpLP2-RA	FBtr0087105/RpLP2-RA
FBsf0000419221	EDGE_OVERLAP	EDGE_MATCH	FBtr0087121/CG8311-RA	FBtr0087121/CG8311-RA
FBsf0000419229	EDGE_OVERLAP	EDGE_MATCH	FBtr0087115/Picot-RB	FBtr0087115/Picot-RB
FBsf0000419235	EDGE_OVERLAP	EDGE_MATCH	FBtr0087078/Sod2-RA	FBtr0345492/Sod2-RB, FBtr0087078/Sod2-RA
FBsf0000419236	EDGE_OVERLAP	EDGE_MATCH	FBtr0087026/CG5522-RA, FBtr0087027/CG5522-RD	FBtr0087026/CG5522-RA, FBtr0087029/CG5522-RE, FBtr0087028/CG5522-RC, FBtr0087027/CG5522-RD
FBsf0000419237	EDGE_OVERLAP	EDGE_MATCH	FBtr0087033/CG5550-RA	FBtr0087033/CG5550-RA, FBtr0308764/CG5550-RB
FBsf0000419239	EDGE_OVERLAP	EDGE_MATCH	FBtr0087036/CG5859-RA	FBtr0087036/IntS8-RA
FBsf0000419240	EDGE_OVERLAP	EDGE_MATCH	FBtr0100436/Dek-RA, FBtr0100438/Dek-RC, FBtr0100440/Dek-RD	FBtr0100440/Dek-RD, FBtr0100438/Dek-RC, FBtr0100436/Dek-RA, FBtr0332946/Dek-RE
FBsf0000419243	EDGE_OVERLAP	EDGE_MATCH	FBtr0087072/Psi-RB, FBtr0087073/Psi-RA, FBtr0087074/Psi-RC	FBtr0087073/Psi-RA, FBtr0087074/Psi-RC, FBtr0087072/Psi-RB
FBsf0000419247	EDGE_OVERLAP	EDGE_MATCH	FBtr0087071/CG8910-RA	FBtr0087071/CG8910-RA
FBsf0000419249	EDGE_OVERLAP	EDGE_MATCH	FBtr0112692/CG34415-RD	FBtr0112692/mute-RD
FBsf0000419250	EDGE_OVERLAP	EDGE_MATCH	FBtr0087051/veg-RA, FBtr0087052/veg-RB	FBtr0339071/PIG-V-RA, FBtr0339073/PIG-V-RC, FBtr0339072/PIG-V-RB
FBsf0000419251	EDGE_OVERLAP	EDGE_MATCH	FBtr0087053/CG6665-RA, FBtr0087054/CG6665-RC	FBtr0087054/CG6665-RC
FBsf0000419254	EDGE_OVERLAP	EDGE_MATCH	FBtr0087059/ste24a-RA	FBtr0087059/ste24a-RA
FBsf0000419255	EDGE_OVERLAP	EDGE_MATCH	FBtr0087057/CG6796-RA	FBtr0087057/CG6796-RA
FBsf0000419257	EDGE_OVERLAP	EDGE_MATCH	FBtr0086966/CG6805-RA	FBtr0086966/CG6805-RA, FBtr0306574/CG6805-RB
FBsf0000419260	EDGE_OVERLAP	EDGE_MATCH	FBtr0087019/CG15609-RB, FBtr0114626/CG15609-RE, FBtr0114627/CG15609-RF, FBtr0114628/CG15609-RG, FBtr0114629/CG15609-RH	FBtr0340073/Ehbp1-RI, FBtr0114627/Ehbp1-RF, FBtr0087019/Ehbp1-RB, FBtr0114628/Ehbp1-RG
FBsf0000419262	EDGE_OVERLAP	EDGE_MATCH	FBtr0087016/CG8963-RA, FBtr0300573/CG8963-RC	FBtr0087017/CG8963-RB, FBtr0340126/CG8963-RE, FBtr0300573/CG8963-RC, FBtr0087016/CG8963-RA
FBsf0000419263	EDGE_OVERLAP	EDGE_MATCH	FBtr0086967/Ark-RA, FBtr0086968/Ark-RB	FBtr0086967/Dark-RA, FBtr0086968/Dark-RB
FBsf0000419265	EDGE_OVERLAP	EDGE_MATCH	FBtr0086972/CG9640-RA	FBtr0086972/CG9640-RA
FBsf0000419267	EDGE_OVERLAP	EDGE_MATCH	FBtr0086975/fat-spondin-RA, FBtr0086976/fat-spondin-RB	FBtr0086975/fat-spondin-RA
FBsf0000419268	EDGE_OVERLAP	EDGE_MATCH	FBtr0087014/tef-RA	FBtr0087014/tef-RA
FBsf0000419270	EDGE_OVERLAP	EDGE_MATCH	FBtr0300276/CG6967-RC, FBtr0300277/CG6967-RD	FBtr0300277/CG6967-RD, FBtr0300276/CG6967-RC
FBsf0000419272	EDGE_OVERLAP	EDGE_MATCH	FBtr0087007/Sply-RA	FBtr0087007/Sply-RA
FBsf0000419273	EDGE_OVERLAP	EDGE_MATCH	FBtr0086979/CG6984-RA	FBtr0086979/CG6984-RA
FBsf0000419274	EDGE_OVERLAP	EDGE_MATCH	FBtr0087005/GstS1-RB, FBtr0100258/GstS1-RC	FBtr0087005/GstS1-RB
FBsf0000419276	EDGE_OVERLAP	EDGE_MATCH	FBtr0086981/CG15611-RB, FBtr0086982/CG15611-RA	FBtr0086982/CG15611-RA, FBtr0086981/CG15611-RB
FBsf0000419278	EDGE_OVERLAP	EDGE_MATCH	FBtr0086985/CG11400-RA	FBtr0086985/CG11400-RA, FBtr0345517/CG11400-RB
FBsf0000419279	EDGE_OVERLAP	EDGE_MATCH	FBtr0086987/CG11395-RA	FBtr0345519/CG11395-RB, FBtr0086987/CG11395-RA
FBsf0000419280	EDGE_OVERLAP	EDGE_MATCH	FBtr0086989/CG17290-RA	FBtr0086989/CG17290-RA
FBsf0000419284	EDGE_OVERLAP	EDGE_MATCH	FBtr0086999/CG30458-RA	FBtr0086999/CG30458-RA
FBsf0000419286	EDGE_OVERLAP	EDGE_MATCH	FBtr0086998/CG30457-RA	FBtr0086998/CG30457-RA
FBsf0000419289	EDGE_OVERLAP	EDGE_MATCH	FBtr0086997/CG10953-RA	FBtr0086997/CG10953-RA
FBsf0000419290	EDGE_OVERLAP	EDGE_MATCH	FBtr0086991/mbl-RA, FBtr0086992/mbl-RB, FBtr0086993/mbl-RC, FBtr0086994/mbl-RD, FBtr0290298/mbl-RE, FBtr0290299/mbl-RF, FBtr0301482/mbl-RG	FBtr0336942/mbl-RT, FBtr0336941/mbl-RS, FBtr0336940/mbl-RR, FBtr0310059/mbl-RO, FBtr0310058/mbl-RN, FBtr0306606/mbl-RM, FBtr0306604/mbl-RK, FBtr0306603/mbl-RJ, FBtr0306601/mbl-RH, FBtr0086994/mbl-RD, FBtr0086991/mbl-RA, FBtr0086992/mbl-RB
FBsf0000419293	EDGE_OVERLAP	EDGE_MATCH	FBtr0086909/Sip1-RA	FBtr0086909/Sip1-RA
FBsf0000419294	EDGE_OVERLAP	EDGE_MATCH	FBtr0086964/CG6568-RA	FBtr0086964/CG6568-RA
FBsf0000419295	EDGE_OVERLAP	EDGE_MATCH	FBtr0086963/CG30101-RA	FBtr0086963/CG30101-RA
FBsf0000419297	EDGE_OVERLAP	EDGE_MATCH	FBtr0086912/l(2)k01209-RA, FBtr0086913/l(2)k01209-RB, FBtr0086914/l(2)k01209-RC, FBtr0086915/l(2)k01209-RD	FBtr0086912/l(2)k01209-RA, FBtr0086914/l(2)k01209-RC, FBtr0086913/l(2)k01209-RB
FBsf0000419300	EDGE_OVERLAP	EDGE_MATCH	FBtr0086961/CG6550-RA	FBtr0086961/CG6550-RA
FBsf0000419302	EDGE_OVERLAP	EDGE_MATCH	FBtr0086960/Bap55-RA	FBtr0086960/Bap55-RA
FBsf0000419303	EDGE_OVERLAP	EDGE_MATCH	FBtr0086917/Lhr-RA	FBtr0086917/Lhr-RA
FBsf0000419306	EDGE_OVERLAP	EDGE_MATCH	FBtr0086955/mthl3-RA	FBtr0086955/mthl3-RA, FBtr0340211/mthl3-RB
FBsf0000419307	EDGE_OVERLAP	EDGE_MATCH	FBtr0086920/robl-RA	FBtr0086920/robl-RA
FBsf0000419308	EDGE_OVERLAP	EDGE_MATCH	FBtr0086921/CG14478-RA	FBtr0086921/CG14478-RA, FBtr0345418/CG14478-RD
FBsf0000419311	EDGE_OVERLAP	EDGE_MATCH	FBtr0086954/CG6522-RA	FBtr0086954/Tes-RA
FBsf0000419312	EDGE_OVERLAP	EDGE_MATCH	FBtr0086923/qkr54B-RA, FBtr0086924/qkr54B-RC	FBtr0306248/qkr54B-RD, FBtr0331464/qkr54B-RE, FBtr0086923/qkr54B-RA
FBsf0000419313	EDGE_OVERLAP	EDGE_MATCH	FBtr0086953/CG6520-RA	FBtr0086953/insb-RA
FBsf0000419315	EDGE_OVERLAP	EDGE_MATCH	FBtr0100122/CG4844-RA, FBtr0100358/CG18431-RA	FBtr0305702/CG43164-RB, FBtr0305705/CG43164-RE, FBtr0305704/CG43164-RD, FBtr0305701/CG43164-RA
FBsf0000419320	EDGE_OVERLAP	EDGE_MATCH	FBtr0086939/CG4853-RB	FBtr0086938/CG4853-RA, FBtr0086939/CG4853-RB, FBtr0340216/CG4853-RC
FBsf0000419321	EDGE_OVERLAP	EDGE_MATCH	FBtr0086951/CG11419-RA	FBtr0086951/APC10-RA
FBsf0000419324	EDGE_OVERLAP	EDGE_MATCH	FBtr0112387/CG34194-RA	FBtr0340218/CG34194-RB
FBsf0000419328	EDGE_OVERLAP	EDGE_MATCH	FBtr0113090/MESR4-RB	FBtr0340219/MESR4-RC, FBtr0113090/MESR4-RB
FBsf0000419331	EDGE_OVERLAP	EDGE_MATCH	FBtr0086906/ns2-RA	FBtr0086906/Ns2-RA
FBsf0000419332	EDGE_OVERLAP	EDGE_MATCH	FBtr0086828/POSH-RA	FBtr0086828/POSH-RA
FBsf0000419333	EDGE_OVERLAP	EDGE_MATCH	FBtr0086905/CG14482-RA	FBtr0329864/UQCR-6.4-RB, FBtr0086905/UQCR-6.4-RA
FBsf0000419335	EDGE_OVERLAP	EDGE_MATCH	FBtr0086830/Rab4-RA	FBtr0086830/Rab4-RA, FBtr0086829/Rab4-RB
FBsf0000419337	EDGE_OVERLAP	EDGE_MATCH	FBtr0086903/CG6484-RA	FBtr0086903/CG6484-RA
FBsf0000419340	EDGE_OVERLAP	EDGE_MATCH	FBtr0086900/RhoGAP54D-RA, FBtr0086901/RhoGAP54D-RB	FBtr0086900/RhoGAP54D-RA
FBsf0000419341	EDGE_OVERLAP	EDGE_MATCH	FBtr0086832/icln-RA	FBtr0086832/icln-RA
FBsf0000419342	EDGE_OVERLAP	EDGE_MATCH	FBtr0086899/CG30105-RA	FBtr0086899/CG30105-RA
FBsf0000419343	EDGE_OVERLAP	EDGE_MATCH	FBtr0086833/lack-RA	FBtr0333168/Smurf-RB, FBtr0086833/Smurf-RA
FBsf0000419345	EDGE_OVERLAP	EDGE_MATCH	FBtr0086897/rhi-RA	FBtr0086897/rhi-RA
FBsf0000419347	EDGE_OVERLAP	EDGE_MATCH	FBtr0086894/CG10936-RB, FBtr0086895/CG10936-RA	FBtr0086895/CG10936-RA
FBsf0000419354	EDGE_OVERLAP	EDGE_MATCH	FBtr0086890/Sema-1b-RA	FBtr0086890/Sema-1b-RA
FBsf0000419355	EDGE_OVERLAP	EDGE_MATCH	FBtr0086839/CG4966-RB	FBtr0086839/HPS4-RB
FBsf0000419358	EDGE_OVERLAP	EDGE_MATCH	FBtr0086889/swi2-RA	FBtr0086889/swi2-RA
FBsf0000419359	EDGE_OVERLAP	EDGE_MATCH	FBtr0086888/rdgBbeta-RA	FBtr0086888/rdgBbeta-RA
FBsf0000419364	EDGE_OVERLAP	EDGE_MATCH	FBtr0086860/CG10933-RA	FBtr0086860/CG10933-RA
FBsf0000419365	EDGE_OVERLAP	EDGE_MATCH	FBtr0086885/CG6410-RA	FBtr0086885/Snx16-RA
FBsf0000419367	EDGE_OVERLAP	EDGE_MATCH	FBtr0086862/CG4984-RA, FBtr0301182/CG4984-RC	FBtr0086862/CG4984-RA, FBtr0301182/CG4984-RC
FBsf0000419368	EDGE_OVERLAP	EDGE_MATCH	FBtr0112388/CG34195-RA	FBtr0112388/CG34195-RA
FBsf0000419369	EDGE_OVERLAP	EDGE_MATCH	FBtr0086883/CG6406-RB, FBtr0086884/CG6406-RA	FBtr0086884/CG6406-RA, FBtr0086883/CG6406-RB
FBsf0000419370	EDGE_OVERLAP	EDGE_MATCH	FBtr0086882/CG6401-RA	FBtr0340278/CG6401-RB, FBtr0086882/CG6401-RA
FBsf0000419373	EDGE_OVERLAP	EDGE_MATCH	FBtr0089546/CG5002-RA	FBtr0089546/CG5002-RA
FBsf0000419374	EDGE_OVERLAP	EDGE_MATCH	FBtr0089560/CG6385-RA	FBtr0089560/Sardh-RA
FBsf0000419375	EDGE_OVERLAP	EDGE_MATCH	FBtr0089547/HLH54F-RA	FBtr0089547/HLH54F-RA
FBsf0000419379	EDGE_OVERLAP	EDGE_MATCH	FBtr0089554/fab1-RA, FBtr0089555/fab1-RB, FBtr0100025/CG33981-RA, FBtr0100026/CG33981-RB	FBtr0089554/fab1-RA, FBtr0100026/CG33981-RB, FBtr0329953/CG33981-RC, FBtr0089555/fab1-RB, FBtr0100025/CG33981-RA
FBsf0000419381	EDGE_OVERLAP	EDGE_MATCH	FBtr0089553/UbcD10-RA	FBtr0089553/Ubc10-RA
FBsf0000419382	EDGE_OVERLAP	EDGE_MATCH	FBtr0089550/CG5033-RA, FBtr0089551/CG5033-RB	FBtr0089550/CG5033-RA
FBsf0000419384	EDGE_OVERLAP	EDGE_MATCH	FBtr0301142/CG5036-RB	FBtr0301142/Dhit-RB, FBtr0340279/Dhit-RC
FBsf0000419391	EDGE_OVERLAP	EDGE_MATCH	FBtr0299707/grh-RK	FBtr0299707/grh-RK
FBsf0000419393	EDGE_OVERLAP	EDGE_MATCH	FBtr0086795/olf186-F-RB	FBtr0086795/olf186-F-RB, FBtr0336698/olf186-F-RF
FBsf0000419394	EDGE_OVERLAP	EDGE_MATCH	FBtr0086799/olf186-M-RA	FBtr0086799/olf186-M-RA
FBsf0000419395	EDGE_OVERLAP	EDGE_MATCH	FBtr0086796/olf186-F-RC, FBtr0086797/olf186-F-RA	FBtr0086797/olf186-F-RA, FBtr0336699/olf186-F-RG
FBsf0000419398	EDGE_OVERLAP	EDGE_MATCH	FBtr0086825/thr-RB	FBtr0340283/thr-RC, FBtr0086825/thr-RB
FBsf0000419401	EDGE_OVERLAP	EDGE_MATCH	FBtr0086822/Mapmodulin-RB, FBtr0086823/Mapmodulin-RA, FBtr0113091/Mapmodulin-RC, FBtr0300410/Mapmodulin-RD	FBtr0086822/Mapmodulin-RB, FBtr0300410/Mapmodulin-RD, FBtr0086823/Mapmodulin-RA
FBsf0000419402	EDGE_OVERLAP	EDGE_MATCH	FBtr0302291/proPO-A1-RA	FBtr0302291/PPO1-RA
FBsf0000419408	EDGE_OVERLAP	EDGE_MATCH	FBtr0086809/Muc55B-RA	FBtr0340280/Muc55B-RB, FBtr0086809/Muc55B-RA
FBsf0000419409	EDGE_OVERLAP	EDGE_MATCH	FBtr0086808/CG10911-RA	FBtr0086808/CG10911-RA
FBsf0000419410	EDGE_OVERLAP	EDGE_MATCH	FBtr0086807/CG10912-RA	FBtr0086807/CG10912-RA
FBsf0000419411	EDGE_OVERLAP	EDGE_MATCH	FBtr0086787/CG5757-RA	FBtr0086787/CG5757-RA
FBsf0000419412	EDGE_OVERLAP	EDGE_MATCH	FBtr0086732/CG5098-RA	FBtr0086732/CG5098-RA
FBsf0000419414	EDGE_OVERLAP	EDGE_MATCH	FBtr0086785/CG5756-RB, FBtr0086786/CG5756-RA	FBtr0086785/CG5756-RB, FBtr0330001/CG5756-RC
FBsf0000419420	EDGE_OVERLAP	EDGE_MATCH	FBtr0086734/Dip3-RA	FBtr0086734/Dip3-RA
FBsf0000419422	EDGE_OVERLAP	EDGE_MATCH	FBtr0086782/Hsf-RA, FBtr0110964/Hsf-RB, FBtr0110965/Hsf-RC, FBtr0110966/Hsf-RD	FBtr0110966/Hsf-RD, FBtr0110965/Hsf-RC, FBtr0086782/Hsf-RA, FBtr0110964/Hsf-RB
FBsf0000419423	EDGE_OVERLAP	EDGE_MATCH	FBtr0086735/Pcl-RA	FBtr0329998/Pcl-RB, FBtr0086735/Pcl-RA
FBsf0000419424	EDGE_OVERLAP	EDGE_MATCH	FBtr0086740/pAbp-RB	FBtr0086738/pAbp-RA
FBsf0000419425	EDGE_OVERLAP	EDGE_MATCH	FBtr0086742/pAbp-RG	FBtr0086740/pAbp-RB
FBsf0000419426	EDGE_OVERLAP	EDGE_MATCH	FBtr0086781/CG17680-RA	FBtr0086781/CG17680-RA
FBsf0000419427	EDGE_OVERLAP	EDGE_MATCH	FBtr0086780/CG5742-RA	FBtr0329999/CG5742-RB, FBtr0086780/CG5742-RA, FBtr0330000/CG5742-RC
FBsf0000419430	EDGE_OVERLAP	EDGE_MATCH	FBtr0086779/lolal-RD	FBtr0305270/lolal-RG, FBtr0086779/lolal-RD
FBsf0000419432	EDGE_OVERLAP	EDGE_MATCH	FBtr0086777/lolal-RA, FBtr0086778/lolal-RC	FBtr0086777/lolal-RA, FBtr0086778/lolal-RC
FBsf0000419433	EDGE_OVERLAP	EDGE_MATCH	FBtr0086745/CG10914-RA	FBtr0086745/CG10914-RA
FBsf0000419436	EDGE_OVERLAP	EDGE_MATCH	FBtr0300662/CG42518-RA, FBtr0300664/MED9-RC	FBtr0300662/CG42518-RA, FBtr0300664/MED9-RC
FBsf0000419437	EDGE_OVERLAP	EDGE_MATCH	FBtr0086749/CG10916-RA	FBtr0086749/CG10916-RA, FBtr0332853/CG10916-RB
FBsf0000419438	EDGE_OVERLAP	EDGE_MATCH	FBtr0086772/CG5726-RA	FBtr0086772/CG5726-RA
FBsf0000419441	EDGE_OVERLAP	EDGE_MATCH	FBtr0086752/CG14500-RA	FBtr0086752/CG14500-RA
FBsf0000419442	EDGE_OVERLAP	EDGE_MATCH	FBtr0086754/fj-RA	FBtr0086754/fj-RA
FBsf0000419444	EDGE_OVERLAP	EDGE_MATCH	FBtr0086766/sbb-RC, FBtr0301551/sbb-RH	FBtr0301551/sbb-RH, FBtr0086766/sbb-RC
FBsf0000419445	EDGE_OVERLAP	EDGE_MATCH	FBtr0086756/CG14502-RA	FBtr0086756/CG14502-RA
FBsf0000419454	EDGE_OVERLAP	EDGE_MATCH	FBtr0086670/GstE2-RA	FBtr0086670/GstE2-RA
FBsf0000419455	EDGE_OVERLAP	EDGE_MATCH	FBtr0086671/GstE3-RA	FBtr0086671/GstE3-RA
FBsf0000419457	EDGE_OVERLAP	EDGE_MATCH	FBtr0086674/GstE6-RA	FBtr0086674/GstE6-RA
FBsf0000419461	EDGE_OVERLAP	EDGE_MATCH	FBtr0086679/Dp1-RD	FBtr0086683/Dp1-RB, FBtr0086679/Dp1-RD, FBtr0086682/Dp1-RA
FBsf0000419466	EDGE_OVERLAP	EDGE_MATCH	FBtr0086689/CG5174-RG, FBtr0301148/CG5174-RL	FBtr0086684/CG5174-RJ, FBtr0306636/CG5174-RN, FBtr0086687/CG5174-RH, FBtr0086689/CG5174-RG, FBtr0301149/CG5174-RM, FBtr0086686/CG5174-RA, FBtr0301148/CG5174-RL
FBsf0000419468	EDGE_OVERLAP	EDGE_MATCH	FBtr0086690/CG5174-RB	FBtr0306637/CG5174-RO, FBtr0340359/CG5174-RP, FBtr0086690/CG5174-RB
FBsf0000419469	EDGE_OVERLAP	EDGE_MATCH	FBtr0086691/CG12263-RA	FBtr0086691/CG12263-RA
FBsf0000419473	EDGE_OVERLAP	EDGE_MATCH	FBtr0086694/CG5189-RA, FBtr0299805/CG5189-RB, FBtr0299806/CG30120-RB	FBtr0299805/CG5189-RB, FBtr0086694/CG5189-RA, FBtr0299806/CG30120-RB
FBsf0000419475	EDGE_OVERLAP	EDGE_MATCH	FBtr0086723/Prp19-RA	FBtr0086723/Prp19-RA
FBsf0000419476	EDGE_OVERLAP	EDGE_MATCH	FBtr0086696/CG5190-RA	FBtr0086696/CG5190-RA
FBsf0000419478	EDGE_OVERLAP	EDGE_MATCH	FBtr0086697/CG5224-RA	FBtr0086697/GstE11-RA, FBtr0345628/GstE11-RB
FBsf0000419479	EDGE_OVERLAP	EDGE_MATCH	FBtr0086698/CG5226-RA, FBtr0300645/CG42510-RA	FBtr0304865/CG43066-RA, FBtr0304867/CG43066-RC
FBsf0000419480	EDGE_OVERLAP	EDGE_MATCH	FBtr0086699/CG10924-RA	FBtr0086699/CG10924-RA
FBsf0000419481	EDGE_OVERLAP	EDGE_MATCH	FBtr0113093/CG10924-RB	FBtr0113093/CG10924-RB
FBsf0000419487	EDGE_OVERLAP	EDGE_MATCH	FBtr0086706/CG5323-RA	FBtr0086706/CG5323-RA
FBsf0000419489	EDGE_OVERLAP	EDGE_MATCH	FBtr0086713/CG5493-RA	FBtr0086713/CG5493-RA, FBtr0307348/CG5493-RC, FBtr0307349/CG5493-RD
FBsf0000419491	EDGE_OVERLAP	EDGE_MATCH	FBtr0086708/CG5335-RA	FBtr0086708/CG5335-RA
FBsf0000419493	EDGE_OVERLAP	EDGE_MATCH	FBtr0086709/sec6-RA	FBtr0086709/Sec6-RA
FBsf0000419495	EDGE_OVERLAP	EDGE_MATCH	FBtr0086661/CG5482-RA	FBtr0345423/CG5482-RC, FBtr0340394/CG5482-RB, FBtr0086661/CG5482-RA
FBsf0000419496	EDGE_OVERLAP	EDGE_MATCH	FBtr0086660/CG30122-RB, FBtr0300923/CG30122-RC, FBtr0300924/CG30122-RD	FBtr0300924/CG30122-RD, FBtr0300923/CG30122-RC, FBtr0086660/CG30122-RB
FBsf0000419497	EDGE_OVERLAP	EDGE_MATCH	FBtr0086658/SP2637-RB, FBtr0301862/SP2637-RD	FBtr0301862/SP2637-RD, FBtr0086658/SP2637-RB
FBsf0000419502	EDGE_OVERLAP	EDGE_MATCH	FBtr0086652/edl-RA	FBtr0086652/edl-RA
FBsf0000419505	EDGE_OVERLAP	EDGE_MATCH	FBtr0086607/CG15073-RA	FBtr0340389/CG15073-RB, FBtr0086607/CG15073-RA
FBsf0000419506	EDGE_OVERLAP	EDGE_MATCH	FBtr0086647/CG15087-RA	FBtr0086647/CG15087-RA
FBsf0000419510	EDGE_OVERLAP	EDGE_MATCH	FBtr0086643/CG18609-RA	FBtr0086643/CG18609-RA
FBsf0000419511	EDGE_OVERLAP	EDGE_MATCH	FBtr0299942/CG42351-RB, FBtr0299943/CG42351-RC, FBtr0299944/CG42351-RD	FBtr0304052/Jabba-RG, FBtr0330006/Jabba-RH, FBtr0299943/Jabba-RC, FBtr0333163/Jabba-RI, FBtr0299944/Jabba-RD, FBtr0299942/Jabba-RB
FBsf0000419512	EDGE_OVERLAP	EDGE_MATCH	FBtr0110971/Mctp-RB	FBtr0110971/Mctp-RB
FBsf0000419513	EDGE_OVERLAP	EDGE_MATCH	FBtr0086640/CG15093-RA	FBtr0086640/CG15093-RA, FBtr0303846/CG15093-RE, FBtr0086639/CG15093-RB
FBsf0000419514	EDGE_OVERLAP	EDGE_MATCH	FBtr0086613/CG15080-RA	FBtr0086613/CG15080-RA
FBsf0000419515	EDGE_OVERLAP	EDGE_MATCH	FBtr0086636/CG15094-RA, FBtr0086637/CG15094-RB	FBtr0086637/MFS15-RB, FBtr0086636/MFS15-RA
FBsf0000419516	EDGE_OVERLAP	EDGE_MATCH	FBtr0086635/l(2)08717-RA	FBtr0345426/l(2)08717-RC, FBtr0086635/l(2)08717-RA
FBsf0000419519	EDGE_OVERLAP	EDGE_MATCH	FBtr0086632/CG15096-RA	FBtr0086632/CG15096-RA
FBsf0000419522	EDGE_OVERLAP	EDGE_MATCH	FBtr0086629/CG15098-RA	FBtr0086629/CG15098-RA
FBsf0000419527	EDGE_OVERLAP	EDGE_MATCH	FBtr0273238/CG18190-RB	FBtr0273238/CG18190-RB
FBsf0000419529	EDGE_OVERLAP	EDGE_MATCH	FBtr0089970/Jheh2-RA, FBtr0300593/Jheh2-RC	FBtr0089970/Jheh2-RA
FBsf0000419530	EDGE_OVERLAP	EDGE_MATCH	FBtr0086622/Jheh3-RA	FBtr0086622/Jheh3-RA
FBsf0000419532	EDGE_OVERLAP	EDGE_MATCH	FBtr0086566/sano-RB, FBtr0086567/sano-RA, FBtr0290300/sano-RE	FBtr0086566/sano-RB, FBtr0290300/sano-RE, FBtr0086567/sano-RA
FBsf0000419535	EDGE_OVERLAP	EDGE_MATCH	FBtr0086569/sano-RD	FBtr0086569/sano-RD, FBtr0344564/sano-RF, FBtr0086568/sano-RC
FBsf0000419537	EDGE_OVERLAP	EDGE_MATCH	FBtr0086600/CG15107-RA	FBtr0086600/CG15107-RA, FBtr0331978/CG15107-RB
FBsf0000419538	EDGE_OVERLAP	EDGE_MATCH	FBtr0086570/Topors-RA	FBtr0086570/Topors-RA
FBsf0000419541	EDGE_OVERLAP	EDGE_MATCH	FBtr0086577/5-HT1A-RB	FBtr0086577/5-HT1A-RB
FBsf0000419544	EDGE_OVERLAP	EDGE_MATCH	FBtr0086594/CG15117-RB	FBtr0086594/CG15117-RB
FBsf0000419546	EDGE_OVERLAP	EDGE_MATCH	FBtr0086579/botv-RA	FBtr0086579/botv-RA
FBsf0000419548	EDGE_OVERLAP	EDGE_MATCH	FBtr0086591/CG15118-RB, FBtr0113096/CG15118-RE	FBtr0086591/CG15118-RB, FBtr0086590/CG15118-RA, FBtr0113096/CG15118-RE
FBsf0000419549	EDGE_OVERLAP	EDGE_MATCH	FBtr0086580/CG15111-RB, FBtr0086581/CG15111-RA	FBtr0086581/CG15111-RA, FBtr0086580/CG15111-RB
FBsf0000419552	EDGE_OVERLAP	EDGE_MATCH	FBtr0086582/ena-RC, FBtr0086583/ena-RA, FBtr0100174/ena-RD, FBtr0100176/ena-RE	FBtr0086583/ena-RA, FBtr0100174/ena-RD, FBtr0100176/ena-RE, FBtr0340450/ena-RG, FBtr0086582/ena-RC
FBsf0000419554	EDGE_OVERLAP	EDGE_MATCH	FBtr0086585/CG10737-RD, FBtr0086586/CG10737-RA, FBtr0100282/CG10737-RE, FBtr0290312/CG10737-RT, FBtr0290313/CG10737-RS, FBtr0290314/CG10737-RR, FBtr0290315/CG10737-RQ, FBtr0290316/CG10737-RP	FBtr0086586/CG10737-RA, FBtr0086585/CG10737-RD, FBtr0290316/CG10737-RP, FBtr0290314/CG10737-RR, FBtr0290313/CG10737-RS, FBtr0290312/CG10737-RT, FBtr0100282/CG10737-RE
FBsf0000419556	EDGE_OVERLAP	EDGE_MATCH	FBtr0086503/hppy-RB, FBtr0086504/hppy-RA	FBtr0340455/hppy-RD, FBtr0340454/hppy-RC, FBtr0340456/hppy-RE, FBtr0086504/hppy-RA, FBtr0086503/hppy-RB
FBsf0000419559	EDGE_OVERLAP	EDGE_MATCH	FBtr0086506/cora-RC, FBtr0086508/cora-RB, FBtr0086509/cora-RA, FBtr0301279/cora-RE	FBtr0301279/cora-RE, FBtr0086506/cora-RC, FBtr0086509/cora-RA, FBtr0340469/cora-RG, FBtr0086508/cora-RB, FBtr0340468/cora-RF
FBsf0000419570	EDGE_OVERLAP	EDGE_MATCH	FBtr0301531/Rgk1-RB	FBtr0334284/Rgk1-RC, FBtr0334282/Rgk1-RA
FBsf0000419572	EDGE_OVERLAP	EDGE_MATCH	FBtr0086520/CG11961-RA	FBtr0086520/CG11961-RA, FBtr0308495/CG11961-RC
FBsf0000419574	EDGE_OVERLAP	EDGE_MATCH	FBtr0086521/CG10051-RA	FBtr0086521/CG10051-RA
FBsf0000419575	EDGE_OVERLAP	EDGE_MATCH	FBtr0086555/CG9416-RA	FBtr0086555/CG9416-RA
FBsf0000419578	EDGE_OVERLAP	EDGE_MATCH	FBtr0086524/CG10081-RA	FBtr0086524/CG10081-RA, FBtr0334007/CG10081-RB
FBsf0000419579	EDGE_OVERLAP	EDGE_MATCH	FBtr0086552/SdhA-RB, FBtr0086553/SdhA-RA, FBtr0086554/SdhA-RC	FBtr0086553/SdhA-RA, FBtr0086554/SdhA-RC, FBtr0086552/SdhA-RB
FBsf0000419580	EDGE_OVERLAP	EDGE_MATCH	FBtr0086551/cer-RA	FBtr0086551/cer-RA
FBsf0000419582	EDGE_OVERLAP	EDGE_MATCH	FBtr0301356/hts-RH	FBtr0309105/hts-RH
FBsf0000419585	EDGE_OVERLAP	EDGE_MATCH	FBtr0301359/hts-RK, FBtr0301360/hts-RL, FBtr0301361/hts-RM, FBtr0301362/hts-RN	FBtr0309109/hts-RL, FBtr0309110/hts-RM, FBtr0309108/hts-RK, FBtr0309111/hts-RN
FBsf0000419586	EDGE_OVERLAP	EDGE_MATCH	FBtr0301358/hts-RJ	FBtr0309112/hts-RO, FBtr0309115/hts-RR, FBtr0309114/hts-RQ, FBtr0309106/hts-RI, FBtr0309104/hts-RA, FBtr0309113/hts-RP, FBtr0309102/hts-RD, FBtr0309103/hts-RC, FBtr0309107/hts-RJ
FBsf0000419588	EDGE_OVERLAP	EDGE_MATCH	FBtr0086542/Fak56D-RA, FBtr0086543/Fak56D-RB, FBtr0086544/Fak56D-RC, FBtr0114605/Fak56D-RD, FBtr0301882/Fak56D-RF	FBtr0086542/Fak-RA, FBtr0114605/Fak-RD, FBtr0086543/Fak-RB, FBtr0301882/Fak-RF, FBtr0301883/Fak-RG
FBsf0000419589	EDGE_OVERLAP	EDGE_MATCH	FBtr0086531/Spt5-RA	FBtr0086531/Spt5-RA
FBsf0000419591	EDGE_OVERLAP	EDGE_MATCH	FBtr0086533/RpL11-RA	FBtr0086533/RpL11-RA, FBtr0340533/RpL11-RB
FBsf0000419593	EDGE_OVERLAP	EDGE_MATCH	FBtr0086541/Elongin-C-RB	FBtr0086541/EloC-RB, FBtr0086540/EloC-RA
FBsf0000419596	EDGE_OVERLAP	EDGE_MATCH	FBtr0086539/betaTub56D-RD	FBtr0086536/betaTub56D-RB
FBsf0000419597	EDGE_OVERLAP	EDGE_MATCH	FBtr0086535/CG7744-RA	FBtr0086535/CG7744-RA
FBsf0000419598	EDGE_OVERLAP	EDGE_MATCH	FBtr0086450/par-1-RA, FBtr0086451/par-1-RB, FBtr0086461/mei-W68-RA, FBtr0100390/par-1-RL, FBtr0100392/par-1-RN, FBtr0301505/par-1-RS	FBtr0100390/par-1-RL, FBtr0330245/par-1-RX, FBtr0086450/par-1-RA, FBtr0330244/par-1-RV, FBtr0330243/par-1-RW, FBtr0086461/mei-W68-RA, FBtr0301505/par-1-RS
FBsf0000419600	EDGE_OVERLAP	EDGE_MATCH	FBtr0086459/par-1-RJ, FBtr0086460/par-1-RO, FBtr0100393/par-1-RQ	FBtr0086457/par-1-RH, FBtr0100393/par-1-RQ
FBsf0000419604	EDGE_OVERLAP	EDGE_MATCH	FBtr0086502/CG11242-RA	FBtr0086502/TBCB-RA
FBsf0000419605	EDGE_OVERLAP	EDGE_MATCH	FBtr0086462/Rep-RA	FBtr0086462/Rep-RA
FBsf0000419607	EDGE_OVERLAP	EDGE_MATCH	FBtr0086463/CG15120-RA	FBtr0086463/CG15120-RA
FBsf0000419609	EDGE_OVERLAP	EDGE_MATCH	FBtr0086464/CG11007-RA	FBtr0345929/CG11007-RB, FBtr0086464/CG11007-RA
FBsf0000419613	EDGE_OVERLAP	EDGE_MATCH	FBtr0086492/sm-RA, FBtr0100232/sm-RE, FBtr0301609/sm-RH	FBtr0308791/sm-RU, FBtr0304656/sm-RM, FBtr0308797/sm-RAA, FBtr0308786/sm-RP, FBtr0308790/sm-RT, FBtr0304655/sm-RL, FBtr0086492/sm-RA, FBtr0308792/sm-RV, FBtr0304654/sm-RK, FBtr0301609/sm-RH
FBsf0000419614	EDGE_OVERLAP	EDGE_MATCH	FBtr0086484/hrg-RB	FBtr0086484/hrg-RB
FBsf0000419616	EDGE_OVERLAP	EDGE_MATCH	FBtr0086483/hrg-RA, FBtr0111010/hrg-RC	FBtr0330248/hrg-RD, FBtr0086483/hrg-RA, FBtr0111010/hrg-RC
FBsf0000419617	EDGE_OVERLAP	EDGE_MATCH	FBtr0086473/isopeptidase-T-3-RA	FBtr0330247/isopeptidase-T-3-RC, FBtr0086473/isopeptidase-T-3-RA
FBsf0000419619	EDGE_OVERLAP	EDGE_MATCH	FBtr0112391/CG34198-RA	FBtr0112391/CG34198-RA
FBsf0000419621	EDGE_OVERLAP	EDGE_MATCH	FBtr0086477/Obp56d-RA	FBtr0086477/Obp56d-RA
FBsf0000419626	EDGE_OVERLAP	EDGE_MATCH	FBtr0086313/CG11044-RA	FBtr0086313/CG11044-RA
FBsf0000419633	EDGE_OVERLAP	EDGE_MATCH	FBtr0086317/Ate1-RA, FBtr0086318/Ate1-RB, FBtr0086319/Ate1-RC	FBtr0086317/Ate1-RA, FBtr0086318/Ate1-RB, FBtr0086319/Ate1-RC, FBtr0336634/Ate1-RD
FBsf0000419634	EDGE_OVERLAP	EDGE_MATCH	FBtr0086270/CG11055-RB	FBtr0086270/Hsl-RB
FBsf0000419637	EDGE_OVERLAP	EDGE_MATCH	FBtr0086274/RpS18-RA	FBtr0086273/RpS18-RB
FBsf0000419642	EDGE_OVERLAP	EDGE_MATCH	FBtr0086303/CG9090-RA	FBtr0086303/CG9090-RA
FBsf0000419645	EDGE_OVERLAP	EDGE_MATCH	FBtr0086301/Cpr56F-RA	FBtr0086301/Cpr56F-RA
FBsf0000419648	EDGE_OVERLAP	EDGE_MATCH	FBtr0086299/CG11200-RB, FBtr0086300/CG11200-RA	FBtr0086299/CG11200-RB, FBtr0344185/CG11200-RC
FBsf0000419649	EDGE_OVERLAP	EDGE_MATCH	FBtr0301209/CG13868-RB	FBtr0301209/CG13868-RB
FBsf0000419651	EDGE_OVERLAP	EDGE_MATCH	FBtr0086280/CG8920-RB, FBtr0301207/CG8920-RD	FBtr0086280/CG8920-RB, FBtr0301207/CG8920-RD
FBsf0000419652	EDGE_OVERLAP	EDGE_MATCH	FBtr0086281/CG8920-RA	FBtr0086281/CG8920-RA
FBsf0000419662	EDGE_OVERLAP	EDGE_MATCH	FBtr0100495/CG13430-RA, FBtr0100496/CG13430-RB, FBtr0100677/CG18065-RA	FBtr0100495/CG13430-RA, FBtr0100677/CG18065-RA
FBsf0000419664	EDGE_OVERLAP	EDGE_MATCH	FBtr0086259/Mgat1-RA	FBtr0086259/Mgat1-RA
FBsf0000419665	EDGE_OVERLAP	EDGE_MATCH	FBtr0086258/l(2)05510-RA	FBtr0086258/qsm-RA
FBsf0000419671	EDGE_OVERLAP	EDGE_MATCH	FBtr0086222/bl-RD	FBtr0086222/bl-RD
FBsf0000419676	EDGE_OVERLAP	EDGE_MATCH	FBtr0086255/Hil-RB, FBtr0086256/Hil-RA	FBtr0086256/Hil-RA, FBtr0086255/Hil-RB
FBsf0000419683	EDGE_OVERLAP	EDGE_MATCH	FBtr0086253/Rcd6-RA, FBtr0300698/Rcd6-RB	FBtr0086253/Rcd6-RA, FBtr0300698/Rcd6-RB
FBsf0000419687	EDGE_OVERLAP	EDGE_MATCH	FBtr0091786/CG33785-RA, FBtr0091787/CG33786-RA	FBtr0091787/CG33786-RA, FBtr0091786/CG33785-RA
FBsf0000419693	EDGE_OVERLAP	EDGE_MATCH	FBtr0086246/Fem-1-RB	FBtr0086246/Fem-1-RB
FBsf0000419694	EDGE_OVERLAP	EDGE_MATCH	FBtr0086245/Fem-1-RA	FBtr0086245/Fem-1-RA
FBsf0000419695	EDGE_OVERLAP	EDGE_MATCH	FBtr0086243/exu-RB, FBtr0086244/exu-RC	FBtr0086244/exu-RC, FBtr0086243/exu-RB
FBsf0000419700	EDGE_OVERLAP	EDGE_MATCH	FBtr0071563/sktl-RA	FBtr0071563/sktl-RA, FBtr0342801/sktl-RB
FBsf0000419703	EDGE_OVERLAP	EDGE_MATCH	FBtr0071560/CG9993-RA	FBtr0071560/CG9993-RA
FBsf0000419705	EDGE_OVERLAP	EDGE_MATCH	FBtr0071515/Ipk1-RA, FBtr0113368/Ipk1-RB	FBtr0113368/Ipk1-RB, FBtr0071515/Ipk1-RA, FBtr0332465/Ipk1-RC
FBsf0000419707	EDGE_OVERLAP	EDGE_MATCH	FBtr0110772/otp-RC	FBtr0110772/otp-RC, FBtr0342795/otp-RF, FBtr0342796/otp-RG, FBtr0342797/otp-RH
FBsf0000419710	EDGE_OVERLAP	EDGE_MATCH	FBtr0071518/Rx-RA	FBtr0342783/Rx-RB
FBsf0000419711	EDGE_OVERLAP	EDGE_MATCH	FBtr0071519/Act57B-RA, FBtr0300946/Act57B-RC	FBtr0071519/Act57B-RA
[truncated: 6,679 more rows]
