# Supplementary material for: Gene Model Annotations for Drosophila melanogaster: Impact of High-Throughput Data
Source: G3 (Bethesda). 2015 Jun 24;5(8):1721–36. doi: 10.1534/g3.115.018929 (PMC4528329; doi:10.1534/g3.115.018929)
Supplement: Supporting Information [file supp_g3.115.018929_FileS4.zip › FileS4/READ_ME.txt]

File S4. Overlap of modENCODE TSS regions to R5.24 and R6.03 transcripts.
For each high-confidence (“validated”) modENCODE embryonic TSS region, its overlap to annotated transcripts in R5.24 and R6.03 was determined. Four kinds of overlap were scored; edge match - TSS 90% point matches the transcript 5’ end; edge overlap - TSS spans annotated transcript 5’ end (but 90% point does not match the transcript 5' end); other overlap - TSS overlaps the transcript but does not span the transcript 5' end; no overlap (to any transcripts). A single TSS region could overlap different transcripts in different ways: in these cases, only one type of overlap was reported according to the following ranking: edge match > edge overlap > other overlap. FlyBase TSS IDs are listed in Column A, overlap type to R5.24 and R6.03 transcripts in Columns B and C, respectively. Overlapping R5.24 and R6.03 transcripts in Columns D and E, respectively.
