# Supplementary material for: Gene Model Annotations for Drosophila melanogaster: Impact of High-Throughput Data
Source: G3 (Bethesda). 2015 Jun 24;5(8):1721–36. doi: 10.1534/g3.115.018929 (PMC4528329; doi:10.1534/g3.115.018929)
Supplement: Supporting Information [file supp_g3.115.018929_FileS5.zip › FileS5/FileS5.xlsx]

## Sheet: R5.24
unique 3'UTR (location)	size (bp)	3'end location	mRNA/ unique 3'UTR	associated transcripts (IDs)	3'end supported by polyA cDNA	FlyBase gene ID	FlyBase annotation ID	dicistronic?	annotation ID in both R5.24 & R6.03?		Summary
2L:10038874..10038954	81	2L:10038954	1	FBtr0079934	1	FBgn0027600	CG4778	0	1		19,233 mRNA with 3'UTRs
2L:10055873..10055935	63	2L:10055935	1	FBtr0079936	1	FBgn0053302	CG33302	0	1		13,535 unique 3'UTRs
2L:10125632..10125739	108	2L:10125739	1	FBtr0300423	1	FBgn0083945	CG34109	0	1		13,148 unique 3'UTRs (excluding 387 transcripts from di/polycistronic genes)
2L:10155217..10155510	294	2L:10155510	2	FBtr0079943,FBtr0079944	1	FBgn0032187	CG4839	0	1		12,887 distinct 3'UTR ends
2L:10174057..10174090	34	2L:10174090	1	FBtr0301684	1	FBgn0032188	CG13137	0	1		12,646 distinct 3'UTR ends (excluding transcripts from di/polycistronic genes)
2L:101919..102086	168	2L:102086	1	FBtr0078103	1	FBgn0031216	CG11376	0	1		5,839 distinct 3'UTR ends from 6,200 distinct 3'UTRs are supported by polyA cDNA
2L:10202059..10202145	87	2L:10202145	1	FBtr0079946	1	FBgn0005593	CG4897	0	1		5,726 distinct 3'UTR ends from 6,004 distinct 3'UTRs are supported by polyA cDNA (excluding transcripts from di/polycistronic genes)
2L:10234360..10234450	91	2L:10234450	2	FBtr0079951,FBtr0079952	1	FBgn0032198	CG4912	0	1
2L:10242049..10242172	124	2L:10242172	2	FBtr0079975,FBtr0079976	1	FBgn0004419	CG4916	0	1		3'UTR size range	frequency*
2L:10251502..10251594	93	2L:10251594	1	FBtr0079977	1	FBgn0051717	CG31717	0	1		>10000	0	0
2L:10254598..10254686	89	2L:10254686	1	FBtr0079978	1	FBgn0010407	CG4926	0	1		9000-9999	0	0
2L:10266506..10266570	65	2L:10266570	1	FBtr0079983	1	FBgn0259482	CG4946	0	1		8000-8999	0	0
2L:10268427..10268748	322	2L:10268748	1	FBtr0079984	1	FBgn0032204	CG4953	0	1		7000-7999	0	0
2L:10269874..10269904	31	2L:10269904	1	FBtr0079985	1	FBgn0032205	CG4957	0	1		6000-6999	1	1
2L:10271457..10271465	9	2L:10271465	1	FBtr0079986	1	FBgn0260750	CG31873	0	1		5000-5999	6	7
2L:10332972..10333134	163	2L:10333134	1	FBtr0079992	1	FBgn0032222	CG5037	0	1		4000-4999	8	15
2L:10338409..10338441	33	2L:10338441	1	FBtr0079993	1	FBgn0032223	CG5034	0	1		3000-3999	47	62
2L:10341382..10341505	124	2L:10341505	1	FBtr0079994	1	FBgn0019932	CG5029	0	1		2000-2999	201	263
2L:10342376..10342527	152	2L:10342527	1	FBtr0079996	1	FBgn0051715	CG31715	0	1		1000-1999	916	1179
2L:10347552..10347706	155	2L:10347706	1	FBtr0079999	1	FBgn0032225	CG5022	0	1		0-999	11969	13148
2L:10357786..10357876	91	2L:10357876	1	FBtr0080000	1	FBgn0032229	CG5045	0	1		total	13148
2L:103764..104142	379	2L:104142	1	FBtr0078104	1	FBgn0031217	CG11377	0	1
2L:1038423..1038533	111	2L:1038533	1	FBtr0301087	1	FBgn0031296	CG4415	0	1		average*	399.454
2L:10387475..10387524	50	2L:10387524	1	FBtr0080007	1	FBgn0032236	CG5108	0	1		median*	213
2L:10418426..10418991	566	2L:10418991	4	FBtr0080018,FBtr0302038,FBtr0302039,FBtr0302040	1	FBgn0032243	CG5300	0	1
2L:10420553..10420612	60	2L:10420612	1	FBtr0080019	1	FBgn0032244	CG5313	0	1		* Excludes 3'UTRs of di/polycistronic genes.
2L:10427810..10428159	350	2L:10428159	3	FBtr0080021,FBtr0080022,FBtr0080023	1	FBgn0022268	CG5183	0	1
2L:10440627..10440693	67	2L:10440693	1	FBtr0301167	1	FBgn0032251	CG13142	0	1
2L:10449713..10450080	368	2L:10450080	2	FBtr0080029,FBtr0301168	1	FBgn0032252	CG6232	0	1
2L:10489709..10490461	753	2L:10490461	1	FBtr0100565	1	FBgn0032259	CG6144	0	1
2L:10507869..10507918	50	2L:10507918	1	FBtr0080091	1	FBgn0032261	CG6094	0	1
2L:10580196..10580324	129	2L:10580324	1	FBtr0112351	1	FBgn0250826	CG34160	0	1
2L:10626983..10627374	392	2L:10627374	1	FBtr0080096	1	FBgn0051721	CG31721	0	1
2L:10643376..10643492	117	2L:10643492	1	FBtr0080099	1	FBgn0051872	CG31872	0	1
2L:10645751..10645812	62	2L:10645812	1	FBtr0300805	1	FBgn0043825	CG18284	0	1
2L:10650045..10650152	108	2L:10650152	2	FBtr0080101,FBtr0110819	1	FBgn0032275	CG17097	0	1
2L:10654224..10654499	276	2L:10654499	1	FBtr0080103	1	FBgn0032276	CG17098	0	1
2L:10728677..10728740	64	2L:10728740	1	FBtr0273319	1	FBgn0032289	CG6431	0	1
2L:10730203..10730302	100	2L:10730302	1	FBtr0080110	1	FBgn0032290	CG6443	0	1
2L:10731268..10731356	89	2L:10731356	1	FBtr0080111	1	FBgn0032291	CG17118	0	1
2L:10733223..10733307	85	2L:10733307	1	FBtr0080112	1	FBgn0032293	CG6444	0	1
2L:10740099..10740762	664	2L:10740762	1	FBtr0080113	1	FBgn0032295	CG12299	0	1
2L:10771282..10771370	89	2L:10771370	2	FBtr0080136,FBtr0290229	1	FBgn0032299	CG17127	0	1
2L:1082872..1083378	507	2L:1083378	1	FBtr0077953	1	FBgn0031298	CG4428	0	1
2L:10971805..10971870	66	2L:10971870	1	FBtr0080146	1	FBgn0032321	CG4621	0	1
2L:10973231..10973339	109	2L:10973339	1	FBtr0080147	1	FBgn0032322	CG16743	0	1
2L:10989168..10989241	74	2L:10989241	1	FBtr0080149	1	FBgn0026148	CG12253	0	1
2L:11035236..11035308	73	2L:11035308	1	FBtr0080160	1	FBgn0040967	CG18666	0	1
2L:11071424..11071532	109	2L:11071532	1	FBtr0080193	1	FBgn0032335	CG14915	0	1
2L:11094838..11095001	164	2L:11095001	1	FBtr0080196	1	FBgn0032339	CG4705	0	1
2L:11135488..11136003	516	2L:11136003	1	FBtr0080200	1	FBgn0032348	CG4751	0	1
2L:11259411..11259501	91	2L:11259501	1	FBtr0300472	1	FBgn0259750	CG4807	0	0
2L:11259411..11260808	1398	2L:11260808	2	FBtr0080203,FBtr0300473	1	FBgn0259750	CG4807	0	0
2L:11259411..11261080	1670	2L:11261080	1	FBtr0080204	1	FBgn0259750	CG4807	0	0
2L:113543..114432	890	2L:114432	6	FBtr0089429,FBtr0089430,FBtr0089431,FBtr0089432,FBtr0089436,FBtr0089437	1	FBgn0005278	CG2674	0	1
2L:11373210..11373397	188	2L:11373397	2	FBtr0080235,FBtr0080236	1	FBgn0000287	CG4881	0	1
2L:1147076..1147395	320	2L:1147395	1	FBtr0077958	1	FBgn0031307	CG4726	0	1
2L:1151412..1151764	353	2L:1151764	1	FBtr0077960	1	FBgn0031310	CG4764	0	1
2L:11789332..11789475	144	2L:11789475	1	FBtr0300370	1	FBgn0032374	CG14931	0	1
2L:11790937..11791011	75	2L:11791011	1	FBtr0300384	1	FBgn0032375	CG14932	0	1
2L:11790937..11791015	79	2L:11791015	1	FBtr0300385	1	FBgn0032375	CG14932	0	1
2L:1182287..1182454	168	2L:1182454	2	FBtr0077968,FBtr0077970	1	FBgn0031319	CG4896	0	1
2L:11837882..11838049	168	2L:11838049	1	FBtr0300309	1	FBgn0259963	CG42473	0	1
2L:1185518..1185698	181	2L:1185698	1	FBtr0077971	1	FBgn0031321	CG4947	0	1
2L:11988636..11988801	166	2L:11988801	1	FBtr0112354	1	FBgn0085192	CG34163	0	1
2L:11990777..11990834	58	2L:11990834	1	FBtr0080285	1	FBgn0032390	CG16969	0	1
2L:11991583..11992848	1266	2L:11992848	1	FBtr0100626	1	FBgn0032391	CG5202	0	1
2L:11992475..11992848	374	2L:11992848	1	FBtr0080286	1	FBgn0032391	CG5202	0	1
2L:12001172..12001244	73	2L:12001244	1	FBtr0080290	1	FBgn0032393	CG12264	0	1
2L:1201103..1201220	118	2L:1201220	1	FBtr0077973	1	FBgn0040723	CG5011	0	1
2L:12051691..12052049	359	2L:12052049	2	FBtr0080294,FBtr0080295	1	FBgn0032402	CG14945	0	1
2L:12095013..12095250	238	2L:12095250	1	FBtr0080326	1	FBgn0032407	CG5325	0	1
2L:12100542..12100839	298	2L:12100839	1	FBtr0080330	1	FBgn0032409	CG5336	0	1
2L:12106763..12106894	132	2L:12106894	3	FBtr0080331,FBtr0080332,FBtr0080333	1	FBgn0027081	CG5353	0	1
2L:12110456..12110522	67	2L:12110522	1	FBtr0080334	1	FBgn0032412	CG16996	0	1
2L:12168728..12170217	1490	2L:12170217	1	FBtr0301019	1	FBgn0051760	CG31760	0	1
2L:12169382..12170217	836	2L:12170217	1	FBtr0080338	1	FBgn0051760	CG31760	0	1
2L:12171197..12171232	36	2L:12171232	1	FBtr0080341	1	FBgn0032419	CG17217	0	1
2L:12173604..12174091	488	2L:12174091	1	FBtr0080342	1	FBgn0032421	CG17218	0	1
2L:12209911..12210008	98	2L:12210008	1	FBtr0290240	1	FBgn0051759	CG31759	0	1
2L:12209911..12210110	200	2L:12210110	1	FBtr0290239	1	FBgn0051759	CG31759	0	1
2L:12310951..12311104	154	2L:12311104	1	FBtr0300567	1	FBgn0000114	CG31762	0	1
2L:12310951..12311203	253	2L:12311203	1	FBtr0080347	1	FBgn0000114	CG31762	0	1
2L:12357880..12357906	27	2L:12357906	1	FBtr0080354	1	FBgn0032424	CG17010	0	1
2L:12401637..12402023	387	2L:12402023	1	FBtr0080365	1	FBgn0041195	CG6504	0	1
2L:1242146..1242205	60	2L:1242205	1	FBtr0077920	1	FBgn0031327	CG5397	0	1
2L:12426337..12426440	104	2L:12426440	1	FBtr0080366	1	FBgn0032428	CG6405	0	1
2L:12693845..12693892	48	2L:12693892	2	FBtr0080394,FBtr0300275	1	FBgn0032445	CG6153	0	1
2L:12698822..12698917	96	2L:12698917	2	FBtr0080395,FBtr0080396	1	FBgn0032447	CG6167	0	1
2L:12706448..12706683	236	2L:12706683	1	FBtr0080397	1	FBgn0032451	CG12292	0	1
2L:12916722..12916774	53	2L:12916774	1	FBtr0080413	1	FBgn0040508	CG5983	0	1
2L:12925262..12925453	192	2L:12925453	1	FBtr0080415	1	FBgn0040510	CG17176	0	1
2L:13109410..13109468	59	2L:13109468	1	FBtr0301366	1	FBgn0032470	CG5142	0	1
2L:13163107..13163153	47	2L:13163153	1	FBtr0080433	1	FBgn0032473	CG5204	0	1
2L:13168642..13169551	910	2L:13169551	1	FBtr0080434	1	FBgn0024291	CG5216	0	1
2L:13178814..13178978	165	2L:13178978	1	FBtr0080435	1	FBgn0032476	CG5439	0	1
2L:13196272..13197281	1010	2L:13197281	1	FBtr0080438	1	FBgn0032480	CG5682	0	1
2L:13257345..13257426	82	2L:13257426	1	FBtr0290061	1	FBgn0051728	CG31728	0	1
2L:13258295..13258336	42	2L:13258336	1	FBtr0080454	1	FBgn0051851	CG31851	0	1
2L:13283384..13284043	660	2L:13284043	8	FBtr0089910,FBtr0113039,FBtr0113040,FBtr0114471,FBtr0302138,FBtr0302139,FBtr0302140,FBtr0302141	1	FBgn0032497	CG6043	0	0
2L:13293274..13293415	142	2L:13293415	1	FBtr0113336	1	FBgn0040973	CG16824	0	1
2L:13301066..13301516	451	2L:13301516	1	FBtr0080461	1	FBgn0051729	CG31729	0	1
2L:13301066..13301668	603	2L:13301668	1	FBtr0080462	1	FBgn0051729	CG31729	0	1
2L:13307687..13307807	121	2L:13307807	1	FBtr0080463	1	FBgn0032503	CG16825	0	1
2L:13348823..13348959	137	2L:13348959	1	FBtr0080464	1	FBgn0032505	CG16826	0	1
2L:13367309..13367410	102	2L:13367410	1	FBtr0080465	1	FBgn0032509	CG6523	0	1
2L:133683..133995	313	2L:133995	1	FBtr0300568	1	FBgn0001142	CG2718	0	1
2L:133683..134472	790	2L:134472	2	FBtr0078114,FBtr0078115	1	FBgn0001142	CG2718	0	1
2L:13368937..13369021	85	2L:13369021	1	FBtr0080466	1	FBgn0051852	CG31852	0	1
2L:13410637..13411152	516	2L:13411152	1	FBtr0080500	1	FBgn0032521	CG7110	0	1
2L:13499056..13500427	1372	2L:13500427	1	FBtr0301009	1	FBgn0051847	CG31847	0	0
2L:13529647..13529821	175	2L:13529821	1	FBtr0091618	1	FBgn0053641	CG33641	0	1
2L:13530599..13530736	138	2L:13530736	1	FBtr0091619	1	FBgn0053642	CG33642	0	1
2L:13543558..13543560	3	2L:13543560	1	FBtr0080508	1	FBgn0028941	CG16853	0	1
2L:13637322..13638238	917	2L:13638238	1	FBtr0100660	1	FBgn0259984	CG7147	0	1
2L:13637497..13638238	742	2L:13638238	1	FBtr0301412	1	FBgn0259984	CG7147	0	1
2L:13669776..13669844	69	2L:13669844	1	FBtr0080527	1	FBgn0028527	CG18507	0	1
2L:13782098..13782611	514	2L:13782611	1	FBtr0080534	1	FBgn0024846	CG7393	0	1
2L:13786255..13786401	147	2L:13786401	1	FBtr0300996	1	FBgn0028539	CG31731	0	1
2L:13790302..13790562	261	2L:13790562	2	FBtr0080535,FBtr0110941	1	FBgn0028539	CG31731	0	1
2L:13793136..13793264	129	2L:13793264	2	FBtr0080536,FBtr0110942	1	FBgn0028931	CG16863	0	1
2L:13799146..13799674	529	2L:13799674	1	FBtr0080538	1	FBgn0028538	CG7578	0	1
2L:13831473..13831576	104	2L:13831576	1	FBtr0080543	1	FBgn0015271	CG7833	0	1
2L:13834252..13834306	55	2L:13834306	1	FBtr0080544	1	FBgn0026373	CG7885	0	1
2L:13965053..13965088	36	2L:13965088	1	FBtr0080585	1	FBgn0027929	CG33119	0	1
2L:13982641..13982952	312	2L:13982952	2	FBtr0080588,FBtr0080589	1	FBgn0028939	CG18146	0	1
2L:14019010..14019328	319	2L:14019328	1	FBtr0080590	1	FBgn0027348	CG4501	0	1
2L:14048765..14048863	99	2L:14048863	1	FBtr0080592	1	FBgn0260011	CG16876	0	1
2L:14089261..14089437	177	2L:14089437	2	FBtr0080594,FBtr0300594	1	FBgn0028875	CG32975	0	1
2L:14364660..14365568	909	2L:14365568	1	FBtr0100661	1	FBgn0015546	CG4215	0	1
2L:14365231..14365568	338	2L:14365568	1	FBtr0080630	1	FBgn0015546	CG4215	0	1
2L:144095..144227	133	2L:144227	1	FBtr0078116	1	FBgn0031224	CG11454	0	1
2L:14737001..14737067	67	2L:14737067	1	FBtr0080667	1	FBgn0051835	CG31835	0	1
2L:14741072..14741138	67	2L:14741138	1	FBtr0301738	1	FBgn0260953	CG42585	0	1
2L:14743619..14743725	107	2L:14743725	1	FBtr0301737	1	FBgn0085195	CG34166	0	1
2L:14743619..14743859	241	2L:14743859	1	FBtr0112357	1	FBgn0085195	CG34166	0	1
2L:1495364..1495456	93	2L:1495456	1	FBtr0077930	1	FBgn0053128	CG33128	0	1
2L:15008470..15008538	69	2L:15008538	1	FBtr0080695	1	FBgn0028926	CG4185	0	1
2L:15058888..15059120	233	2L:15059120	1	FBtr0091659	1	FBgn0053679	CG33679	0	1
2L:15095730..15096915	1186	2L:15096915	2	FBtr0080702,FBtr0080703	1	FBgn0028879	CG15270	0	1
2L:15253542..15253607	66	2L:15253607	1	FBtr0080707	1	FBgn0028862	CG15267	0	1
2L:15257191..15257642	452	2L:15257642	1	FBtr0080708	1	FBgn0259982	CG15266	0	1
2L:15293262..15293774	513	2L:15293774	1	FBtr0080731	1	FBgn0011239	CG31733	0	1
2L:15299264..15299367	104	2L:15299367	1	FBtr0080733	1	FBgn0028852	CG15262	0	1
2L:15551122..15551272	151	2L:15551272	1	FBtr0300847	1	FBgn0028880	CG15256	0	1
2L:15583027..15583579	553	2L:15583579	2	FBtr0080752,FBtr0300848	1	FBgn0028370	CG4192	0	1
2L:155951..156030	80	2L:156030	5	FBtr0078117,FBtr0078118,FBtr0301886,FBtr0301887,FBtr0301888	1	FBgn0031228	CG11455	0	1
2L:15697668..15697750	83	2L:15697750	1	FBtr0080758	1	FBgn0051780	CG31780	0	1
2L:157542..157666	125	2L:157666	1	FBtr0078119	1	FBgn0031229	CG3436	0	1
2L:15853967..15854064	98	2L:15854064	1	FBtr0080787	1	FBgn0028903	CG13243	0	1
2L:15897002..15897071	70	2L:15897071	2	FBtr0080790,FBtr0080791	1	FBgn0051735	CG31735	0	1
2L:15917356..15917607	252	2L:15917607	1	FBtr0080792	1	FBgn0032577	CG13244	0	1
2L:15942686..15942854	169	2L:15942854	1	FBtr0300613	1	FBgn0028857	CG12448	0	1
2L:15959351..15959424	74	2L:15959424	1	FBtr0300614	1	FBgn0028856	CG18063	0	1
2L:15959351..15959431	81	2L:15959431	2	FBtr0300064,FBtr0300065	1	FBgn0028856	CG18063	0	1
2L:16048206..16048626	421	2L:16048626	3	FBtr0080803,FBtr0080804,FBtr0080805	1	FBgn0000182	CG4824	0	1
2L:16134289..16134412	124	2L:16134412	1	FBtr0080816	1	FBgn0028884	CG4892	0	1
2L:16259263..16259433	171	2L:16259433	1	FBtr0080824	1	FBgn0028515	CG4930	0	1
2L:16263387..16263483	97	2L:16263483	1	FBtr0080825	1	FBgn0028897	CG4935	0	1
2L:16290780..16291197	418	2L:16291197	1	FBtr0080826	1	FBgn0040079	CG4132	0	1
2L:16291831..16291948	118	2L:16291948	1	FBtr0080827	1	FBgn0028896	CG17329	0	1
2L:16301609..16301765	157	2L:16301765	1	FBtr0080829	1	FBgn0028895	CG17328	0	1
2L:16312828..16313097	270	2L:16313097	1	FBtr0080833	1	FBgn0001086	CG4274	0	1
2L:16328036..16328131	96	2L:16328131	1	FBtr0080834	1	FBgn0014092	CG4278	0	1
2L:16452850..16453042	193	2L:16453042	2	FBtr0080862,FBtr0080863	1	FBgn0020414	CG4559	0	1
2L:16543176..16543263	88	2L:16543263	1	FBtr0080868	1	FBgn0051816	CG31816	0	1
2L:16597324..16597641	318	2L:16597641	1	FBtr0300002	1	FBgn0259735	CG42389	0	1
2L:16661779..16661995	217	2L:16661995	1	FBtr0300005	1	FBgn0259735	CG42389	0	1
2L:16661779..16662012	234	2L:16662012	2	FBtr0300003,FBtr0300004	1	FBgn0259735	CG42389	0	1
2L:16745153..16745565	413	2L:16745565	1	FBtr0080893	1	FBgn0032600	CG17912	0	1
2L:16758066..16758283	218	2L:16758283	1	FBtr0080894	1	FBgn0032601	CG17914	0	1
2L:16788105..16788766	662	2L:16788766	11	FBtr0080895,FBtr0080896,FBtr0080897,FBtr0080898,FBtr0080899,FBtr0080900,FBtr0080901,FBtr0080902,FBtr0080903,FBtr0080904,FBtr0301828	1	FBgn0086783	CG17927	0	1
2L:16831379..16831705	327	2L:16831705	1	FBtr0080919	1	FBgn0051739	CG31739	0	1
2L:16878203..16878300	98	2L:16878300	2	FBtr0080922,FBtr0302189	1	FBgn0051781	CG31781	0	0
2L:16891047..16891239	193	2L:16891239	1	FBtr0301255	1	FBgn0260758	CG42556	0	1
2L:16985534..16985583	50	2L:16985583	1	FBtr0080952	1	FBgn0051806	CG31806	0	1
2L:17088589..17088824	236	2L:17088824	1	FBtr0080953	1	FBgn0032626	CG12620	0	1
2L:17170430..17173118	2689	2L:17173118	2	FBtr0301673,FBtr0301674	1	FBgn0032627	CG12621	0	0
2L:17173972..17174105	134	2L:17174105	1	FBtr0112360	1	FBgn0085198	CG34169	0	1
2L:1729528..1729575	48	2L:1729575	1	FBtr0077883	1	FBgn0260648	CG31938	0	1
2L:1730950..1731070	121	2L:1731070	1	FBtr0077884	1	FBgn0031360	CG31937	0	1
2L:17364236..17364351	116	2L:17364351	1	FBtr0080967	1	FBgn0051804	CG31804	0	1
2L:17404214..17404640	427	2L:17404640	3	FBtr0290262,FBtr0290263,FBtr0301442	1	FBgn0020503	CG5020	0	1
2L:17409406..17409698	293	2L:17409698	7	FBtr0080975,FBtr0080976,FBtr0080977,FBtr0290261,FBtr0290265,FBtr0301440,FBtr0301441	1	FBgn0020503	CG5020	0	1
2L:17413172..17413499	328	2L:17413499	1	FBtr0080979	1	FBgn0032635	CG15141	0	1
2L:17435655..17435800	146	2L:17435800	1	FBtr0080980	1	FBgn0032636	CG5043	0	1
2L:17458747..17458775	29	2L:17458775	1	FBtr0080981	1	FBgn0032637	CG5050	0	1
2L:17474584..17474773	190	2L:17474773	1	FBtr0080982	1	FBgn0032640	CG5094	0	1
2L:17485503..17485624	122	2L:17485624	1	FBtr0080984	1	FBgn0032644	CG5131	0	1
2L:17590999..17591267	269	2L:17591267	1	FBtr0080986	1	FBgn0032651	CG5545	0	1
2L:17991339..17991501	163	2L:17991501	1	FBtr0081025	1	FBgn0051742	CG31742	0	1
2L:18007002..18007216	215	2L:18007216	1	FBtr0081026	1	FBgn0040989	CG5693	0	1
2L:18008339..18008962	624	2L:18008962	1	FBtr0302275	1	FBgn0261357	CG42634	0	1
2L:18008827..18008962	136	2L:18008962	1	FBtr0302276	1	FBgn0261358	CG42635	0	1
2L:18009494..18009694	201	2L:18009694	1	FBtr0081028	1	FBgn0051740	CG31740	0	1
2L:18083461..18083608	148	2L:18083608	1	FBtr0081031	1	FBgn0002939	CG31783	0	1
2L:18115022..18115220	199	2L:18115220	1	FBtr0081034	1	FBgn0032665	CG15152	0	1
2L:18157108..18157162	55	2L:18157162	1	FBtr0081049	1	FBgn0032670	CG5783	0	1
2L:18487199..18487710	512	2L:18487710	1	FBtr0300674	1	FBgn0032682	CG10176	0	1
2L:18513338..18513481	144	2L:18513481	1	FBtr0081068	1	FBgn0032684	CG10178	0	1
2L:18690718..18690906	189	2L:18690906	2	FBtr0081095,FBtr0273194	1	FBgn0032698	CG10336	0	1
2L:18697886..18698571	686	2L:18698571	1	FBtr0081096	1	FBgn0032700	CG10338	0	1
2L:1870830..1870956	127	2L:1870956	1	FBtr0077891	1	FBgn0031372	CG7295	0	1
2L:18711055..18711297	243	2L:18711297	1	FBtr0081099	1	FBgn0032705	CG10346	0	1
2L:18822549..18822573	25	2L:18822573	1	FBtr0300818	1	FBgn0027074	CG17324	0	1
2L:18826204..18826553	350	2L:18826553	1	FBtr0081104	1	FBgn0032713	CG17323	0	1
2L:18833496..18833630	135	2L:18833630	1	FBtr0081109	1	FBgn0015808	CG17320	0	1
2L:18950925..18950973	49	2L:18950973	1	FBtr0081132	1	FBgn0032724	CG10428	0	1
2L:18971983..18972004	22	2L:18972004	1	FBtr0081133	1	FBgn0032728	CG18398	0	1
2L:18988252..18988331	80	2L:18988331	1	FBtr0081135	1	FBgn0032732	CG15168	0	1
2L:19043351..19043614	264	2L:19043614	1	FBtr0081143	1	FBgn0002022	CG10449	0	1
2L:19048097..19048633	537	2L:19048633	1	FBtr0081145	1	FBgn0086441	CG10473	0	1
2L:19053600..19053681	82	2L:19053681	1	FBtr0302289	1	FBgn0261396	CG42641	0	1
2L:19064634..19064726	93	2L:19064726	1	FBtr0081150	1	FBgn0032750	CG10495	0	1
2L:19102853..19102909	57	2L:19102909	1	FBtr0081152	1	FBgn0032755	CG17344	0	1
2L:19114012..19114110	99	2L:19114110	2	FBtr0081153,FBtr0081154	1	FBgn0000075	CG10501	0	1
2L:19128962..19129326	365	2L:19129326	1	FBtr0081156	1	FBgn0086445	CG10563	0	1
2L:19189586..19189938	353	2L:19189938	1	FBtr0081194	1	FBgn0010309	CG10739	0	1
2L:19301540..19301600	61	2L:19301600	1	FBtr0081196	1	FBgn0032769	CG10750	0	1
2L:19365349..19365397	49	2L:19365397	1	FBtr0081197	1	FBgn0032770	CG13086	0	1
2L:19383015..19383271	257	2L:19383271	1	FBtr0081199	1	FBgn0032772	CG17350	0	1
2L:19395823..19396190	368	2L:19396190	1	FBtr0081200	1	FBgn0051798	CG31798	0	1
2L:19418090..19418217	128	2L:19418217	1	FBtr0302360	1	FBgn0016675	CG9976	0	1
2L:19418090..19418274	185	2L:19418274	1	FBtr0081201	1	FBgn0016675	CG9976	0	1
2L:19418941..19419016	76	2L:19419016	1	FBtr0302361	1	FBgn0053532	CG33532	0	1
2L:19418941..19419029	89	2L:19419029	1	FBtr0091498	1	FBgn0053532	CG33532	0	1
2L:19419681..19419753	73	2L:19419753	1	FBtr0302362	1	FBgn0053533	CG33533	0	1
2L:19419681..19419767	87	2L:19419767	1	FBtr0091499	1	FBgn0053533	CG33533	0	1
2L:1942966..1943461	496	2L:1943461	1	FBtr0113012	1	FBgn0031374	CG7337	0	1
2L:1942966..1943818	853	2L:1943818	4	FBtr0077811,FBtr0110882,FBtr0110883,FBtr0113011	1	FBgn0031374	CG7337	0	1
2L:19430131..19430270	140	2L:19430270	1	FBtr0081203	1	FBgn0032780	CG13085	0	1
2L:19432352..19432444	93	2L:19432444	1	FBtr0081205	1	FBgn0032781	CG9987	0	1
2L:19466292..19467758	1467	2L:19467758	1	FBtr0301669	1	FBgn0000964	CG10034	0	1
2L:19502167..19502268	102	2L:19502268	1	FBtr0081246	1	FBgn0040268	CG10123	0	1
2L:19567297..19567359	63	2L:19567359	1	FBtr0081257	1	FBgn0032810	CG13077	0	1
2L:19579009..19579131	123	2L:19579131	1	FBtr0081258	1	FBgn0027949	CG10364	0	1
2L:19586227..19586440	214	2L:19586440	1	FBtr0081259	1	FBgn0032814	CG10366	0	1
2L:19730163..19731561	1399	2L:19731561	2	FBtr0081260,FBtr0112800	1	FBgn0000464	CG10443	0	1
2L:19736724..19737088	365	2L:19737088	1	FBtr0081289	1	FBgn0032816	CG10447	0	1
2L:19760914..19760986	73	2L:19760986	1	FBtr0081290	1	FBgn0032819	CG10463	0	1
2L:1984394..1984512	119	2L:1984512	1	FBtr0077815	1	FBgn0031379	CG7289	0	1
2L:19959888..19960004	117	2L:19960004	2	FBtr0081300,FBtr0081301	1	FBgn0032833	CG10664	0	1
2L:19963732..19963844	113	2L:19963844	1	FBtr0081302	1	FBgn0032835	CG16772	0	1
2L:19965282..19965493	212	2L:19965493	1	FBtr0081303	1	FBgn0032836	CG10680	0	1
2L:20063976..20064381	406	2L:20064381	3	FBtr0081328,FBtr0081329,FBtr0081330	1	FBgn0019686	CG10895	0	1
2L:2008856..2008966	111	2L:2008966	1	FBtr0077817	1	FBgn0040717	CG15361	0	1
2L:20096166..20096253	88	2L:20096253	2	FBtr0081334,FBtr0081335	1	FBgn0032848	CG10722	0	1
2L:20102517..20103375	859	2L:20103375	1	FBtr0081336	1	FBgn0032850	CG10723	0	1
2L:20295177..20295320	144	2L:20295320	1	FBtr0081351	1	FBgn0040996	CG12617	0	1
2L:2029939..2030536	598	2L:2030536	3	FBtr0301066,FBtr0301067,FBtr0301068	1	FBgn0031384	CG4238	0	1
2L:20344663..20344969	307	2L:20344969	1	FBtr0081354	1	FBgn0003475	CG10076	0	1
2L:20347170..20348383	1214	2L:20348383	1	FBtr0081352	1	FBgn0003475	CG10076	0	1
2L:20347170..20348386	1217	2L:20348386	3	FBtr0081353,FBtr0081355,FBtr0301884	1	FBgn0003475	CG10076	0	1
2L:20360851..20361429	579	2L:20361429	1	FBtr0302106	1	FBgn0015803	CG10043	0	1
2L:20364491..20365254	764	2L:20365254	4	FBtr0081356,FBtr0081357,FBtr0112884,FBtr0112885	1	FBgn0015803	CG10043	0	1
2L:20461573..20461729	157	2L:20461729	1	FBtr0081362	1	FBgn0032863	CG2508	0	1
2L:204718..204782	65	2L:204782	1	FBtr0078124	1	FBgn0031231	CG11488	0	1
2L:20615383..20615559	177	2L:20615559	1	FBtr0081381	1	FBgn0032867	CG15475	0	1
2L:20640665..20640718	54	2L:20640718	1	FBtr0081383	1	FBgn0051680	CG31680	0	1
2L:20641516..20641622	107	2L:20641622	1	FBtr0301938	1	FBgn0261058	CG42606	0	1
2L:20683274..20683629	356	2L:20683629	1	FBtr0081391	1	FBgn0032877	CG2617	0	1
2L:2081171..2081286	116	2L:2081286	1	FBtr0077827	1	FBgn0031388	CG12674	0	1
2L:20827616..20827744	129	2L:20827744	3	FBtr0081417,FBtr0081418,FBtr0081421	1	FBgn0032889	CG9331	0	1
2L:20848784..20849182	399	2L:20849182	1	FBtr0081424	1	FBgn0051676	CG31676	0	1
2L:20856636..20857113	478	2L:20857113	1	FBtr0081426	1	FBgn0032895	CG9335	0	1
2L:20867145..20867311	167	2L:20867311	1	FBtr0081428	1	FBgn0032899	CG9338	0	1
2L:20869338..20869650	313	2L:20869650	1	FBtr0081429	1	FBgn0051675	CG31675	0	1
2L:20871056..20871565	510	2L:20871565	1	FBtr0081430	1	FBgn0032900	CG14401	0	1
2L:209859..210506	648	2L:210506	1	FBtr0078125	1	FBgn0031233	CG11490	0	1
2L:21057206..21058044	839	2L:21058044	1	FBtr0081461	1	FBgn0010395	CG1762	0	1
2L:21080753..21081053	301	2L:21081053	2	FBtr0081462,FBtr0081463	1	FBgn0032911	CG9264	0	1
2L:21090836..21090999	164	2L:21090999	1	FBtr0081464	1	FBgn0032913	CG9259	0	1
2L:21094796..21094864	69	2L:21094864	1	FBtr0300444	1	FBgn0032914	CG14397	0	1
2L:21098728..21098932	205	2L:21098932	1	FBtr0110944	1	FBgn0083972	CG34136	0	1
2L:21121260..21121543	284	2L:21121543	1	FBtr0299909	1	FBgn0040297	CG9256	0	1
2L:21121510..21121543	34	2L:21121543	1	FBtr0299911	1	FBgn0040297	CG9256	0	1
2L:21145079..21145147	69	2L:21145147	1	FBtr0081468	1	FBgn0032919	CG9253	0	1
2L:21160568..21160783	216	2L:21160783	2	FBtr0081470,FBtr0081471	1	FBgn0032923	CG9248	0	1
2L:21172649..21173017	369	2L:21173017	1	FBtr0300425	1	FBgn0010100	CG9244	0	1
2L:21174133..21174179	47	2L:21174179	1	FBtr0300424	1	FBgn0051627	CG31627	0	1
2L:21182422..21182812	391	2L:21182812	1	FBtr0081475	1	FBgn0032929	CG9241	0	1
2L:21262264..21262287	24	2L:21262287	1	FBtr0081482	1	FBgn0021856	CG8674	0	1
2L:2136887..2137296	410	2L:2137296	1	FBtr0077828	1	FBgn0004507	CG7254	0	1
2L:21377238..21377995	758	2L:21377995	1	FBtr0081517	1	FBgn0032945	CG8665	0	1
2L:21390156..21390347	192	2L:21390347	4	FBtr0081518,FBtr0081519,FBtr0081520,FBtr0081521	1	FBgn0032946	CG8663	0	1
2L:21417883..21417975	93	2L:21417975	1	FBtr0091805	1	FBgn0053801	CG33801	0	1
2L:21422785..21422877	93	2L:21422877	1	FBtr0085892	1	FBgn0051617	CG31617	0	1
2L:21427846..21427938	93	2L:21427938	1	FBtr0091808	1	FBgn0053804	CG33804	0	1
2L:21432893..21432985	93	2L:21432985	1	FBtr0091811	1	FBgn0053807	CG33807	0	1
2L:21437941..21438033	93	2L:21438033	1	FBtr0091814	1	FBgn0053810	CG33810	0	1
2L:21451982..21452074	93	2L:21452074	1	FBtr0091817	1	FBgn0053813	CG33813	0	1
2L:21457043..21457135	93	2L:21457135	1	FBtr0091820	1	FBgn0053816	CG33816	0	1
2L:21462103..21462195	93	2L:21462195	1	FBtr0091823	1	FBgn0053819	CG33819	0	1
2L:21467146..21467238	93	2L:21467238	1	FBtr0091826	1	FBgn0053822	CG33822	0	1
2L:21472189..21472281	93	2L:21472281	1	FBtr0091829	1	FBgn0053825	CG33825	0	1
2L:21477232..21477324	93	2L:21477324	1	FBtr0091832	1	FBgn0053828	CG33828	0	1
2L:21482275..21482367	93	2L:21482367	1	FBtr0091835	1	FBgn0053831	CG33831	0	1
2L:21487426..21487518	93	2L:21487518	1	FBtr0091838	1	FBgn0053834	CG33834	0	1
2L:21492471..21492563	93	2L:21492563	1	FBtr0091841	1	FBgn0053837	CG33837	0	1
2L:21497516..21497608	93	2L:21497608	1	FBtr0091844	1	FBgn0053840	CG33840	0	1
2L:21502563..21502655	93	2L:21502655	1	FBtr0091847	1	FBgn0053843	CG33843	0	1
2L:21507614..21507706	93	2L:21507706	1	FBtr0091850	1	FBgn0053846	CG33846	0	1
2L:21512658..21512750	93	2L:21512750	1	FBtr0091853	1	FBgn0053849	CG33849	0	1
2L:2151454..2151664	211	2L:2151664	1	FBtr0077829	1	FBgn0027509	CG7261	0	1
2L:21517703..21517795	93	2L:21517795	1	FBtr0091856	1	FBgn0053852	CG33852	0	1
2L:21522546..21522638	93	2L:21522638	1	FBtr0091859	1	FBgn0053855	CG33855	0	1
2L:21527389..21527481	93	2L:21527481	1	FBtr0091862	1	FBgn0053858	CG33858	0	1
2L:21532232..21532324	93	2L:21532324	1	FBtr0091865	1	FBgn0053861	CG33861	0	1
2L:21537276..21537368	93	2L:21537368	1	FBtr0091868	1	FBgn0053864	CG33864	0	1
2L:21728174..21729051	878	2L:21729051	3	FBtr0085901,FBtr0110959,FBtr0301000	1	FBgn0051619	CG31619	0	1
2L:21760624..21760915	292	2L:21760915	3	FBtr0085903,FBtr0085904,FBtr0085905	1	FBgn0032961	CG1416	0	1
2L:21903717..21903739	23	2L:21903739	1	FBtr0085928	1	FBgn0032966	CG1421	0	1
2L:21917302..21917450	149	2L:21917450	1	FBtr0085930	1	FBgn0032968	CG11634	0	1
2L:22017300..22017334	35	2L:22017334	2	FBtr0085931,FBtr0100262	1	FBgn0051693	CG31693	0	1
2L:22072676..22072902	227	2L:22072902	1	FBtr0085934	1	FBgn0051702	CG31702	0	1
2L:22110350..22110449	100	2L:22110449	1	FBtr0299905	1	FBgn0032973	CG6675	0	1
2L:2220411..2220625	215	2L:2220625	1	FBtr0077835	1	FBgn0031399	CG7074	0	1
2L:22240184..22240881	698	2L:22240881	1	FBtr0299874	1	FBgn0032986	CG3262	0	1
2L:22240864..22240881	18	2L:22240881	1	FBtr0299875	1	FBgn0032986	CG3262	0	1
2L:22258180..22258260	81	2L:22258260	1	FBtr0085955	1	FBgn0032988	CG3278	0	1
2L:2230127..2230413	287	2L:2230413	1	FBtr0100674	1	FBgn0010704	CG7085	0	1
2L:2230127..2231088	962	2L:2231088	1	FBtr0100673	1	FBgn0010704	CG7085	0	1
2L:22368444..22368776	333	2L:22368776	3	FBtr0085956,FBtr0085957,FBtr0085958	1	FBgn0039972	CG17018	0	1
2L:22443840..22444394	555	2L:22444394	1	FBtr0111255	1	FBgn0040010	CG17493	0	1
2L:2264047..2264085	39	2L:2264085	1	FBtr0077755	1	FBgn0031407	CG4270	0	1
2L:2264185..2264241	57	2L:2264241	1	FBtr0077754	1	FBgn0031407	CG4270	0	1
2L:2285903..2285926	24	2L:2285926	1	FBtr0077756	1	FBgn0031409	CG4271	0	1
2L:271315..271626	312	2L:271626	1	FBtr0078127	1	FBgn0031240	CG3345	0	1
2L:2719343..2719431	89	2L:2719431	2	FBtr0301681,FBtr0301682	1	FBgn0051690	CG31690	0	1
2L:2743086..2743377	292	2L:2743377	2	FBtr0089749,FBtr0089751	1	FBgn0031450	CG2903	0	1
2L:274652..274766	115	2L:274766	1	FBtr0078128	1	FBgn0086856	CG11555	0	1
2L:2746882..2746944	63	2L:2746944	1	FBtr0077712	1	FBgn0031452	CG2843	0	1
2L:2763212..2763610	399	2L:2763610	1	FBtr0077715	1	FBgn0031456	CG2848	0	1
2L:2767091..2767154	64	2L:2767154	1	FBtr0077716	1	FBgn0031458	CG2855	0	1
2L:2814266..2814429	164	2L:2814429	1	FBtr0077722	1	FBgn0031462	CG2964	0	1
2L:281515..282167	653	2L:282167	1	FBtr0078129	1	FBgn0003444	CG11561	0	1
2L:2839454..2839547	94	2L:2839547	1	FBtr0077618	1	FBgn0031467	CG2973	0	1
2L:2842439..2842638	200	2L:2842638	1	FBtr0077619	1	FBgn0031468	CG2975	0	1
2L:2848735..2848997	263	2L:2848997	1	FBtr0077620	1	FBgn0031472	CG2983	0	1
2L:2856573..2856705	133	2L:2856705	1	FBtr0273293	1	FBgn0015521	CG2986	0	1
2L:2856641..2856705	65	2L:2856705	1	FBtr0077621	1	FBgn0015521	CG2986	0	1
2L:2870601..2870649	49	2L:2870649	1	FBtr0077628	1	FBgn0031476	CG8813	0	1
2L:2880472..2880708	237	2L:2880708	1	FBtr0077631	1	FBgn0028970	CG18627	0	1
2L:293003..293222	220	2L:293222	1	FBtr0078130	1	FBgn0031247	CG11562	0	1
2L:2952226..2953077	852	2L:2953077	6	FBtr0077633,FBtr0077634,FBtr0290038,FBtr0290039,FBtr0290040,FBtr0290041	1	FBgn0041111	CG8817	0	1
2L:2963387..2964851	1465	2L:2964851	6	FBtr0077637,FBtr0077638,FBtr0077639,FBtr0077640,FBtr0290237,FBtr0290238	1	FBgn0010263	CG3151	0	1
2L:2963387..2968434	5048	2L:2968434	1	FBtr0100468	1	FBgn0010263	CG3151	0	1
2L:3015463..3016069	607	2L:3016069	1	FBtr0077646	1	FBgn0031488	CG17265	0	1
2L:3021228..3021506	279	2L:3021506	1	FBtr0077647	1	FBgn0031490	CG17264	0	1
2L:3026117..3026439	323	2L:3026439	2	FBtr0077648,FBtr0077649	1	FBgn0031492	CG3542	0	1
2L:3030396..3030616	221	2L:3030616	1	FBtr0077650	1	FBgn0031494	CG17219	0	1
2L:3032135..3032300	166	2L:3032300	1	FBtr0077652	1	FBgn0031495	CG17257	0	1
2L:3038689..3038793	105	2L:3038793	1	FBtr0077653	1	FBgn0031498	CG17260	0	1
2L:3055488..3055601	114	2L:3055601	1	FBtr0077657	1	FBgn0042627	CG3524	0	1
2L:3271612..3271806	195	2L:3271806	1	FBtr0301033	1	FBgn0031513	CG3347	0	1
2L:3358422..3358618	197	2L:3358618	1	FBtr0077588	1	FBgn0031526	CG8838	0	1
2L:3398396..3398684	289	2L:3398684	1	FBtr0112366	1	FBgn0085204	CG34175	0	1
2L:3474931..3475338	408	2L:3475338	2	FBtr0077523,FBtr0114524	1	FBgn0051956	CG31956	0	1
2L:3479394..3479612	219	2L:3479612	1	FBtr0077524	1	FBgn0022073	CG8846	0	1
2L:3522373..3522555	183	2L:3522555	1	FBtr0077526	1	FBgn0031546	CG8851	0	1
2L:3527261..3527588	328	2L:3527588	1	FBtr0089937	1	FBgn0031548	CG8852	0	1
2L:3621074..3621573	500	2L:3621573	1	FBtr0077532	1	FBgn0015663	CG2788	0	1
2L:3704039..3704253	215	2L:3704253	1	FBtr0300299	1	FBgn0031564	CG2816	0	1
2L:3716509..3716810	302	2L:3716810	1	FBtr0077538	1	FBgn0031566	CG2818	0	1
2L:3727020..3727587	568	2L:3727587	2	FBtr0089275,FBtr0289989	1	FBgn0003386	CG2822	0	1
2L:3871190..3871425	236	2L:3871425	3	FBtr0077504,FBtr0290255,FBtr0301082	1	FBgn0031575	CG3980	0	1
2L:387271..387439	169	2L:387439	1	FBtr0078053	1	FBgn0000061	CG3935	0	1
2L:4004383..4004480	98	2L:4004480	1	FBtr0112367	1	FBgn0085205	CG34176	0	1
2L:4151047..4151203	157	2L:4151203	1	FBtr0077468	1	FBgn0031585	CG2955	0	1
2L:417635..418536	902	2L:418536	1	FBtr0078055	1	FBgn0023444	CG4063	0	1
2L:4258327..4258425	99	2L:4258425	1	FBtr0077471	1	FBgn0031591	CG15425	0	1
2L:4319359..4321233	1875	2L:4321233	1	FBtr0301863	1	FBgn0010473	CG15427	0	1
2L:4321065..4321233	169	2L:4321233	2	FBtr0089270,FBtr0301864	1	FBgn0010473	CG15427	0	1
2L:4344481..4345411	931	2L:4345411	2	FBtr0077426,FBtr0077427	1	FBgn0020762	CG2969	0	1
2L:4344481..4345776	1296	2L:4345776	2	FBtr0112898,FBtr0112899	1	FBgn0020762	CG2969	0	1
2L:4403865..4403955	91	2L:4403955	1	FBtr0077435	1	FBgn0031601	CG3058	0	1
2L:4442855..4442985	131	2L:4442985	1	FBtr0077438	1	FBgn0031603	CG15432	0	1
2L:4446641..4446765	125	2L:4446765	1	FBtr0077439	1	FBgn0031604	CG15433	0	1
2L:4464887..4465075	189	2L:4465075	1	FBtr0077442	1	FBgn0031610	CG15436	0	1
2L:4467935..4468022	88	2L:4468022	1	FBtr0077443	1	FBgn0031611	CG17840	0	1
2L:447250..448701	1452	2L:448701	1	FBtr0078059	1	FBgn0004583	CG4114	0	1
2L:454386..454654	269	2L:454654	1	FBtr0078060	1	FBgn0031256	CG4164	0	1
2L:4642619..4642747	129	2L:4642747	1	FBtr0110769	1	FBgn0083938	CG34102	0	1
2L:4652217..4652877	661	2L:4652877	1	FBtr0100560	1	FBgn0031619	CG3355	0	1
2L:4652777..4652877	101	2L:4652877	1	FBtr0077376	1	FBgn0031619	CG3355	0	1
2L:4688789..4688956	168	2L:4688956	1	FBtr0077378	1	FBgn0031621	CG15634	0	1
2L:4763536..4763537	2	2L:4763537	1	FBtr0300851	1	FBgn0260428	CG42523	0	1
2L:4796564..4796576	13	2L:4796576	1	FBtr0077381	1	FBgn0031628	CG3294	0	1
2L:4815783..4815891	109	2L:4815891	1	FBtr0077383	1	FBgn0031630	CG15629	0	1
2L:4841009..4841465	457	2L:4841465	1	FBtr0077385	1	FBgn0031636	CG12194	0	1
2L:4841194..4841465	272	2L:4841465	1	FBtr0300756	1	FBgn0031636	CG12194	0	1
2L:4849325..4849499	175	2L:4849499	1	FBtr0077386	1	FBgn0031638	CG11927	0	1
2L:4852456..4852640	185	2L:4852640	1	FBtr0077387	1	FBgn0031640	CG11926	0	1
2L:4875085..4875233	149	2L:4875233	1	FBtr0100301	1	FBgn0051660	CG31660	0	1
2L:4885510..4885669	160	2L:4885669	1	FBtr0077389	1	FBgn0031643	CG3008	0	1
2L:4903154..4903889	736	2L:4903889	1	FBtr0077391	1	FBgn0031645	CG3036	0	1
2L:4944235..4944305	71	2L:4944305	1	FBtr0078990	1	FBgn0031650	CG14044	0	1
2L:4958224..4958292	69	2L:4958292	1	FBtr0078992	1	FBgn0031655	CG3753	0	1
2L:4970147..4970216	70	2L:4970216	1	FBtr0078994	1	FBgn0031657	CG3756	0	1
2L:4973615..4973687	73	2L:4973687	1	FBtr0078995	1	FBgn0031659	CG14043	0	1
2L:4975217..4975284	68	2L:4975284	1	FBtr0078996	1	FBgn0031660	CG3782	0	1
2L:5011863..5012127	265	2L:5012127	1	FBtr0079000	1	FBgn0031670	CG3887	0	1
2L:5036738..5037114	377	2L:5037114	3	FBtr0079001,FBtr0079002,FBtr0079003	1	FBgn0000299	CG4145	0	1
2L:5054379..5054575	197	2L:5054575	1	FBtr0079009	1	FBgn0031676	CG14040	0	1
2L:5070304..5070750	447	2L:5070750	6	FBtr0079012,FBtr0079013,FBtr0079014,FBtr0079015,FBtr0100259,FBtr0100263	1	FBgn0028572	CG14039	0	1
2L:5095192..5095439	248	2L:5095439	1	FBtr0079018	1	FBgn0031682	CG5828	0	1
2L:5098385..5098613	229	2L:5098613	1	FBtr0079019	1	FBgn0031683	CG4230	0	1
2L:5209220..5209345	126	2L:5209345	1	FBtr0079061	1	FBgn0031688	CG6081	0	1
2L:5265797..5265899	103	2L:5265899	1	FBtr0079066	1	FBgn0031693	CG14032	0	1
2L:5268323..5268455	133	2L:5268455	1	FBtr0300456	1	FBgn0031694	CG17970	0	1
2L:5270302..5270329	28	2L:5270329	1	FBtr0079068	1	FBgn0031695	CG14031	0	1
2L:5309721..5310610	890	2L:5310610	1	FBtr0300020	1	FBgn0016076	CG14029	0	1
2L:5309721..5310625	905	2L:5310625	1	FBtr0079070	1	FBgn0016076	CG14029	0	1
2L:5309721..5310996	1276	2L:5310996	1	FBtr0079071	1	FBgn0016076	CG14029	0	1
2L:5415895..5415928	34	2L:5415928	1	FBtr0079076	1	FBgn0016660	CG6604	0	1
2L:546491..547096	606	2L:547096	1	FBtr0078065	1	FBgn0031261	CG11822	0	1
2L:546954..547096	143	2L:547096	1	FBtr0078064	1	FBgn0031261	CG11822	0	1
2L:5525724..5525809	86	2L:5525809	1	FBtr0079096	1	FBgn0031711	CG6907	0	1
2L:5527801..5527854	54	2L:5527854	1	FBtr0079098	1	FBgn0051648	CG31648	0	1
2L:5530165..5530682	518	2L:5530682	1	FBtr0079099	1	FBgn0051915	CG31915	0	1
2L:5535758..5535869	112	2L:5535869	1	FBtr0301319	1	FBgn0051989	CG31989	0	1
2L:5535758..5535958	201	2L:5535958	1	FBtr0301318	1	FBgn0051989	CG31989	0	1
2L:5535758..5537108	1351	2L:5537108	1	FBtr0079097	1	FBgn0051989	CG31989	0	1
2L:5545509..5546642	1134	2L:5546642	1	FBtr0079100	1	FBgn0002525	CG6944	0	1
2L:5558698..5558994	297	2L:5558994	1	FBtr0079106	1	FBgn0004620	CG6992	0	1
2L:5598400..5598636	237	2L:5598636	1	FBtr0079109	1	FBgn0031724	CG18266	0	1
2L:5723770..5723791	22	2L:5723791	1	FBtr0079134	1	FBgn0024191	CG7238	0	1
2L:575237..575734	498	2L:575734	1	FBtr0078069	1	FBgn0031268	CG2813	0	1
2L:5784768..5784893	126	2L:5784893	1	FBtr0079138	1	FBgn0051913	CG31913	0	1
2L:579251..579549	299	2L:579549	1	FBtr0078070	1	FBgn0023489	CG2819	0	1
2L:5803844..5804030	187	2L:5804030	1	FBtr0079139	1	FBgn0031740	CG7239	0	1
2L:5947891..5948313	423	2L:5948313	1	FBtr0079146	1	FBgn0001128	CG9042	0	1
2L:5957573..5957628	56	2L:5957628	1	FBtr0079171	1	FBgn0003980	CG9046	0	1
2L:5969691..5969761	71	2L:5969761	1	FBtr0079172	1	FBgn0031757	CG9064	0	1
2L:6001738..6003740	2003	2L:6003740	1	FBtr0113024	1	FBgn0031760	CG9093	0	1
2L:603340..603562	223	2L:603562	1	FBtr0078071	1	FBgn0031270	CG13689	0	1
2L:6041132..6041283	152	2L:6041283	1	FBtr0079182	1	FBgn0051643	CG31643	0	1
2L:6059011..6060169	1159	2L:6060169	1	FBtr0079187	1	FBgn0031770	CG13995	0	1
2L:6067563..6067635	73	2L:6067635	2	FBtr0079189,FBtr0079190	1	FBgn0031774	CG9147	0	1
2L:6069767..6069838	72	2L:6069838	1	FBtr0079191	1	FBgn0031776	CG13993	0	1
2L:6073463..6073712	250	2L:6073712	1	FBtr0302212	1	FBgn0028419	CG9159	0	1
2L:6073463..6073961	499	2L:6073961	1	FBtr0079192	1	FBgn0028419	CG9159	0	1
2L:6095557..6096498	942	2L:6096498	3	FBtr0079195,FBtr0079194,FBtr0290297	1	FBgn0028420	CG18783	0	0
2L:6125824..6125911	88	2L:6125911	1	FBtr0079200	1	FBgn0031781	CG5972	0	1
2L:6132373..6132484	112	2L:6132484	1	FBtr0079201	1	FBgn0031784	CG9222	0	1
2L:6153527..6153701	175	2L:6153701	1	FBtr0079203	1	FBgn0040950	CG13990	0	1
2L:6226748..6226842	95	2L:6226842	1	FBtr0079242	1	FBgn0026755	CG9481	0	1
2L:6256527..6256715	189	2L:6256715	1	FBtr0079243	1	FBgn0031791	CG9486	0	1
2L:6309170..6309475	306	2L:6309475	1	FBtr0079247	1	FBgn0260452	CG13984	0	1
2L:6458586..6459008	423	2L:6459008	2	FBtr0079258,FBtr0079259	1	FBgn0031815	CG9526	0	1
2L:6560052..6560133	82	2L:6560133	1	FBtr0079289	1	FBgn0031831	CG11043	0	1
2L:6564074..6564396	323	2L:6564396	1	FBtr0079290	1	FBgn0026585	CG31911	0	1
2L:6719240..6719389	150	2L:6719389	1	FBtr0079299	1	FBgn0031851	CG11188	0	1
2L:6804259..6804372	114	2L:6804372	1	FBtr0079339	1	FBgn0031860	CG11236	0	1
2L:6925456..6926046	591	2L:6926046	5	FBtr0079346,FBtr0079347,FBtr0079348,FBtr0301403,FBtr0301404	1	FBgn0004838	CG10377	0	1
2L:6959040..6959104	65	2L:6959104	1	FBtr0079350	1	FBgn0031875	CG3430	0	1
2L:6961474..6961552	79	2L:6961552	1	FBtr0079351	1	FBgn0031877	CG10399	0	1
2L:7014646..7014737	92	2L:7014737	2	FBtr0079353,FBtr0113027	1	FBgn0031880	CG13776	0	0
2L:7028900..7028959	60	2L:7028959	1	FBtr0079389	1	FBgn0031881	CG3476	0	1
2L:7059256..7059294	39	2L:7059294	1	FBtr0079402	1	FBgn0031885	CG13778	0	1
2L:7061722..7062665	944	2L:7062665	1	FBtr0079401	1	FBgn0031885	CG13778	0	1
2L:7064381..7064467	87	2L:7064467	1	FBtr0079403	1	FBgn0040954	CG13779	0	1
2L:70896..71390	495	2L:71390	1	FBtr0078100	1	FBgn0067779	CG11371	0	1
2L:7258116..7258198	83	2L:7258198	1	FBtr0300459	1	FBgn0051909	CG31909	0	1
2L:7258116..7258205	90	2L:7258205	1	FBtr0300460	1	FBgn0051909	CG31909	0	1
2L:730455..730564	110	2L:730564	1	FBtr0078000	1	FBgn0011244	CG2830	0	1
2L:7404365..7404526	162	2L:7404526	2	FBtr0079439,FBtr0079440	1	FBgn0031907	CG5171	0	1
2L:7408400..7408475	76	2L:7408475	1	FBtr0079441	1	FBgn0031908	CG5177	0	1
2L:7421961..7422389	429	2L:7422389	1	FBtr0079443	1	FBgn0028387	CG5229	0	1
2L:7429873..7430329	457	2L:7430329	2	FBtr0079444,FBtr0079445	1	FBgn0031912	CG5261	0	1
2L:7444974..7445269	296	2L:7445269	4	FBtr0079446,FBtr0079447,FBtr0079448,FBtr0301152	1	FBgn0031914	CG5973	0	1
2L:7472206..7472493	288	2L:7472493	1	FBtr0079449	1	FBgn0031918	CG6055	0	1
2L:7476449..7476493	45	2L:7476493	1	FBtr0301125	1	FBgn0031920	CG6441	0	1
2L:7476840..7476952	113	2L:7476952	1	FBtr0079451	1	FBgn0031920	CG6441	0	1
2L:757434..757520	87	2L:757520	1	FBtr0301439	1	FBgn0031275	CG3022	0	1
2L:760914..762142	1229	2L:762142	2	FBtr0078001,FBtr0078002	1	FBgn0031275	CG3022	0	1
2L:76099..76211	113	2L:76211	3	FBtr0078101,FBtr0301733,FBtr0302164	1	FBgn0031213	CG11372	0	1
2L:7683906..7684537	632	2L:7684537	2	FBtr0079474,FBtr0079476	1	FBgn0040299	CG6976	0	1
2L:7689416..7689454	39	2L:7689454	1	FBtr0079475	1	FBgn0040299	CG6976	0	1
2L:7689416..7689459	44	2L:7689459	2	FBtr0079473,FBtr0301767	1	FBgn0040299	CG6976	0	1
2L:7747758..7747874	117	2L:7747874	1	FBtr0079481	1	FBgn0031941	CG7211	0	1
2L:7765367..7765716	350	2L:7765716	2	FBtr0079482,FBtr0079483	1	FBgn0031944	CG7196	0	0
2L:7774397..7775033	637	2L:7775033	1	FBtr0079485	1	FBgn0031945	CG7191	0	1
2L:7781246..7781415	170	2L:7781415	1	FBtr0079486	1	FBgn0003961	CG7171	0	1
2L:7801512..7801575	64	2L:7801575	1	FBtr0301329	1	FBgn0031951	CG7138	0	1
2L:7841151..7841262	112	2L:7841262	1	FBtr0079526	1	FBgn0031954	CG14537	0	1
2L:7986706..7986786	81	2L:7986786	3	FBtr0079531,FBtr0300184,FBtr0300185	1	FBgn0031968	CG7231	0	1
2L:8029963..8030150	188	2L:8030150	1	FBtr0079535	1	FBgn0031977	CG7380	0	1
2L:8041799..8041879	81	2L:8041879	1	FBtr0079540	1	FBgn0031979	CG7429	0	1
2L:8107885..8109458	1574	2L:8109458	8	FBtr0079566,FBtr0079567,FBtr0079568,FBtr0079569,FBtr0079570,FBtr0079571,FBtr0079572,FBtr0079573	1	FBgn0011219	CG31605	0	1
2L:8110509..8110561	53	2L:8110561	1	FBtr0079574	1	FBgn0011219	CG31605	0	1
2L:8125722..8125799	78	2L:8125799	1	FBtr0079575	1	FBgn0031986	CG8673	0	1
2L:813312..813380	69	2L:813380	1	FBtr0078009	1	FBgn0086130	CG3561	0	1
2L:8155117..8155603	487	2L:8155603	1	FBtr0079579	1	FBgn0051607	CG31607	0	0
2L:8161733..8161801	69	2L:8161801	1	FBtr0079581	1	FBgn0261064	CG8506	0	1
2L:816977..817032	56	2L:817032	1	FBtr0078010	1	FBgn0031282	CG3639	0	1
2L:8198755..8198813	59	2L:8198813	1	FBtr0079586	1	FBgn0031996	CG8460	0	1
2L:8200282..8200652	371	2L:8200652	1	FBtr0079587	1	FBgn0031997	CG8455	0	1
2L:8200356..8200652	297	2L:8200652	1	FBtr0079588	1	FBgn0031997	CG8455	0	1
2L:820970..821209	240	2L:821209	1	FBtr0078011	1	FBgn0015621	CG3642	0	1
2L:8211835..8211938	104	2L:8211938	1	FBtr0079590	1	FBgn0015299	CG8396	0	1
2L:8214001..8214135	135	2L:8214135	1	FBtr0089935	1	FBgn0032001	CG8360	0	1
2L:8215115..8215239	125	2L:8215239	1	FBtr0079593	1	FBgn0032002	CG8353	0	1
2L:8216840..8216901	62	2L:8216901	1	FBtr0079594	1	FBgn0032003	CG8349	0	1
2L:823777..824337	561	2L:824337	2	FBtr0078012,FBtr0100469	1	FBgn0031285	CG3662	0	1
2L:8305164..8305376	213	2L:8305376	1	FBtr0079597	1	FBgn0032013	CG7851	0	1
2L:8320848..8321285	438	2L:8321285	1	FBtr0079601	1	FBgn0032020	CG7787	0	1
2L:8332694..8332911	218	2L:8332911	2	FBtr0079602,FBtr0079603	1	FBgn0032022	CG14275	0	1
2L:8341166..8342056	891	2L:8342056	1	FBtr0079604	1	FBgn0032023	CG14274	0	1
2L:8349956..8350197	242	2L:8350197	1	FBtr0079606	1	FBgn0032025	CG7778	0	1
2L:8365640..8365663	24	2L:8365663	1	FBtr0079646	1	FBgn0261437	CG42522	0	1
2L:8375481..8375549	69	2L:8375549	1	FBtr0079650	1	FBgn0032030	CG17293	0	1
2L:8383620..8383657	38	2L:8383657	1	FBtr0079652	1	FBgn0032034	CG17295	0	1
2L:8397802..8397886	85	2L:8397886	1	FBtr0079660	1	FBgn0032039	CG13385	0	1
2L:8407925..8408853	929	2L:8408853	1	FBtr0079663	1	FBgn0020497	CG13387	0	1
2L:8430368..8430977	610	2L:8430977	2	FBtr0079665,FBtr0079667	1	FBgn0027932	CG13388	0	1
2L:8466345..8466529	185	2L:8466529	1	FBtr0079674	1	FBgn0029173	CG9233	0	1
2L:8488216..8488671	456	2L:8488671	3	FBtr0079678,FBtr0079679,FBtr0079680	1	FBgn0086896	CG10595	0	0
2L:8490349..8490546	198	2L:8490546	1	FBtr0079681	1	FBgn0032047	CG13088	0	1
2L:8537598..8537932	335	2L:8537932	2	FBtr0079688,FBtr0079689	1	FBgn0028394	CG17834	0	1
2L:854384..854539	156	2L:854539	1	FBtr0078016	1	FBgn0020545	CG3943	0	1
2L:856108..856236	129	2L:856236	1	FBtr0078017	1	FBgn0031288	CG13949	0	1
2L:8611..9484	874	2L:9484	1	FBtr0300689	1	FBgn0031208	CG11023	0	1
2L:8687035..8687052	18	2L:8687052	1	FBtr0079730	1	FBgn0260861	CG9298	0	1
2L:878174..878270	97	2L:878270	1	FBtr0078023	1	FBgn0002936	CG3966	0	1
2L:8828213..8829670	1458	2L:8829670	1	FBtr0079733	1	FBgn0029123	CG18024	0	1
2L:8933085..8933382	298	2L:8933382	2	FBtr0112649,FBtr0300288	1	FBgn0085427	CG34398	0	1
2L:8935958..8936096	139	2L:8936096	2	FBtr0079754,FBtr0300289	1	FBgn0032074	CG9494	0	1
2L:8993311..8993632	322	2L:8993632	1	FBtr0079761	1	FBgn0032085	CG9555	0	1
2L:8998387..8998544	158	2L:8998544	1	FBtr0079763	1	FBgn0040964	CG18661	0	1
2L:8999415..8999468	54	2L:8999468	1	FBtr0301665	1	FBgn0015316	CG9564	0	1
2L:9077938..9077988	51	2L:9077988	1	FBtr0079767	1	FBgn0032094	CG12439	0	1
2L:9163164..9163716	553	2L:9163716	1	FBtr0301039	1	FBgn0052982	CG32982	0	1
2L:9163164..9163721	558	2L:9163721	2	FBtr0110960,FBtr0301040	1	FBgn0052982	CG32982	0	1
2L:9163450..9163721	272	2L:9163721	1	FBtr0079771	1	FBgn0052982	CG32982	0	1
2L:9165221..9165426	206	2L:9165426	1	FBtr0079773	1	FBgn0032100	CG13108	0	1
2L:917737..917805	69	2L:917805	1	FBtr0273244	1	FBgn0046113	CG4226	0	1
2L:9277..9484	208	2L:9484	1	FBtr0300690	1	FBgn0031208	CG11023	0	1
2L:9291162..9291761	600	2L:9291761	1	FBtr0301855	1	FBgn0028433	CG3694	0	0
2L:9291162..9291798	637	2L:9291798	4	FBtr0079795,FBtr0079796,FBtr0079797,FBtr0301856	1	FBgn0028433	CG3694	0	0
2L:9331352..9331981	630	2L:9331981	1	FBtr0079799	1	FBgn0010314	CG3738	0	1
2L:9344324..9344491	168	2L:9344491	1	FBtr0079803	1	FBgn0032110	CG3748	0	1
2L:9427766..9427835	70	2L:9427835	1	FBtr0079808	1	FBgn0000640	CG3763	0	1
2L:9434916..9435341	426	2L:9435341	1	FBtr0079809	1	FBgn0011232	CG3766	0	1
2L:9436728..9436842	115	2L:9436842	1	FBtr0079810	1	FBgn0032119	CG3769	0	1
2L:9437184..9437227	44	2L:9437227	1	FBtr0112375	1	FBgn0085211	CG34182	0	1
2L:9519755..9520696	942	2L:9520696	3	FBtr0089854,FBtr0301064,FBtr0301065	1	FBgn0032120	CG33298	0	1
2L:9519769..9520696	928	2L:9520696	1	FBtr0089853	1	FBgn0032120	CG33298	0	1
2L:9529515..9529648	134	2L:9529648	1	FBtr0079829	1	FBgn0032122	CG31883	0	1
2L:9538655..9540045	1391	2L:9540045	1	FBtr0079827	1	FBgn0032123	CG3811	0	1
2L:9538655..9540060	1406	2L:9540060	4	FBtr0079825,FBtr0079826,FBtr0079828,FBtr0301909	1	FBgn0032123	CG3811	0	1
2L:9541748..9542480	733	2L:9542480	1	FBtr0079830	1	FBgn0032124	CG17855	0	1
2L:9547298..9547424	127	2L:9547424	1	FBtr0273329	1	FBgn0032127	CG13114	0	1
2L:9572966..9573572	607	2L:9573572	2	FBtr0079834,FBtr0079835	1	FBgn0032130	CG3838	0	1
2L:9615682..9616047	366	2L:9616047	1	FBtr0079840	1	FBgn0040070	CG31884	0	1
2L:9615682..9616048	367	2L:9616048	1	FBtr0079839	1	FBgn0040070	CG31884	0	1
2L:9622428..9622588	161	2L:9622588	1	FBtr0302199	1	FBgn0032135	CG3881	0	1
2L:9622428..9623109	682	2L:9623109	2	FBtr0079841,FBtr0079842	1	FBgn0032135	CG3881	0	1
2L:9700381..9700459	79	2L:9700459	1	FBtr0079846	1	FBgn0015393	CG3949	0	1
2L:9708270..9708883	614	2L:9708883	1	FBtr0079847	1	FBgn0011207	CG3959	0	1
2L:9730634..9730945	312	2L:9730945	1	FBtr0079863	1	FBgn0032139	CG13116	0	1
2L:9737043..9737329	287	2L:9737329	1	FBtr0079864	1	FBgn0032140	CG13117	0	1
2L:9788172..9788499	328	2L:9788499	1	FBtr0079869	1	FBgn0032147	CG4026	0	1
2L:9791945..9791958	14	2L:9791958	1	FBtr0079870	1	FBgn0032149	CG4036	0	1
2L:9891263..9891336	74	2L:9891336	1	FBtr0113031	1	FBgn0032153	CG4537	0	1
2L:9896041..9896104	64	2L:9896104	1	FBtr0079874	1	FBgn0010520	CG4539	0	1
2L:9914590..9915044	455	2L:9915044	1	FBtr0079875	1	FBgn0024285	CG4602	0	1
2L:9917122..9917221	100	2L:9917221	1	FBtr0079876	1	FBgn0040064	CG4600	0	1
2L:9929950..9930378	429	2L:9930378	1	FBtr0299965	1	FBgn0259712	CG42366	0	1
2L:9940737..9940845	109	2L:9940845	1	FBtr0300550	1	FBgn0032166	CG4619	0	1
2L:complement(10091208..10091581)	374	2L:10091208	1	FBtr0079969	1	FBgn0032181	CG13133	0	1
2L:complement(10182557..10182783)	227	2L:10182557	1	FBtr0290268	1	FBgn0028675	CG5772	0	1
2L:complement(10202520..10202882)	363	2L:10202520	1	FBtr0112350	1	FBgn0085188	CG34159	0	1
2L:complement(10204757..10205368)	612	2L:10204757	1	FBtr0079960	1	FBgn0032191	CG5734	0	1
2L:complement(10209853..10209994)	142	2L:10209853	1	FBtr0079958	1	FBgn0032193	CG5727	0	1
2L:complement(10227760..10227860)	101	2L:10227760	2	FBtr0079953,FBtr0079954	1	FBgn0032197	CG5694	0	1
2L:complement(10234585..10234786)	202	2L:10234585	1	FBtr0301973	1	FBgn0051720	CG31720	0	1
2L:complement(10234585..10234950,10235028..10235414,10235485..10235663,10235727..10235805,10236031..10236249)	1230	2L:10234585	1	FBtr0301974	1	FBgn0051720	CG31720	0	1
2L:complement(10242512..10242636)	125	2L:10242512	1	FBtr0080088	1	FBgn0024248	CG5686	0	1
2L:complement(10247502..10247647)	146	2L:10247502	3	FBtr0080087,FBtr0300982,FBtr0302378	1	FBgn0000229	CG5680	0	1
2L:complement(10247502..10248778)	1277	2L:10247502	1	FBtr0300981	1	FBgn0000229	CG5680	0	1
2L:complement(10254610..10254831)	222	2L:10254610	1	FBtr0080086	1	FBgn0032200	CG5676	0	1
2L:complement(10256319..10256452)	134	2L:10256319	1	FBtr0089902	1	FBgn0026379	CG5671	0	1
2L:complement(10256319..10256486)	168	2L:10256319	3	FBtr0089900,FBtr0089904,FBtr0301521	1	FBgn0026379	CG5671	0	1
2L:complement(10256319..10256506,10256910..10257117)	396	2L:10256319	2	FBtr0089901,FBtr0089905	1	FBgn0026379	CG5671	0	1
2L:complement(10256326..10256486)	161	2L:10256326	1	FBtr0300562	1	FBgn0026379	CG5671	0	1
2L:complement(10278951..10279118)	168	2L:10278951	1	FBtr0300408	1	FBgn0054043	CG34043	0	1
2L:complement(10281943..10281996)	54	2L:10281943	1	FBtr0080074	1	FBgn0032208	CG5604	0	1
2L:complement(10302592..10302670)	79	2L:10302592	1	FBtr0080065	1	FBgn0005322	CG5395	0	1
2L:complement(10312316..10312383)	68	2L:10312316	1	FBtr0080061	1	FBgn0032216	CG5384	0	1
2L:complement(10347851..10348016)	166	2L:10347851	2	FBtr0112592,FBtr0301049	1	FBgn0085396	CG34367	0	1
2L:complement(10354743..10354809)	67	2L:10354743	1	FBtr0080055	1	FBgn0032228	CG5367	0	1
2L:complement(10384739..10384841)	103	2L:10384739	1	FBtr0080051	1	FBgn0004106	CG5363	0	1
2L:complement(10393847..10393933)	87	2L:10393847	1	FBtr0080050	1	FBgn0032237	CG5362	0	1
2L:complement(103962..104472)	511	2L:103962	1	FBtr0301452	1	FBgn0026787	CG12178	0	1
2L:complement(10410537..10410636)	100	2L:10410537	1	FBtr0080047	1	FBgn0032242	CG5355	0	1
2L:complement(10420711..10420827)	117	2L:10420711	1	FBtr0080046	1	FBgn0005683	CG5354	0	1
2L:complement(10425483..10425527)	45	2L:10425483	1	FBtr0080045	1	FBgn0010083	CG5352	0	1
2L:complement(10429920..10430058)	139	2L:10429920	1	FBtr0080044	1	FBgn0032248	CG5343	0	1
2L:complement(10463340..10463810)	471	2L:10463340	2	FBtr0080040,FBtr0080041	1	FBgn0051719	CG31719	0	1
2L:complement(10485538..10485747)	210	2L:10485538	1	FBtr0080038	1	FBgn0032258	CG7456	0	1
2L:complement(10489900..10490488)	589	2L:10489900	1	FBtr0080037	1	FBgn0032260	CG13144	0	1
2L:complement(10580966..10581090)	125	2L:10580966	1	FBtr0301005	1	FBgn0085190	CG34161	0	1
2L:complement(10580971..10581090)	120	2L:10580971	1	FBtr0301006	1	FBgn0085190	CG34161	0	1
2L:complement(10580973..10581090)	118	2L:10580973	1	FBtr0112352	1	FBgn0085190	CG34161	0	1
2L:complement(10629352..10629498)	147	2L:10629352	1	FBtr0080131	1	FBgn0032271	CG7329	0	1
2L:complement(10692940..10693031)	92	2L:10692940	1	FBtr0080127	1	FBgn0032285	CG17108	0	1
2L:complement(10695209..10695363)	155	2L:10695209	1	FBtr0080125	1	FBgn0032286	CG7300	0	1
2L:complement(10699408..10699587)	180	2L:10699408	1	FBtr0080124	1	FBgn0023496	CG7279	0	1
2L:complement(10702235..10702394)	160	2L:10702235	1	FBtr0080123	1	FBgn0024740	CG17116	0	1
2L:complement(10731400..10731530)	131	2L:10731400	1	FBtr0080122	1	FBgn0032292	CG6750	0	1
2L:complement(10733293..10733343)	51	2L:10733293	1	FBtr0080121	1	FBgn0027868	CG6743	0	1
2L:complement(10736319..10736375)	57	2L:10736319	1	FBtr0080120	1	FBgn0032294	CG6737	0	1
2L:complement(10744075..10745487)	1413	2L:10744075	1	FBtr0080118	1	FBgn0032297	CG17124	0	1
2L:complement(10745115..10745487)	373	2L:10745115	1	FBtr0080117	1	FBgn0032297	CG17124	0	1
2L:complement(10768234..10768286)	53	2L:10768234	1	FBtr0080191	1	FBgn0032298	CG6724	0	1
2L:complement(10772038..10773034)	997	2L:10772038	3	FBtr0080189,FBtr0290245,FBtr0290246	1	FBgn0051869	CG31869	0	1
2L:complement(1083090..1084018)	929	2L:1083090	3	FBtr0077990,FBtr0077991,FBtr0077992	1	FBgn0031299	CG4629	0	1
2L:complement(1083248..1084018)	771	2L:1083248	1	FBtr0301094	1	FBgn0031299	CG4629	0	1
2L:complement(10837732..10839315)	1584	2L:10837732	1	FBtr0080187	1	FBgn0032305	CG6700	0	1
2L:complement(10837860..10838233,10838840..10839315)	850	2L:10837860	1	FBtr0301710	1	FBgn0032305	CG6700	0	1
2L:complement(10847425..10847867)	443	2L:10847425	1	FBtr0100584	1	FBgn0004363	CG6647	0	1
2L:complement(10900648..10900883)	236	2L:10900648	1	FBtr0080177	1	FBgn0032313	CG14070	0	1
2L:complement(10906270..10906694)	425	2L:10906270	1	FBtr0301184	1	FBgn0032314	CG7309	0	1
2L:complement(10982205..10982657)	453	2L:10982205	1	FBtr0080166	1	FBgn0004872	CG6122	0	1
2L:complement(10997819..10997931)	113	2L:10997819	2	FBtr0080165,FBtr0112793	1	FBgn0000146	CG6137	0	1
2L:complement(11009821..11009910)	90	2L:11009821	1	FBtr0080162	1	FBgn0032329	CG16840	0	1
2L:complement(1103483..1103690)	208	2L:1103483	1	FBtr0077989	1	FBgn0031300	CG4644	0	1
2L:complement(11076165..11076734)	570	2L:11076165	2	FBtr0080234,FBtr0301761	1	FBgn0032336	CG14919	0	1
2L:complement(11083459..11083786)	328	2L:11083459	1	FBtr0114455	1	FBgn0032337	CG14920	0	1
2L:complement(11095353..11095687)	335	2L:11095353	2	FBtr0080231,FBtr0080232	1	FBgn0032340	CG6181	0	1
2L:complement(11110557..11110841)	285	2L:11110557	1	FBtr0080229	1	FBgn0032343	CG6201	0	1
2L:complement(11144579..11144728)	150	2L:11144579	1	FBtr0080224	1	FBgn0051867	CG31867	0	1
2L:complement(11151506..11151670)	165	2L:11151506	1	FBtr0080222	1	FBgn0032350	CG6287	0	1
2L:complement(11171229..11171283)	55	2L:11171229	1	FBtr0080216	1	FBgn0014076	CG16874	0	1
2L:complement(1149445..1149513)	69	2L:1149445	1	FBtr0077985	1	FBgn0031309	CG5041	0	1
2L:complement(1151678..1152031)	354	2L:1151678	2	FBtr0100022,FBtr0100023	1	FBgn0261458	CG33979	0	1
2L:complement(11520358..11520450)	93	2L:11520358	1	FBtr0080245	1	FBgn0032366	CG14930	0	1
2L:complement(11529524..11529548)	25	2L:11529524	1	FBtr0080241	1	FBgn0051706	CG31706	0	1
2L:complement(1160290..1160443)	154	2L:1160290	2	FBtr0077981,FBtr0077982	1	FBgn0031313	CG5080	0	1
2L:complement(11610510..11610664)	155	2L:11610510	1	FBtr0080268	1	FBgn0032368	CG6589	0	1
2L:complement(117079..117330)	252	2L:117079	6	FBtr0078156,FBtr0078157,FBtr0078158,FBtr0078159,FBtr0100307,FBtr0100308	1	FBgn0031220	CG4822	0	1
2L:complement(117079..117759,117820..118076,118136..118304,118361..118874,118931..119076,119134..119235,119288..119426)	2008	2L:117079	1	FBtr0100310	1	FBgn0031220	CG4822	0	1
2L:complement(117079..117759,117820..118076,118136..118304,118361..118874,118931..119076,119134..119269)	1903	2L:117079	1	FBtr0100309	1	FBgn0031220	CG4822	0	1
2L:complement(11791025..11791092)	68	2L:11791025	1	FBtr0080265	1	FBgn0032376	CG14936	0	1
2L:complement(11792412..11792630)	219	2L:11792412	1	FBtr0080264	1	FBgn0032377	CG14937	0	1
2L:complement(11794327..11797124)	2798	2L:11794327	4	FBtr0080260,FBtr0080261,FBtr0080262,FBtr0080263	1	FBgn0020309	CG14938	0	1
2L:complement(11815983..11816557)	575	2L:11815983	1	FBtr0299781	1	FBgn0259225	CG42325	0	0
2L:complement(11984327..11984506)	180	2L:11984327	2	FBtr0089572,FBtr0089573	1	FBgn0032388	CG6686	0	1
2L:complement(11984327..11984662,11984725..11984950,11985007..11985771,11985833..11986380,11986438..11987330)	2768	2L:11984327	1	FBtr0301171	1	FBgn0032388	CG6686	0	1
2L:complement(11988735..11989062)	328	2L:11988735	1	FBtr0080316	1	FBgn0261266	CG12314	0	1
2L:complement(12001234..12001413)	180	2L:12001234	1	FBtr0080313	1	FBgn0032394	CG6746	0	1
2L:complement(12014304..12014692)	389	2L:12014304	1	FBtr0080312	1	FBgn0032395	CG6734	0	1
2L:complement(12036003..12036270)	268	2L:12036003	2	FBtr0080309,FBtr0080311	1	FBgn0032397	CG6756	0	1
2L:complement(12063523..12063606)	84	2L:12063523	1	FBtr0302029	1	FBgn0032405	CG14946	0	1
2L:complement(12095176..12095235)	60	2L:12095176	1	FBtr0080364	1	FBgn0032408	CG6712	0	1
2L:complement(12100765..12101247)	483	2L:12100765	1	FBtr0080362	1	FBgn0029137	CG6618	0	1
2L:complement(12107287..12108172)	886	2L:12107287	1	FBtr0080361	1	FBgn0015797	CG6601	0	1
2L:complement(12171204..12171697)	494	2L:12171204	1	FBtr0080358	1	FBgn0032420	CG6583	0	1
2L:complement(122624..122994,123081..123128)	419	2L:122624	2	FBtr0078153,FBtr0078154	1	FBgn0025683	CG3164	0	1
2L:complement(122624..123128)	505	2L:122624	2	FBtr0078155,FBtr0100379	1	FBgn0025683	CG3164	0	1
2L:complement(12403270..12403580)	311	2L:12403270	3	FBtr0080389,FBtr0080390,FBtr0100125	1	FBgn0043841	CG31764	0	1
2L:complement(12429827..12430071)	245	2L:12429827	1	FBtr0080387	1	FBgn0032431	CG5435	0	1
2L:complement(12446224..12446402)	179	2L:12446224	1	FBtr0080383	1	FBgn0032434	CG5421	0	1
2L:complement(12456577..12457755)	1179	2L:12456577	7	FBtr0299652,FBtr0299656,FBtr0299658,FBtr0300521,FBtr0300522,FBtr0300523,FBtr0300524	1	FBgn0259176	CG42281	0	1
2L:complement(12457138..12457755)	618	2L:12457138	1	FBtr0299657	1	FBgn0259176	CG42281	0	1
2L:complement(12496616..12496644)	29	2L:12496616	1	FBtr0080381	1	FBgn0051858	CG31858	0	1
2L:complement(12690336..12690537)	202	2L:12690336	1	FBtr0080411	1	FBgn0032444	CG5525	0	1
2L:complement(12693872..12693986)	115	2L:12693872	1	FBtr0300273	1	FBgn0032446	CG5780	0	1
2L:complement(12696426..12696470)	45	2L:12696426	1	FBtr0080409	1	FBgn0032448	CG5781	0	1
2L:complement(12708792..12709252)	461	2L:12708792	1	FBtr0080405	1	FBgn0032454	CG5787	0	1
2L:complement(12713276..12713339)	64	2L:12713276	1	FBtr0089908	1	FBgn0032455	CG5792	0	1
2L:complement(12714396..12714486)	91	2L:12714396	1	FBtr0301163	1	FBgn0032455	CG5792	0	1
2L:complement(13013388..13013614)	227	2L:13013388	2	FBtr0080428,FBtr0301247	1	FBgn0032467	CG9934	0	1
2L:complement(13019575..13019675)	101	2L:13019575	1	FBtr0080427	1	FBgn0028965	CG9933	0	1
2L:complement(13022671..13023322)	652	2L:13022671	1	FBtr0089956	1	FBgn0032469	CG9932	0	1
2L:complement(13210773..13210851)	79	2L:13210773	1	FBtr0080487	1	FBgn0032483	CG15482	0	1
2L:complement(13212335..13212656)	322	2L:13212335	1	FBtr0080485	1	FBgn0032484	CG9431	0	1
2L:complement(13216290..13217158)	869	2L:13216290	1	FBtr0080484	1	FBgn0032485	CG9426	0	1
2L:complement(13259064..13259146)	83	2L:13259064	1	FBtr0080480	1	FBgn0051730	CG31730	0	1
2L:complement(13305920..13305984)	65	2L:13305920	1	FBtr0302306	1	FBgn0032502	CG15639	0	0
2L:complement(13307814..13307926)	113	2L:13307814	2	FBtr0080476,FBtr0302309	1	FBgn0032504	CG16970	0	0
2L:complement(13349823..13350866)	1044	2L:13349823	1	FBtr0302043	1	FBgn0032506	CG9395	0	1
2L:complement(13349823..13351394,13351458..13351664)	1779	2L:13349823	1	FBtr0302042	1	FBgn0032506	CG9395	0	1
2L:complement(13359901..13359941)	41	2L:13359901	1	FBtr0080474	1	FBgn0032507	CG9377	0	1
2L:complement(13371427..13371503)	77	2L:13371427	1	FBtr0080471	1	FBgn0032512	CG9305	0	1
2L:complement(13394123..13394412)	290	2L:13394123	1	FBtr0080524	1	FBgn0032518	CG9282	0	1
2L:complement(13396392..13396473)	82	2L:13396392	1	FBtr0080522	1	FBgn0032520	CG10859	0	1
2L:complement(13447538..13447669)	132	2L:13447538	2	FBtr0080517,FBtr0080518	1	FBgn0032525	CG16954	0	1
2L:complement(13502656..13504503)	1848	2L:13502656	2	FBtr0080513,FBtr0080514	1	FBgn0023407	CG9239	0	1
2L:complement(1351805..1351859)	55	2L:1351805	1	FBtr0077948	1	FBgn0031332	CG5556	0	1
2L:complement(1352970..1353038)	69	2L:1352970	1	FBtr0077947	1	FBgn0031333	CG5561	0	1
2L:complement(1354101..1354180)	80	2L:1354101	2	FBtr0077945,FBtr0077946	1	FBgn0051924	CG31924	0	1
2L:complement(1354911..1354973)	63	2L:1354911	1	FBtr0077944	1	FBgn0031335	CG5565	0	1
2L:complement(1358925..1358970)	46	2L:1358925	2	FBtr0077943,FBtr0301010	1	FBgn0051659	CG31659	0	1
2L:complement(13595503..13595551)	49	2L:13595503	1	FBtr0080512	1	FBgn0028513	CG9254	0	1
2L:complement(1359983..1360146)	164	2L:1359983	1	FBtr0077942	1	FBgn0053126	CG33126	0	1
2L:complement(13639519..13639705)	187	2L:13639519	1	FBtr0080511	1	FBgn0028546	CG9031	0	1
2L:complement(13676860..13678353)	1494	2L:13676860	1	FBtr0080580	1	FBgn0051814	CG31814	0	1
2L:complement(13774340..13774999)	660	2L:13774340	1	FBtr0080576	1	FBgn0028540	CG9008	0	1
2L:complement(13782579..13782609)	31	2L:13782579	1	FBtr0080575	1	FBgn0028932	CG16890	0	1
2L:complement(1380086..1381611)	1526	2L:1380086	1	FBtr0077941	1	FBgn0002543	CG5481	0	1
2L:complement(13823980..13824139)	160	2L:13823980	1	FBtr0080571	1	FBgn0004406	CG8987	0	1
2L:complement(13834250..13834296)	47	2L:13834250	1	FBtr0080566	1	FBgn0260407	CG31842	0	1
2L:complement(138384..138590,138669..138694)	233	2L:138384	1	FBtr0302194	1	FBgn0051976	CG31976	0	1
2L:complement(138384..138590,138669..139198,139256..139385,139442..139470)	896	2L:138384	1	FBtr0302196	1	FBgn0051975	CG31975	0	1
2L:complement(139446..139470)	25	2L:139446	1	FBtr0302195	1	FBgn0051975	CG31975	0	1
2L:complement(13944756..13945228)	473	2L:13944756	1	FBtr0080557	1	FBgn0028544	CG16884	0	1
2L:complement(141077..141129)	53	2L:141077	1	FBtr0300987	1	FBgn0051974	CG31974	0	1
2L:complement(14108057..14108195)	139	2L:14108057	1	FBtr0080603	1	FBgn0028526	CG15293	0	1
2L:complement(14109597..14109692)	96	2L:14109597	1	FBtr0080602	1	FBgn0051769	CG31769	0	1
2L:complement(14184478..14186137)	1660	2L:14184478	5	FBtr0089288,FBtr0089289,FBtr0089290,FBtr0100447,FBtr0100448	1	FBgn0016930	CG4551	0	1
2L:complement(14349114..14349231)	118	2L:14349114	1	FBtr0080640	1	FBgn0028915	CG7532	0	1
2L:complement(14352594..14352660)	67	2L:14352594	1	FBtr0080639	1	FBgn0028529	CG7516	0	1
2L:complement(14378218..14378820)	603	2L:14378218	1	FBtr0080638	1	FBgn0020258	CG3478	0	1
2L:complement(14450282..14450479)	198	2L:14450282	1	FBtr0300837	1	FBgn0028844	CG15283	0	1
2L:complement(14599776..14600678)	903	2L:14599776	2	FBtr0301494,FBtr0301496	1	FBgn0003016	CG3479	0	1
2L:complement(14599776..14600869)	1094	2L:14599776	2	FBtr0114465,FBtr0301495	1	FBgn0003016	CG3479	0	1
2L:complement(14737097..14737393)	297	2L:14737097	1	FBtr0080691	1	FBgn0028537	CG31775	0	1
2L:complement(14737332..14737393)	62	2L:14737332	1	FBtr0301739	1	FBgn0028537	CG31775	0	1
2L:complement(14741168..14741464)	297	2L:14741168	1	FBtr0301741	1	FBgn0260954	CG42586	0	1
2L:complement(14741403..14741464)	62	2L:14741403	1	FBtr0301740	1	FBgn0260954	CG42586	0	1
2L:complement(14844993..14845116)	124	2L:14844993	3	FBtr0080685,FBtr0080686,FBtr0300845	1	FBgn0028886	CG15279	0	1
2L:complement(14882101..14882203)	103	2L:14882101	1	FBtr0080681	1	FBgn0013301	CG4478	0	1
2L:complement(14975747..14976315)	569	2L:14975747	5	FBtr0080676,FBtr0080677,FBtr0111014,FBtr0111015,FBtr0111016	1	FBgn0086711	CG4482	0	1
2L:complement(1498455..1498665)	211	2L:1498455	6	FBtr0077934,FBtr0077935,FBtr0077936,FBtr0077937,FBtr0077938,FBtr0077939	1	FBgn0031343	CG18131	0	1
2L:complement(15006583..15006644)	62	2L:15006583	1	FBtr0080728	1	FBgn0028535	CG4140	0	1
2L:complement(1500835..1500945)	111	2L:1500835	1	FBtr0077933	1	FBgn0031344	CG7420	0	1
2L:complement(15036293..15036520,15036575..15037871)	1525	2L:15036293	1	FBtr0080725	1	FBgn0001977	CG4180	0	1
2L:complement(15044963..15045413)	451	2L:15044963	2	FBtr0080723,FBtr0080724	1	FBgn0000317	CG7595	0	1
2L:complement(15058919..15059490)	572	2L:15058919	1	FBtr0080722	1	FBgn0010422	CG3710	0	1
2L:complement(15257267..15257412)	146	2L:15257267	5	FBtr0080709,FBtr0100611,FBtr0300933,FBtr0300934,FBtr0300935	1	FBgn0045842	CG31732	0	1
2L:complement(15261209..15261460)	252	2L:15261209	3	FBtr0080711,FBtr0080712,FBtr0100613	1	FBgn0045842	CG31732	0	1
2L:complement(15263167..15263238)	72	2L:15263167	1	FBtr0300932	1	FBgn0045842	CG31732	0	1
2L:complement(15266029..15266373)	345	2L:15266029	4	FBtr0302156,FBtr0302157,FBtr0302158,FBtr0302159	1	FBgn0261268	CG42616	0	1
2L:complement(15274230..15274268)	39	2L:15274230	1	FBtr0080746	1	FBgn0086691	CG15261	0	1
2L:complement(15291426..15291480)	55	2L:15291426	1	FBtr0300846	1	FBgn0028850	CG15260	0	1
2L:complement(15317954..15318108)	155	2L:15317954	1	FBtr0300021	1	FBgn0041103	CG15259	0	1
2L:complement(153539..153676)	138	2L:153539	1	FBtr0078147	1	FBgn0031227	CG3709	0	1
2L:complement(15476593..15476934)	342	2L:15476593	1	FBtr0080739	1	FBgn0003448	CG3956	0	1
2L:complement(15727784..15728880)	1097	2L:15727784	4	FBtr0080773,FBtr0080774,FBtr0080776,FBtr0080777	1	FBgn0010382	CG3938	0	1
2L:complement(15766475..15766634)	160	2L:15766475	1	FBtr0080764	1	FBgn0001990	CG4148	0	1
2L:complement(157836..157943)	108	2L:157836	1	FBtr0091612	1	FBgn0053635	CG33635	0	1
2L:complement(15900985..15901040)	56	2L:15900985	1	FBtr0080809	1	FBgn0051821	CG31821	0	1
2L:complement(15905134..15905676)	543	2L:15905134	2	FBtr0080808,FBtr0300615	1	FBgn0028645	CG7644	0	1
2L:complement(16002981..16003060)	80	2L:16002981	1	FBtr0112358	1	FBgn0085196	CG34167	0	1
2L:complement(16296049..16297554)	1506	2L:16296049	1	FBtr0080852	1	FBgn0028375	CG5876	0	1
2L:complement(16301656..16302076)	421	2L:16301656	1	FBtr0080851	1	FBgn0028894	CG5869	0	1
2L:complement(16509120..16510135)	1016	2L:16509120	3	FBtr0080873,FBtr0080874,FBtr0301144	1	FBgn0032587	CG5953	0	1
2L:complement(16549323..16549350)	28	2L:16549323	1	FBtr0080872	1	FBgn0032588	CG5968	0	1
2L:complement(16733617..16733796)	180	2L:16733617	1	FBtr0080935	1	FBgn0015391	CG11397	0	1
2L:complement(16832065..16832192)	128	2L:16832065	1	FBtr0080929	1	FBgn0032612	CG13282	0	1
2L:complement(16835136..16835259)	124	2L:16835136	1	FBtr0080928	1	FBgn0032613	CG13283	0	1
2L:complement(16849018..16849144)	127	2L:16849018	1	FBtr0080925	1	FBgn0051810	CG31810	0	1
2L:complement(16900535..16900721)	187	2L:16900535	1	FBtr0080957	1	FBgn0032620	CG12288	0	1
2L:complement(1707132..1707771)	640	2L:1707132	1	FBtr0077912	1	FBgn0031356	CG17660	0	1
2L:complement(1724974..1725340)	367	2L:1724974	5	FBtr0077905,FBtr0077906,FBtr0077907,FBtr0077908,FBtr0077909	1	FBgn0000579	CG17654	0	1
2L:complement(1725060..1725340)	281	2L:1725060	1	FBtr0302115	1	FBgn0000579	CG17654	0	1
2L:complement(17291134..17291226)	93	2L:17291134	1	FBtr0080970	1	FBgn0032632	CG6380	0	1
2L:complement(17311507..17311570)	64	2L:17311507	1	FBtr0112361	1	FBgn0085199	CG34170	0	1
2L:complement(1731358..1731402)	45	2L:1731358	1	FBtr0077904	1	FBgn0031361	CG17652	0	1
2L:complement(17411649..17411685)	37	2L:17411649	1	FBtr0081010	1	FBgn0051803	CG31803	0	1
2L:complement(17413248..17413514)	267	2L:17413248	3	FBtr0081008,FBtr0081009,FBtr0301578	1	FBgn0011274	CG6794	0	1
2L:complement(17436830..17437047)	218	2L:17436830	4	FBtr0081005,FBtr0081006,FBtr0301383,FBtr0301384	1	FBgn0260632	CG6667	0	1
2L:complement(17454263..17454337)	75	2L:17454263	1	FBtr0081004	1	FBgn0032638	CG6639	0	1
2L:complement(17456670..17456761)	92	2L:17456670	1	FBtr0300902	1	FBgn0032639	CG18563	0	1
2L:complement(17486806..17486960)	155	2L:17486806	2	FBtr0080996,FBtr0080997	1	FBgn0003187	CG6433	0	1
2L:complement(1750687..1750870)	184	2L:1750687	1	FBtr0077903	1	FBgn0027597	CG17712	0	1
2L:complement(1758286..1758400)	115	2L:1758286	1	FBtr0077901	1	FBgn0031365	CG17650	0	1
2L:complement(18009643..18010496)	854	2L:18009643	1	FBtr0302030	1	FBgn0032660	CG15150	0	1
2L:complement(18009909..18010496)	588	2L:18009909	1	FBtr0302031	1	FBgn0032660	CG15150	0	1
2L:complement(18157110..18157208)	99	2L:18157110	1	FBtr0081062	1	FBgn0032671	CG7200	0	1
2L:complement(18160421..18161428)	1008	2L:18160421	1	FBtr0300108	1	FBgn0259819	CG42400	0	0
2L:complement(18209412..18209633)	222	2L:18209412	1	FBtr0300069	1	FBgn0051786	CG31786	0	0
2L:complement(18444507..18444641)	135	2L:18444507	1	FBtr0081088	1	FBgn0086707	CG12750	0	1
2L:complement(18532728..18533334)	607	2L:18532728	2	FBtr0112544,FBtr0112545	1	FBgn0085370	CG34341	0	1
2L:complement(1858609..1858827)	219	2L:1858609	1	FBtr0077893	1	FBgn0051663	CG31663	0	1
2L:complement(18614339..18614443)	105	2L:18614339	1	FBtr0081078	1	FBgn0032692	CG15161	0	1
2L:complement(18666892..18666964)	73	2L:18666892	1	FBtr0081076	1	FBgn0051790	CG31790	0	0
2L:complement(18673363..18673446)	84	2L:18673363	1	FBtr0302267	1	FBgn0261349	CG42626	0	1
2L:complement(18704570..18704753)	184	2L:18704570	1	FBtr0081127	1	FBgn0032704	CG10373	0	1
2L:complement(18711071..18711336)	266	2L:18711071	2	FBtr0081125,FBtr0114486	1	FBgn0032706	CG10369	0	1
2L:complement(18714615..18714829)	215	2L:18714615	1	FBtr0301647	1	FBgn0032707	CG10348	0	1
2L:complement(18810036..18810260)	225	2L:18810036	1	FBtr0081122	1	FBgn0040992	CG10570	0	1
2L:complement(18810036..18810584)	549	2L:18810036	1	FBtr0300635	1	FBgn0260228	CG42502	0	1
2L:complement(18916525..18916977)	453	2L:18916525	1	FBtr0081193	1	FBgn0032723	CG18397	0	1
2L:complement(18951147..18951240)	94	2L:18951147	1	FBtr0081192	1	FBgn0032725	CG10679	0	1
2L:complement(18952206..18952338)	133	2L:18952206	1	FBtr0081191	1	FBgn0032726	CG10621	0	1
2L:complement(18955481..18955943)	463	2L:18955481	1	FBtr0081190	1	FBgn0032727	CG10623	0	1
2L:complement(18957900..18958299)	400	2L:18957900	2	FBtr0081187,FBtr0081188	1	FBgn0015772	CG10637	0	1
2L:complement(18988268..18988293)	26	2L:18988268	1	FBtr0081184	1	FBgn0032733	CG15170	0	1
2L:complement(19033657..19033738)	82	2L:19033657	1	FBtr0081179	1	FBgn0051800	CG31800	0	1
2L:complement(19043535..19043619)	85	2L:19043535	1	FBtr0081178	1	FBgn0032744	CG15173	0	1
2L:complement(19049843..19049888)	46	2L:19049843	1	FBtr0081177	1	FBgn0002021	CG10655	0	1
2L:complement(19065272..19065301)	30	2L:19065272	3	FBtr0081174,FBtr0081175,FBtr0081176	1	FBgn0032752	CG10702	0	1
2L:complement(19122040..19122418)	379	2L:19122040	3	FBtr0081164,FBtr0081165,FBtr0301814	1	FBgn0002031	CG10691	0	1
2L:complement(19123998..19124050)	53	2L:19123998	1	FBtr0081163	1	FBgn0086444	CG10689	0	1
2L:complement(19179749..19179946)	198	2L:19179749	1	FBtr0081233	1	FBgn0032763	CG17568	0	1
2L:complement(19298345..19298435)	91	2L:19298345	1	FBtr0081225	1	FBgn0032768	CG17564	0	1
2L:complement(19383489..19383609)	121	2L:19383489	1	FBtr0301287	1	FBgn0032773	CG15825	0	1
2L:complement(19387050..19387169)	120	2L:19387050	4	FBtr0081219,FBtr0081220,FBtr0081221,FBtr0300823	1	FBgn0032774	CG17549	0	1
2L:complement(19390369..19390668)	300	2L:19390369	1	FBtr0081218	1	FBgn0032775	CG17544	0	1
2L:complement(19390370..19390668)	299	2L:19390370	3	FBtr0081216,FBtr0081217,FBtr0300822	1	FBgn0032775	CG17544	0	1
2L:complement(19400781..19401105)	325	2L:19400781	5	FBtr0081210,FBtr0081211,FBtr0081212,FBtr0081213,FBtr0100449	1	FBgn0041789	CG31794	0	1
2L:complement(1945225..1945304)	80	2L:1945225	1	FBtr0077871	1	FBgn0040719	CG15357	0	1
2L:complement(19488682..19488807)	126	2L:19488682	1	FBtr0081285	1	FBgn0032790	CG10194	0	1
2L:complement(19502334..19503128)	795	2L:19502334	2	FBtr0081282,FBtr0081283	1	FBgn0032796	CG10188	0	1
2L:complement(19508953..19509158)	206	2L:19508953	4	FBtr0081280,FBtr0299520,FBtr0302107,FBtr0302108	1	FBgn0032797	CG10186	0	1
2L:complement(19508953..19510551)	1599	2L:19508953	1	FBtr0081281	1	FBgn0032797	CG10186	0	1
2L:complement(19514510..19514815)	306	2L:19514510	1	FBtr0299519	1	FBgn0032797	CG10186	0	1
2L:complement(19545376..19545804)	429	2L:19545376	1	FBtr0081276	1	FBgn0032805	CG10337	0	1
2L:complement(19579093..19579457)	365	2L:19579093	1	FBtr0081266	1	FBgn0032811	CG10268	0	1
2L:complement(19699627..19699719)	93	2L:19699627	1	FBtr0081261	1	FBgn0005590	CG31695	0	1
2L:complement(19732080..19732650)	571	2L:19732080	3	FBtr0081325,FBtr0100351,FBtr0100352	1	FBgn0032815	CG10462	0	1
2L:complement(19765776..19766359)	584	2L:19765776	1	FBtr0089320	1	FBgn0000529	CG10604	0	1
2L:complement(19775110..19776941)	1832	2L:19775110	1	FBtr0081318	1	FBgn0032821	CG10538	0	1
2L:complement(19776257..19776941)	685	2L:19776257	2	FBtr0300966,FBtr0300967	1	FBgn0032821	CG10538	0	1
2L:complement(19793486..19794524)	1039	2L:19793486	1	FBtr0081317	1	FBgn0004811	CG10528	0	1
2L:complement(1984512..1984705)	194	2L:1984512	3	FBtr0077867,FBtr0077868,FBtr0100359	1	FBgn0001125	CG4233	0	1
2L:complement(19960069..19960163)	95	2L:19960069	1	FBtr0100106	1	FBgn0054051	CG34051	0	1
2L:complement(19966727..19966946)	220	2L:19966727	1	FBtr0081306	1	FBgn0014000	CG10658	0	1
2L:complement(19969484..19970036)	553	2L:19969484	1	FBtr0081304	1	FBgn0032838	CG13966	0	0
2L:complement(19969484..19970401)	918	2L:19969484	1	FBtr0302173	1	FBgn0032838	CG13966	0	0
2L:complement(1997102..1997773)	672	2L:1997102	1	FBtr0091509	1	FBgn0053543	CG33543	0	1
2L:complement(2006763..2006903)	141	2L:2006763	1	FBtr0077863	1	FBgn0040718	CG15353	0	1
2L:complement(20096431..20096472)	42	2L:20096431	2	FBtr0081338,FBtr0081339	1	FBgn0032849	CG10757	0	1
2L:complement(20255988..20256153)	166	2L:20255988	1	FBtr0081376	1	FBgn0259998	CG17571	0	1
2L:complement(20348393..20348556,20348615..20348680)	230	2L:20348393	1	FBtr0081373	1	FBgn0011638	CG10922	0	1
2L:complement(20348393..20348680)	288	2L:20348393	1	FBtr0081374	1	FBgn0011638	CG10922	0	1
2L:complement(20385293..20386316)	1024	2L:20385293	2	FBtr0081369,FBtr0081370	1	FBgn0032857	CG10947	0	1
2L:complement(2058859..2059852)	994	2L:2058859	1	FBtr0300671	1	FBgn0053516	CG33516	0	1
2L:complement(20642306..20642456)	151	2L:20642306	1	FBtr0081406	1	FBgn0032869	CG17470	0	1
2L:complement(20650755..20651289)	535	2L:20650755	1	FBtr0081403	1	FBgn0032872	CG2478	0	1
2L:complement(20678921..20679119)	199	2L:20678921	2	FBtr0081399,FBtr0081401	1	FBgn0032876	CG1962	0	1
2L:complement(20683462..20686809)	3348	2L:20683462	3	FBtr0081397,FBtr0081398,FBtr0301347	1	FBgn0014859	CG1864	0	1
2L:complement(20724209..20724996)	788	2L:20724209	1	FBtr0081396	1	FBgn0032878	CG9316	0	1
2L:complement(20727151..20727618)	468	2L:20727151	2	FBtr0081394,FBtr0081395	1	FBgn0032879	CG9317	0	1
2L:complement(20730645..20730999)	355	2L:20730645	1	FBtr0081393	1	FBgn0032880	CG9318	0	1
2L:complement(20750934..20751001)	68	2L:20750934	1	FBtr0081460	1	FBgn0032881	CG9319	0	1
2L:complement(20754579..20754671)	93	2L:20754579	1	FBtr0081459	1	FBgn0032883	CG9323	0	1
2L:complement(20814331..20814413)	83	2L:20814331	1	FBtr0081455	1	FBgn0053322	CG33322	0	1
2L:complement(20820089..20820150)	62	2L:20820089	2	FBtr0081452,FBtr0301291	1	FBgn0032888	CG14405	0	1
2L:complement(20856987..20857150)	164	2L:20856987	1	FBtr0081449	1	FBgn0032896	CG14400	0	1
2L:complement(20871335..20873748)	2414	2L:20871335	8	FBtr0081440,FBtr0081441,FBtr0081442,FBtr0081443,FBtr0081444,FBtr0081446,FBtr0081447,FBtr0301961	1	FBgn0032901	CG9339	0	1
2L:complement(20872995..20873748)	754	2L:20872995	1	FBtr0081445	1	FBgn0032901	CG9339	0	1
2L:complement(20919094..20919238)	145	2L:20919094	1	FBtr0081439	1	FBgn0032904	CG9342	0	1
2L:complement(20924975..20925095)	121	2L:20924975	1	FBtr0081438	1	FBgn0032906	CG9273	0	1
2L:complement(20965520..20967385)	1866	2L:20965520	2	FBtr0290305,FBtr0290306	1	FBgn0250867	CG42238	0	1
2L:complement(21084605..21084707)	103	2L:21084605	1	FBtr0091449	1	FBgn0053509	CG33509	0	1
2L:complement(21137131..21137476)	346	2L:21137131	3	FBtr0081503,FBtr0081504,FBtr0301276	1	FBgn0023388	CG1099	0	1
2L:complement(21154293..21154475)	183	2L:21154293	1	FBtr0081501	1	FBgn0024371	CG1071	0	1
2L:complement(21157433..21157516)	84	2L:21157433	1	FBtr0081500	1	FBgn0032922	CG9249	0	1
2L:complement(21157444..21157516)	73	2L:21157444	1	FBtr0301238	1	FBgn0032922	CG9249	0	1
2L:complement(21160636..21161011)	376	2L:21160636	1	FBtr0081499	1	FBgn0032924	CG9247	0	1
2L:complement(21174383..21174873)	491	2L:21174383	1	FBtr0301342	1	FBgn0000239	CG9242	0	1
2L:complement(21199187..21199400)	214	2L:21199187	2	FBtr0081491,FBtr0301928	1	FBgn0051624	CG31624	0	1
2L:complement(21201535..21201715)	181	2L:21201535	1	FBtr0081490	1	FBgn0051988	CG31988	0	1
2L:complement(21286078..21286291)	214	2L:21286078	12	FBtr0081524,FBtr0081525,FBtr0081526,FBtr0081527,FBtr0081528,FBtr0301458,FBtr0301459,FBtr0301460,FBtr0301461,FBtr0301462,FBtr0301463,FBtr0301464	1	FBgn0032940	CG18362	0	1
2L:complement(21286081..21286291)	211	2L:21286081	1	FBtr0301457	1	FBgn0032940	CG18362	0	1
2L:complement(2137350..2137668)	319	2L:2137350	2	FBtr0077853,FBtr0301660	1	FBgn0031390	CG31671	0	1
2L:complement(2145497..2145899)	403	2L:2145497	1	FBtr0077852	1	FBgn0031391	CG11723	0	1
2L:complement(21741254..21741582)	329	2L:21741254	3	FBtr0085910,FBtr0301616,FBtr0301617	1	FBgn0086779	CG11628	0	1
2L:complement(21762314..21762574)	261	2L:21762314	2	FBtr0085908,FBtr0300999	1	FBgn0051612	CG31612	0	1
2L:complement(21914269..21914439)	171	2L:21914269	1	FBtr0085949	1	FBgn0051600	CG31600	0	1
2L:complement(2192525..2192571)	47	2L:2192525	1	FBtr0112363	1	FBgn0085201	CG34172	0	1
2L:complement(2212738..2212969)	232	2L:2212738	1	FBtr0077844	1	FBgn0010288	CG4265	0	1
2L:complement(2214972..2215330)	359	2L:2214972	1	FBtr0077843	1	FBgn0031398	CG10880	0	1
2L:complement(22189526..22189583)	58	2L:22189526	1	FBtr0301086	1	FBgn0259683	CG42352	0	1
2L:complement(22427533..22427600)	68	2L:22427533	3	FBtr0111129,FBtr0111132,FBtr0301561	1	FBgn0064225	CG17489	0	1
2L:complement(22515149..22515435,22535861..22535868)	295	2L:22515149	1	FBtr0111230	1	FBgn0058006	CG40006	0	1
2L:complement(2264231..2264266)	36	2L:2264231	1	FBtr0302372	1	FBgn0054049	CG34049	0	1
2L:complement(2268299..2268355)	57	2L:2268299	1	FBtr0077803	1	FBgn0250841	CG17242	0	1
2L:complement(22690251..22690383)	133	2L:22690251	1	FBtr0111232	1	FBgn0058439	CG40439	0	1
2L:complement(2285925..2286049)	125	2L:2285925	1	FBtr0077802	1	FBgn0051681	CG31681	0	1
2L:complement(2287025..2287378)	354	2L:2287025	1	FBtr0302458	1	FBgn0261523	CG42658	0	1
2L:complement(2288503..2288628)	126	2L:2288503	1	FBtr0077801	1	FBgn0031410	CG17237	0	1
2L:complement(2290224..2290328)	105	2L:2290224	1	FBtr0077800	1	FBgn0028570	CG10838	0	1
2L:complement(2384761..2384831)	71	2L:2384761	1	FBtr0077790	1	FBgn0031423	CG3557	0	1
2L:complement(2415434..2415502)	69	2L:2415434	2	FBtr0077788,FBtr0077787	1	FBgn0051948	CG31948	0	1
2L:complement(2418422..2418474)	53	2L:2418422	1	FBtr0112751	1	FBgn0085476	CG34447	0	1
2L:complement(251163..251193)	31	2L:251163	1	FBtr0078143	1	FBgn0022246	CG11606	0	1
2L:complement(252589..252662)	74	2L:252589	2	FBtr0078140,FBtr0078141	1	FBgn0031238	CG3645	0	1
2L:complement(25402..26520)	1119	2L:25402	4	FBtr0078163,FBtr0078164,FBtr0113415,FBtr0113416	1	FBgn0051973	CG31973	0	1
2L:complement(2646577..2646685)	109	2L:2646577	1	FBtr0077743	1	FBgn0031441	CG9962	0	1
2L:complement(271912..271966)	55	2L:271912	1	FBtr0078139	1	FBgn0086912	CG11604	0	1
2L:complement(2746880..2747011)	132	2L:2746880	1	FBtr0077739	1	FBgn0250906	CG3127	0	1
2L:complement(274740..274946)	207	2L:274740	1	FBtr0300804	1	FBgn0086855	CG17078	0	1
2L:complement(2767281..2767336)	56	2L:2767281	1	FBtr0077735	1	FBgn0026324	CG3069	0	1
2L:complement(2780741..2782839,2783041..2783067)	2126	2L:2780741	4	FBtr0077726,FBtr0077727,FBtr0077728,FBtr0077729	1	FBgn0004242	CG3139	0	1
2L:complement(2814336..2814405)	70	2L:2814336	1	FBtr0113017	1	FBgn0031463	CG15400	0	1
2L:complement(2815970..2816341)	372	2L:2815970	1	FBtr0300382	1	FBgn0031464	CG3131	0	1
2L:complement(2823546..2823599)	54	2L:2823546	1	FBtr0077723	1	FBgn0031465	CG3123	0	1
2L:complement(283385..283885)	501	2L:283385	3	FBtr0078135,FBtr0078136,FBtr0113009	1	FBgn0031245	CG3625	0	1
2L:complement(2834887..2834966)	80	2L:2834887	1	FBtr0077691	1	FBgn0031466	CG3119	0	1
2L:complement(2842589..2842634)	46	2L:2842589	1	FBtr0273251	1	FBgn0031469	CG18558	0	1
2L:complement(2844601..2844618)	18	2L:2844601	1	FBtr0077689	1	FBgn0031470	CG18557	0	1
2L:complement(2868627..2869170)	544	2L:2868627	1	FBtr0077685	1	FBgn0051694	CG31694	0	1
2L:complement(287252..287401)	150	2L:287252	1	FBtr0078134	1	FBgn0025686	CG11592	0	1
2L:complement(2877091..2877187)	97	2L:2877091	1	FBtr0077684	1	FBgn0031479	CG3083	0	1
2L:complement(2968293..2968604)	312	2L:2968293	1	FBtr0077679	1	FBgn0024920	CG3181	0	1
2L:complement(2969773..2969991)	219	2L:2969773	2	FBtr0077678,FBtr0290241	1	FBgn0004584	CG3178	0	1
2L:complement(2978526..2978545)	20	2L:2978526	1	FBtr0077675	1	FBgn0031485	CG9643	0	1
2L:complement(2989594..2990066)	473	2L:2989594	1	FBtr0077673	1	FBgn0002989	CG3736	0	1
2L:complement(3016685..3016775)	91	2L:3016685	1	FBtr0077672	1	FBgn0031489	CG17224	0	1
2L:complement(3021309..3021785)	477	2L:3021309	1	FBtr0077670	1	FBgn0031491	CG17223	0	1
2L:complement(3026533..3026604)	72	2L:3026533	1	FBtr0077669	1	FBgn0031493	CG3605	0	1
2L:complement(3032210..3032335)	126	2L:3032210	1	FBtr0300814	1	FBgn0031496	CG17258	0	1
2L:complement(3035493..3035644)	152	2L:3035493	1	FBtr0077667	1	FBgn0031497	CG17259	0	1
2L:complement(3175112..3175327)	216	2L:3175112	1	FBtr0112637	1	FBgn0085422	CG34393	0	1
2L:complement(320279..320387)	109	2L:320279	1	FBtr0078098	1	FBgn0031249	CG11911	0	1
2L:complement(327429..327573)	145	2L:327429	1	FBtr0100045	1	FBgn0045202	CG33992	0	0
2L:complement(3275800..3275954)	155	2L:3275800	1	FBtr0077609	1	FBgn0031514	CG3332	0	1
2L:complement(3291245..3291332)	88	2L:3291245	2	FBtr0077605,FBtr0077607	1	FBgn0031515	CG9664	0	1
2L:complement(3291245..3292112,3292174..3292533)	1228	2L:3291245	1	FBtr0077606	1	FBgn0031515	CG9664	0	1
2L:complement(3294926..3295337)	412	2L:3294926	1	FBtr0077604	1	FBgn0031516	CG9663	0	1
2L:complement(3358640..3360717)	2078	2L:3358640	3	FBtr0112638,FBtr0112639,FBtr0112641	1	FBgn0085423	CG34394	0	1
2L:complement(3373567..3373679)	113	2L:3373567	1	FBtr0113018	1	FBgn0031528	CG15412	0	1
2L:complement(3404460..3405576)	1117	2L:3404460	1	FBtr0077592	1	FBgn0031530	CG3254	0	1
2L:complement(3453697..3453922)	226	2L:3453697	1	FBtr0077573	1	FBgn0031536	CG3248	0	1
2L:complement(3480755..3480953)	199	2L:3480755	1	FBtr0077568	1	FBgn0031542	CG15414	0	1
2L:complement(3493986..3494518)	533	2L:3493986	5	FBtr0077564,FBtr0077566,FBtr0077567,FBtr0114526,FBtr0114527	1	FBgn0014396	CG3234	0	1
2L:complement(3493986..3494621,3495480..3495878,3499321..3499422,3499511..3499944)	1571	2L:3493986	1	FBtr0100349	1	FBgn0014396	CG3234	0	1
2L:complement(3493986..3494621,3495480..3495878,3499321..3499944)	1659	2L:3493986	1	FBtr0100350	1	FBgn0014396	CG3234	0	1
2L:complement(3517273..3517432)	160	2L:3517273	1	FBtr0077561	1	FBgn0031545	CG3213	0	1
2L:complement(3527387..3527552)	166	2L:3527387	1	FBtr0301590	1	FBgn0031549	CG15415	0	1
2L:complement(3622071..3622777)	707	2L:3622071	1	FBtr0301399	1	FBgn0000721	CG10033	0	1
2L:complement(3622074..3622777)	704	2L:3622074	10	FBtr0089304,FBtr0089305,FBtr0089306,FBtr0089307,FBtr0089308,FBtr0089309,FBtr0089310,FBtr0089311,FBtr0089312,FBtr0100363	1	FBgn0000721	CG10033	0	1
2L:complement(3668691..3668724)	34	2L:3668691	1	FBtr0302203	1	FBgn0259953	CG42463	0	1
2L:complement(3669261..3669317)	57	2L:3669261	1	FBtr0300297	1	FBgn0259952	CG42462	0	1
2L:complement(3692699..3692840)	142	2L:3692699	1	FBtr0077549	1	FBgn0031559	CG3513	0	1
2L:complement(3693479..3693554)	76	2L:3693479	1	FBtr0110767	1	FBgn0051779	CG31779	0	1
2L:complement(3696240..3696289)	50	2L:3696240	1	FBtr0077546	1	FBgn0031561	CG16712	0	1
2L:complement(3697242..3697372)	131	2L:3697242	1	FBtr0077545	1	FBgn0031562	CG3604	0	1
2L:complement(3698451..3698585)	135	2L:3698451	1	FBtr0077544	1	FBgn0031563	CG10031	0	1
2L:complement(3704106..3704418)	313	2L:3704106	1	FBtr0077543	1	FBgn0051778	CG31778	0	1
2L:complement(3871480..3871552)	73	2L:3871480	1	FBtr0077514	1	FBgn0051957	CG31957	0	1
2L:complement(3905524..3905558)	35	2L:3905524	1	FBtr0290301	1	FBgn0051774	CG31774	0	1
2L:complement(3905524..3905587,3910989..3911336,3914728..3915094)	779	2L:3905524	1	FBtr0077508	1	FBgn0051774	CG31774	0	1
2L:complement(396595..396733)	139	2L:396595	1	FBtr0078093	1	FBgn0031251	CG4213	0	1
2L:complement(4224650..4224883)	234	2L:4224650	1	FBtr0077477	1	FBgn0031590	CG3702	0	1
2L:complement(4392770..4392875)	106	2L:4392770	1	FBtr0077460	1	FBgn0031600	CG3652	0	1
2L:complement(4442870..4443069)	200	2L:4442870	1	FBtr0077457	1	FBgn0027609	CG15437	0	1
2L:complement(4468000..4468133)	134	2L:4468000	3	FBtr0077446,FBtr0077447,FBtr0077448	1	FBgn0011603	CG15444	0	1
2L:complement(4468030..4468133)	104	2L:4468030	2	FBtr0301407,FBtr0301408	1	FBgn0011603	CG15444	0	1
2L:complement(4479471..4479537)	67	2L:4479471	1	FBtr0290006	1	FBgn0053196	CG33196	0	1
2L:complement(448254..449020)	767	2L:448254	2	FBtr0078087,FBtr0078088	1	FBgn0015924	CG4280	0	1
2L:complement(4577719..4577782)	64	2L:4577719	1	FBtr0077444	1	FBgn0031613	CG15636	0	1
2L:complement(4688965..4689059)	95	2L:4688965	1	FBtr0077422	1	FBgn0031622	CG3251	0	1
2L:complement(4732413..4732506)	94	2L:4732413	1	FBtr0077419	1	FBgn0031626	CG15631	0	1
2L:complement(4734592..4735546)	955	2L:4734592	1	FBtr0077418	1	FBgn0031627	CG15630	0	1
2L:complement(4815613..4815857,4815916..4815941)	271	2L:4815613	1	FBtr0077416	1	FBgn0031631	CG3225	0	1
2L:complement(4830846..4830967)	122	2L:4830846	1	FBtr0289979	1	FBgn0031634	CG15627	0	1
2L:complement(4835333..4835739)	407	2L:4835333	2	FBtr0077412,FBtr0077413	1	FBgn0031635	CG15626	0	1
2L:complement(4842086..4843059)	974	2L:4842086	1	FBtr0300941	1	FBgn0031637	CG2950	0	1
2L:complement(4842095..4842233)	139	2L:4842095	3	FBtr0077409,FBtr0077410,FBtr0077411	1	FBgn0031637	CG2950	0	1
2L:complement(4849439..4849511)	73	2L:4849439	1	FBtr0077408	1	FBgn0031639	CG2937	0	1
2L:complement(4933047..4933284)	238	2L:4933047	2	FBtr0077394,FBtr0114514	1	FBgn0031649	CG15624	0	1
2L:complement(4944256..4944300)	45	2L:4944256	1	FBtr0079058	1	FBgn0031651	CG8849	0	1
2L:complement(4966367..4966480)	114	2L:4966367	1	FBtr0079053	1	FBgn0015834	CG8882	0	1
2L:complement(4967832..4968006)	175	2L:4967832	1	FBtr0079052	1	FBgn0031656	CG8885	0	1
2L:complement(4970135..4970211)	77	2L:4970135	2	FBtr0079050,FBtr0079051	1	FBgn0010607	CG8886	0	1
2L:complement(4975300..4975578)	279	2L:4975300	1	FBtr0079049	1	FBgn0031661	CG8890	0	1
2L:complement(4978484..4978565)	82	2L:4978484	1	FBtr0079048	1	FBgn0031663	CG8891	0	1
2L:complement(4993641..4994207)	567	2L:4993641	10	FBtr0079038,FBtr0079039,FBtr0079040,FBtr0079041,FBtr0079042,FBtr0079043,FBtr0079044,FBtr0301539,FBtr0301540,FBtr0301541	1	FBgn0053113	CG33113	0	1
2L:complement(4994146..4994207)	62	2L:4994146	1	FBtr0301538	1	FBgn0053113	CG33113	0	1
2L:complement(5040648..5040881)	234	2L:5040648	6	FBtr0079033,FBtr0079034,FBtr0079035,FBtr0301905,FBtr0301906,FBtr0301907	1	FBgn0031673	CG31650	0	1
2L:complement(5047818..5048363)	546	2L:5047818	2	FBtr0079032,FBtr0301206	1	FBgn0031675	CG9121	0	1
2L:complement(5051193..5051312)	120	2L:5051193	2	FBtr0079030,FBtr0079031	1	FBgn0022023	CG9124	0	1
2L:complement(5099500..5099601)	102	2L:5099500	1	FBtr0079025	1	FBgn0031684	CG8680	0	1
2L:complement(5435582..5436680)	1099	2L:5435582	2	FBtr0079131,FBtr0079132	1	FBgn0051647	CG31647	0	0
2L:complement(5518893..5518985)	93	2L:5518893	1	FBtr0079130	1	FBgn0031708	CG7382	0	1
2L:complement(5521281..5521377)	97	2L:5521281	1	FBtr0079129	1	FBgn0031710	CG7371	0	1
2L:complement(5530620..5530713)	94	2L:5530620	1	FBtr0079128	1	FBgn0031713	CG7277	0	1
2L:complement(5536850..5537459)	610	2L:5536850	1	FBtr0079126	1	FBgn0031716	CG14015	0	1
2L:complement(5579580..5579724)	145	2L:5579580	3	FBtr0079118,FBtr0079119,FBtr0079120	1	FBgn0031722	CG14011	0	1
2L:complement(566366..566425)	60	2L:566366	1	FBtr0078075	1	FBgn0021874	CG2863	0	1
2L:complement(5718121..5718400)	280	2L:5718121	4	FBtr0079168,FBtr0079169,FBtr0300695,FBtr0300696	1	FBgn0031732	CG11149	0	1
2L:complement(573033..573205)	173	2L:573033	1	FBtr0078074	1	FBgn0031267	CG13688	0	1
2L:complement(5733675..5734128)	454	2L:5733675	2	FBtr0079165,FBtr0079166	1	FBgn0031734	CG11147	0	1
2L:complement(575711..575776)	66	2L:575711	1	FBtr0301522	1	FBgn0013323	CG13687	0	1
2L:complement(5762553..5762673)	121	2L:5762553	1	FBtr0079164	1	FBgn0031737	CG11142	0	1
2L:complement(5763460..5763597)	138	2L:5763460	1	FBtr0079163	1	FBgn0031737	CG11142	0	1
2L:complement(5768250..5769315)	1066	2L:5768250	3	FBtr0301234,FBtr0301235,FBtr0301236	1	FBgn0031738	CG9171	0	1
2L:complement(5800517..5800869)	353	2L:5800517	1	FBtr0079160	1	FBgn0031739	CG14005	0	1
2L:complement(583540..584178)	639	2L:583540	2	FBtr0078072,FBtr0114568	1	FBgn0010323	CG2851	0	1
2L:complement(5892883..5893020)	138	2L:5892883	1	FBtr0079155	1	FBgn0002855	CG8982	0	1
2L:complement(5903359..5903580)	222	2L:5903359	1	FBtr0079154	1	FBgn0031747	CG9021	0	1
2L:complement(5959700..5959833)	134	2L:5959700	1	FBtr0079239	1	FBgn0003979	CG9048	0	1
2L:complement(5963087..5963137)	51	2L:5963087	1	FBtr0079238	1	FBgn0086265	CG9050	0	1
2L:complement(5990441..5990641)	201	2L:5990441	2	FBtr0079231,FBtr0079232	1	FBgn0031759	CG9088	0	1
2L:complement(6003574..6003761)	188	2L:6003574	1	FBtr0079230	1	FBgn0001089	CG9092	0	1
2L:complement(6007364..6007907)	544	2L:6007364	1	FBtr0079228	1	FBgn0031762	CG9098	0	1
2L:complement(6007505..6007907)	403	2L:6007505	1	FBtr0079229	1	FBgn0031762	CG9098	0	1
2L:complement(6025870..6025950,6031284..6031303)	101	2L:6025870	1	FBtr0079224	1	FBgn0031765	CG9109	0	1
2L:complement(6025870..6025950,6031284..6031826,6032324..6032477,6032794..6033195)	1180	2L:6025870	1	FBtr0100665	1	FBgn0031765	CG9109	0	1
2L:complement(6063562..6063687)	126	2L:6063562	1	FBtr0079215	1	FBgn0031773	CG9144	0	1
2L:complement(6067668..6067766)	99	2L:6067668	1	FBtr0302213	1	FBgn0031775	CG9150	0	1
2L:complement(6069790..6069807)	18	2L:6069790	1	FBtr0079213	1	FBgn0031777	CG9154	0	1
2L:complement(6125889..6125931)	43	2L:6125889	1	FBtr0079210	1	FBgn0031782	CG9226	0	1
2L:complement(6263557..6263634)	78	2L:6263557	1	FBtr0079285	1	FBgn0031792	CG13983	0	1
2L:complement(6349393..6349558)	166	2L:6349393	1	FBtr0079282	1	FBgn0031801	CG9498	0	1
2L:complement(6395853..6395887)	35	2L:6395853	1	FBtr0299968	1	FBgn0259715	CG42369	0	1
2L:complement(6445070..6445118)	49	2L:6445070	2	FBtr0089948,FBtr0114603	1	FBgn0031813	CG9527	0	1
2L:complement(6468538..6468844)	307	2L:6468538	2	FBtr0079268,FBtr0079269	1	FBgn0259749	CG9535	0	1
2L:complement(6487562..6487596)	35	2L:6487562	1	FBtr0079265	1	FBgn0031821	CG9542	0	1
2L:complement(6560131..6560172)	42	2L:6560131	1	FBtr0079332	1	FBgn0031832	CG9596	0	1
2L:complement(6564363..6565169)	807	2L:6564363	1	FBtr0079330	1	FBgn0031834	CG13766	0	1
2L:complement(6634549..6634810)	262	2L:6634549	1	FBtr0113410	1	FBgn0051635	CG31635	0	1
2L:complement(6635545..6635647)	103	2L:6635545	1	FBtr0079326	1	FBgn0051635	CG31635	0	1
2L:complement(6677835..6678146)	312	2L:6677835	1	FBtr0300327	1	FBgn0028703	CG11328	0	1
2L:complement(6677835..6678723)	889	2L:6677835	2	FBtr0273248,FBtr0273250	1	FBgn0028703	CG11328	0	1
2L:complement(6677835..6678756,6678912..6679193)	1204	2L:6677835	1	FBtr0273247	1	FBgn0028703	CG11328	0	1
2L:complement(6757864..6758051)	188	2L:6757864	1	FBtr0290242	1	FBgn0031856	CG11322	0	1
2L:complement(6767096..6767210)	115	2L:6767096	1	FBtr0290295	1	FBgn0031857	CG11321	0	1
2L:complement(6769837..6769928)	92	2L:6769837	1	FBtr0301972	1	FBgn0031857	CG11321	0	1
2L:complement(6799946..6800100)	155	2L:6799946	1	FBtr0079380	1	FBgn0042189	CG17376	0	1
2L:complement(6799946..6800111,6800163..6800208)	212	2L:6799946	1	FBtr0079379	1	FBgn0042189	CG17376	0	1
2L:complement(6804619..6804677)	59	2L:6804619	1	FBtr0300821	1	FBgn0031861	CG17375	0	1
2L:complement(6916753..6916897)	145	2L:6916753	1	FBtr0079369	1	FBgn0026196	CG10206	0	1
2L:complement(6949310..6949374)	65	2L:6949310	1	FBtr0079364	1	FBgn0031873	CG9207	0	1
2L:complement(6959099..6959182)	84	2L:6959099	1	FBtr0079362	1	FBgn0031876	CG9200	0	1
2L:complement(6961516..6961590)	75	2L:6961516	5	FBtr0079357,FBtr0079358,FBtr0079359,FBtr0079360,FBtr0079361	1	FBgn0031878	CG9188	0	1
2L:complement(6969825..6970115)	291	2L:6969825	1	FBtr0079355	1	FBgn0016978	CG8749	0	1
2L:complement(6972828..6973476)	649	2L:6972828	2	FBtr0290119,FBtr0302162	1	FBgn0031879	CG9138	0	1
2L:complement(6972828..6973529)	702	2L:6972828	1	FBtr0079354	1	FBgn0031879	CG9138	0	1
2L:complement(7014861..7015085)	225	2L:7014861	1	FBtr0079431	1	FBgn0000053	CG31628	0	1
2L:complement(7024829..7025172)	344	2L:7024829	1	FBtr0079429	1	FBgn0051908	CG31908	0	1
2L:complement(7059318..7059434)	117	2L:7059318	1	FBtr0079425	1	FBgn0051907	CG31907	0	1
2L:complement(7064431..7064460)	30	2L:7064431	1	FBtr0079424	1	FBgn0031886	CG8902	0	1
2L:complement(7099692..7100092)	401	2L:7099692	3	FBtr0112611,FBtr0112612,FBtr0301525	1	FBgn0085407	CG34378	0	1
2L:complement(7185461..7185828)	368	2L:7185461	1	FBtr0079419	1	FBgn0031894	CG4496	0	1
2L:complement(7194908..7195555)	648	2L:7194908	2	FBtr0079416,FBtr0079417	1	FBgn0031896	CG4502	0	1
2L:complement(737212..738073)	862	2L:737212	3	FBtr0078043,FBtr0301316,FBtr0301317	1	FBgn0026438	CG3159	0	1
2L:complement(7384486..7384886)	401	2L:7384486	1	FBtr0079469	1	FBgn0031904	CG5149	0	1
2L:complement(7384486..7384991,7385050..7385255)	712	2L:7384486	1	FBtr0114587	1	FBgn0031904	CG5149	0	1
2L:complement(7390984..7391074)	91	2L:7390984	1	FBtr0079468	1	FBgn0031906	CG5160	0	1
2L:complement(7408533..7409026)	494	2L:7408533	1	FBtr0079467	1	FBgn0031909	CG5181	0	1
2L:complement(7497805..7499024)	1220	2L:7497805	4	FBtr0112603,FBtr0112604,FBtr0112605,FBtr0112606	1	FBgn0085403	CG34374	0	0
2L:complement(7647053..7647226)	174	2L:7647053	1	FBtr0100158	1	FBgn0024290	CG6772	0	0
2L:complement(7689376..7689446)	71	2L:7689376	1	FBtr0079516	1	FBgn0031929	CG18585	0	1
2L:complement(7691109..7691154)	46	2L:7691109	1	FBtr0079515	1	FBgn0031930	CG7025	0	1
2L:complement(7719847..7719907)	61	2L:7719847	1	FBtr0079507	1	FBgn0031936	CG13794	0	1
2L:complement(7723310..7723555)	246	2L:7723310	1	FBtr0300709	1	FBgn0031937	CG13795	0	1
2L:complement(7775804..7775894)	91	2L:7775804	1	FBtr0301151	1	FBgn0020880	CG7179	0	1
2L:complement(7791406..7791757)	352	2L:7791406	1	FBtr0079495	1	FBgn0025687	CG7144	0	1
2L:complement(7802415..7802486)	72	2L:7802415	1	FBtr0079492	1	FBgn0031952	CG7134	0	1
2L:complement(7802415..7803027)	613	2L:7802415	1	FBtr0301330	1	FBgn0031952	CG7134	0	1
2L:complement(7802415..7803706)	1292	2L:7802415	1	FBtr0301331	1	FBgn0031952	CG7134	0	1
2L:complement(7857957..7858569)	613	2L:7857957	1	FBtr0079563	1	FBgn0031957	CG14534	0	1
2L:complement(786153..786259)	107	2L:786153	1	FBtr0078042	1	FBgn0000442	CG3324	0	1
2L:complement(7873495..7873804)	310	2L:7873495	1	FBtr0079561	1	FBgn0031959	CG7104	0	1
2L:complement(7887693..7887790)	98	2L:7887693	1	FBtr0110841	1	FBgn0051902	CG31902	0	1
2L:complement(7987113..7987876)	764	2L:7987113	2	FBtr0114550,FBtr0300183	1	FBgn0031969	CG7228	0	1
2L:complement(7994837..7995006)	170	2L:7994837	1	FBtr0079551	1	FBgn0031970	CG7227	0	1
2L:complement(7999670..7999843)	174	2L:7999670	1	FBtr0079550	1	FBgn0031972	CG7221	0	1
2L:complement(8004548..8004650)	103	2L:8004548	1	FBtr0079549	1	FBgn0031973	CG7219	0	1
2L:complement(8008321..8008441)	121	2L:8008321	1	FBtr0300761	1	FBgn0031974	CG12560	0	1
2L:complement(8009603..8009624)	22	2L:8009603	1	FBtr0100065	1	FBgn0054010	CG34010	0	1
2L:complement(8026914..8027008)	95	2L:8026914	2	FBtr0301128,FBtr0301129	1	FBgn0031976	CG7367	0	1
2L:complement(8041880..8041987)	108	2L:8041880	1	FBtr0079546	1	FBgn0031980	CG7424	0	1
2L:complement(8116965..8117519)	555	2L:8116965	1	FBtr0301229	1	FBgn0031985	CG8683	0	1
2L:complement(8125668..8125802)	135	2L:8125668	1	FBtr0079642	1	FBgn0031987	CG12375	0	1
2L:complement(813314..813456)	143	2L:813314	1	FBtr0078041	1	FBgn0031281	CG3883	0	1
2L:complement(8134247..8134622)	376	2L:8134247	1	FBtr0079641	1	FBgn0031990	CG8552	0	1
2L:complement(8161794..8161920)	127	2L:8161794	1	FBtr0079640	1	FBgn0031992	CG8498	0	1
2L:complement(818079..818506)	428	2L:818079	1	FBtr0078039	1	FBgn0031284	CG3876	0	1
2L:complement(8190297..8190380)	84	2L:8190297	1	FBtr0110894	1	FBgn0083970	CG34134	0	1
2L:complement(8190954..8191138)	185	2L:8190954	1	FBtr0079638	1	FBgn0031995	CG8475	0	1
2L:complement(8190954..8191430,8191485..8191757,8191813..8192429,8192492..8193064,8193125..8194921)	3737	2L:8190954	1	FBtr0079639	1	FBgn0031995	CG8475	0	1
2L:complement(8200465..8200884)	420	2L:8200465	1	FBtr0079637	1	FBgn0031998	CG8451	0	1
2L:complement(8209626..8209834)	209	2L:8209626	2	FBtr0079635,FBtr0079636	1	FBgn0003607	CG8409	0	1
2L:complement(8212039..8212118)	80	2L:8212039	2	FBtr0079633,FBtr0079634	1	FBgn0032000	CG8372	0	1
2L:complement(8216851..8216973)	123	2L:8216851	1	FBtr0079632	1	FBgn0032004	CG8292	0	1
2L:complement(8218071..8218410)	340	2L:8218071	1	FBtr0079631	1	FBgn0032005	CG8282	0	1
2L:complement(8220980..8221548)	569	2L:8220980	2	FBtr0302147,FBtr0302148	1	FBgn0032006	CG8222	0	1
2L:complement(8221127..8221548)	422	2L:8221127	7	FBtr0079625,FBtr0079626,FBtr0079628,FBtr0079629,FBtr0079630,FBtr0301338,FBtr0301339	1	FBgn0032006	CG8222	0	1
2L:complement(8240414..8240464)	51	2L:8240414	1	FBtr0079624	1	FBgn0028987	CG8137	0	1
2L:complement(824329..824432)	104	2L:824329	1	FBtr0078038	1	FBgn0031286	CG3862	0	1
2L:complement(8244545..8244585)	41	2L:8244545	2	FBtr0079620,FBtr0079621	1	FBgn0032010	CG8086	0	1
2L:complement(8301345..8301536)	192	2L:8301345	1	FBtr0079614	1	FBgn0261020	CG7870	0	1
2L:complement(8316889..8317207)	319	2L:8316889	1	FBtr0301170	1	FBgn0032019	CG7795	0	1
2L:complement(8316889..8317354,8317524..8317538)	481	2L:8316889	1	FBtr0301169	1	FBgn0032019	CG7795	0	1
2L:complement(833584..834284)	701	2L:833584	2	FBtr0078035,FBtr0078036	1	FBgn0020304	CG3365	0	1
2L:complement(833584..834544)	961	2L:833584	2	FBtr0302120,FBtr0302121	1	FBgn0020304	CG3365	0	1
2L:complement(833587..834544)	958	2L:833587	1	FBtr0078037	1	FBgn0020304	CG3365	0	1
2L:complement(8389881..8390084)	204	2L:8389881	1	FBtr0079718	1	FBgn0032037	CG13394	0	0
2L:complement(8393489..8393559)	71	2L:8393489	1	FBtr0079715	1	FBgn0040098	CG17799	0	1
2L:complement(8394510..8394532)	23	2L:8394510	1	FBtr0079714	1	FBgn0040958	CG31893	0	1
2L:complement(8412411..8413550)	1140	2L:8412411	1	FBtr0079710	1	FBgn0032042	CG13398	0	1
2L:complement(8431086..8431541)	456	2L:8431086	1	FBtr0079708	1	FBgn0001137	CG17610	0	1
2L:complement(8434058..8434208)	151	2L:8434058	1	FBtr0079707	1	FBgn0027490	CG13400	0	1
2L:complement(8445861..8446091)	231	2L:8445861	1	FBtr0089673	1	FBgn0027780	CG13401	0	1
2L:complement(8449691..8450088)	398	2L:8449691	3	FBtr0079703,FBtr0079704,FBtr0302160	1	FBgn0026718	CG17608	0	1
2L:complement(8491868..8492666)	799	2L:8491868	2	FBtr0079699,FBtr0079700	1	FBgn0032048	CG13094	0	1
2L:complement(8495108..8495149)	42	2L:8495108	1	FBtr0079701	1	FBgn0032049	CG13095	0	1
2L:complement(8509251..8509374)	124	2L:8509251	1	FBtr0079698	1	FBgn0032050	CG13096	0	1
2L:complement(851316..851442)	127	2L:851316	1	FBtr0078034	1	FBgn0031287	CG4291	0	1
2L:complement(8953481..8954021)	541	2L:8953481	1	FBtr0079787	1	FBgn0032079	CG31886	0	1
2L:complement(8994669..8995538)	870	2L:8994669	1	FBtr0079781	1	FBgn0013746	CG9556	0	1
2L:complement(8995545..8995601)	57	2L:8995545	1	FBtr0079780	1	FBgn0013746	CG9556	0	1
2L:complement(9012885..9013049)	165	2L:9012885	1	FBtr0079779	1	FBgn0032089	CG9573	0	1
2L:complement(9165421..9165599)	179	2L:9165421	1	FBtr0079774	1	FBgn0032101	CG9586	0	1
2L:complement(9250088..9250291)	204	2L:9250088	1	FBtr0079819	1	FBgn0032104	CG17009	0	1
2L:complement(9251472..9251677)	206	2L:9251472	2	FBtr0079817,FBtr0079818	1	FBgn0032105	CG4454	0	1
2L:complement(9254076..9254159)	84	2L:9254076	1	FBtr0079816	1	FBgn0040097	CG17011	0	1
2L:complement(9397107..9397176)	70	2L:9397107	1	FBtr0079813	1	FBgn0032115	CG4438	0	1
2L:complement(9428771..9428829)	59	2L:9428771	1	FBtr0079811	1	FBgn0032117	CG4435	0	1
2L:complement(9548258..9549578)	1321	2L:9548258	1	FBtr0113030	1	FBgn0032129	CG4405	0	1
2L:complement(9573573..9573769)	197	2L:9573573	1	FBtr0079857	1	FBgn0028479	CG4389	0	1
2L:complement(9624452..9624857)	406	2L:9624452	1	FBtr0079853	1	FBgn0051882	CG31882	0	1
2L:complement(9702964..9703081)	118	2L:9702964	1	FBtr0079849	1	FBgn0051710	CG31710	0	1
2L:complement(9716190..9717522)	1333	2L:9716190	2	FBtr0079926,FBtr0079928	1	FBgn0028704	CG18660	0	1
2L:complement(9747839..9748011)	173	2L:9747839	1	FBtr0079925	1	FBgn0015035	CG4105	0	1
2L:complement(9791961..9791981)	21	2L:9791961	1	FBtr0079917	1	FBgn0032150	CG13123	0	1
2L:complement(9890061..9890129)	69	2L:9890061	1	FBtr0112376	1	FBgn0085212	CG34183	0	1
2L:complement(9891255..9891350)	96	2L:9891255	1	FBtr0079911	1	FBgn0032154	CG5924	0	1
2L:complement(9896265..9896326)	62	2L:9896265	1	FBtr0079905	1	FBgn0004867	CG5920	0	1
2L:complement(9903379..9903716)	338	2L:9903379	8	FBtr0079902,FBtr0079903,FBtr0300866,FBtr0300867,FBtr0300868,FBtr0300869,FBtr0300870,FBtr0300871	1	FBgn0032156	CG13124	0	1
2L:complement(9903386..9903716)	331	2L:9903386	1	FBtr0290197	1	FBgn0032156	CG13124	0	1
2L:complement(9908830..9909238)	409	2L:9908830	2	FBtr0079901,FBtr0100280	1	FBgn0032157	CG5899	0	1
2L:complement(9908830..9909836)	1007	2L:9908830	1	FBtr0100279	1	FBgn0032157	CG5899	0	1
2L:complement(9917221..9917442)	222	2L:9917221	1	FBtr0079900	1	FBgn0025700	CG5885	0	1
2L:complement(9922737..9922793)	57	2L:9922737	2	FBtr0079898,FBtr0079899	1	FBgn0032163	CG13125	0	1
2L:complement(9934767..9935255)	489	2L:9934767	1	FBtr0079896	1	FBgn0051712	CG31712	0	1
2L:complement(9995561..9996005)	445	2L:9995561	1	FBtr0079973	1	FBgn0051875	CG31875	0	1
2L:join(10997401..10997425,10997493..10997700)	233	2L:10997700	5	FBtr0300400,FBtr0300401,FBtr0300402,FBtr0300403,FBtr0300404	1	FBgn0026147	CG16833	0	1
2L:join(11092778..11094635,11094763..11095001)	2097	2L:11095001	1	FBtr0301136	1	FBgn0032339	CG4705	0	1
2L:join(112742..113369,113434..114432)	1627	2L:114432	1	FBtr0089428	1	FBgn0005278	CG2674	0	1
2L:join(12094530..12094711,12094769..12095250)	664	2L:12095250	1	FBtr0080327	1	FBgn0032407	CG5325	0	1
2L:join(12310951..12311093,12312376..12312465,12312526..12312795)	503	2L:12312795	3	FBtr0080344,FBtr0080345,FBtr0080346	1	FBgn0000114	CG31762	0	1
2L:join(12627086..12627183,12627424..12628135)	810	2L:12628135	1	FBtr0112643	1	FBgn0085424	CG34395	0	1
2L:join(13276251..13276291,13276378..13276512,13283361..13284043)	859	2L:13284043	1	FBtr0089911	1	FBgn0032497	CG6043	0	0
2L:join(13636650..13636843,13637288..13638238)	1145	2L:13638238	3	FBtr0080509,FBtr0080510,FBtr0112886	1	FBgn0259984	CG7147	0	1
2L:join(14080597..14080734,14081660..14081746,14083458..14083567,14087977..14088128,14088486..14088608,14088723..14088861,14089108..14089437)	1079	2L:14089437	1	FBtr0301836	1	FBgn0028875	CG32975	0	1
2L:join(16787085..16787557,16788021..16788766)	1219	2L:16788766	3	FBtr0080905,FBtr0080906,FBtr0080907	1	FBgn0086783	CG17927	0	1
2L:join(16787562..16787580,16788021..16788766)	765	2L:16788766	2	FBtr0301827,FBtr0301829	1	FBgn0086783	CG17927	0	1
2L:join(16990474..16990503,16991981..16992125,16992657..16993999)	1518	2L:16993999	1	FBtr0273450	1	FBgn0053179	CG33179	0	1
2L:join(18388947..18388956,18389012..18389248)	247	2L:18389248	1	FBtr0301391	1	FBgn0000636	CG5803	0	1
2L:join(2047578..2047639,2047704..2048054)	413	2L:2048054	1	FBtr0077825	1	FBgn0028952	CG31672	0	1
2L:join(21210699..21210730,21210813..21211081,21211187..21211818)	933	2L:21211818	1	FBtr0081476	1	FBgn0026255	CG8681	0	1
2L:join(4795955..4795975,4796093..4796219,4796287..4796576)	438	2L:4796576	1	FBtr0077382	1	FBgn0031628	CG3294	0	1
2L:join(4873626..4873999,4874058..4874169,4874887..4875233)	833	2L:4875233	1	FBtr0077388	1	FBgn0051660	CG31660	0	1
2L:join(5549071..5549076,5549444..5549614)	177	2L:5549614	2	FBtr0079101,FBtr0079102	1	FBgn0031717	CG6957	0	1
2L:join(6208384..6208912,6209056..6209477)	951	2L:6209477	1	FBtr0112617	1	FBgn0085409	CG34380	0	1
2L:join(6777734..6777734,6777796..6777984,6778186..6778275)	280	2L:6778275	1	FBtr0079337	1	FBgn0031858	CG17378	0	1
2L:join(8213418..8213529,8213781..8214135)	467	2L:8214135	1	FBtr0301187	1	FBgn0032001	CG8360	0	1
2L:join(823777..824137,824219..824337)	480	2L:824337	1	FBtr0301908	1	FBgn0031285	CG3662	0	1
2L:join(8992712..8992792,8992850..8993036,8993094..8993632)	807	2L:8993632	1	FBtr0290045	1	FBgn0032085	CG9555	0	1
2LHet:167863..167979	117	2LHet:167979	1	FBtr0113777	1	FBgn0063368	CG40041	0	1
2LHet:complement(167980..168053)	74	2LHet:167980	2	FBtr0113781,FBtr0300365	1	FBgn0058042	CG40042	0	1
2LHet:complement(19633..20468)	836	2LHet:19633	3	FBtr0113704,FBtr0300702,FBtr0300704	1	FBgn0039958	CG12567	0	1
2LHet:complement(19633..20650,20723..21367)	1663	2LHet:19633	1	FBtr0113705	1	FBgn0039958	CG12567	0	1
2LHet:complement(19633..20650,20723..21414)	1710	2LHet:19633	1	FBtr0300703	1	FBgn0039958	CG12567	0	1
2R:10044539..10044611	73	2R:10044611	1	FBtr0087518	1	FBgn0086895	CG8241	0	1
2R:10050232..10050326	95	2R:10050326	1	FBtr0087520	1	FBgn0033901	CG12366	0	1
2R:10054176..10054496	321	2R:10054496	1	FBtr0087521	1	FBgn0033903	CG8323	0	1
2R:10055700..10055738	39	2R:10055738	1	FBtr0087522	1	FBgn0033904	CG18327	0	1
2R:10057615..10057738	124	2R:10057738	2	FBtr0087523,FBtr0087524	1	FBgn0033905	CG18324	0	1
2R:10060314..10060428	115	2R:10060428	1	FBtr0087525	1	FBgn0033906	CG8331	0	1
2R:10060314..10060503	190	2R:10060503	3	FBtr0302451,FBtr0302452,FBtr0302453	1	FBgn0033906	CG8331	0	1
2R:10133500..10133571	72	2R:10133571	1	FBtr0087536	1	FBgn0033917	CG8503	0	1
2R:10139893..10140102	210	2R:10140102	1	FBtr0087537	1	FBgn0010241	CG8523	0	1
2R:10146084..10146292	209	2R:10146292	1	FBtr0087538	1	FBgn0033918	CG8531	0	1
2R:10148135..10148655	521	2R:10148655	1	FBtr0087539	1	FBgn0027538	CG8536	0	1
2R:10250127..10250330	204	2R:10250330	1	FBtr0087547	1	FBgn0033928	CG13941	0	1
2R:10252858..10252978	121	2R:10252978	3	FBtr0087548,FBtr0087549,FBtr0087550	1	FBgn0033929	CG8151	0	1
2R:10255362..10255379	18	2R:10255379	1	FBtr0112746	1	FBgn0085471	CG34442	0	1
2R:10260480..10260511	32	2R:10260511	1	FBtr0087553	1	FBgn0050072	CG30072	0	1
2R:10272507..10272864	358	2R:10272864	1	FBtr0087485	1	FBgn0033932	CG8422	0	1
2R:10311148..10312099	952	2R:10312099	1	FBtr0087488	1	FBgn0033936	CG17386	0	1
2R:10384269..10384817	549	2R:10384817	1	FBtr0087492	1	FBgn0001332	CG10109	0	0
2R:10471732..10472826	1095	2R:10472826	1	FBtr0087495	1	FBgn0020245	CG10117	0	1
2R:10489350..10489515	166	2R:10489515	1	FBtr0301734	1	FBgn0050077	CG30077	0	1
2R:10558971..10559180	210	2R:10559180	2	FBtr0300764,FBtr0300765	1	FBgn0033955	CG12866	0	1
2R:10637481..10637670	190	2R:10637670	1	FBtr0300942	1	FBgn0041581	CG18372	0	1
2R:10640619..10640774	156	2R:10640774	1	FBtr0087439	1	FBgn0050476	CG30476	0	1
2R:10659913..10660135	223	2R:10660135	2	FBtr0087441,FBtr0087442	1	FBgn0015602	CG10159	0	1
2R:10697389..10697436	48	2R:10697436	2	FBtr0087444,FBtr0087445	1	FBgn0033968	CG10200	0	1
2R:10741308..10741453	146	2R:10741453	1	FBtr0087448	1	FBgn0028434	CG10215	0	1
2R:10760875..10760970	96	2R:10760970	1	FBtr0087450	1	FBgn0013773	CG10240	0	1
2R:10763051..10763063	13	2R:10763063	1	FBtr0087451	1	FBgn0015714	CG10241	0	1
2R:10764940..10765159	220	2R:10765159	1	FBtr0087452	1	FBgn0033978	CG10242	0	1
2R:10771270..10771551	282	2R:10771551	1	FBtr0300127	1	FBgn0033980	CG10245	0	1
2R:10831839..10831974	136	2R:10831974	1	FBtr0087408	1	FBgn0033985	CG10257	0	1
2R:10867191..10868089	899	2R:10868089	3	FBtr0087409,FBtr0087410,FBtr0087411	1	FBgn0033987	CG12424	0	1
2R:10878579..10878841	263	2R:10878841	1	FBtr0301507	1	FBgn0033988	CG7761	0	1
2R:11030957..11032288	1332	2R:11032288	3	FBtr0087415,FBtr0087416,FBtr0111006	1	FBgn0015371	CG11798	0	1
2R:11076488..11077797	1310	2R:11077797	2	FBtr0087361,FBtr0087362	1	FBgn0013467	CG18285	0	1
2R:11090460..11090492	33	2R:11090492	1	FBtr0300042	1	FBgn0259737	CG42391	0	1
2R:11091612..11091971	360	2R:11091971	1	FBtr0087363	1	FBgn0033996	CG11807	0	1
2R:11145221..11146003	783	2R:11146003	2	FBtr0087369,FBtr0087370	1	FBgn0003328	CG8095	0	1
2R:11272897..11275356	2460	2R:11275356	1	FBtr0087385	1	FBgn0026370	CG8174	0	1
2R:11402524..11403102	579	2R:11403102	2	FBtr0087331,FBtr0087332	1	FBgn0034025	CG8182	0	1
2R:11429783..11430003	221	2R:11430003	1	FBtr0087335	1	FBgn0022097	CG8186	0	1
2R:11449730..11449941	212	2R:11449941	5	FBtr0087337,FBtr0087338,FBtr0113082,FBtr0113083,FBtr0300777	1	FBgn0034031	CG12963	0	1
2R:11574840..11574925	86	2R:11574925	1	FBtr0087278	1	FBgn0053139	CG33139	0	1
2R:11578419..11578519	101	2R:11578519	1	FBtr0087279	1	FBgn0050090	CG30090	0	1
2R:11582646..11582737	92	2R:11582737	1	FBtr0100642	1	FBgn0053460	CG33460	0	1
2R:11648760..11649549	790	2R:11649549	1	FBtr0087285	1	FBgn0050089	CG30089	0	1
2R:11823346..11823443	98	2R:11823443	1	FBtr0087290	1	FBgn0034050	CG8297	0	1
2R:11831904..11832072	169	2R:11832072	1	FBtr0087199	1	FBgn0050093	CG30093	0	1
2R:1183400..1183470	71	2R:1183470	1	FBtr0111115	1	FBgn0033015	CG2682	0	1
2R:11880918..11881212	295	2R:11881212	1	FBtr0087202	1	FBgn0034059	CG8320	0	1
2R:11917493..11917596	104	2R:11917596	1	FBtr0301196	1	FBgn0034069	CG8401	0	1
2R:11986807..11986842	36	2R:11986842	1	FBtr0111011	1	FBgn0083983	CG34147	0	1
2R:11993557..11994734	1178	2R:11994734	5	FBtr0087212,FBtr0087213,FBtr0087214,FBtr0087216,FBtr0087217	1	FBgn0014020	CG8416	0	1
2R:12004249..12004499	251	2R:12004499	1	FBtr0087220	1	FBgn0034075	CG8421	0	1
2R:12006579..12006654	76	2R:12006654	1	FBtr0087222	1	FBgn0034076	CG8424	0	1
2R:12010148..12010278	131	2R:12010278	2	FBtr0087223,FBtr0301751	1	FBgn0010052	CG8425	0	1
2R:12024760..12025743	984	2R:12025743	2	FBtr0089591,FBtr0089593	1	FBgn0086676	CG8428	0	1
2R:12056361..12057024	664	2R:12057024	1	FBtr0302084	1	FBgn0034083	CG8434	0	1
2R:12154380..12154464	85	2R:12154464	2	FBtr0089871,FBtr0089872	1	FBgn0015925	CG3730	0	1
2R:12164773..12164840	68	2R:12164840	1	FBtr0087135	1	FBgn0053017	CG33017	0	1
2R:12167854..12167975	122	2R:12167975	1	FBtr0087136	1	FBgn0034103	CG15704	0	1
2R:12169057..12169134	78	2R:12169134	1	FBtr0087137	1	FBgn0034104	CG15705	0	1
2R:12212019..12212306	288	2R:12212306	1	FBtr0087144	1	FBgn0034114	CG4282	0	1
2R:12233271..12233333	63	2R:12233333	1	FBtr0087150	1	FBgn0034118	CG6251	0	1
2R:12250769..12250975	207	2R:12250975	2	FBtr0087154,FBtr0100615	1	FBgn0034121	CG6262	0	1
2R:12250830..12250975	146	2R:12250975	2	FBtr0087151,FBtr0087152	1	FBgn0034121	CG6262	0	1
2R:12250830..12251029	200	2R:12251029	1	FBtr0087153	1	FBgn0034121	CG6262	0	1
2R:12332282..12332350	69	2R:12332350	1	FBtr0113085	1	FBgn0034128	CG4409	0	1
2R:1239218..1239477	260	2R:1239477	1	FBtr0086087	1	FBgn0033019	CG10395	0	1
2R:12461326..12461659	334	2R:12461659	1	FBtr0100547	1	FBgn0034139	CG4927	0	1
2R:12472541..12472953	413	2R:12472953	3	FBtr0087102,FBtr0087103,FBtr0087104	1	FBgn0016131	CG5072	0	1
2R:12474070..12474237	168	2R:12474237	2	FBtr0087105,FBtr0087106	1	FBgn0003274	CG4918	0	1
2R:12559089..12559341	253	2R:12559341	1	FBtr0112763	1	FBgn0085486	CG34457	0	1
2R:12643205..12643328	124	2R:12643328	1	FBtr0087021	1	FBgn0034154	CG5267	0	1
2R:12714081..12714153	73	2R:12714153	1	FBtr0112765	1	FBgn0085488	CG34459	0	1
2R:12913934..12914208	275	2R:12914208	1	FBtr0086968	1	FBgn0024252	CG6829	0	1
2R:12934058..12934273	216	2R:12934273	1	FBtr0086972	1	FBgn0034182	CG9640	0	1
2R:12941031..12941360	330	2R:12941360	1	FBtr0086974	1	FBgn0034184	CG9646	0	1
2R:12953225..12954051	827	2R:12954051	2	FBtr0300276,FBtr0300277	1	FBgn0034187	CG6967	0	1
2R:12980433..12980575	143	2R:12980575	1	FBtr0086979	1	FBgn0034191	CG6984	0	1
2R:12994642..12995047	406	2R:12995047	2	FBtr0273336,FBtr0273337	1	FBgn0050456	CG30456	0	1
2R:13301209..13301274	66	2R:13301274	2	FBtr0086910,FBtr0086911	1	FBgn0016697	CG10938	0	1
2R:13343130..13343234	105	2R:13343234	1	FBtr0086919	1	FBgn0034221	CG10764	0	1
2R:13344501..13344634	134	2R:13344634	1	FBtr0086920	1	FBgn0024196	CG10751	0	1
2R:1334482..1335479	998	2R:1335479	2	FBtr0299918,FBtr0301063	1	FBgn0259247	CG42345	0	1
2R:13351739..13353085	1347	2R:13353085	2	FBtr0086921,FBtr0086922	1	FBgn0028953	CG14478	0	1
2R:13404610..13404950	341	2R:13404950	2	FBtr0086938,FBtr0086939	1	FBgn0034230	CG4853	0	1
2R:13406455..13406532	78	2R:13406532	1	FBtr0086940	1	FBgn0034232	CG4866	0	1
2R:13426288..13426568	281	2R:13426568	1	FBtr0086941	1	FBgn0034237	CG4878	0	1
2R:13426288..13426647	360	2R:13426647	1	FBtr0086942	1	FBgn0034237	CG4878	0	1
2R:13459508..13459827	320	2R:13459827	1	FBtr0086828	1	FBgn0040294	CG4909	0	1
2R:13462048..13462240	193	2R:13462240	1	FBtr0086829	1	FBgn0016701	CG4921	0	1
2R:13462048..13462484	437	2R:13462484	2	FBtr0086830,FBtr0086831	1	FBgn0016701	CG4921	0	1
2R:13479272..13479386	115	2R:13479386	1	FBtr0086832	1	FBgn0029079	CG4924	0	1
2R:13484898..13484914	17	2R:13484914	1	FBtr0086834	1	FBgn0034251	CG11423	0	1
2R:13558012..13558253	242	2R:13558253	1	FBtr0086838	1	FBgn0050109	CG30109	0	1
2R:13572904..13573053	150	2R:13573053	1	FBtr0301265	1	FBgn0260763	CG42561	0	1
2R:13573844..13573915	72	2R:13573915	1	FBtr0301266	1	FBgn0260764	CG42562	0	1
2R:13577548..13578327	780	2R:13578327	3	FBtr0086839,FBtr0086840,FBtr0301264	1	FBgn0034261	CG4966	0	1
2R:13610508..13610886	379	2R:13610886	1	FBtr0086859	1	FBgn0034263	CG10934	0	1
2R:13612359..13612561	203	2R:13612561	1	FBtr0086860	1	FBgn0034264	CG10933	0	1
2R:13621888..13621988	101	2R:13621988	1	FBtr0112388	1	FBgn0085224	CG34195	0	1
2R:13640652..13640719	68	2R:13640719	1	FBtr0089546	1	FBgn0034275	CG5002	0	1
2R:13679863..13679953	91	2R:13679953	2	FBtr0089550,FBtr0089551	1	FBgn0028744	CG5033	0	1
2R:13685275..13685633	359	2R:13685633	1	FBtr0301142	1	FBgn0028743	CG5036	0	1
2R:13728271..13729033	763	2R:13729033	1	FBtr0300540	1	FBgn0259211	CG42311	0	1
2R:13728380..13729033	654	2R:13729033	1	FBtr0300541	1	FBgn0259211	CG42311	0	1
2R:13728380..13729118	739	2R:13729118	5	FBtr0299705,FBtr0299706,FBtr0299707,FBtr0300538,FBtr0300539	1	FBgn0259211	CG42311	0	1
2R:13735702..13735949	248	2R:13735949	1	FBtr0086799	1	FBgn0015522	CG14489	0	1
2R:13909817..13909911	95	2R:13909911	1	FBtr0089630	1	FBgn0034289	CG10910	0	1
2R:13936306..13936417	112	2R:13936417	1	FBtr0300216	1	FBgn0054005	CG34005	0	1
2R:14015637..14015715	79	2R:14015715	1	FBtr0086733	1	FBgn0028983	CG10913	0	1
2R:14017511..14017751	241	2R:14017751	1	FBtr0086734	1	FBgn0040465	CG12767	0	1
2R:14026742..14026947	206	2R:14026947	1	FBtr0086735	1	FBgn0003044	CG5109	0	1
2R:14041352..14041565	214	2R:14041565	1	FBtr0086744	1	FBgn0000057	CG5124	0	1
2R:14047676..14047815	140	2R:14047815	1	FBtr0086745	1	FBgn0034307	CG10914	0	1
2R:14069885..14070024	140	2R:14070024	1	FBtr0086750	1	FBgn0034314	CG5140	0	1
2R:14077068..14077159	92	2R:14077159	1	FBtr0086752	1	FBgn0034318	CG14500	0	1
2R:14095760..14096483	724	2R:14096483	1	FBtr0086753	1	FBgn0050114	CG30114	0	1
2R:14123367..14123816	450	2R:14123816	1	FBtr0086754	1	FBgn0000658	CG10917	0	1
2R:14182103..14182217	115	2R:14182217	3	FBtr0086756,FBtr0086757,FBtr0301546	1	FBgn0034321	CG14502	0	1
2R:14183104..14183163	60	2R:14183163	2	FBtr0086758,FBtr0299902	1	FBgn0034322	CG18536	0	1
2R:14186387..14186506	120	2R:14186506	1	FBtr0086761	1	FBgn0034325	CG18539	0	1
2R:14271735..14271883	149	2R:14271883	1	FBtr0086662	1	FBgn0034329	CG18108	0	1
2R:14272344..14272416	73	2R:14272416	1	FBtr0086663	1	FBgn0034330	CG18107	0	1
2R:14274378..14274535	158	2R:14274535	1	FBtr0086664	1	FBgn0025583	CG18106	0	1
2R:14275881..14275995	115	2R:14275995	1	FBtr0086665	1	FBgn0040736	CG16844	0	1
2R:14282670..14282787	118	2R:14282787	1	FBtr0086668	1	FBgn0064237	CG5154	0	1
2R:14295132..14295193	62	2R:14295193	1	FBtr0086675	1	FBgn0063493	CG17531	0	1
2R:14297262..14297340	79	2R:14297340	1	FBtr0086677	1	FBgn0063491	CG17534	0	1
2R:14312953..14313172	220	2R:14313172	1	FBtr0301148	1	FBgn0034345	CG5174	0	1
2R:14312953..14313726	774	2R:14313726	4	FBtr0086686,FBtr0086687,FBtr0086690,FBtr0301149	1	FBgn0034345	CG5174	0	1
2R:14317787..14317838	52	2R:14317838	1	FBtr0086691	1	FBgn0034346	CG12263	0	1
2R:14392331..14392349	19	2R:14392349	1	FBtr0086697	1	FBgn0034354	CG5224	0	1
2R:14411951..14412922	972	2R:14412922	1	FBtr0300645	1	FBgn0260236	CG42510	0	0
2R:14503264..14503504	241	2R:14503504	1	FBtr0086706	1	FBgn0034362	CG5323	0	1
2R:14516682..14516784	103	2R:14516784	1	FBtr0086710	1	FBgn0000566	CG5345	0	1
2R:14626429..14626648	220	2R:14626648	1	FBtr0100053	1	FBgn0053998	CG33998	0	1
2R:14639682..14642026	2345	2R:14642026	1	FBtr0086608	1	FBgn0053147	CG33147	0	1
2R:14644543..14644588	46	2R:14644588	1	FBtr0086609	1	FBgn0034387	CG15077	0	1
2R:14708797..14709344	548	2R:14709344	1	FBtr0112863	1	FBgn0010551	CG15081	0	1
2R:14709015..14709344	330	2R:14709344	1	FBtr0112861	1	FBgn0010551	CG15081	0	1
2R:14724261..14724347	87	2R:14724347	1	FBtr0086618	1	FBgn0034399	CG15083	0	1
2R:14739392..14739468	77	2R:14739468	1	FBtr0086619	1	FBgn0034402	CG15084	0	1
2R:14753635..14753765	131	2R:14753765	1	FBtr0086620	1	FBgn0004240	CG12763	0	1
2R:14755346..14755400	55	2R:14755400	1	FBtr0086621	1	FBgn0034407	CG10794	0	1
2R:14864243..14864767	525	2R:14864767	1	FBtr0086570	1	FBgn0034410	CG15104	0	1
2R:14896279..14896449	171	2R:14896449	2	FBtr0086572,FBtr0086573	1	FBgn0034412	CG15105	0	1
2R:15049194..15050103	910	2R:15050103	2	FBtr0086584,FBtr0114623	1	FBgn0000578	CG15112	0	1
2R:15064495..15064587	93	2R:15064587	7	FBtr0086585,FBtr0086586,FBtr0086588,FBtr0290311,FBtr0290312,FBtr0290316,FBtr0290318	1	FBgn0034420	CG10737	0	1
2R:15065373..15065728	356	2R:15065728	3	FBtr0100282,FBtr0290313,FBtr0290317	1	FBgn0034420	CG10737	0	1
2R:15115988..15116118	131	2R:15116118	1	FBtr0086505	1	FBgn0034422	CG7137	0	1
2R:15130826..15131256	431	2R:15131256	4	FBtr0086506,FBtr0086508,FBtr0086509,FBtr0301279	1	FBgn0010434	CG11949	0	1
2R:15167620..15168901	1282	2R:15168901	1	FBtr0086512	1	FBgn0003254	CG7230	0	1
2R:15178242..15178467	226	2R:15178467	1	FBtr0086515	1	FBgn0013954	CG11001	0	1
2R:15191139..15191529	391	2R:15191529	1	FBtr0086516	1	FBgn0086358	CG7417	0	1
2R:15194613..15194689	77	2R:15194689	1	FBtr0300283	1	FBgn0034432	CG7461	0	1
2R:15249797..15249878	82	2R:15249878	2	FBtr0086519,FBtr0086520	1	FBgn0034436	CG11961	0	1
2R:15254719..15254799	81	2R:15254799	1	FBtr0086521	1	FBgn0034437	CG10051	0	1
2R:15267552..15267679	128	2R:15267679	2	FBtr0086522,FBtr0300965	1	FBgn0034439	CG10062	0	1
2R:15272398..15272470	73	2R:15272470	1	FBtr0086523	1	FBgn0034440	CG10073	0	1
2R:15329297..15329403	107	2R:15329403	1	FBtr0086531	1	FBgn0040273	CG7626	0	1
2R:15330946..15331014	69	2R:15331014	1	FBtr0086533	1	FBgn0013325	CG7726	0	1
2R:15332502..15332563	62	2R:15332563	1	FBtr0086534	1	FBgn0034446	CG7735	0	1
2R:15342676..15343032	357	2R:15343032	1	FBtr0086535	1	FBgn0034447	CG7744	0	1
2R:15381381..15381630	250	2R:15381630	1	FBtr0086462	1	FBgn0026378	CG8432	0	1
2R:15391509..15391773	265	2R:15391773	1	FBtr0086464	1	FBgn0034455	CG11007	0	1
2R:15484249..15484371	123	2R:15484371	1	FBtr0300829	1	FBgn0034459	CG16716	0	1
2R:15551055..15551243	189	2R:15551243	1	FBtr0086472	1	FBgn0034464	CG11018	0	1
2R:15560315..15560982	668	2R:15560982	2	FBtr0086473,FBtr0086474	1	FBgn0028372	CG11025	0	1
2R:1557352..1557491	140	2R:1557491	1	FBtr0086036	1	FBgn0033031	CG8245	0	1
2R:15601356..15601481	126	2R:15601481	1	FBtr0086328	1	FBgn0043533	CG30450	0	1
2R:15602178..15602373	196	2R:15602373	1	FBtr0086329	1	FBgn0034472	CG8517	0	1
2R:15718751..15720473	1723	2R:15720473	1	FBtr0086336	1	FBgn0034476	CG8595	0	1
2R:15835363..15835588	226	2R:15835588	2	FBtr0086338,FBtr0300422	1	FBgn0050447	CG30447	0	1
2R:15839357..15839456	100	2R:15839456	1	FBtr0086339	1	FBgn0034478	CG10822	0	1
2R:1592425..1592944	520	2R:1592944	6	FBtr0086039,FBtr0086040,FBtr0086041,FBtr0086042,FBtr0300502,FBtr0300503	1	FBgn0259978	CG8390	0	1
2R:16003548..16004437	890	2R:16004437	1	FBtr0086309	1	FBgn0004364	CG8896	0	1
2R:16034290..16034329	40	2R:16034329	1	FBtr0300692	1	FBgn0034481	CG11041	0	1
2R:16175768..16175851	84	2R:16175851	1	FBtr0112392	1	FBgn0085228	CG34199	0	1
2R:16206476..16206544	69	2R:16206544	1	FBtr0086282	1	FBgn0034502	CG13871	0	1
2R:16212025..16212222	198	2R:16212222	3	FBtr0086281,FBtr0301207,FBtr0301208	1	FBgn0027529	CG8920	0	1
2R:16213319..16213478	160	2R:16213478	2	FBtr0086279,FBtr0086280	1	FBgn0027529	CG8920	0	1
2R:16217868..16218226	359	2R:16218226	3	FBtr0086283,FBtr0086284,FBtr0086285	1	FBgn0034504	CG8929	0	1
2R:16358122..16358469	348	2R:16358469	1	FBtr0112774	1	FBgn0086604	CG12484	0	1
2R:16446647..16447458	812	2R:16447458	1	FBtr0086218	1	FBgn0034520	CG13424	0	1
2R:1645513..1645572	60	2R:1645572	1	FBtr0112393	1	FBgn0085229	CG34200	0	1
2R:16493379..16493437	59	2R:16493437	1	FBtr0086222	1	FBgn0015907	CG13425	0	1
2R:16493980..16494359	380	2R:16494359	3	FBtr0086219,FBtr0086220,FBtr0086221	1	FBgn0015907	CG13425	0	1
2R:16515698..16515820	123	2R:16515820	1	FBtr0086227	1	FBgn0034529	CG16742	0	1
2R:16525823..16525928	106	2R:16525928	1	FBtr0086229	1	FBgn0034532	CG13436	0	1
2R:16533224..16533370	147	2R:16533370	1	FBtr0086232	1	FBgn0034537	CG11132	0	1
2R:16559943..16560059	117	2R:16560059	1	FBtr0086236	1	FBgn0034543	CG30152	0	1
2R:16641193..16641244	52	2R:16641244	1	FBtr0112395	1	FBgn0085231	CG34202	0	1
2R:16833440..16833916	477	2R:16833916	1	FBtr0300946	1	FBgn0000044	CG10067	0	1
2R:16838186..16838599	414	2R:16838599	1	FBtr0091692	1	FBgn0053704	CG33704	0	1
2R:16864362..16864439	78	2R:16864439	1	FBtr0110813	1	FBgn0083951	CG34115	0	1
2R:16864971..16865105	135	2R:16865105	1	FBtr0071520	1	FBgn0034564	CG9344	0	1
2R:16871305..16871548	244	2R:16871548	1	FBtr0071521	1	FBgn0034566	CG9313	0	1
2R:16883537..16883623	87	2R:16883623	1	FBtr0071522	1	FBgn0261394	CG9327	0	1
2R:16903086..16903133	48	2R:16903133	1	FBtr0071526	1	FBgn0034572	CG9346	0	1
2R:16911823..16912423	601	2R:16912423	15	FBtr0071527,FBtr0071528,FBtr0113369,FBtr0113371,FBtr0301892,FBtr0301893,FBtr0301894,FBtr0301895,FBtr0301896,FBtr0301897,FBtr0301898,FBtr0301899,FBtr0301900,FBtr0301901,FBtr0301902	1	FBgn0050296	CG30296	0	1
2R:16913482..16913591	110	2R:16913591	1	FBtr0071530	1	FBgn0034576	CG9350	0	1
2R:16946567..16947388	822	2R:16947388	1	FBtr0071532	1	FBgn0034577	CG10540	0	1
2R:16950703..16950717	15	2R:16950717	1	FBtr0071534	1	FBgn0034580	CG9357	0	1
2R:17010745..17011209	465	2R:17011209	1	FBtr0089600	1	FBgn0015721	CG9398	0	1
2R:17032966..17033255	290	2R:17033255	1	FBtr0300236	1	FBgn0021872	CG9415	0	1
2R:17034996..17035113	118	2R:17035113	1	FBtr0071573	1	FBgn0026582	CG9418	0	1
2R:17057450..17057515	66	2R:17057515	1	FBtr0071575	1	FBgn0034599	CG9437	0	1
2R:17061584..17062009	426	2R:17062009	2	FBtr0071576,FBtr0071577	1	FBgn0015844	CG9433	0	1
2R:17096188..17097394	1207	2R:17097394	1	FBtr0089601	1	FBgn0034603	CG9480	0	0
2R:17097724..17098326	603	2R:17098326	1	FBtr0302214	1	FBgn0034603	CG9480	0	0
2R:17100119..17100474	356	2R:17100474	1	FBtr0089602	1	FBgn0034603	CG9480	0	0
2R:17181865..17181909	45	2R:17181909	3	FBtr0071592,FBtr0071593,FBtr0071594	1	FBgn0016726	CG10071	0	1
2R:17197649..17197916	268	2R:17197916	1	FBtr0301315	1	FBgn0050387	CG30387	0	0
2R:17206908..17207074	167	2R:17207074	5	FBtr0071599,FBtr0071600,FBtr0071601,FBtr0300394,FBtr0300395	1	FBgn0034618	CG9485	0	1
2R:17223571..17224491	921	2R:17224491	1	FBtr0071604	1	FBgn0020306	CG9696	0	1
2R:17228633..17229352	720	2R:17229352	1	FBtr0071603	1	FBgn0020306	CG9696	0	1
2R:17228931..17229352	422	2R:17229352	1	FBtr0071602	1	FBgn0020306	CG9696	0	1
2R:17233054..17233113	60	2R:17233113	1	FBtr0300455	1	FBgn0034622	CG15666	0	1
2R:17279821..17279944	124	2R:17279944	1	FBtr0071607	1	FBgn0034629	CG9709	0	1
2R:1746148..1747693	1546	2R:1747693	1	FBtr0300553	1	FBgn0085414	CG34385	0	1
2R:17472497..17472873	377	2R:17472873	1	FBtr0300457	1	FBgn0050222	CG30222	0	1
2R:17479005..17479089	85	2R:17479089	1	FBtr0300405	1	FBgn0053225	CG33225	0	1
2R:17546250..17546282	33	2R:17546282	5	FBtr0071663,FBtr0113101,FBtr0113102,FBtr0300679,FBtr0300680	1	FBgn0034645	CG10320	0	1
2R:17555004..17555099	96	2R:17555099	1	FBtr0299964	1	FBgn0259711	CG42365	0	1
2R:17558985..17559098	114	2R:17559098	2	FBtr0071666,FBtr0071667	1	FBgn0034650	CG10318	0	1
2R:17572319..17572505	187	2R:17572505	1	FBtr0273308	1	FBgn0050263	CG30263	0	1
2R:17577693..17577758	66	2R:17577758	1	FBtr0071671	1	FBgn0034655	CG10307	0	1
2R:17580198..17580269	72	2R:17580269	1	FBtr0071672	1	FBgn0050290	CG30290	0	1
2R:17603386..17603872	487	2R:17603872	1	FBtr0301410	1	FBgn0004362	CG17950	0	1
2R:17606240..17606337	98	2R:17606337	1	FBtr0071710	1	FBgn0050398	CG30398	0	1
2R:17657603..17657701	99	2R:17657701	1	FBtr0300226	1	FBgn0050395	CG30395	0	1
2R:17662244..17662381	138	2R:17662381	1	FBtr0071716	1	FBgn0034659	CG4021	0	1
2R:17956819..17957262	444	2R:17957262	5	FBtr0299553,FBtr0299554,FBtr0299555,FBtr0299556,FBtr0299557	1	FBgn0259142	CG42257	0	0
2R:17993295..17993468	174	2R:17993468	1	FBtr0071758	1	FBgn0034694	CG6613	0	1
2R:18001929..18001961	33	2R:18001961	1	FBtr0300929	1	FBgn0050280	CG30280	0	1
2R:18002147..18002346	200	2R:18002346	1	FBtr0300928	1	FBgn0050280	CG30280	0	1
2R:18003578..18003694	117	2R:18003694	1	FBtr0071760	1	FBgn0050281	CG30281	0	1
2R:18011770..18012071	302	2R:18012071	1	FBtr0071761	1	FBgn0002715	CG5303	0	1
2R:18060033..18060339	307	2R:18060339	1	FBtr0100521	1	FBgn0000008	CG6741	0	1
2R:18064761..18064933	173	2R:18064933	1	FBtr0071767	1	FBgn0034704	CG6758	0	1
2R:18073173..18073397	225	2R:18073397	1	FBtr0071770	1	FBgn0034707	CG5465	0	1
2R:18103898..18104769	872	2R:18104769	1	FBtr0071774	1	FBgn0025186	CG5709	0	1
2R:18184358..18184460	103	2R:18184460	1	FBtr0071811	1	FBgn0034717	CG5819	0	1
2R:18220810..18221010	201	2R:18221010	1	FBtr0112401	1	FBgn0085237	CG34208	0	1
2R:18295313..18295877	565	2R:18295877	3	FBtr0071823,FBtr0113108,FBtr0301188	1	FBgn0034725	CG6044	0	1
2R:18295313..18295880	568	2R:18295880	1	FBtr0301242	1	FBgn0034725	CG6044	0	1
2R:18296534..18296693	160	2R:18296693	1	FBtr0071826	1	FBgn0053200	CG33200	0	1
2R:18299881..18300030	150	2R:18300030	1	FBtr0071827	1	FBgn0034726	CG11301	0	1
2R:18299881..18300087	207	2R:18300087	1	FBtr0301243	1	FBgn0034726	CG11301	0	1
2R:18312963..18312979	17	2R:18312979	1	FBtr0301668	1	FBgn0034728	CG6339	0	1
2R:18358883..18359160	278	2R:18359160	1	FBtr0300683	1	FBgn0034731	CG10384	0	1
2R:18370502..18370559	58	2R:18370559	1	FBtr0071832	1	FBgn0034733	CG4752	0	1
2R:18379432..18379538	107	2R:18379538	1	FBtr0071833	1	FBgn0034734	CG4554	0	1
2R:18381731..18381800	70	2R:18381800	1	FBtr0071834	1	FBgn0034735	CG4610	0	1
2R:18439479..18439618	140	2R:18439618	1	FBtr0071835	1	FBgn0034736	CG6018	0	1
2R:18526319..18526373	55	2R:18526373	1	FBtr0071860	1	FBgn0026261	CG4207	0	1
2R:18548671..18548894	224	2R:18548894	1	FBtr0301269	1	FBgn0260767	CG42565	0	1
2R:18550540..18550746	207	2R:18550746	1	FBtr0301270	1	FBgn0260768	CG42566	0	1
2R:18551783..18551979	197	2R:18551979	1	FBtr0071865	1	FBgn0034761	CG4250	0	1
2R:18557771..18558127	357	2R:18558127	1	FBtr0100554	1	FBgn0040658	CG13516	0	1
2R:18559449..18560717	1269	2R:18560717	1	FBtr0071868	1	FBgn0034763	CG12190	0	1
2R:18590912..18591291	380	2R:18591291	1	FBtr0071870	1	FBgn0034766	CG13517	0	1
2R:18643295..18643401	107	2R:18643401	1	FBtr0071878	1	FBgn0034774	CG13526	0	1
2R:18652316..18652362	47	2R:18652362	1	FBtr0071880	1	FBgn0034776	CG13527	0	1
2R:18672348..18672438	91	2R:18672438	1	FBtr0300124	1	FBgn0061435	CG30270	0	1
2R:18672348..18672441	94	2R:18672441	1	FBtr0300125	1	FBgn0061435	CG30270	0	1
2R:18703270..18703498	229	2R:18703498	2	FBtr0071885,FBtr0113110	1	FBgn0086408	CG3622	0	1
2R:18757716..18758229	514	2R:18758229	1	FBtr0071898	1	FBgn0004896	CG3668	0	1
2R:18948781..18949074	294	2R:18949074	2	FBtr0071954,FBtr0071955	1	FBgn0050194	CG30194	0	0
2R:18954591..18954706	116	2R:18954706	1	FBtr0302290	1	FBgn0261363	CG42640	0	1
2R:18959079..18959398	320	2R:18959398	2	FBtr0071958,FBtr0071959	1	FBgn0021979	CG3082	0	1
2R:18975362..18975688	327	2R:18975688	1	FBtr0071966	1	FBgn0034820	CG13538	0	1
2R:19072773..19072811	39	2R:19072811	1	FBtr0071998	1	FBgn0034833	CG13539	0	1
2R:1907521..1907654	134	2R:1907654	1	FBtr0085972	1	FBgn0033050	CG7865	0	1
2R:1907521..1907660	140	2R:1907660	1	FBtr0085971	1	FBgn0033050	CG7865	0	1
2R:19214237..19214268	32	2R:19214268	1	FBtr0072002	1	FBgn0034844	CG9861	0	1
2R:19239493..19239667	175	2R:19239667	1	FBtr0112403	1	FBgn0085239	CG34210	0	1
2R:19243603..19243715	113	2R:19243715	1	FBtr0301852	1	FBgn0050410	CG30410	0	1
2R:19245871..19245975	105	2R:19245975	1	FBtr0072006	1	FBgn0034850	CG9875	0	1
2R:19246624..19246727	104	2R:19246727	1	FBtr0112724	1	FBgn0085452	CG34423	0	1
2R:19267803..19267961	159	2R:19267961	1	FBtr0072011	1	FBgn0041712	CG9889	0	1
2R:19270075..19270114	40	2R:19270114	1	FBtr0072012	1	FBgn0034856	CG9891	0	1
2R:19276496..19276575	80	2R:19276575	4	FBtr0072013,FBtr0072014,FBtr0072015,FBtr0302315	1	FBgn0034858	CG10315	0	1
2R:19304080..19304761	682	2R:19304761	1	FBtr0072016	1	FBgn0050411	CG30411	0	1
2R:1932235..1932469	235	2R:1932469	1	FBtr0085973	1	FBgn0033055	CG7861	0	1
2R:19378447..19379520	1074	2R:19379520	1	FBtr0273218	1	FBgn0085401	CG34372	0	0
2R:19491076..19491164	89	2R:19491164	1	FBtr0072071	1	FBgn0034882	CG5398	0	1
2R:19553567..19553800	234	2R:19553800	1	FBtr0302125	1	FBgn0034886	CG5411	0	0
2R:1956052..1956185	134	2R:1956185	1	FBtr0085975	1	FBgn0033058	CG14593	0	1
2R:19566213..19566631	419	2R:19566631	1	FBtr0072074	1	FBgn0034886	CG5411	0	0
2R:19566213..19567540	1328	2R:19567540	5	FBtr0072076,FBtr0072077,FBtr0072078,FBtr0302131,FBtr0302132	1	FBgn0034886	CG5411	0	0
2R:19566213..19568368	2156	2R:19568368	6	FBtr0072075,FBtr0302126,FBtr0302127,FBtr0302128,FBtr0302129,FBtr0302130	1	FBgn0034886	CG5411	0	0
2R:19570368..19570475	108	2R:19570475	1	FBtr0114541	1	FBgn0034887	CG5428	0	1
2R:19572039..19572177	139	2R:19572177	1	FBtr0114542	1	FBgn0034888	CG5431	0	0
2R:19572144..19572251	108	2R:19572251	1	FBtr0072080	1	FBgn0034888	CG5431	0	0
2R:19575043..19575503	461	2R:19575503	2	FBtr0072081,FBtr0301508	1	FBgn0034889	CG11293	0	0
2R:19577497..19577826	330	2R:19577826	1	FBtr0301509	1	FBgn0020623	CG5472	0	1
2R:19577497..19578107	611	2R:19578107	1	FBtr0089500	1	FBgn0020623	CG5472	0	1
2R:19582706..19582755	50	2R:19582755	1	FBtr0072083	1	FBgn0016762	CG12273	0	1
2R:19586453..19586537	85	2R:19586537	1	FBtr0072084	1	FBgn0034893	CG5479	0	1
2R:19592742..19592926	185	2R:19592926	1	FBtr0072085	1	FBgn0013548	CG11295	0	1
2R:19620172..19620706	535	2R:19620706	3	FBtr0072087,FBtr0113113,FBtr0113114	1	FBgn0034897	CG11299	0	1
2R:19639946..19640018	73	2R:19640018	1	FBtr0072090	1	FBgn0034901	CG11300	0	1
2R:19640751..19640929	179	2R:19640929	1	FBtr0072091	1	FBgn0034902	CG5532	0	1
2R:19693353..19693411	59	2R:19693411	1	FBtr0072123	1	FBgn0034907	CG5539	0	1
2R:19734113..19734547	435	2R:19734547	1	FBtr0072126	1	FBgn0034914	CG5554	0	1
2R:19754104..19754177	74	2R:19754177	1	FBtr0072128	1	FBgn0034919	CG5569	0	1
2R:19764301..19764965	665	2R:19764965	1	FBtr0072129	1	FBgn0011236	CG5575	0	1
2R:19768173..19768383	211	2R:19768383	1	FBtr0072130	1	FBgn0020372	CG11303	0	1
2R:19776269..19776300	32	2R:19776300	1	FBtr0072131	1	FBgn0034920	CG5597	0	1
2R:19780643..19780700	58	2R:19780700	1	FBtr0072132	1	FBgn0034922	CG5602	0	1
2R:19784223..19784520	298	2R:19784520	1	FBtr0072133	1	FBgn0034924	CG17658	0	1
2R:19812433..19812589	157	2R:19812589	2	FBtr0072136,FBtr0072137	1	FBgn0025698	CG5594	0	1
2R:19829538..19829637	100	2R:19829637	1	FBtr0072141	1	FBgn0023477	CG2827	0	1
2R:19834271..19834459	189	2R:19834459	4	FBtr0072142,FBtr0072143,FBtr0072144,FBtr0301411	1	FBgn0001123	CG2835	0	1
2R:19859421..19859756	336	2R:19859756	3	FBtr0072153,FBtr0072154,FBtr0072155	1	FBgn0034946	CG3065	0	1
2R:19874807..19874832	26	2R:19874832	1	FBtr0072159	1	FBgn0050178	CG30178	0	1
2R:19913171..19913400	230	2R:19913400	1	FBtr0072163	1	FBgn0022708	CG3140	0	1
2R:19914919..19915040	122	2R:19915040	1	FBtr0072164	1	FBgn0011695	CG11390	0	1
2R:19918008..19918078	71	2R:19918078	1	FBtr0072165	1	FBgn0034961	CG3163	0	1
2R:19924174..19924231	58	2R:19924231	2	FBtr0072167,FBtr0072166	1	FBgn0034962	CG3167	0	1
2R:19931862..19931981	120	2R:19931981	1	FBtr0072168	1	FBgn0034964	CG3173	0	1
2R:19951148..19952928	1781	2R:19952928	1	FBtr0100585	1	FBgn0025806	CG3204	0	1
2R:19952864..19952928	65	2R:19952928	1	FBtr0072177	1	FBgn0025806	CG3204	0	1
2R:19960855..19960987	133	2R:19960987	1	FBtr0072179	1	FBgn0034971	CG3209	0	1
2R:19960855..19961075	221	2R:19961075	1	FBtr0302165	1	FBgn0034971	CG3209	0	1
2R:19963136..19963212	77	2R:19963212	1	FBtr0299696	1	FBgn0259209	CG42309	0	1
2R:19965232..19965746	515	2R:19965746	1	FBtr0299697	1	FBgn0259209	CG42309	0	1
2R:20045072..20045285	214	2R:20045285	2	FBtr0072254,FBtr0072255	1	FBgn0019643	CG3318	0	1
2R:20064629..20064781	153	2R:20064781	1	FBtr0072258	1	FBgn0259937	CG3333	0	1
2R:20089401..20089710	310	2R:20089710	1	FBtr0072262	1	FBgn0034989	CG3356	0	1
2R:20141951..20142617	667	2R:20142617	1	FBtr0072263	1	FBgn0050418	CG30418	0	1
2R:20266143..20266263	121	2R:20266263	1	FBtr0072289	1	FBgn0035000	CG13578	0	1
2R:20291797..20292050	254	2R:20292050	1	FBtr0072290	1	FBgn0002787	CG3416	0	1
2R:20334252..20334362	111	2R:20334362	1	FBtr0072293	1	FBgn0035005	CG3483	0	1
2R:20416859..20417104	246	2R:20417104	1	FBtr0072302	1	FBgn0050169	CG30169	0	1
2R:20420635..20420914	280	2R:20420914	3	FBtr0072303,FBtr0072304,FBtr0300489	1	FBgn0035020	CG13585	0	1
2R:20420635..20420915	281	2R:20420915	1	FBtr0300488	1	FBgn0035020	CG13585	0	1
2R:20424151..20424314	164	2R:20424314	1	FBtr0072305	1	FBgn0035022	CG11413	0	1
2R:20452300..20452581	282	2R:20452581	1	FBtr0072307	1	FBgn0035024	CG11414	0	1
2R:20455483..20455605	123	2R:20455605	1	FBtr0072308	1	FBgn0035025	CG11416	0	1
2R:20464988..20465199	212	2R:20465199	1	FBtr0089868	1	FBgn0035028	CG3522	0	1
2R:20484489..20485385	897	2R:20485385	2	FBtr0072312,FBtr0301502	1	FBgn0020521	CG3541	0	1
2R:20489136..20489890	755	2R:20489890	1	FBtr0072315	1	FBgn0035033	CG3548	0	1
2R:20490898..20491011	114	2R:20491011	1	FBtr0072316	1	FBgn0035034	CG3565	0	1
2R:20492082..20492194	113	2R:20492194	1	FBtr0072317	1	FBgn0035035	CG3570	0	1
2R:20501379..20501430	52	2R:20501430	1	FBtr0072320	1	FBgn0035039	CG3608	0	1
2R:20528185..20528279	95	2R:20528279	1	FBtr0072322	1	FBgn0035042	CG3640	0	1
2R:20552892..20552962	71	2R:20552962	4	FBtr0072324,FBtr0072325,FBtr0072326,FBtr0301036	1	FBgn0035046	CG3683	0	1
2R:20647738..20647989	252	2R:20647989	1	FBtr0072370	1	FBgn0035056	CG9196	0	1
2R:20653789..20654273	485	2R:20654273	1	FBtr0300130	1	FBgn0035059	CG3894	0	1
2R:20686999..20687085	87	2R:20687085	1	FBtr0072377	1	FBgn0035069	CG3611	0	1
2R:20721541..20722125	585	2R:20722125	2	FBtr0300076,FBtr0072378	1	FBgn0000157	CG3629	0	1
2R:20758932..20759032	101	2R:20759032	1	FBtr0100299	1	FBgn0050420	CG30420	0	0
2R:20773494..20774468	975	2R:20774468	3	FBtr0301847,FBtr0301848,FBtr0301849	1	FBgn0085442	CG34413	0	1
2R:20786887..20787028	142	2R:20787028	1	FBtr0114563	1	FBgn0035077	CG9083	0	1
2R:20827052..20827206	155	2R:20827206	1	FBtr0072392	1	FBgn0022343	CG3760	0	1
2R:20827052..20827292	241	2R:20827292	1	FBtr0072391	1	FBgn0022343	CG3760	0	1
2R:20834049..20834159	111	2R:20834159	1	FBtr0072393	1	FBgn0035085	CG3770	0	1
2R:20840797..20842004	1208	2R:20842004	1	FBtr0300763	1	FBgn0035086	CG12851	0	1
2R:2089339..2089461	123	2R:2089461	1	FBtr0085990	1	FBgn0033069	CG8335	0	1
2R:20916877..20917609	733	2R:20917609	1	FBtr0072397	1	FBgn0004055	CG3533	0	1
2R:2092360..2092729	370	2R:2092729	1	FBtr0085991	1	FBgn0050431	CG30431	0	1
2R:2114253..2114389	137	2R:2114389	1	FBtr0085994	1	FBgn0033074	CG8330	0	1
2R:2142452..2142771	320	2R:2142771	6	FBtr0085995,FBtr0085996,FBtr0085997,FBtr0085998,FBtr0085999,FBtr0114492	1	FBgn0033075	CG12110	0	1
2R:2562294..2562566	273	2R:2562566	1	FBtr0086118	1	FBgn0033088	CG3271	0	1
2R:2562359..2562566	208	2R:2562566	1	FBtr0086119	1	FBgn0033088	CG3271	0	1
2R:2582577..2582692	116	2R:2582692	1	FBtr0086123	1	FBgn0033093	CG3270	0	1
2R:2636160..2636459	300	2R:2636459	1	FBtr0086126	1	FBgn0042083	CG3267	0	1
2R:2642741..2643542	802	2R:2643542	5	FBtr0086127,FBtr0086129,FBtr0086130,FBtr0086131,FBtr0300285	1	FBgn0027066	CG3265	0	1
2R:2724199..2725865	1667	2R:2725865	2	FBtr0086160,FBtr0086161	1	FBgn0033108	CG15236	0	1
2R:2770619..2770912	294	2R:2770912	1	FBtr0086162	1	FBgn0033113	CG9455	0	1
2R:2772353..2772378	26	2R:2772378	2	FBtr0086163,FBtr0300357	1	FBgn0028988	CG9456	0	1
2R:2775697..2775767	71	2R:2775767	1	FBtr0086164	1	FBgn0033115	CG9460	0	1
2R:2807849..2810118	2270	2R:2810118	1	FBtr0086165	1	FBgn0050158	CG30158	0	1
2R:2812173..2812186	14	2R:2812186	2	FBtr0086166,FBtr0114532	1	FBgn0033117	CG3358	0	1
2R:2837717..2837789	73	2R:2837789	1	FBtr0086168	1	FBgn0053348	CG33348	0	1
2R:2881353..2881811	459	2R:2881811	3	FBtr0089760,FBtr0089761,FBtr0301713	1	FBgn0050159	CG30159	0	1
2R:2893528..2893641	114	2R:2893641	1	FBtr0086178	1	FBgn0050160	CG30160	0	1
2R:2895933..2896127	195	2R:2896127	1	FBtr0086179	1	FBgn0033124	CG12847	0	1
2R:2915279..2915587	309	2R:2915587	1	FBtr0089023	1	FBgn0033127	CG12845	0	1
2R:2924052..2924454	403	2R:2924454	1	FBtr0089028	1	FBgn0033130	CG12843	0	1
2R:2930178..2930267	90	2R:2930267	1	FBtr0089030	1	FBgn0033132	CG12143	0	1
2R:2941425..2941548	124	2R:2941548	1	FBtr0089034	1	FBgn0033135	CG12839	0	1
2R:2953501..2953618	118	2R:2953618	1	FBtr0089036	1	FBgn0033139	CG12837	0	1
2R:3137418..3138160	743	2R:3138160	1	FBtr0089049	1	FBgn0033153	CG11086	0	1
2R:3321638..3322377	740	2R:3322377	1	FBtr0088970	1	FBgn0003460	CG11121	0	1
2R:3330340..3330390	51	2R:3330390	1	FBtr0088971	1	FBgn0033169	CG11123	0	1
2R:3336672..3336915	244	2R:3336915	1	FBtr0088974	1	FBgn0033174	CG11125	0	1
2R:3352445..3352492	48	2R:3352492	1	FBtr0088975	1	FBgn0033178	CG11127	0	1
2R:3423122..3423441	320	2R:3423441	2	FBtr0088905,FBtr0088906	1	FBgn0033189	CG2140	0	1
2R:3425689..3425802	114	2R:3425802	1	FBtr0088907	1	FBgn0033190	CG2137	0	1
2R:3538895..3539292	398	2R:3539292	4	FBtr0088913,FBtr0088914,FBtr0088915,FBtr0113382	1	FBgn0050492	CG30492	0	0
2R:3544206..3544275	70	2R:3544275	1	FBtr0088919	1	FBgn0050491	CG30491	0	1
2R:3550693..3550764	72	2R:3550764	1	FBtr0088921	1	FBgn0033203	CG2070	0	1
2R:3562596..3562867	272	2R:3562867	1	FBtr0088924	1	FBgn0033209	CG12107	0	1
2R:3589055..3589383	329	2R:3589383	1	FBtr0088926	1	FBgn0050496	CG30496	0	1
2R:3590485..3591006	522	2R:3591006	1	FBtr0088925	1	FBgn0050493	CG30493	0	1
2R:3675267..3675640	374	2R:3675640	1	FBtr0088930	1	FBgn0015614	CG11217	0	1
2R:3688264..3688549	286	2R:3688549	1	FBtr0088831	1	FBgn0002891	CG1925	0	1
2R:3702016..3702250	235	2R:3702250	4	FBtr0088834,FBtr0088835,FBtr0088836,FBtr0088837	1	FBgn0033226	CG1882	0	1
2R:3714793..3714824	32	2R:3714824	2	FBtr0088838,FBtr0088839	1	FBgn0003082	CG11205	0	1
2R:3721197..3721346	150	2R:3721346	2	FBtr0088841,FBtr0088842	1	FBgn0033229	CG12822	0	1
2R:3722084..3723579	1496	2R:3723579	1	FBtr0113332	1	FBgn0040780	CG12821	0	1
2R:3861404..3861604	201	2R:3861604	2	FBtr0088859,FBtr0301230	1	FBgn0027054	CG8725	0	1
2R:3964182..3964547	366	2R:3964547	1	FBtr0100575	1	FBgn0020279	CG8715	0	1
2R:3965335..3966320	986	2R:3966320	6	FBtr0088774,FBtr0088775,FBtr0088776,FBtr0301915,FBtr0301916,FBtr0301917	1	FBgn0020279	CG8715	0	1
2R:3976715..3976802	88	2R:3976802	1	FBtr0088778	1	FBgn0028562	CG17975	0	1
2R:3978695..3978802	108	2R:3978802	1	FBtr0088779	1	FBgn0028561	CG17976	0	1
2R:3989410..3989811	402	2R:3989811	1	FBtr0088781	1	FBgn0033259	CG11210	0	1
2R:3994441..3994878	438	2R:3994878	1	FBtr0088782	1	FBgn0033261	CG18316	0	1
2R:4012454..4012563	110	2R:4012563	1	FBtr0088783	1	FBgn0033264	CG2158	0	1
2R:4016301..4016981	681	2R:4016981	1	FBtr0088784	1	FBgn0033266	CG2160	0	1
2R:4055173..4055274	102	2R:4055274	1	FBtr0088788	1	FBgn0021995	CG2173	0	1
2R:4337127..4337250	124	2R:4337250	1	FBtr0088746	1	FBgn0015034	CG2062	0	1
2R:4348353..4348389	37	2R:4348389	1	FBtr0088748	1	FBgn0033294	CG8693	0	1
2R:4352538..4352593	56	2R:4352593	1	FBtr0088749	1	FBgn0050359	CG30359	0	1
2R:4352538..4352597	60	2R:4352597	1	FBtr0300953	1	FBgn0050359	CG30359	0	1
2R:4354628..4354701	74	2R:4354701	1	FBtr0273322	1	FBgn0050360	CG30360	0	1
2R:4498394..4498743	350	2R:4498743	2	FBtr0088692,FBtr0301542	1	FBgn0033310	CG8643	0	1
2R:4511013..4511640	628	2R:4511640	1	FBtr0301363	1	FBgn0033313	CG8639	0	1
2R:4511013..4512708	1696	2R:4512708	2	FBtr0290112,FBtr0290113	1	FBgn0033313	CG8639	0	1
2R:4513608..4513685	78	2R:4513685	1	FBtr0088694	1	FBgn0022027	CG14750	0	1
2R:4517581..4517691	111	2R:4517691	1	FBtr0088695	1	FBgn0033316	CG14749	0	1
2R:4551842..4552728	887	2R:4552728	1	FBtr0089427	1	FBgn0003892	CG2411	0	1
2R:4565101..4565166	66	2R:4565166	1	FBtr0088702	1	FBgn0050354	CG30354	0	1
2R:4569111..4570296	1186	2R:4570296	9	FBtr0088699,FBtr0088700,FBtr0088701,FBtr0100426,FBtr0100427,FBtr0100428,FBtr0100429,FBtr0100430,FBtr0100431	1	FBgn0010609	CG8732	0	1
2R:4586031..4586088	58	2R:4586088	1	FBtr0088705	1	FBgn0033321	CG8738	0	1
2R:4591903..4592007	105	2R:4592007	1	FBtr0088706	1	FBgn0033323	CG12376	0	1
2R:4625136..4625295	160	2R:4625295	1	FBtr0302222	1	FBgn0261267	CG42615	0	1
2R:4646806..4647095	290	2R:4647095	4	FBtr0088711,FBtr0088712,FBtr0088713,FBtr0290115	1	FBgn0027585	CG8740	0	1
2R:4775321..4775602	282	2R:4775602	4	FBtr0088637,FBtr0088638,FBtr0088639,FBtr0088640	1	FBgn0011286	CG10844	0	1
2R:4780752..4780844	93	2R:4780844	1	FBtr0088641	1	FBgn0021825	CG8269	0	1
2R:4786083..4786303	221	2R:4786303	2	FBtr0088642,FBtr0088643	1	FBgn0033339	CG8266	0	1
2R:4788081..4788122	42	2R:4788122	1	FBtr0088644	1	FBgn0033340	CG13751	0	1
2R:4790066..4790635	570	2R:4790635	3	FBtr0088646,FBtr0088647,FBtr0088648	1	FBgn0004921	CG8261	0	1
2R:4798313..4798390	78	2R:4798390	1	FBtr0088650	1	FBgn0050349	CG30349	0	1
2R:4805183..4805739	557	2R:4805739	1	FBtr0088651	1	FBgn0002552	CG11770	0	1
2R:4812209..4812851	643	2R:4812851	1	FBtr0088652	1	FBgn0033349	CG8243	0	1
2R:4814245..4814395	151	2R:4814395	1	FBtr0088653	1	FBgn0033350	CG8237	0	1
2R:4820415..4820608	194	2R:4820608	1	FBtr0088654	1	FBgn0033352	CG8232	0	1
2R:4828316..4828641	326	2R:4828641	1	FBtr0088656	1	FBgn0033355	CG13748	0	1
2R:4847965..4850301	2337	2R:4850301	3	FBtr0088658,FBtr0088659,FBtr0300599	1	FBgn0011300	CG8224	0	1
2R:4964302..4965059	758	2R:4965059	2	FBtr0088559,FBtr0300501	1	FBgn0011746	CG8084	0	1
2R:4969798..4969879	82	2R:4969879	3	FBtr0088560,FBtr0088561,FBtr0088562	1	FBgn0025709	CG8083	0	1
2R:4977281..4977304	24	2R:4977304	1	FBtr0088564	1	FBgn0010220	CG12759	0	1
2R:4992894..4994301	1408	2R:4994301	1	FBtr0088566	1	FBgn0015838	CG8075	0	1
2R:5007459..5007610	152	2R:5007610	3	FBtr0088572,FBtr0088573,FBtr0088578	1	FBgn0003612	CG8068	0	1
2R:5008044..5008321	278	2R:5008321	2	FBtr0088570,FBtr0088577	1	FBgn0003612	CG8068	0	1
2R:5010664..5010814	151	2R:5010814	1	FBtr0088579	1	FBgn0033381	CG11784	0	1
2R:5022559..5022958	400	2R:5022958	2	FBtr0088580,FBtr0300180	1	FBgn0033382	CG8058	0	1
2R:5028956..5029486	531	2R:5029486	1	FBtr0088581	1	FBgn0028955	CG8788	0	1
2R:5032626..5032656	31	2R:5032656	1	FBtr0088582	1	FBgn0050342	CG30342	0	1
2R:508266..508338	73	2R:508338	1	FBtr0299924	1	FBgn0032997	CG17486	0	1
2R:5131837..5131915	79	2R:5131915	1	FBtr0088593	1	FBgn0033397	CG10843	0	1
2R:5140181..5140760	580	2R:5140760	1	FBtr0088594	1	FBgn0050343	CG30343	0	1
2R:5175468..5176531	1064	2R:5176531	1	FBtr0088596	1	FBgn0033401	CG1968	0	1
2R:5176418..5176531	114	2R:5176531	1	FBtr0088595	1	FBgn0033401	CG1968	0	1
2R:5287260..5287404	145	2R:5287404	1	FBtr0088505	1	FBgn0016970	CG13951	0	1
2R:5313148..5313612	465	2R:5313612	1	FBtr0300293	1	FBgn0033413	CG8806	0	1
2R:5365124..5365595	472	2R:5365595	5	FBtr0299845,FBtr0299846,FBtr0299847,FBtr0300527,FBtr0301766	1	FBgn0259234	CG42332	0	1
2R:5411844..5411851	8	2R:5411851	1	FBtr0299917	1	FBgn0259246	CG42344	0	1
2R:5424680..5424980	301	2R:5424980	4	FBtr0299915,FBtr0299916,FBtr0300245,FBtr0300542	1	FBgn0259246	CG42344	0	1
2R:5469196..5469352	157	2R:5469352	3	FBtr0088521,FBtr0088522,FBtr0088523	1	FBgn0033426	CG1814	0	1
2R:5477890..5477948	59	2R:5477948	2	FBtr0088529,FBtr0273243	1	FBgn0033431	CG1827	0	1
2R:5479921..5480249	329	2R:5480249	1	FBtr0088530	1	FBgn0010342	CG1825	0	1
2R:5486956..5487010	55	2R:5487010	1	FBtr0088533	1	FBgn0050338	CG30338	0	1
2R:5492448..5493129	682	2R:5493129	2	FBtr0088531,FBtr0088532	1	FBgn0033434	CG1902	0	1
2R:5494479..5494689	211	2R:5494689	1	FBtr0088463	1	FBgn0050000	CG30000	0	1
2R:5495731..5495855	125	2R:5495855	1	FBtr0088464	1	FBgn0050005	CG30005	0	1
2R:5593040..5593652	613	2R:5593652	2	FBtr0088466,FBtr0302050	1	FBgn0260474	CG30002	0	1
2R:5594942..5595085	144	2R:5595085	2	FBtr0088467,FBtr0302051	1	FBgn0033439	CG1773	0	1
2R:5596045..5596227	183	2R:5596227	1	FBtr0088468	1	FBgn0033440	CG10459	0	1
2R:5602589..5603607	1019	2R:5603607	1	FBtr0088469	1	FBgn0010316	CG1772	0	1
2R:5652903..5653023	121	2R:5653023	3	FBtr0088471,FBtr0088473,FBtr0301662	1	FBgn0005614	CG18345	0	1
2R:5704041..5704105	65	2R:5704105	2	FBtr0301706,FBtr0088475	1	FBgn0040092	CG1652	0	1
2R:5705943..5706040	98	2R:5706040	1	FBtr0088476	1	FBgn0040093	CG1656	0	1
2R:5708639..5708691	53	2R:5708691	1	FBtr0100088	1	FBgn0054033	CG34033	0	1
2R:5738053..5738323	271	2R:5738323	1	FBtr0088373	1	FBgn0033454	CG1671	0	1
2R:5752023..5752081	59	2R:5752081	1	FBtr0088374	1	FBgn0050010	CG30010	0	1
2R:5760781..5761151	371	2R:5761151	1	FBtr0088376	1	FBgn0033458	CG18446	0	1
2R:5776227..5776386	160	2R:5776386	1	FBtr0088379	1	FBgn0033461	CG12923	0	1
2R:5778585..5778625	41	2R:5778625	1	FBtr0088380	1	FBgn0050008	CG30008	0	1
2R:5785775..5785849	75	2R:5785849	2	FBtr0300919,FBtr0300921	1	FBgn0050007	CG30007	0	1
2R:5785904..5786018	115	2R:5786018	2	FBtr0088381,FBtr0300920	1	FBgn0050007	CG30007	0	1
2R:5800871..5800993	123	2R:5800993	1	FBtr0088384	1	FBgn0033465	CG12140	0	1
2R:5850873..5851358	486	2R:5851358	2	FBtr0088385,FBtr0273269	1	FBgn0033466	CG12130	0	1
2R:5915950..5916003	54	2R:5916003	1	FBtr0088393	1	FBgn0033473	CG12128	0	1
2R:5915950..5918173	2224	2R:5918173	1	FBtr0088394	1	FBgn0033473	CG12128	0	1
2R:5922121..5922203	83	2R:5922203	1	FBtr0088395	1	FBgn0033475	CG12129	0	1
2R:5971444..5971690	247	2R:5971690	1	FBtr0088405	1	FBgn0033483	CG12919	0	1
2R:5971444..5971715	272	2R:5971715	1	FBtr0088406	1	FBgn0033483	CG12919	0	1
2R:5982749..5983921	1173	2R:5983921	3	FBtr0088407,FBtr0088408,FBtr0088409	1	FBgn0033484	CG2269	0	1
2R:5985642..5986061	420	2R:5986061	2	FBtr0088410,FBtr0088411	1	FBgn0001291	CG2275	0	1
2R:5995128..5995979	852	2R:5995979	3	FBtr0088413,FBtr0088416,FBtr0100183	1	FBgn0004907	CG17870	0	1
2R:6008532..6008956	425	2R:6008956	1	FBtr0088423	1	FBgn0033486	CG11866	0	1
2R:6024518..6024977	460	2R:6024977	3	FBtr0089758,FBtr0089759,FBtr0300943	1	FBgn0050011	CG30011	0	1
2R:6026505..6026772	268	2R:6026772	1	FBtr0290287	1	FBgn0033490	CG12917	0	1
2R:6033388..6033711	324	2R:6033711	1	FBtr0088332	1	FBgn0033491	CG18011	0	1
2R:6148400..6148781	382	2R:6148781	2	FBtr0088336,FBtr0289962	1	FBgn0033501	CG12911	0	1
2R:6156474..6156710	237	2R:6156710	1	FBtr0088337	1	FBgn0033502	CG12910	0	1
2R:6193819..6194529	711	2R:6194529	15	FBtr0088338,FBtr0088339,FBtr0088340,FBtr0088341,FBtr0088342,FBtr0088343,FBtr0088344,FBtr0088345,FBtr0088346,FBtr0088347,FBtr0299825,FBtr0299826,FBtr0299828,FBtr0299829,FBtr0301131	1	FBgn0033504	CG18408	0	1
2R:6198586..6198648	63	2R:6198648	1	FBtr0088348	1	FBgn0033507	CG12909	0	1
2R:6209230..6209405	176	2R:6209405	2	FBtr0088349,FBtr0088350	1	FBgn0026403	CG12908	0	1
2R:6312888..6312976	89	2R:6312976	1	FBtr0088261	1	FBgn0033520	CG12405	0	1
2R:6322728..6323921	1194	2R:6323921	1	FBtr0088262	1	FBgn0250861	CG42236	0	1
2R:6356952..6357148	197	2R:6357148	1	FBtr0088273	1	FBgn0033527	CG11777	0	1
2R:6369095..6369391	297	2R:6369391	1	FBtr0088274	1	FBgn0033529	CG17765	0	1
2R:6502347..6503753	1407	2R:6503753	11	FBtr0088275,FBtr0088276,FBtr0088277,FBtr0088278,FBtr0088279,FBtr0088280,FBtr0088281,FBtr0088282,FBtr0100605,FBtr0100606,FBtr0100607	1	FBgn0004399	CG2368	0	1
2R:6537131..6537250	120	2R:6537250	1	FBtr0088213	1	FBgn0033541	CG12934	0	1
2R:6607317..6608643	1327	2R:6608643	1	FBtr0300578	1	FBgn0024836	CG11895	0	1
2R:6607339..6608643	1305	2R:6608643	1	FBtr0088214	1	FBgn0024836	CG11895	0	1
2R:6698049..6698160	112	2R:6698160	1	FBtr0088221	1	FBgn0033547	CG12935	0	1
2R:6714885..6715149	265	2R:6715149	1	FBtr0088227	1	FBgn0033557	CG12325	0	1
2R:6764722..6764801	80	2R:6764801	1	FBtr0088228	1	FBgn0033562	CG6751	0	1
2R:6773662..6773880	219	2R:6773880	1	FBtr0089727	1	FBgn0033566	CG18004	0	1
2R:6773813..6773880	68	2R:6773880	2	FBtr0089728,FBtr0089729	1	FBgn0033566	CG18004	0	1
2R:6780064..6780696	633	2R:6780696	1	FBtr0088235	1	FBgn0050020	CG30020	0	1
2R:6784452..6784727	276	2R:6784727	1	FBtr0088236	1	FBgn0033569	CG12942	0	1
2R:6792997..6793068	72	2R:6793068	2	FBtr0088198,FBtr0113065	1	FBgn0033572	CG12943	0	1
2R:7113622..7114251	630	2R:7114251	1	FBtr0088105	1	FBgn0033584	CG7737	0	1
2R:7123158..7123260	103	2R:7123260	1	FBtr0088107	1	FBgn0033589	CG13227	0	1
2R:7143395..7143488	94	2R:7143488	1	FBtr0088112	1	FBgn0033598	CG13224	0	1
2R:7146182..7146272	91	2R:7146272	1	FBtr0088113	1	FBgn0033599	CG13223	0	1
2R:717216..717440	225	2R:717440	1	FBtr0299923	1	FBgn0033000	CG14464	0	1
2R:7192998..7193112	115	2R:7193112	1	FBtr0088118	1	FBgn0033615	CG7741	0	1
2R:7197031..7197334	304	2R:7197334	1	FBtr0088119	1	FBgn0033616	CG7745	0	1
2R:7225184..7225296	113	2R:7225296	1	FBtr0088121	1	FBgn0043470	CG12350	0	1
2R:7243600..7243633	34	2R:7243633	1	FBtr0088124	1	FBgn0010358	CG12351	0	1
2R:7249243..7249376	134	2R:7249376	1	FBtr0088126	1	FBgn0024188	CG12352	0	1
2R:7264327..7264614	288	2R:7264614	2	FBtr0088130,FBtr0100284	1	FBgn0033628	CG13203	0	1
2R:7295483..7295584	102	2R:7295584	2	FBtr0088133,FBtr0088134	1	FBgn0033633	CG7759	0	1
2R:7335256..7339109	3854	2R:7339109	1	FBtr0114575	1	FBgn0260499	CG33472	0	1
2R:7349319..7351535	2217	2R:7351535	2	FBtr0088139,FBtr0088140	1	FBgn0000581	CG7776	0	1
2R:7539782..7539844	63	2R:7539844	1	FBtr0112421	1	FBgn0085257	CG34228	0	1
2R:7561937..7562287	351	2R:7562287	2	FBtr0088073,FBtr0088074	1	FBgn0050035	CG30035	0	1
2R:7565404..7565519	116	2R:7565519	2	FBtr0088075,FBtr0088076	1	FBgn0033644	CG8234	0	1
2R:7666682..7666740	59	2R:7666740	1	FBtr0300507	1	FBgn0260007	CG42493	0	1
2R:7699374..7699520	147	2R:7699520	1	FBtr0088030	1	FBgn0033652	CG12443	0	1
2R:7739234..7739829	596	2R:7739829	1	FBtr0088032	1	FBgn0033657	CG8271	0	1
2R:7749412..7749520	109	2R:7749520	1	FBtr0112423	1	FBgn0085259	CG34230	0	1
2R:7775013..7775108	96	2R:7775108	1	FBtr0088034	1	FBgn0260932	CG13190	0	1
2R:7782472..7783025	554	2R:7783025	2	FBtr0088035,FBtr0088036	1	FBgn0000556	CG8280	0	1
2R:7788493..7788899	407	2R:7788899	1	FBtr0088038	1	FBgn0033665	CG13189	0	1
2R:7878788..7878946	159	2R:7878946	2	FBtr0088043,FBtr0088044	1	FBgn0033673	CG8298	0	1
2R:7923384..7923765	382	2R:7923765	1	FBtr0087975	1	FBgn0033677	CG8321	0	1
2R:7926285..7926357	73	2R:7926357	1	FBtr0087976	1	FBgn0010339	CG8340	0	1
2R:7969255..7969562	308	2R:7969562	1	FBtr0087981	1	FBgn0033680	CG13186	0	1
2R:8069706..8069878	173	2R:8069878	1	FBtr0087989	1	FBgn0033692	CG13176	0	1
2R:8075643..8075936	294	2R:8075936	1	FBtr0087992	1	FBgn0025454	CG8453	0	1
2R:8161300..8162130	831	2R:8162130	2	FBtr0088001,FBtr0088002	1	FBgn0000253	CG8472	0	1
2R:8197745..8197917	173	2R:8197917	1	FBtr0087893	1	FBgn0033710	CG17739	0	1
2R:8209608..8210017	410	2R:8210017	1	FBtr0087896	1	FBgn0033712	CG13163	0	1
2R:8219882..8219975	94	2R:8219975	1	FBtr0087898	1	FBgn0033714	CG8487	0	1
2R:8223627..8223710	84	2R:8223710	2	FBtr0087899,FBtr0301195	1	FBgn0033715	CG8490	0	1
2R:8226759..8227049	291	2R:8227049	2	FBtr0087902,FBtr0087903	1	FBgn0033716	CG8493	0	1
2R:8226759..8227050	292	2R:8227050	1	FBtr0301874	1	FBgn0033716	CG8493	0	1
2R:8250290..8250670	381	2R:8250670	1	FBtr0087907	1	FBgn0050043	CG30043	0	1
2R:8263105..8263183	79	2R:8263183	1	FBtr0087912	1	FBgn0033721	CG13159	0	1
2R:8266847..8266901	55	2R:8266901	1	FBtr0087914	1	FBgn0050042	CG30042	0	1
2R:8271874..8272025	152	2R:8272025	1	FBtr0087915	1	FBgn0033724	CG8501	0	1
2R:8277201..8277562	362	2R:8277562	2	FBtr0087916,FBtr0087917	1	FBgn0033725	CG8502	0	1
2R:8359057..8359227	171	2R:8359227	1	FBtr0087934	1	FBgn0033741	CG8545	0	1
2R:8404764..8404789	26	2R:8404789	1	FBtr0087939	1	FBgn0033750	CG13151	0	1
2R:8456462..8456566	105	2R:8456566	1	FBtr0087824	1	FBgn0033753	CG8587	0	1
2R:8516027..8516124	98	2R:8516124	1	FBtr0110824	1	FBgn0033756	CG17760	0	1
2R:8527843..8528133	291	2R:8528133	3	FBtr0087841,FBtr0087842,FBtr0087843	1	FBgn0011604	CG8625	0	1
2R:8543012..8543244	233	2R:8543244	1	FBtr0087844	1	FBgn0033762	CG8632	0	1
2R:8543012..8543248	237	2R:8543248	1	FBtr0087845	1	FBgn0033762	CG8632	0	1
2R:8546825..8546846	22	2R:8546846	1	FBtr0301237	1	FBgn0033763	CG8646	0	1
2R:8576200..8576291	92	2R:8576291	2	FBtr0087847,FBtr0087848	1	FBgn0033767	CG13148	0	1
2R:8588276..8588356	81	2R:8588356	2	FBtr0087849,FBtr0113076	1	FBgn0033770	CG12442	0	1
2R:8644620..8644678	59	2R:8644678	1	FBtr0087852	1	FBgn0026741	CG12373	0	1
2R:8651176..8651330	155	2R:8651330	1	FBtr0087854	1	FBgn0033774	CG12374	0	1
2R:8688442..8688595	154	2R:8688595	1	FBtr0087855	1	FBgn0003326	CG17579	0	1
2R:8688442..8689515	1074	2R:8689515	1	FBtr0087856	1	FBgn0003326	CG17579	0	1
2R:8811927..8812169	243	2R:8812169	1	FBtr0300890	1	FBgn0033781	CG13319	0	1
2R:8827823..8827917	95	2R:8827917	2	FBtr0087790,FBtr0087791	1	FBgn0033785	CG13320	0	1
2R:8842581..8842675	95	2R:8842675	1	FBtr0087792	1	FBgn0033787	CG13321	0	1
2R:9013222..9013285	64	2R:9013285	1	FBtr0087722	1	FBgn0033792	CG13325	0	1
2R:9030167..9030325	159	2R:9030325	2	FBtr0299507,FBtr0301325	1	FBgn0259876	CG34438	0	1
2R:9047075..9047154	80	2R:9047154	1	FBtr0112740	1	FBgn0085468	CG34439	0	1
2R:9050156..9050989	834	2R:9050989	1	FBtr0087728	1	FBgn0020391	CG4007	0	1
2R:9057987..9058249	263	2R:9058249	3	FBtr0087729,FBtr0087730,FBtr0087731	1	FBgn0086532	CG4016	0	1
2R:9097301..9097974	674	2R:9097974	2	FBtr0087736,FBtr0087737	1	FBgn0033806	CG4616	0	1
2R:9103088..9103265	178	2R:9103265	1	FBtr0087738	1	FBgn0033808	CG4627	0	1
2R:9114676..9115250	575	2R:9115250	1	FBtr0087740	1	FBgn0011763	CG4654	0	1
2R:9295487..9295608	122	2R:9295608	1	FBtr0087655	1	FBgn0033835	CG18279	0	1
2R:9295510..9295608	99	2R:9295608	1	FBtr0087654	1	FBgn0033835	CG18279	0	1
2R:9320954..9321265	312	2R:9321265	1	FBtr0087663	1	FBgn0050065	CG30065	0	1
2R:9340717..9340898	182	2R:9340898	1	FBtr0087666	1	FBgn0086757	CG4840	0	1
2R:9393364..9393516	153	2R:9393516	2	FBtr0087668,FBtr0301387	1	FBgn0033845	CG17064	0	1
2R:9396719..9396837	119	2R:9396837	2	FBtr0087670,FBtr0301389	1	FBgn0024556	CG6050	0	1
2R:9400335..9400617	283	2R:9400617	2	FBtr0087669,FBtr0301388	1	FBgn0033846	CG6061	0	1
2R:9442793..9443111	319	2R:9443111	1	FBtr0087675	1	FBgn0014877	CG6155	0	1
2R:9444663..9444847	185	2R:9444847	1	FBtr0087676	1	FBgn0033855	CG13333	0	1
2R:9485977..9486255	279	2R:9486255	1	FBtr0087624	1	FBgn0033860	CG18369	0	1
2R:9718525..9720419	1895	2R:9720419	1	FBtr0087633	1	FBgn0033872	CG6329	0	1
2R:9729153..9729248	96	2R:9729248	1	FBtr0087638	1	FBgn0033875	CG6357	0	1
2R:982559..982595	37	2R:982595	2	FBtr0086077,FBtr0086078	1	FBgn0033005	CG3107	0	1
2R:9857345..9857407	63	2R:9857407	1	FBtr0087594	1	FBgn0020766	CG13348	0	1
2R:9872312..9872398	87	2R:9872398	1	FBtr0087595	1	FBgn0033891	CG8067	0	1
2R:9945420..9947861	2442	2R:9947861	2	FBtr0087596,FBtr0087597	1	FBgn0002643	CG8118	0	1
2R:9978441..9978479	39	2R:9978479	1	FBtr0299667	1	FBgn0259183	CG42287	0	1
2R:complement(10050571..10050702)	132	2R:10050571	1	FBtr0087579	1	FBgn0033902	CG8309	0	1
2R:complement(10118125..10118278)	154	2R:10118125	2	FBtr0087573,FBtr0087574	1	FBgn0261276	CG8479	0	1
2R:complement(10140103..10140694)	592	2R:10140103	1	FBtr0087568	1	FBgn0001220	CG8542	0	1
2R:complement(10148711..10149290)	580	2R:10148711	2	FBtr0301203,FBtr0301204	1	FBgn0033919	CG8547	0	1
2R:complement(10156277..10156470)	194	2R:10156277	1	FBtr0087564	1	FBgn0261270	CG8553	0	1
2R:complement(10314841..10315232)	392	2R:10314841	1	FBtr0087516	1	FBgn0013725	CG10108	0	1
2R:complement(10489509..10489924)	416	2R:10489509	6	FBtr0089615,FBtr0089616,FBtr0089617,FBtr0089619,FBtr0089620,FBtr0089621	1	FBgn0003742	CG10128	0	1
2R:complement(10489509..10489947,10490009..10490398)	829	2R:10489509	1	FBtr0089618	1	FBgn0003742	CG10128	0	1
2R:complement(10492052..10492140)	89	2R:10492052	1	FBtr0301735	1	FBgn0033945	CG12868	0	1
2R:complement(10493157..10493197)	41	2R:10493157	1	FBtr0087504	1	FBgn0053469	CG33469	0	1
2R:complement(10493812..10493878)	67	2R:10493812	1	FBtr0087503	1	FBgn0053468	CG33468	0	1
2R:complement(10494659..10494921)	263	2R:10494659	2	FBtr0087501,FBtr0087502	1	FBgn0026427	CG12864	0	1
2R:complement(10544303..10544383)	81	2R:10544303	1	FBtr0087482	1	FBgn0033952	CG10143	0	1
2R:complement(10551751..10552033)	283	2R:10551751	1	FBtr0087481	1	FBgn0033953	CG12861	0	1
2R:complement(10553146..10553245)	100	2R:10553146	1	FBtr0087480	1	FBgn0033954	CG12860	0	1
2R:complement(10561970..10562209)	240	2R:10561970	1	FBtr0087479	1	FBgn0050479	CG30479	0	1
2R:complement(10562676..10562830)	155	2R:10562676	1	FBtr0087478	1	FBgn0050480	CG30480	0	1
2R:complement(10627871..10628684)	814	2R:10627871	1	FBtr0087476	1	FBgn0033958	CG12858	0	1
2R:complement(10640842..10640976)	135	2R:10640842	4	FBtr0087471,FBtr0087472,FBtr0087473,FBtr0289934	1	FBgn0033960	CG10151	0	1
2R:complement(10648661..10649543)	883	2R:10648661	1	FBtr0087468	1	FBgn0020767	CG10155	0	1
2R:complement(10657104..10657246)	143	2R:10657104	1	FBtr0299540	1	FBgn0259112	CG42254	0	0
2R:complement(10660155..10661423)	1269	2R:10660155	3	FBtr0087465,FBtr0112810,FBtr0301400	1	FBgn0001319	CG10197	0	1
2R:complement(10744952..10745017)	66	2R:10744952	1	FBtr0091446	1	FBgn0053506	CG33506	0	1
2R:complement(10746350..10746465)	116	2R:10746350	1	FBtr0091445	1	FBgn0053505	CG33505	0	1
2R:complement(10748661..10748886)	226	2R:10748661	1	FBtr0302294	1	FBgn0022063	CG10228	0	1
2R:complement(10754118..10754809)	692	2R:10754118	1	FBtr0301513	1	FBgn0022063	CG10228	0	1
2R:complement(10757151..10757475)	325	2R:10757151	1	FBtr0302109	1	FBgn0022063	CG10228	0	1
2R:complement(10766861..10767263)	403	2R:10766861	1	FBtr0300128	1	FBgn0013771	CG10246	0	1
2R:complement(10788980..10789477)	498	2R:10788980	4	FBtr0087429,FBtr0087430,FBtr0087431,FBtr0112929	1	FBgn0027596	CG10249	0	1
2R:complement(10788984..10789645,10789708..10789867)	822	2R:10788984	1	FBtr0301334	1	FBgn0027596	CG10249	0	1
2R:complement(10875170..10875436)	267	2R:10875170	1	FBtr0087424	1	FBgn0033989	CG7639	0	1
2R:complement(10879837..10880150)	314	2R:10879837	1	FBtr0087421	1	FBgn0033990	CG10265	0	1
2R:complement(11032473..11032572)	100	2R:11032473	1	FBtr0112379	1	FBgn0085215	CG34186	0	1
2R:complement(11033330..11033385)	56	2R:11033330	1	FBtr0087418	1	FBgn0033993	CG8089	0	1
2R:complement(11086570..11086811)	242	2R:11086570	2	FBtr0087404,FBtr0300325	1	FBgn0033995	CG8090	0	1
2R:complement(11184269..11184341)	73	2R:11184269	2	FBtr0087393,FBtr0087394	1	FBgn0034007	CG8102	0	1
2R:complement(11197436..11197544)	109	2R:11197436	1	FBtr0087392	1	FBgn0034008	CG8152	0	1
2R:complement(11264124..11264440)	317	2R:11264124	1	FBtr0087387	1	FBgn0000996	CG8171	0	1
2R:complement(11314596..11314737)	142	2R:11314596	1	FBtr0112381	1	FBgn0085217	CG34188	0	1
2R:complement(11359970..11360091)	122	2R:11359970	1	FBtr0087359	1	FBgn0034021	CG8180	0	1
2R:complement(11450201..11450668)	468	2R:11450201	1	FBtr0087353	1	FBgn0034032	CG8195	0	1
2R:complement(11544823..11545471)	649	2R:11544823	3	FBtr0087345,FBtr0087348,FBtr0302330	1	FBgn0023441	CG8205	0	1
2R:complement(11547521..11549526)	2006	2R:11547521	4	FBtr0087343,FBtr0087344,FBtr0087346,FBtr0087347	1	FBgn0023441	CG8205	0	1
2R:complement(11564723..11564838)	116	2R:11564723	1	FBtr0087342	1	FBgn0034035	CG8207	0	1
2R:complement(11566931..11567112)	182	2R:11566931	1	FBtr0087341	1	FBgn0010426	CG8210	0	1
2R:complement(11574890..11574939)	50	2R:11574890	2	FBtr0087320,FBtr0300463	1	FBgn0034037	CG8214	0	1
2R:complement(11599102..11599127)	26	2R:11599102	1	FBtr0300381	1	FBgn0050083	CG30083	0	1
2R:complement(11650070..11650697)	628	2R:11650070	6	FBtr0087315,FBtr0100387,FBtr0100388,FBtr0111048,FBtr0301313,FBtr0301314	1	FBgn0083919	CG30084	0	1
2R:complement(11658456..11658626)	171	2R:11658456	1	FBtr0302163	1	FBgn0083919	CG30084	0	1
2R:complement(11706619..11706732)	114	2R:11706619	1	FBtr0301048	1	FBgn0053465	CG33465	0	1
2R:complement(11714198..11714534)	337	2R:11714198	1	FBtr0087311	1	FBgn0003130	CG8246	0	1
2R:complement(11810545..11810687)	143	2R:11810545	3	FBtr0087298,FBtr0087299,FBtr0087300	1	FBgn0034049	CG8291	0	1
2R:complement(11819675..11820136)	462	2R:11819675	2	FBtr0087296,FBtr0087297	1	FBgn0015247	CG8293	0	1
2R:complement(11823398..11823964)	567	2R:11823398	3	FBtr0087292,FBtr0087294,FBtr0087295	1	FBgn0034051	CG8295	0	1
2R:complement(11823398..11824085,11824526..11824791)	954	2R:11823398	1	FBtr0302149	1	FBgn0034051	CG8295	0	1
2R:complement(11823398..11824088,11825620..11825759)	831	2R:11823398	1	FBtr0087293	1	FBgn0034051	CG8295	0	1
2R:complement(11877188..11877445)	258	2R:11877188	1	FBtr0087268	1	FBgn0034057	CG8314	0	1
2R:complement(11878872..11878998)	127	2R:11878872	1	FBtr0087267	1	FBgn0034058	CG8315	0	1
2R:complement(11879931..11881732)	1802	2R:11879931	1	FBtr0300597	1	FBgn0020236	CG8322	0	1
2R:complement(11881308..11881732)	425	2R:11881308	2	FBtr0300596,FBtr0300598	1	FBgn0020236	CG8322	0	1
2R:complement(11896906..11896951)	46	2R:11896906	1	FBtr0087263	1	FBgn0034062	CG8388	0	1
2R:complement(11912133..11912480)	348	2R:11912133	2	FBtr0087259,FBtr0087260	1	FBgn0034068	CG8400	0	1
2R:complement(11995182..11996261)	1080	2R:11995182	1	FBtr0300576	1	FBgn0017549	CG8418	0	1
2R:complement(12057105..12057172)	68	2R:12057105	1	FBtr0087249	1	FBgn0034084	CG8435	0	1
2R:complement(12203817..12204189)	373	2R:12203817	1	FBtr0087178	1	FBgn0034113	CG8060	0	1
2R:complement(12208320..12208631)	312	2R:12208320	1	FBtr0289994	1	FBgn0050096	CG30096	0	1
2R:complement(12212318..12213470)	1153	2R:12212318	5	FBtr0087173,FBtr0087175,FBtr0087176,FBtr0290031,FBtr0290032	1	FBgn0020611	CG8048	0	1
2R:complement(12233343..12233379)	37	2R:12233343	1	FBtr0087170	1	FBgn0022070	CG7989	0	1
2R:complement(12235119..12235173)	55	2R:12235119	1	FBtr0087169	1	FBgn0034120	CG15710	0	1
2R:complement(12241729..12241742)	14	2R:12241729	1	FBtr0087168	1	FBgn0050098	CG30098	0	1
2R:complement(123284..123371)	88	2R:123284	1	FBtr0111269	1	FBgn0039997	CG17665	0	1
2R:complement(12384394..12384483)	90	2R:12384394	1	FBtr0087126	1	FBgn0034133	CG7813	0	1
2R:complement(12457616..12457763)	148	2R:12457616	2	FBtr0087123,FBtr0087124	1	FBgn0034138	CG8332	0	1
2R:complement(12474550..12474798)	249	2R:12474550	1	FBtr0087121	1	FBgn0034141	CG8311	0	1
2R:complement(12482533..12482924)	392	2R:12482533	1	FBtr0273388	1	FBgn0034143	CG8303	0	1
2R:complement(12560966..12562206)	1241	2R:12560966	4	FBtr0087112,FBtr0087113,FBtr0113379,FBtr0113380	1	FBgn0050463	CG30463	0	1
2R:complement(12561956..12562206)	251	2R:12561956	1	FBtr0113381	1	FBgn0050463	CG30463	0	1
2R:complement(12632728..12633260)	533	2R:12632728	1	FBtr0087083	1	FBgn0034151	CG15617	0	1
2R:complement(12635565..12635634)	70	2R:12635565	1	FBtr0087082	1	FBgn0034152	CG8626	0	1
2R:complement(12636411..12636471)	61	2R:12636411	1	FBtr0087081	1	FBgn0034153	CG15616	0	1
2R:complement(12660421..12660524)	104	2R:12660421	1	FBtr0087078	1	FBgn0010213	CG8905	0	1
2R:complement(12680621..12680812)	192	2R:12680621	1	FBtr0300552	1	FBgn0034159	CG15615	0	1
2R:complement(12762229..12763360)	1132	2R:12762229	1	FBtr0087071	1	FBgn0025833	CG8910	0	1
2R:complement(12846448..12846568)	121	2R:12846448	1	FBtr0087067	1	FBgn0034173	CG9010	0	1
2R:complement(12886115..12886207)	93	2R:12886115	1	FBtr0087060	1	FBgn0034175	CG9001	0	1
2R:complement(12895411..12895959)	549	2R:12895411	3	FBtr0087019,FBtr0114627,FBtr0114628	1	FBgn0034180	CG15609	0	1
2R:complement(12903851..12904470)	620	2R:12903851	3	FBtr0087016,FBtr0087017,FBtr0300573	1	FBgn0034181	CG8963	0	1
2R:complement(12953476..12954286)	811	2R:12953476	8	FBtr0087009,FBtr0087010,FBtr0087011,FBtr0087012,FBtr0113378,FBtr0273340,FBtr0273341,FBtr0300958	1	FBgn0050460	CG30460	0	1
2R:complement(13044039..13044678)	640	2R:13044039	1	FBtr0087000	1	FBgn0034202	CG17287	0	1
2R:complement(13045830..13045949)	120	2R:13045830	1	FBtr0086999	1	FBgn0050458	CG30458	0	1
2R:complement(13052966..13053052)	87	2R:13052966	1	FBtr0086997	1	FBgn0034204	CG10953	0	1
2R:complement(13133274..13133387)	114	2R:13133274	1	FBtr0086996	1	FBgn0034206	CG18469	0	1
2R:complement(13134035..13134289)	255	2R:13134035	1	FBtr0300762	1	FBgn0046294	CG12699	0	1
2R:complement(13292809..13292985)	177	2R:13292809	1	FBtr0086964	1	FBgn0034210	CG6568	0	1
2R:complement(13295763..13296227)	465	2R:13295763	1	FBtr0086963	1	FBgn0050101	CG30101	0	1
2R:complement(13332688..13332810)	123	2R:13332688	1	FBtr0086957	1	FBgn0034219	CG6536	0	1
2R:complement(13336038..13336330,13336616..13336622)	300	2R:13336038	1	FBtr0086955	1	FBgn0028956	CG6530	0	1
2R:complement(13404766..13404967)	202	2R:13404766	1	FBtr0086951	1	FBgn0034231	CG11419	0	1
2R:complement(13406523..13407939)	1417	2R:13406523	2	FBtr0273446,FBtr0300605	1	FBgn0022085	CG33130	0	1
2R:complement(13407194..13407939)	746	2R:13407194	4	FBtr0086950,FBtr0273447,FBtr0300603,FBtr0300604	1	FBgn0022085	CG33130	0	1
2R:complement(13407779..13407939)	161	2R:13407779	1	FBtr0086949	1	FBgn0022085	CG33130	0	1
2R:complement(13407781..13407939)	159	2R:13407781	1	FBtr0086948	1	FBgn0022085	CG33130	0	1
2R:complement(13462484..13462899)	416	2R:13462484	1	FBtr0086904	1	FBgn0034246	CG6493	0	1
2R:complement(13469512..13469634)	123	2R:13469512	1	FBtr0086903	1	FBgn0034247	CG6484	0	1
2R:complement(13473140..13473294)	155	2R:13473140	1	FBtr0086902	1	FBgn0034248	CG14483	0	1
2R:complement(13473930..13474175)	246	2R:13473930	1	FBtr0086900	1	FBgn0034249	CG6477	0	1
2R:complement(13476317..13476466)	150	2R:13476317	1	FBtr0086901	1	FBgn0034249	CG6477	0	1
2R:complement(13479309..13479390)	82	2R:13479309	1	FBtr0086899	1	FBgn0050105	CG30105	0	1
2R:complement(13492456..13492857)	402	2R:13492456	2	FBtr0086894,FBtr0086895	1	FBgn0034253	CG10936	0	1
2R:complement(13558814..13559069)	256	2R:13558814	1	FBtr0086892	1	FBgn0034259	CG6459	0	1
2R:complement(13560344..13561814)	1471	2R:13560344	2	FBtr0086890,FBtr0086891	1	FBgn0016059	CG6446	0	1
2R:complement(13560792..13561814)	1023	2R:13560792	1	FBtr0302161	1	FBgn0016059	CG6446	0	1
2R:complement(13583281..13583732)	452	2R:13583281	1	FBtr0086888	1	FBgn0027872	CG17818	0	1
2R:complement(13590840..13591984)	1145	2R:13590840	3	FBtr0086886,FBtr0086887,FBtr0301202	1	FBgn0028494	CG6424	0	1
2R:complement(13612535..13612886)	352	2R:13612535	1	FBtr0086885	1	FBgn0034265	CG6410	0	1
2R:complement(13621924..13622820)	897	2R:13621924	2	FBtr0086883,FBtr0086884	1	FBgn0034269	CG6406	0	1
2R:complement(13625357..13625422)	66	2R:13625357	1	FBtr0086882	1	FBgn0034270	CG6401	0	1
2R:complement(13654670..13654771)	102	2R:13654670	1	FBtr0089558	1	FBgn0034278	CG14488	0	1
2R:complement(13748998..13749102)	105	2R:13748998	1	FBtr0086825	1	FBgn0003701	CG5785	0	1
2R:complement(13753827..13754714)	888	2R:13753827	3	FBtr0086822,FBtr0086823,FBtr0300410	1	FBgn0034282	CG5784	0	1
2R:complement(13754562..13754714)	153	2R:13754562	1	FBtr0113091	1	FBgn0034282	CG5784	0	1
2R:complement(1390942..1391148)	207	2R:1390942	2	FBtr0086075,FBtr0302019	1	FBgn0033027	CG12408	0	1
2R:complement(13931551..13931791)	241	2R:13931551	1	FBtr0086812	1	FBgn0034291	CG5770	0	1
2R:complement(13933903..13933940)	38	2R:13933903	1	FBtr0086811	1	FBgn0034292	CG5767	0	1
2R:complement(13936307..13936545)	239	2R:13936307	1	FBtr0086810	1	FBgn0034293	CG14495	0	1
2R:complement(13937731..13937810)	80	2R:13937731	1	FBtr0086809	1	FBgn0034294	CG5765	0	1
2R:complement(13988566..13988755)	190	2R:13988566	1	FBtr0086786	1	FBgn0034301	CG5756	0	1
2R:complement(14007129..14007285)	157	2R:14007129	1	FBtr0301614	1	FBgn0003520	CG5753	0	1
2R:complement(14017808..14018259)	452	2R:14017808	4	FBtr0086782,FBtr0110964,FBtr0110965,FBtr0110966	1	FBgn0001222	CG5748	0	1
2R:complement(14034802..14035093)	292	2R:14034802	1	FBtr0086781	1	FBgn0062440	CG17680	0	1
2R:complement(14035969..14037180)	1212	2R:14035969	1	FBtr0086780	1	FBgn0034304	CG5742	0	1
2R:complement(14042350..14042652)	303	2R:14042350	5	FBtr0086776,FBtr0086777,FBtr0086778,FBtr0086779,FBtr0300483	1	FBgn0022238	CG5738	0	1
2R:complement(14163112..14163309)	198	2R:14163112	1	FBtr0086768	1	FBgn0003022	CG5581	0	1
2R:complement(14166570..14167607)	1038	2R:14166570	3	FBtr0301547,FBtr0301550,FBtr0301551	1	FBgn0010575	CG5580	0	1
2R:complement(14172629..14172737)	109	2R:14172629	3	FBtr0086766,FBtr0301548,FBtr0301549	1	FBgn0010575	CG5580	0	1
2R:complement(14190450..14191019,14191097..14191097)	571	2R:14190450	1	FBtr0110803	1	FBgn0034327	CG14505	0	1
2R:complement(14270209..14270290)	82	2R:14270209	1	FBtr0086729	1	FBgn0034328	CG15066	0	1
2R:complement(14272535..14272556)	22	2R:14272535	1	FBtr0300844	1	FBgn0034331	CG15067	0	1
2R:complement(14318242..14318609)	368	2R:14318242	1	FBtr0086724	1	FBgn0050118	CG30118	0	1
2R:complement(14344467..14345062)	596	2R:14344467	2	FBtr0086719,FBtr0086721	1	FBgn0028496	CG30116	0	1
2R:complement(14441624..14441837)	214	2R:14441624	1	FBtr0300421	1	FBgn0050115	CG30115	0	1
2R:complement(14517420..14517703)	284	2R:14517420	1	FBtr0086661	1	FBgn0034368	CG5482	0	1
2R:complement(14519833..14520326)	494	2R:14519833	3	FBtr0086660,FBtr0300923,FBtr0300924	1	FBgn0050122	CG30122	0	1
2R:complement(14519842..14520326)	485	2R:14519842	1	FBtr0300925	1	FBgn0050122	CG30122	0	1
2R:complement(14528528..14528686)	159	2R:14528528	2	FBtr0086657,FBtr0086658	1	FBgn0034371	CG5473	0	1
2R:complement(14615328..14615451)	124	2R:14615328	1	FBtr0300864	1	FBgn0034381	CG15088	0	1
2R:complement(14615328..14615523,14615586..14615686,14615767..14615943,14616009..14616149)	615	2R:14615328	1	FBtr0300863	1	FBgn0034381	CG15088	0	1
2R:complement(14630022..14630167)	146	2R:14630022	1	FBtr0086643	1	FBgn0034382	CG18609	0	1
2R:complement(14631311..14631321)	11	2R:14631311	1	FBtr0086642	1	FBgn0034383	CG17821	0	1
2R:complement(14663174..14663354)	181	2R:14663174	1	FBtr0086640	1	FBgn0034390	CG15093	0	1
2R:complement(14663174..14663421)	248	2R:14663174	1	FBtr0086638	1	FBgn0034390	CG15093	0	1
2R:complement(14682123..14682313)	191	2R:14682123	2	FBtr0086636,FBtr0086637	1	FBgn0034392	CG15094	0	1
2R:complement(14720877..14721155)	279	2R:14720877	1	FBtr0086629	1	FBgn0034398	CG15098	0	1
2R:complement(14724326..14724851)	526	2R:14724326	1	FBtr0086628	1	FBgn0034400	CG15099	0	1
2R:complement(14734363..14734587)	225	2R:14734363	1	FBtr0086627	1	FBgn0034401	CG15100	0	1
2R:complement(14740939..14740965)	27	2R:14740939	1	FBtr0086625	1	FBgn0010053	CG15101	0	1
2R:complement(14743272..14743410)	139	2R:14743272	1	FBtr0089970	1	FBgn0034405	CG15102	0	1
2R:complement(14743272..14744150)	879	2R:14743272	1	FBtr0300593	1	FBgn0034405	CG15102	0	1
2R:complement(14747880..14747896)	17	2R:14747880	1	FBtr0086622	1	FBgn0034406	CG15106	0	1
2R:complement(14858814..14859095)	282	2R:14858814	1	FBtr0086600	1	FBgn0041702	CG15107	0	1
2R:complement(14909830..14911089)	1260	2R:14909830	1	FBtr0300482	1	FBgn0004572	CG15113	0	0
2R:complement(1491092..1491244)	153	2R:1491092	1	FBtr0273208	1	FBgn0039969	CG17510	0	1
2R:complement(14942736..14942783)	48	2R:14942736	1	FBtr0086596	1	FBgn0034415	CG15116	0	1
2R:complement(15021232..15022035)	804	2R:15021232	1	FBtr0113096	1	FBgn0034418	CG15118	0	1
2R:complement(15168923..15169127)	205	2R:15168923	1	FBtr0086563	1	FBgn0034425	CG11906	0	1
2R:complement(15178610..15178798)	189	2R:15178610	1	FBtr0086560	1	FBgn0034430	CG15119	0	1
2R:complement(15194952..15195891)	940	2R:15194952	4	FBtr0086558,FBtr0086559,FBtr0113097,FBtr0113098	1	FBgn0034433	CG9834	0	1
2R:complement(15199898..15200101)	204	2R:15199898	1	FBtr0301531	1	FBgn0034434	CG9811	0	0
2R:complement(15283720..15283866)	147	2R:15283720	1	FBtr0086551	1	FBgn0034443	CG10460	0	1
2R:complement(15284840..15286196)	1357	2R:15284840	2	FBtr0301360,FBtr0301361	1	FBgn0004873	CG9325	0	0
2R:complement(15286061..15286196)	136	2R:15286061	1	FBtr0301357	1	FBgn0004873	CG9325	0	0
2R:complement(15287023..15287364)	342	2R:15287023	3	FBtr0086548,FBtr0301359,FBtr0301362	1	FBgn0004873	CG9325	0	0
2R:complement(15294405..15294629)	225	2R:15294405	1	FBtr0086545	1	FBgn0004873	CG9325	0	0
2R:complement(15296360..15297052)	693	2R:15296360	2	FBtr0086547,FBtr0301356	1	FBgn0004873	CG9325	0	0
2R:complement(15296742..15297052)	311	2R:15296742	1	FBtr0301358	1	FBgn0004873	CG9325	0	0
2R:complement(15318164..15318610)	447	2R:15318164	6	FBtr0086542,FBtr0086543,FBtr0086544,FBtr0114605,FBtr0301882,FBtr0301883	1	FBgn0020440	CG10023	0	1
2R:complement(15332590..15332742)	153	2R:15332590	2	FBtr0086540,FBtr0086541	1	FBgn0023211	CG9291	0	1
2R:complement(15334824..15334964)	141	2R:15334824	4	FBtr0086536,FBtr0086537,FBtr0086538,FBtr0086539	1	FBgn0003887	CG9277	0	1
2R:complement(15372999..15373307)	309	2R:15372999	1	FBtr0086502	1	FBgn0034451	CG11242	0	1
2R:complement(15417414..15418068)	655	2R:15417414	2	FBtr0086492,FBtr0301609	1	FBgn0003435	CG9218	0	1
2R:complement(15417802..15418068)	267	2R:15417802	4	FBtr0086495,FBtr0100232,FBtr0110898,FBtr0301610	1	FBgn0003435	CG9218	0	1
2R:complement(1593707..1595437)	1731	2R:1593707	3	FBtr0086058,FBtr0086059,FBtr0300505	1	FBgn0000099	CG8376	0	1
2R:complement(1594729..1595437)	709	2R:1594729	1	FBtr0300504	1	FBgn0000099	CG8376	0	1
2R:complement(16135635..16135748)	114	2R:16135635	1	FBtr0086320	1	FBgn0034490	CG9864	0	1
2R:complement(16142471..16142550)	80	2R:16142471	2	FBtr0086317,FBtr0086318	1	FBgn0025720	CG9204	0	1
2R:complement(16149259..16149383)	125	2R:16149259	1	FBtr0086307	1	FBgn0005655	CG9193	0	1
2R:complement(16150463..16150530)	68	2R:16150463	1	FBtr0086306	1	FBgn0003114	CG9183	0	1
2R:complement(16169134..16169654)	521	2R:16169134	1	FBtr0086302	1	FBgn0034498	CG16868	0	1
2R:complement(16192022..16192136)	115	2R:16192022	2	FBtr0086299,FBtr0086300	1	FBgn0034500	CG11200	0	1
2R:complement(16426382..16426452)	71	2R:16426382	1	FBtr0086268	1	FBgn0034514	CG13427	0	1
2R:complement(16446661..16447544)	884	2R:16446661	1	FBtr0086259	1	FBgn0034521	CG13431	0	1
2R:complement(16473727..16473758)	32	2R:16473727	1	FBtr0086257	1	FBgn0034523	CG13434	0	1
2R:complement(16494386..16494921)	536	2R:16494386	2	FBtr0086255,FBtr0086256	1	FBgn0050147	CG30147	0	1
2R:complement(16508419..16508571)	153	2R:16508419	1	FBtr0086254	1	FBgn0034528	CG11180	0	1
2R:complement(16515691..16516300)	610	2R:16515691	2	FBtr0086253,FBtr0300698	1	FBgn0034530	CG11175	0	1
2R:complement(16521381..16521695)	315	2R:16521381	1	FBtr0086252	1	FBgn0250850	CG30149	0	1
2R:complement(16540630..16540719)	90	2R:16540630	1	FBtr0086249	1	FBgn0034538	CG16799	0	1
2R:complement(16543261..16543358)	98	2R:16543261	1	FBtr0086248	1	FBgn0034539	CG11159	0	1
2R:complement(16549979..16550436)	458	2R:16549979	2	FBtr0086245,FBtr0086246	1	FBgn0034542	CG9025	0	1
2R:complement(16555857..16556104)	248	2R:16555857	2	FBtr0086242,FBtr0086243	1	FBgn0000615	CG8994	0	1
2R:complement(16735485..16735501)	17	2R:16735485	1	FBtr0071561	1	FBgn0034552	CG17999	0	1
2R:complement(16737651..16737743)	93	2R:16737651	1	FBtr0071560	1	FBgn0034553	CG9993	0	1
2R:complement(16860421..16860749)	329	2R:16860421	1	FBtr0300563	1	FBgn0034563	CG15649	0	1
2R:complement(16860725..16860749)	25	2R:16860725	1	FBtr0071555	1	FBgn0034563	CG15649	0	1
2R:complement(16895260..16895306)	47	2R:16895260	1	FBtr0071549	1	FBgn0050291	CG30291	0	1
2R:complement(16903099..16903406)	308	2R:16903099	1	FBtr0071547	1	FBgn0034573	CG3295	0	1
2R:complement(16950683..16950751)	69	2R:16950683	1	FBtr0071544	1	FBgn0050293	CG30293	0	1
2R:complement(17016968..17017379)	412	2R:17016968	1	FBtr0071636	1	FBgn0034590	CG30388	0	1
2R:complement(17034983..17035218)	236	2R:17034983	1	FBtr0071635	1	FBgn0034595	CG15657	0	1
2R:complement(17036238..17036845)	608	2R:17036238	2	FBtr0071632,FBtr0071633	1	FBgn0050389	CG30389	0	1
2R:complement(17049218..17049760)	543	2R:17049218	2	FBtr0071629,FBtr0113100	1	FBgn0034598	CG4266	0	1
2R:complement(17057474..17057569)	96	2R:17057474	1	FBtr0071628	1	FBgn0261067	CG4279	0	1
2R:complement(17065259..17065320)	62	2R:17065259	1	FBtr0071627	1	FBgn0034601	CG4286	0	1
2R:complement(17100385..17100472)	88	2R:17100385	1	FBtr0071625	1	FBgn0027073	CG4302	0	1
2R:complement(17102940..17103023)	84	2R:17102940	2	FBtr0071624,FBtr0110814	1	FBgn0034605	CG15661	0	1
2R:complement(17105361..17106454)	1094	2R:17105361	2	FBtr0071622,FBtr0071623	1	FBgn0034606	CG18375	0	1
2R:complement(17152344..17152733)	390	2R:17152344	1	FBtr0071621	1	FBgn0050391	CG30391	0	1
2R:complement(17153869..17153955)	87	2R:17153869	1	FBtr0071620	1	FBgn0050393	CG30393	0	1
2R:complement(17168568..17168696)	129	2R:17168568	1	FBtr0112396	1	FBgn0085232	CG34203	0	1
2R:complement(17178419..17178790)	372	2R:17178419	1	FBtr0071618	1	FBgn0050392	CG30392	0	1
2R:complement(17179744..17179818)	75	2R:17179744	1	FBtr0071617	1	FBgn0050390	CG30390	0	1
2R:complement(17181907..17181939)	33	2R:17181907	1	FBtr0071616	1	FBgn0034614	CG9752	0	1
2R:complement(17197873..17197951)	79	2R:17197873	1	FBtr0071615	1	FBgn0034617	CG9754	0	1
2R:complement(17206941..17207083)	143	2R:17206941	1	FBtr0300632	1	FBgn0250824	CG33655	0	1
2R:complement(17207543..17207665)	123	2R:17207543	2	FBtr0071613,FBtr0071614	1	FBgn0050394	CG30394	0	1
2R:complement(17234380..17234433)	54	2R:17234380	1	FBtr0071612	1	FBgn0034623	CG9822	0	1
2R:complement(17242520..17243510)	991	2R:17242520	1	FBtr0071610	1	FBgn0000395	CG15671	0	1
2R:complement(17270732..17271065)	334	2R:17270732	1	FBtr0071609	1	FBgn0034626	CG10795	0	1
2R:complement(17281122..17282067)	946	2R:17281122	6	FBtr0071705,FBtr0071706,FBtr0071707,FBtr0273206,FBtr0273207,FBtr0301557	1	FBgn0010415	CG10497	0	1
2R:complement(17374670..17375170)	501	2R:17374670	1	FBtr0300397	1	FBgn0010470	CG9847	0	1
2R:complement(17374672..17375170)	499	2R:17374672	1	FBtr0071703	1	FBgn0010470	CG9847	0	1
2R:complement(17386405..17386521)	117	2R:17386405	1	FBtr0071701	1	FBgn0034631	CG10496	0	1
2R:complement(17423221..17423279)	59	2R:17423221	1	FBtr0300951	1	FBgn0050286	CG30286	0	1
2R:complement(17424399..17424484)	86	2R:17424399	1	FBtr0071695	1	FBgn0050287	CG30287	0	1
2R:complement(17447751..17448662)	912	2R:17447751	1	FBtr0071692	1	FBgn0034636	CG10440	0	1
2R:complement(17493181..17493576)	396	2R:17493181	1	FBtr0071690	1	FBgn0034638	CG10433	0	1
2R:complement(17493181..17493830)	650	2R:17493181	1	FBtr0071691	1	FBgn0034638	CG10433	0	1
2R:complement(17495898..17496158)	261	2R:17495898	1	FBtr0300355	1	FBgn0034639	CG15673	0	1
2R:complement(17502268..17503098)	831	2R:17502268	1	FBtr0071688	1	FBgn0042180	CG18870	0	1
2R:complement(17504566..17504613)	48	2R:17504566	1	FBtr0071687	1	FBgn0000326	CG9858	0	1
[truncated: 11,536 more rows]

## Sheet: R6.03
unique 3'UTR (location)	size (bp)	3'end location	mRNA/ unique 3'UTR	associated transcripts (IDs)	3'end supported by polyA cDNA	FlyBase gene ID	FlyBase annotation ID	dicistronic?	annotation ID in both R5.24 & R6.03?		Summary
211000022279188:2115..2180	66	211000022279188:2180	1	FBtr0300105	0	FBgn0259817	CG42398	0	1		29,867 mRNA with 3'UTRs
211000022280328:complement(7386..7444)	59	211000022280328:7386	1	FBtr0347010	0	FBgn0085692	CG41561	0	1		19,471 unique 3'UTRs
2L:10007767..10007861	95	2L:10007861	1	FBtr0343740	1	FBgn0043456	CG4747	0	1		18,934 unique 3'UTRs (excluding 537 transcripts from di/polycistronic genes)
2L:10007767..10008889	1123	2L:10008889	2	FBtr0303902,FBtr0079930	0	FBgn0043456	CG4747	0	1		17,778 distinct 3'UTR ends
2L:10011913..10012118	206	2L:10012118	2	FBtr0343741,FBtr0305986	0	FBgn0011584	CG4758	0	1		17,491 distinct 3'UTR ends (excluding transcripts from di/polycistronic genes)
2L:10012494..10013170	677	2L:10013170	2	FBtr0079932,FBtr0079931	1	FBgn0011584	CG4758	0	1		13,077 distinct 3'UTR ends from 14,394 distinct 3'UTRs are supported by polyA cDNA
2L:10028967..10029298	332	2L:10029298	1	FBtr0079933	1	FBgn0032176	CG13127	0	1		12,857 distinct 3'UTR ends from 13,971 distinct 3'UTRs are supported by polyA cDNA (excluding transcripts from di/polycistronic genes)
2L:10038874..10038954	81	2L:10038954	1	FBtr0079934	1	FBgn0027600	CG4778	0	1
2L:10050899..10050956	58	2L:10050956	1	FBtr0079935	1	FBgn0053301	CG33301	0	1		3'UTR size range	frequency*
2L:10050899..10051201	303	2L:10051201	1	FBtr0343742	0	FBgn0053301	CG33301	0	1		>10000	9	9
2L:10055873..10055935	63	2L:10055935	1	FBtr0079936	1	FBgn0053302	CG33302	0	1		9000-9999	4	13
2L:10059468..10060095	628	2L:10060095	1	FBtr0079937	1	FBgn0267727	CG4799	0	1		8000-8999	9	22
2L:10063838..10063925	88	2L:10063925	1	FBtr0079938	1	FBgn0032178	CG4804	0	1		7000-7999	15	37
2L:10125632..10125736	105	2L:10125736	1	FBtr0300423	1	FBgn0083945	CG34109	0	1		6000-6999	27	64
2L:10155217..10155510	294	2L:10155510	1	FBtr0079943	1	FBgn0032187	CG4839	0	1		5000-5999	53	117
2L:10155217..10156407	1191	2L:10156407	1	FBtr0079944	0	FBgn0032187	CG4839	0	1		4000-4999	94	211
2L:10174057..10174090	34	2L:10174090	1	FBtr0301684	1	FBgn0032188	CG13137	0	1		3000-3999	226	437
2L:101919..102086	168	2L:102086	1	FBtr0078103	1	FBgn0031216	CG11376	0	1		2000-2999	609	1046
2L:10202059..10202145	87	2L:10202145	1	FBtr0079946	1	FBgn0005593	CG4897	0	1		1000-1999	1786	2832
2L:10202059..10202321	263	2L:10202321	1	FBtr0343653	0	FBgn0005593	CG4897	0	1		0-999	16102	18934
2L:10213698..10213721	24	2L:10213721	1	FBtr0079947	1	FBgn0032194	CG4901	0	1		total	18934
2L:10222409..10222503	95	2L:10222503	1	FBtr0079948	1	FBgn0250843	CG4904	0	1
2L:10222409..10222546	138	2L:10222546	1	FBtr0343606	0	FBgn0250843	CG4904	0	1		average*	555.442
2L:10224442..10224447	6	2L:10224447	2	FBtr0079950,FBtr0079949	0	FBgn0032195	CG4908	0	1		median*	250
2L:10234360..10234450	91	2L:10234450	2	FBtr0079952,FBtr0079951	1	FBgn0032198	CG4912	0	1
2L:10242049..10242172	124	2L:10242172	2	FBtr0079976,FBtr0079975	1	FBgn0004419	CG4916	0	1		* Excludes 3'UTRs of di/polycistronic genes.
2L:10251502..10251594	93	2L:10251594	1	FBtr0079977	1	FBgn0051717	CG31717	0	1
2L:10251502..10251714	213	2L:10251714	1	FBtr0333409	0	FBgn0051717	CG31717	0	1
2L:10254598..10254686	89	2L:10254686	1	FBtr0079978	1	FBgn0010407	CG4926	0	1
2L:10264964..10265114	151	2L:10265114	1	FBtr0089736	1	FBgn0032202	CG18619	0	1
2L:10264964..10265229	266	2L:10265229	1	FBtr0089735	0	FBgn0032202	CG18619	0	1
2L:10265040..10265111	72	2L:10265111	1	FBtr0089738	1	FBgn0032202	CG18619	0	1
2L:10265040..10265229	190	2L:10265229	1	FBtr0089737	0	FBgn0032202	CG18619	0	1
2L:10266506..10266570	65	2L:10266570	1	FBtr0079983	1	FBgn0259482	CG4946	0	1
2L:10268427..10268748	322	2L:10268748	1	FBtr0079984	1	FBgn0032204	CG4953	0	1
2L:10269874..10269904	31	2L:10269904	1	FBtr0079985	1	FBgn0032205	CG4957	0	1
2L:10271457..10271465	9	2L:10271465	1	FBtr0079986	1	FBgn0260750	CG31873	0	1
2L:10307972..10308045	74	2L:10308045	1	FBtr0079987	1	FBgn0032214	CG4968	0	1
2L:10317298..10317569	272	2L:10317569	1	FBtr0079988	1	FBgn0032217	CG4972	0	1
2L:10324966..10324990	25	2L:10324990	4	FBtr0331665,FBtr0079989,FBtr0079990,FBtr0079991	1	FBgn0032219	CG4995	0	1
2L:10332972..10333129	158	2L:10333129	1	FBtr0079992	1	FBgn0032222	CG5037	0	1
2L:10338409..10338441	33	2L:10338441	2	FBtr0333097,FBtr0079993	1	FBgn0032223	CG5034	0	1
2L:10338409..10339185	777	2L:10339185	1	FBtr0333098	0	FBgn0032223	CG5034	0	1
2L:10341382..10341503	122	2L:10341503	1	FBtr0079994	1	FBgn0019932	CG5029	0	1
2L:10342376..10342523	148	2L:10342523	2	FBtr0310098,FBtr0079996	1	FBgn0051715	CG31715	0	1
2L:10344042..10344223	182	2L:10344223	2	FBtr0310115,FBtr0079998	1	FBgn0032224	CG5025	0	1
2L:10347552..10347706	155	2L:10347706	1	FBtr0079999	1	FBgn0032225	CG5022	0	1
2L:10357786..10357876	91	2L:10357876	1	FBtr0080000	1	FBgn0032229	CG5045	0	1
2L:10357786..10358078	293	2L:10358078	1	FBtr0332189	0	FBgn0032229	CG5045	0	1
2L:10363825..10364046	222	2L:10364046	1	FBtr0080001	1	FBgn0003087	CG5052	0	1
2L:10363825..10364092	268	2L:10364092	1	FBtr0332190	0	FBgn0003087	CG5052	0	1
2L:10366150..10366410	261	2L:10366410	2	FBtr0302490,FBtr0080002	1	FBgn0032230	CG13139	0	1
2L:10367740..10367946	207	2L:10367946	1	FBtr0080003	1	FBgn0032231	CG5056	0	1
2L:103764..104142	379	2L:104142	1	FBtr0078104	1	FBgn0031217	CG11377	0	1
2L:10379171..10379905	735	2L:10379905	3	FBtr0332192,FBtr0080004,FBtr0332191	1	FBgn0032233	CG13140	0	1
2L:10381782..10381828	47	2L:10381828	1	FBtr0332193	0	FBgn0032234	CG5091	0	1
2L:10381782..10382864	1083	2L:10382864	1	FBtr0080005	1	FBgn0032234	CG5091	0	1
2L:1038423..1038533	111	2L:1038533	1	FBtr0301087	1	FBgn0031296	CG4415	0	1
2L:10384628..10384723	96	2L:10384723	1	FBtr0080006	1	FBgn0032235	CG5096	0	1
2L:10387475..10387524	50	2L:10387524	1	FBtr0080007	1	FBgn0032236	CG5108	0	1
2L:10387475..10387652	178	2L:10387652	1	FBtr0332194	0	FBgn0032236	CG5108	0	1
2L:10392195..10392728	534	2L:10392728	1	FBtr0332196	1	FBgn0267821	CG5102	0	1
2L:10392195..10392787	593	2L:10392787	1	FBtr0080008	1	FBgn0267821	CG5102	0	1
2L:10392195..10393228	1034	2L:10393228	1	FBtr0332195	0	FBgn0267821	CG5102	0	1
2L:103937..104142	206	2L:104142	1	FBtr0330636	1	FBgn0031217	CG11377	0	1
2L:10402771..10402882	112	2L:10402882	9	FBtr0331639,FBtr0080009,FBtr0080010,FBtr0080011,FBtr0080012,FBtr0080013,FBtr0080014,FBtr0304113,FBtr0331637	1	FBgn0051716	CG31716	0	1
2L:10402771..10403206	436	2L:10403206	2	FBtr0331638,FBtr0304112	0	FBgn0051716	CG31716	0	1
2L:10408012..10408197	186	2L:10408197	1	FBtr0336968	0	FBgn0051718	CG31718	0	1
2L:10408129..10408197	69	2L:10408197	1	FBtr0336967	0	FBgn0051718	CG31718	0	1
2L:10409547..10409604	58	2L:10409604	1	FBtr0331641	1	FBgn0025366	CG5277	0	1
2L:10409547..10409610	64	2L:10409610	1	FBtr0080017	1	FBgn0025366	CG5277	0	1
2L:10410391..10410456	66	2L:10410456	1	FBtr0080016	1	FBgn0003942	CG5271	0	1
2L:10418426..10418991	566	2L:10418991	4	FBtr0331642,FBtr0080018,FBtr0302038,FBtr0302039	1	FBgn0032243	CG5300	0	1
2L:10420553..10420612	60	2L:10420612	1	FBtr0080019	1	FBgn0032244	CG5313	0	1
2L:10425273..10425482	210	2L:10425482	2	FBtr0304117,FBtr0080020	1	FBgn0032246	CG5168	0	1
2L:10427810..10428159	350	2L:10428159	2	FBtr0080022,FBtr0080021	1	FBgn0267330	CG5183	0	1
2L:10427810..10428632	823	2L:10428632	1	FBtr0080023	0	FBgn0267330	CG5183	0	1
2L:10429912..10429988	77	2L:10429988	1	FBtr0080024	1	FBgn0032247	CG5188	0	1
2L:10432526..10432922	397	2L:10432922	1	FBtr0080025	1	FBgn0004915	CG5193	0	1
2L:10432526..10433116	591	2L:10433116	1	FBtr0333489	0	FBgn0004915	CG5193	0	1
2L:10437170..10437316	147	2L:10437316	1	FBtr0080026	1	FBgn0032250	CG5198	0	1
2L:10439125..10439240	116	2L:10439240	1	FBtr0080027	1	FBgn0027052	CG5203	0	1
2L:10440627..10440693	67	2L:10440693	1	FBtr0301167	1	FBgn0032251	CG13142	0	1
2L:10440627..10441047	421	2L:10441047	1	FBtr0273339	0	FBgn0032251	CG13142	0	1
2L:10449713..10450080	368	2L:10450080	3	FBtr0337001,FBtr0080029,FBtr0304134	1	FBgn0032252	CG6232	0	1
2L:10462411..10462472	62	2L:10462472	2	FBtr0080031,FBtr0080030	1	FBgn0027611	CG6206	0	1
2L:10482920..10482975	56	2L:10482975	3	FBtr0337002,FBtr0080032,FBtr0304133	1	FBgn0032256	CG6187	0	1
2L:10485733..10485857	125	2L:10485857	1	FBtr0080033	1	FBgn0026431	CG6176	0	1
2L:10489709..10490461	753	2L:10490461	2	FBtr0304137,FBtr0100565	1	FBgn0032259	CG6144	0	1
2L:10507869..10507918	50	2L:10507918	1	FBtr0080091	1	FBgn0032261	CG6094	0	1
2L:10507869..10508032	164	2L:10508032	1	FBtr0337004	0	FBgn0032261	CG6094	0	1
2L:10518774..10518984	211	2L:10518984	1	FBtr0080092	1	FBgn0010398	CG6098	0	1
2L:10518774..10519269	496	2L:10519269	1	FBtr0331671	0	FBgn0010398	CG6098	0	1
2L:10531408..10531560	153	2L:10531560	2	FBtr0304119,FBtr0080093	1	FBgn0032264	CG6113	0	1
2L:10531408..10531778	371	2L:10531778	1	FBtr0331672	0	FBgn0032264	CG6113	0	1
2L:10533577..10533647	71	2L:10533647	1	FBtr0080094	1	FBgn0032265	CG18301	0	1
2L:10536316..10536587	272	2L:10536587	1	FBtr0080095	1	FBgn0032266	CG18302	0	1
2L:10567941..10568012	72	2L:10568012	1	FBtr0080098	1	FBgn0032268	CG6138	0	1
2L:10580196..10580324	129	2L:10580324	1	FBtr0112351	1	FBgn0250826	CG34160	0	1
2L:10626983..10627374	392	2L:10627374	1	FBtr0080096	1	FBgn0051721	CG31721	0	1
2L:10626983..10628054	1072	2L:10628054	1	FBtr0304114	0	FBgn0051721	CG31721	0	1
2L:10643376..10643492	117	2L:10643492	1	FBtr0080099	1	FBgn0051872	CG31872	0	1
2L:10643376..10643539	164	2L:10643539	1	FBtr0345637	0	FBgn0051872	CG31872	0	1
2L:10645751..10645812	62	2L:10645812	1	FBtr0300805	1	FBgn0043825	CG18284	0	1
2L:10645751..10645891	141	2L:10645891	1	FBtr0339130	0	FBgn0043825	CG18284	0	1
2L:10650045..10650152	108	2L:10650152	1	FBtr0080101	1	FBgn0265264	CG17097	0	1
2L:10654224..10654499	276	2L:10654499	1	FBtr0080103	1	FBgn0032276	CG17098	0	1
2L:10658496..10658559	64	2L:10658559	1	FBtr0346470	0	FBgn0267254	CG45690	0	0
2L:10671180..10671487	308	2L:10671487	1	FBtr0080104	1	FBgn0051871	CG31871	0	1
2L:10679356..10679507	152	2L:10679507	2	FBtr0344848,FBtr0080105	1	FBgn0040496	CG17104	0	1
2L:10679356..10679707	352	2L:10679707	1	FBtr0336846	0	FBgn0040496	CG17104	0	1
2L:10681359..10681463	105	2L:10681463	1	FBtr0080106	0	FBgn0032280	CG17105	0	1
2L:10681359..10681775	417	2L:10681775	1	FBtr0345612	0	FBgn0032280	CG17105	0	1
2L:10682282..10682383	102	2L:10682383	2	FBtr0336847,FBtr0080107	1	FBgn0032281	CG17107	0	1
2L:10682282..10682528	247	2L:10682528	1	FBtr0336848	0	FBgn0032281	CG17107	0	1
2L:10704908..10704930	23	2L:10704930	1	FBtr0080108	1	FBgn0032287	CG6415	0	1
2L:10728677..10728740	64	2L:10728740	2	FBtr0303568,FBtr0273319	1	FBgn0032289	CG6431	0	1
2L:10730203..10730302	100	2L:10730302	1	FBtr0080110	1	FBgn0032290	CG6443	0	1
2L:10731268..10731356	89	2L:10731356	1	FBtr0080111	1	FBgn0032291	CG17118	0	1
2L:10733223..10733307	85	2L:10733307	1	FBtr0080112	1	FBgn0032293	CG6444	0	1
2L:10740099..10740762	664	2L:10740762	1	FBtr0080113	1	FBgn0032295	CG12299	0	1
2L:10764809..10764971	163	2L:10764971	1	FBtr0080114	1	FBgn0027550	CG6495	0	1
2L:10771282..10771370	89	2L:10771370	2	FBtr0290229,FBtr0080136	1	FBgn0032299	CG17127	0	1
2L:10790651..10790758	108	2L:10790758	3	FBtr0342584,FBtr0080137,FBtr0080138	0	FBgn0051870	CG31870	0	1
2L:1080711..1080803	93	2L:1080803	1	FBtr0077952	1	FBgn0015905	CG4426	0	1
2L:10820395..10820485	91	2L:10820485	1	FBtr0080139	0	FBgn0032303	CG6508	0	1
2L:10821909..10821967	59	2L:10821967	1	FBtr0080140	1	FBgn0032304	CG17134	0	1
2L:1082872..1083378	507	2L:1083378	1	FBtr0077953	1	FBgn0031298	CG4428	0	1
2L:1082872..1085380	2509	2L:1085380	1	FBtr0332569	0	FBgn0031298	CG4428	0	1
2L:10854433..10854604	172	2L:10854604	3	FBtr0332027,FBtr0305257,FBtr0305258	1	FBgn0262599	CG43129	0	0
2L:10861522..10862006	485	2L:10862006	1	FBtr0080143	1	FBgn0027363	CG6521	0	1
2L:10870657..10870722	66	2L:10870722	1	FBtr0080144	1	FBgn0032311	CG12517	0	1
2L:10937809..10937931	123	2L:10937931	3	FBtr0306115,FBtr0080145,FBtr0306114	1	FBgn0032318	CG14072	0	1
2L:10971805..10971870	66	2L:10971870	1	FBtr0080146	1	FBgn0032321	CG4621	0	1
2L:10971805..10972093	289	2L:10972093	1	FBtr0340549	1	FBgn0032321	CG4621	0	1
2L:10973231..10973339	109	2L:10973339	1	FBtr0080147	1	FBgn0032322	CG16743	0	1
2L:10973231..10973408	178	2L:10973408	1	FBtr0329948	0	FBgn0032322	CG16743	0	1
2L:10981666..10981854	189	2L:10981854	1	FBtr0080148	1	FBgn0041781	CG4636	0	1
2L:10981666..10982293	628	2L:10982293	1	FBtr0305255	1	FBgn0041781	CG4636	0	1
2L:10981666..10982395	730	2L:10982395	3	FBtr0340223,FBtr0305256,FBtr0329949	1	FBgn0041781	CG4636	0	1
2L:10981723..10982395	673	2L:10982395	1	FBtr0329950	1	FBgn0041781	CG4636	0	1
2L:10989168..10989241	74	2L:10989241	1	FBtr0080149	1	FBgn0026148	CG12253	0	1
2L:10994085..10995006	922	2L:10995006	1	FBtr0304948	1	FBgn0026147	CG16833	0	1
2L:10994085..10995616	1532	2L:10995616	1	FBtr0304953	0	FBgn0026147	CG16833	0	1
2L:10994085..10996541	2457	2L:10996541	1	FBtr0304950	0	FBgn0026147	CG16833	0	1
2L:10994085..10997276	3192	2L:10997276	1	FBtr0304951	0	FBgn0026147	CG16833	0	1
2L:10994085..10997897	3813	2L:10997897	1	FBtr0304952	0	FBgn0026147	CG16833	0	1
2L:11002672..11002738	67	2L:11002738	1	FBtr0113317	1	FBgn0040096	CG16834	0	1
2L:11009760..11009872	113	2L:11009872	1	FBtr0089881	1	FBgn0021761	CG4579	0	1
2L:11009760..11010921	1162	2L:11010921	1	FBtr0340225	0	FBgn0021761	CG4579	0	1
2L:11012008..11012135	128	2L:11012135	4	FBtr0331196,FBtr0080156,FBtr0080157,FBtr0331195	1	FBgn0250837	CG4584	0	1
2L:11018740..11018778	39	2L:11018778	1	FBtr0113035	0	FBgn0032331	CG14913	0	1
2L:11035236..11035308	73	2L:11035308	1	FBtr0080160	1	FBgn0040967	CG18666	0	1
2L:11071424..11071532	109	2L:11071532	1	FBtr0080193	1	FBgn0032335	CG14915	0	1
2L:11075743..11075962	220	2L:11075962	1	FBtr0329904	0	FBgn0263971	CG43725	0	0
2L:110901..111337	437	2L:111337	1	FBtr0308091	1	FBgn0005278	CG2674	0	1
2L:11090420..11090680	261	2L:11090680	2	FBtr0307171,FBtr0304586	1	FBgn0032338	CG16854	0	1
2L:11090420..11090973	554	2L:11090973	1	FBtr0343621	0	FBgn0032338	CG16854	0	1
2L:11094838..11095001	164	2L:11095001	1	FBtr0080196	1	FBgn0032339	CG4705	0	1
2L:11094838..11095096	259	2L:11095096	1	FBtr0343622	0	FBgn0032339	CG4705	0	1
2L:11110436..11110851	416	2L:11110851	2	FBtr0306138,FBtr0080197	1	FBgn0261983	CG4713	0	1
2L:11115756..11115823	68	2L:11115823	1	FBtr0080198	0	FBgn0041246	CG14916	0	1
2L:1112644..1112694	51	2L:1112694	1	FBtr0077954	1	FBgn0031301	CG14339	0	1
2L:11128927..11128992	66	2L:11128992	1	FBtr0343613	1	FBgn0262647	CG4738	0	1
2L:11128927..11129335	409	2L:11129335	1	FBtr0080199	0	FBgn0262647	CG4738	0	1
2L:11135488..11136003	516	2L:11136003	1	FBtr0080200	1	FBgn0032348	CG4751	0	1
2L:11138481..11138565	85	2L:11138565	1	FBtr0080201	1	FBgn0040211	CG4779	0	1
2L:1113951..1114138	188	2L:1114138	1	FBtr0077955	1	FBgn0031302	CG14340	0	1
2L:11179991..11180231	241	2L:11180231	1	FBtr0343614	0	FBgn0032354	CG4788	0	1
2L:11179991..11180430	440	2L:11180430	1	FBtr0080202	1	FBgn0032354	CG4788	0	1
2L:11256578..11257466	889	2L:11257466	1	FBtr0332561	0	FBgn0264442	CG43860	0	0
2L:11259411..11260808	1398	2L:11260808	3	FBtr0332562,FBtr0332557,FBtr0332560	1	FBgn0264442	CG43860	0	0
2L:11259411..11261080	1670	2L:11261080	1	FBtr0332558	1	FBgn0264442	CG43860	0	0
2L:11279464..11279847	384	2L:11279847	3	FBtr0091683,FBtr0091681,FBtr0091682	1	FBgn0052831	CG33695	0	1
2L:11279464..11279982	519	2L:11279982	1	FBtr0091680	0	FBgn0052831	CG33695	0	1
2L:11281671..11281920	250	2L:11281920	1	FBtr0080212	1	FBgn0032358	CG4851	0	1
2L:11284276..11284335	60	2L:11284335	1	FBtr0080213	1	FBgn0020270	CG16928	0	1
2L:1131954..1132411	458	2L:1132411	1	FBtr0077956	1	FBgn0031304	CG4552	0	1
2L:113543..114210	668	2L:114210	2	FBtr0089436,FBtr0089432	1	FBgn0005278	CG2674	0	1
2L:113543..114432	890	2L:114432	7	FBtr0089437,FBtr0089429,FBtr0089430,FBtr0089431,FBtr0089433,FBtr0089434,FBtr0089435	1	FBgn0005278	CG2674	0	1
2L:11373210..11373397	188	2L:11373397	2	FBtr0080236,FBtr0080235	1	FBgn0000287	CG4881	0	1
2L:11373210..11373636	427	2L:11373636	1	FBtr0307093	0	FBgn0000287	CG4881	0	1
2L:1139957..1140988	1032	2L:1140988	1	FBtr0077957	1	FBgn0031306	CG4577	0	1
2L:1139957..1141156	1200	2L:1141156	1	FBtr0332271	0	FBgn0031306	CG4577	0	1
2L:1147076..1147395	320	2L:1147395	1	FBtr0077958	1	FBgn0031307	CG4726	0	1
2L:1149377..1149449	73	2L:1149449	1	FBtr0077959	1	FBgn0031308	CG4749	0	1
2L:11507898..11508649	752	2L:11508649	1	FBtr0305261	1	FBgn0032362	CG14928	0	1
2L:1151412..1151764	353	2L:1151764	1	FBtr0077960	1	FBgn0031310	CG4764	0	1
2L:11519731..11519783	53	2L:11519783	1	FBtr0080239	1	FBgn0032364	CG4970	0	1
2L:11520334..11520417	84	2L:11520417	1	FBtr0321292	0	FBgn0032365	CG14929	0	1
2L:11533721..11533756	36	2L:11533756	1	FBtr0302420	0	FBgn0085191	CG34162	0	1
2L:11536714..11536844	131	2L:11536844	1	FBtr0309073	0	FBgn0263386	CG43438	0	0
2L:1160101..1160220	120	2L:1160220	2	FBtr0331287,FBtr0077961	0	FBgn0031312	CG4775	0	1
2L:11624504..11626883	2380	2L:11626883	1	FBtr0080252	0	FBgn0015400	CG4977	0	1
2L:11653759..11653837	79	2L:11653837	1	FBtr0080253	1	FBgn0032371	CG4983	0	1
2L:11653759..11654164	406	2L:11654164	1	FBtr0340565	0	FBgn0032371	CG4983	0	1
2L:11657850..11657992	143	2L:11657992	1	FBtr0305896	1	FBgn0262786	CG43167	0	0
2L:11663419..11663872	454	2L:11663872	1	FBtr0340567	0	FBgn0265670	CG44477	0	0
2L:1166362..1166425	64	2L:1166425	1	FBtr0077962	1	FBgn0031314	CG4785	0	1
2L:1167163..1167211	49	2L:1167211	1	FBtr0077964	1	FBgn0031315	CG14341	0	1
2L:11696073..11696107	35	2L:11696107	1	FBtr0080254	1	FBgn0032372	CG4988	0	1
2L:1170766..1170789	24	2L:1170789	1	FBtr0077965	1	FBgn0051922	CG31922	0	1
2L:11744162..11744292	131	2L:11744292	1	FBtr0080255	1	FBgn0032373	CG12602	0	1
2L:11744162..11744524	363	2L:11744524	1	FBtr0335471	0	FBgn0032373	CG12602	0	1
2L:1177373..1177496	124	2L:1177496	1	FBtr0077966	1	FBgn0031318	CG4887	0	1
2L:1177373..1177589	217	2L:1177589	1	FBtr0331288	0	FBgn0031318	CG4887	0	1
2L:11789332..11789475	144	2L:11789475	2	FBtr0335472,FBtr0300370	1	FBgn0032374	CG14931	0	1
2L:11790937..11791011	75	2L:11791011	2	FBtr0300385,FBtr0300384	1	FBgn0032375	CG14932	0	1
2L:1182287..1182454	168	2L:1182454	2	FBtr0344790,FBtr0077968	1	FBgn0031319	CG4896	0	1
2L:11834343..11834410	68	2L:11834410	1	FBtr0344123	0	FBgn0266363	CG45011	0	0
2L:11834343..11834497	155	2L:11834497	1	FBtr0344124	0	FBgn0266363	CG45011	0	0
2L:11834855..11834874	20	2L:11834874	1	FBtr0344125	0	FBgn0266364	CG45012	0	0
2L:11837412..11837486	75	2L:11837486	1	FBtr0301936	1	FBgn0265349	CG42604	0	1
2L:11837882..11838049	168	2L:11838049	1	FBtr0300309	1	FBgn0259963	CG42473	0	1
2L:11840235..11840329	95	2L:11840329	1	FBtr0300310	1	FBgn0259964	CG42474	0	1
2L:11840919..11840998	80	2L:11840998	1	FBtr0080273	1	FBgn0051704	CG31704	0	1
2L:11840919..11841204	286	2L:11841204	1	FBtr0333421	0	FBgn0051704	CG31704	0	1
2L:11849116..11849169	54	2L:11849169	1	FBtr0080275	1	FBgn0032381	CG14934	0	1
2L:11852445..11852571	127	2L:11852571	2	FBtr0303221,FBtr0080276	1	FBgn0032382	CG14935	0	1
2L:11852445..11852881	437	2L:11852881	1	FBtr0303220	1	FBgn0032382	CG14935	0	1
2L:11853719..11853925	207	2L:11853925	1	FBtr0303281	0	FBgn0261805	CG42751	0	0
2L:1185518..1185698	181	2L:1185698	1	FBtr0077971	1	FBgn0031321	CG4947	0	1
2L:11946411..11946756	346	2L:11946756	1	FBtr0080281	1	FBgn0005664	CG16963	0	1
2L:11946411..11947131	721	2L:11947131	1	FBtr0342578	0	FBgn0005664	CG16963	0	1
2L:11948467..11948623	157	2L:11948623	1	FBtr0080282	1	FBgn0032385	CG16964	0	1
2L:11948467..11948803	337	2L:11948803	1	FBtr0342579	0	FBgn0032385	CG16964	0	1
2L:1196444..1196807	364	2L:1196807	4	FBtr0335379,FBtr0077972,FBtr0307056,FBtr0307057	1	FBgn0031322	CG5001	0	1
2L:11984342..11984380	39	2L:11984380	1	FBtr0310149	1	FBgn0032387	CG16965	0	1
2L:11988636..11988801	166	2L:11988801	2	FBtr0310150,FBtr0112354	1	FBgn0085192	CG34163	0	1
2L:11990777..11990834	58	2L:11990834	1	FBtr0080285	1	FBgn0032390	CG16969	0	1
2L:11990777..11990979	203	2L:11990979	1	FBtr0342580	0	FBgn0032390	CG16969	0	1
2L:11992475..11992571	97	2L:11992571	1	FBtr0342581	0	FBgn0032391	CG5202	0	1
2L:11992475..11992848	374	2L:11992848	1	FBtr0080286	1	FBgn0032391	CG5202	0	1
2L:11993984..11994054	71	2L:11994054	1	FBtr0080287	1	FBgn0051866	CG31866	0	1
2L:1199579..1199709	131	2L:1199709	1	FBtr0307096	0	FBgn0263080	CG43348	0	0
2L:1199579..1199924	346	2L:1199924	1	FBtr0335380	0	FBgn0263080	CG43348	0	0
2L:11996244..11996469	226	2L:11996469	1	FBtr0080288	0	FBgn0051864	CG31864	0	1
2L:11996244..11996723	480	2L:11996723	1	FBtr0339524	1	FBgn0051864	CG31864	0	1
2L:11997895..11997965	71	2L:11997965	2	FBtr0345286,FBtr0080289	1	FBgn0051865	CG31865	0	1
2L:12001172..12001244	73	2L:12001244	1	FBtr0080290	1	FBgn0032393	CG12264	0	1
2L:1200453..1200580	128	2L:1200580	1	FBtr0307097	0	FBgn0263081	CG43349	0	0
2L:1200453..1200663	211	2L:1200663	1	FBtr0335381	0	FBgn0263081	CG43349	0	0
2L:12009706..12009832	127	2L:12009832	2	FBtr0342591,FBtr0080291	1	FBgn0014019	CG5279	0	1
2L:1201103..1201220	118	2L:1201220	2	FBtr0335382,FBtr0077973	1	FBgn0040723	CG5011	0	1
2L:12033532..12034122	591	2L:12034122	1	FBtr0080292	1	FBgn0010497	CG5304	0	1
2L:12035986..12036131	146	2L:12036131	1	FBtr0289986	1	FBgn0042126	CG18788	0	1
2L:1204976..1205250	275	2L:1205250	1	FBtr0114498	1	FBgn0031324	CG14342	0	1
2L:12051691..12052049	359	2L:12052049	2	FBtr0080295,FBtr0080294	1	FBgn0032402	CG14945	0	1
2L:12077636..12077739	104	2L:12077739	1	FBtr0080297	0	FBgn0032406	CG14947	0	1
2L:12095013..12095250	238	2L:12095250	2	FBtr0342602,FBtr0080326	0	FBgn0032407	CG5325	0	1
2L:12097673..12097687	15	2L:12097687	2	FBtr0342603,FBtr0110911	1	FBgn0028707	CG10692	0	1
2L:12100542..12100839	298	2L:12100839	1	FBtr0080330	1	FBgn0032409	CG5336	0	1
2L:12106763..12106894	132	2L:12106894	3	FBtr0080333,FBtr0080331,FBtr0080332	1	FBgn0027081	CG5353	0	1
2L:12106763..12107170	408	2L:12107170	1	FBtr0346436	0	FBgn0027081	CG5353	0	1
2L:12110456..12110522	67	2L:12110522	1	FBtr0080334	1	FBgn0263234	CG16996	0	1
2L:12110456..12110664	209	2L:12110664	1	FBtr0345717	0	FBgn0263234	CG16996	0	1
2L:12111946..12111995	50	2L:12111995	1	FBtr0302854	1	FBgn0263235	CG16997	0	1
2L:12111946..12112256	311	2L:12112256	1	FBtr0345718	0	FBgn0263235	CG16997	0	1
2L:12129630..12129896	267	2L:12129896	1	FBtr0080336	1	FBgn0032414	CG17211	0	1
2L:12140252..12140392	141	2L:12140392	1	FBtr0080337	1	FBgn0032416	CG17213	0	1
2L:12162496..12162605	110	2L:12162605	1	FBtr0302986	1	FBgn0051861	CG31861	0	0
2L:12165830..12166704	875	2L:12166704	1	FBtr0302985	1	FBgn0051860	CG31860	0	1
2L:12166632..12166704	73	2L:12166704	1	FBtr0302984	1	FBgn0051860	CG31860	0	1
2L:12168728..12170217	1490	2L:12170217	1	FBtr0301019	1	FBgn0051760	CG31760	0	1
2L:12168728..12170508	1781	2L:12170508	1	FBtr0331997	0	FBgn0051760	CG31760	0	1
2L:12169382..12170217	836	2L:12170217	1	FBtr0331996	1	FBgn0051760	CG31760	0	1
2L:12171197..12171232	36	2L:12171232	1	FBtr0080341	1	FBgn0032419	CG17217	0	1
2L:12173604..12174091	488	2L:12174091	1	FBtr0080342	1	FBgn0032421	CG17218	0	1
2L:12209911..12210008	98	2L:12210008	1	FBtr0290240	1	FBgn0051759	CG31759	0	1
2L:12209911..12210110	200	2L:12210110	1	FBtr0290239	1	FBgn0051759	CG31759	0	1
2L:1229472..1229802	331	2L:1229802	1	FBtr0299796	1	FBgn0259229	CG42329	0	1
2L:12310951..12311104	154	2L:12311104	1	FBtr0300567	1	FBgn0000114	CG31762	0	1
2L:12310951..12311203	253	2L:12311203	2	FBtr0331648,FBtr0080347	1	FBgn0000114	CG31762	0	1
2L:12310951..12312311	1361	2L:12312311	3	FBtr0331998,FBtr0331645,FBtr0331646	0	FBgn0000114	CG31762	0	1
2L:12339419..12339477	59	2L:12339477	1	FBtr0080350	0	FBgn0051862	CG31862	0	1
2L:12357880..12357906	27	2L:12357906	1	FBtr0080354	1	FBgn0032424	CG17010	0	1
2L:12396565..12397528	964	2L:12397528	7	FBtr0332233,FBtr0304856,FBtr0304859,FBtr0304861,FBtr0304863,FBtr0304864,FBtr0332232	1	FBgn0262475	CG43065	0	0
2L:12401637..12402023	387	2L:12402023	1	FBtr0080365	1	FBgn0041195	CG6504	0	1
2L:1242146..1242205	60	2L:1242205	1	FBtr0077920	1	FBgn0031327	CG5397	0	1
2L:1242146..1243018	873	2L:1243018	1	FBtr0335383	0	FBgn0031327	CG5397	0	1
2L:12426337..12426440	104	2L:12426440	1	FBtr0080366	1	FBgn0032428	CG6405	0	1
2L:12429973..12430021	49	2L:12430021	1	FBtr0080367	1	FBgn0032430	CG6388	0	1
2L:12439565..12440602	1038	2L:12440602	3	FBtr0344859,FBtr0080369,FBtr0333090	1	FBgn0020443	CG6382	0	1
2L:12439565..12441279	1715	2L:12441279	1	FBtr0333089	0	FBgn0020443	CG6382	0	1
2L:12451928..12452047	120	2L:12452047	1	FBtr0080370	1	FBgn0032435	CG6417	0	1
2L:12685826..12686306	481	2L:12686306	4	FBtr0340540,FBtr0080392,FBtr0080393,FBtr0340539	1	FBgn0004394	CG12287	0	1
2L:12693845..12693892	48	2L:12693892	1	FBtr0080394	1	FBgn0032445	CG6153	0	1
2L:12693845..12693939	95	2L:12693939	1	FBtr0340541	0	FBgn0032445	CG6153	0	1
2L:12698822..12698917	96	2L:12698917	5	FBtr0340544,FBtr0080395,FBtr0080396,FBtr0340542,FBtr0340543	1	FBgn0032447	CG6167	0	1
2L:12706448..12706683	236	2L:12706683	1	FBtr0080397	1	FBgn0032451	CG12292	0	1
2L:12706472..12706683	212	2L:12706683	1	FBtr0329924	1	FBgn0032451	CG12292	0	1
2L:12708545..12708680	136	2L:12708680	1	FBtr0080398	1	FBgn0032453	CG6180	0	1
2L:12744172..12744806	635	2L:12744806	1	FBtr0090014	1	FBgn0032456	CG6214	0	1
2L:12744172..12744807	636	2L:12744807	16	FBtr0090029,FBtr0090013,FBtr0090015,FBtr0090016,FBtr0090017,FBtr0090018,FBtr0090019,FBtr0090020,FBtr0090021,FBtr0090022,FBtr0090023,FBtr0090024,FBtr0090025,FBtr0090026,FBtr0090027,FBtr0090028	1	FBgn0032456	CG6214	0	1
2L:12766256..12766546	291	2L:12766546	1	FBtr0347485	0	FBgn0032456	CG6214	0	1
2L:12916722..12916774	53	2L:12916774	1	FBtr0080413	1	FBgn0040508	CG5983	0	1
2L:12920899..12921008	110	2L:12921008	1	FBtr0080414	1	FBgn0040509	CG17174	0	1
2L:12925262..12925453	192	2L:12925453	2	FBtr0305490,FBtr0080415	1	FBgn0040510	CG17176	0	1
2L:12929756..12929823	68	2L:12929823	1	FBtr0310556	1	FBgn0040506	CG17178	0	1
2L:1293687..1294687	1001	2L:1294687	1	FBtr0077921	1	FBgn0041097	CG5423	0	1
2L:1293687..1296596	2910	2L:1296596	1	FBtr0335384	0	FBgn0041097	CG5423	0	1
2L:12967789..12967810	22	2L:12967810	1	FBtr0273445	0	FBgn0032462	CG16800	0	1
2L:12978070..12978607	538	2L:12978607	6	FBtr0336614,FBtr0080418,FBtr0080419,FBtr0080420,FBtr0305551,FBtr0336613	1	FBgn0263598	CG3762	0	1
2L:12981195..12981293	99	2L:12981293	1	FBtr0080421	1	FBgn0032464	CG5075	0	1
2L:13012933..13013197	265	2L:13013197	2	FBtr0336615,FBtr0080422	1	FBgn0021796	CG5092	0	1
2L:13109410..13109468	59	2L:13109468	2	FBtr0336855,FBtr0301366	1	FBgn0032470	CG5142	0	1
2L:13120370..13120767	398	2L:13120767	1	FBtr0304630	1	FBgn0262352	CG43050	0	0
2L:13134721..13134804	84	2L:13134804	1	FBtr0080431	1	FBgn0032471	CG5122	0	1
2L:13160119..13160173	55	2L:13160173	1	FBtr0080432	1	FBgn0028410	CG5182	0	1
2L:13163107..13163153	47	2L:13163153	1	FBtr0080433	1	FBgn0032473	CG5204	0	1
2L:13168642..13169551	910	2L:13169551	1	FBtr0080434	1	FBgn0024291	CG5216	0	1
2L:13178814..13178978	165	2L:13178978	1	FBtr0080435	1	FBgn0032476	CG5439	0	1
2L:13183400..13183495	96	2L:13183495	1	FBtr0080436	1	FBgn0032477	CG5287	0	1
2L:13184788..13184875	88	2L:13184875	1	FBtr0080437	1	FBgn0032478	CG5458	0	1
2L:13196272..13197281	1010	2L:13197281	2	FBtr0333235,FBtr0080438	1	FBgn0032480	CG5682	0	1
2L:13210229..13210828	600	2L:13210828	4	FBtr0334752,FBtr0080439,FBtr0080440,FBtr0080441	1	FBgn0032482	CG5547	0	1
2L:13221266..13221398	133	2L:13221398	1	FBtr0080444	1	FBgn0032486	CG5705	0	1
2L:13224335..13224545	211	2L:13224545	1	FBtr0080445	1	FBgn0032488	CG16812	0	1
2L:13228408..13228521	114	2L:13228521	2	FBtr0334753,FBtr0080446	0	FBgn0032490	CG16813	0	1
2L:13230485..13230549	65	2L:13230549	1	FBtr0273448	0	FBgn0032491	CG16815	0	1
2L:13232978..13233058	81	2L:13233058	1	FBtr0080448	1	FBgn0032492	CG5648	0	1
2L:13239184..13239297	114	2L:13239297	1	FBtr0080449	1	FBgn0027586	CG5867	0	1
2L:13241656..13241727	72	2L:13241727	1	FBtr0080450	1	FBgn0032494	CG5945	0	1
2L:13241656..13241773	118	2L:13241773	1	FBtr0334754	0	FBgn0032494	CG5945	0	1
2L:13249964..13250189	226	2L:13250189	1	FBtr0080452	1	FBgn0032495	CG16820	0	1
2L:13257345..13257426	82	2L:13257426	1	FBtr0305556	1	FBgn0051728	CG31728	0	1
2L:13258295..13258336	42	2L:13258336	1	FBtr0080454	1	FBgn0051851	CG31851	0	1
2L:13258295..13258644	350	2L:13258644	1	FBtr0345636	0	FBgn0051851	CG31851	0	1
2L:13283384..13284043	660	2L:13284043	10	FBtr0334861,FBtr0334852,FBtr0334853,FBtr0334854,FBtr0334855,FBtr0334856,FBtr0334857,FBtr0334858,FBtr0334859,FBtr0334860	1	FBgn0264894	CG44085	0	0
2L:13289291..13289556	266	2L:13289556	2	FBtr0334865,FBtr0080460	1	FBgn0032499	CG6116	0	1
2L:13293274..13293415	142	2L:13293415	1	FBtr0113336	1	FBgn0040973	CG16824	0	1
2L:1329868..1329993	126	2L:1329993	1	FBtr0077922	0	FBgn0011294	CG5430	0	1
2L:13301066..13301516	451	2L:13301516	2	FBtr0344851,FBtr0080461	1	FBgn0051729	CG31729	0	1
2L:13301066..13301668	603	2L:13301668	2	FBtr0344140,FBtr0080462	1	FBgn0051729	CG31729	0	1
2L:13307687..13307807	121	2L:13307807	2	FBtr0329824,FBtr0080463	1	FBgn0032503	CG16825	0	1
2L:1334838..1334932	95	2L:1334932	1	FBtr0305552	1	FBgn0031331	CG5440	0	1
2L:1334838..1335514	677	2L:1335514	1	FBtr0343837	0	FBgn0031331	CG5440	0	1
2L:13348823..13348959	137	2L:13348959	1	FBtr0080464	1	FBgn0032505	CG16826	0	1
2L:13348823..13349020	198	2L:13349020	1	FBtr0345611	0	FBgn0032505	CG16826	0	1
2L:13367309..13367410	102	2L:13367410	1	FBtr0080465	1	FBgn0032509	CG6523	0	1
2L:133683..133995	313	2L:133995	1	FBtr0300568	1	FBgn0001142	CG2718	0	1
2L:133683..134472	790	2L:134472	2	FBtr0078115,FBtr0078114	1	FBgn0001142	CG2718	0	1
2L:13368937..13369021	85	2L:13369021	1	FBtr0080466	1	FBgn0051852	CG31852	0	1
2L:13369731..13370329	599	2L:13370329	2	FBtr0290000,FBtr0080467	1	FBgn0051855	CG31855	0	1
2L:13375841..13376165	325	2L:13376165	2	FBtr0342631,FBtr0080468	1	FBgn0032513	CG6565	0	1
2L:13375841..13376404	564	2L:13376404	1	FBtr0346420	0	FBgn0032513	CG6565	0	1
2L:13382182..13382382	201	2L:13382382	1	FBtr0080469	1	FBgn0025724	CG6699	0	1
2L:13384092..13384165	74	2L:13384165	1	FBtr0303269	0	FBgn0032515	CG6866	0	1
2L:13385233..13385671	439	2L:13385671	4	FBtr0342633,FBtr0080497,FBtr0080498,FBtr0342632	0	FBgn0032515	CG6866	0	1
2L:13393723..13393959	237	2L:13393959	1	FBtr0080499	1	FBgn0032517	CG7099	0	1
2L:13410637..13410955	319	2L:13410955	1	FBtr0345438	0	FBgn0032521	CG7110	0	1
2L:13410637..13411047	411	2L:13411047	1	FBtr0080500	1	FBgn0032521	CG7110	0	1
2L:13413358..13413716	359	2L:13413716	1	FBtr0080501	1	FBgn0032522	CG16848	0	1
2L:13420534..13420645	112	2L:13420645	2	FBtr0346422,FBtr0332510	0	FBgn0264432	CG43850	0	0
2L:13439265..13439498	234	2L:13439498	1	FBtr0080502	0	FBgn0026760	CG7121	0	1
2L:13439265..13439930	666	2L:13439930	1	FBtr0346423	0	FBgn0026760	CG7121	0	1
2L:1344886..1345135	250	2L:1345135	3	FBtr0305553,FBtr0077924,FBtr0077925	1	FBgn0026141	CG5450	0	1
2L:13460146..13460183	38	2L:13460183	1	FBtr0303821	1	FBgn0261992	CG42810	0	0
2L:13499056..13500427	1372	2L:13500427	4	FBtr0347401,FBtr0303440,FBtr0308949,FBtr0347400	1	FBgn0263354	CG42784	0	0
2L:13529647..13529821	175	2L:13529821	1	FBtr0091618	1	FBgn0053641	CG33641	0	1
2L:13530599..13530736	138	2L:13530736	1	FBtr0091619	1	FBgn0053642	CG33642	0	1
2L:13541575..13541646	72	2L:13541646	1	FBtr0080507	1	FBgn0028942	CG16852	0	1
2L:13543558..13543560	3	2L:13543560	1	FBtr0080508	1	FBgn0028941	CG16853	0	1
2L:13543558..13543633	76	2L:13543633	1	FBtr0332508	0	FBgn0028941	CG16853	0	1
2L:13636249..13636995	747	2L:13636995	1	FBtr0342903	0	FBgn0259984	CG7147	0	1
2L:13637322..13639411	2090	2L:13639411	1	FBtr0100660	0	FBgn0259984	CG7147	0	1
2L:13637497..13638238	742	2L:13638238	1	FBtr0301412	1	FBgn0259984	CG7147	0	1
2L:13669776..13669844	69	2L:13669844	1	FBtr0080527	1	FBgn0028527	CG18507	0	1
2L:13670666..13671247	582	2L:13671247	1	FBtr0080528	0	FBgn0028527	CG18507	0	1
2L:13671078..13671247	170	2L:13671247	1	FBtr0331334	0	FBgn0028527	CG18507	0	1
2L:13671474..13671680	207	2L:13671680	1	FBtr0331333	0	FBgn0028527	CG18507	0	1
2L:1368965..1369050	86	2L:1369050	3	FBtr0343839,FBtr0077926,FBtr0343838	1	FBgn0031337	CG14346	0	1
2L:13709037..13710583	1547	2L:13710583	1	FBtr0310273	1	FBgn0028848	CG7311	0	1
2L:13710449..13710583	135	2L:13710583	1	FBtr0305567	1	FBgn0028848	CG7311	0	1
2L:13736712..13736790	79	2L:13736790	1	FBtr0080531	1	FBgn0051813	CG31813	0	1
2L:13736712..13737030	319	2L:13737030	1	FBtr0343656	0	FBgn0051813	CG31813	0	1
2L:13773484..13773905	422	2L:13773905	2	FBtr0343657,FBtr0080532	0	FBgn0028541	CG7364	0	1
2L:13774311..13774355	45	2L:13774355	1	FBtr0307577	0	FBgn0263206	CG43376	0	0
2L:13782098..13782611	514	2L:13782611	1	FBtr0080534	1	FBgn0024846	CG7393	0	1
2L:13786255..13786401	147	2L:13786401	1	FBtr0300996	1	FBgn0028539	CG31731	0	1
2L:13790302..13790562	261	2L:13790562	1	FBtr0110941	1	FBgn0028539	CG31731	0	1
2L:13793136..13793264	129	2L:13793264	2	FBtr0110942,FBtr0080536	1	FBgn0028931	CG16863	0	1
2L:13799146..13799674	529	2L:13799674	1	FBtr0080537	1	FBgn0028538	CG7578	0	1
2L:13809655..13809994	340	2L:13809994	1	FBtr0080539	1	FBgn0027844	CG7820	0	1
2L:13812635..13812682	48	2L:13812682	1	FBtr0080540	1	FBgn0028919	CG16865	0	1
2L:13812635..13813316	682	2L:13813316	1	FBtr0331626	1	FBgn0028919	CG16865	0	1
2L:13819379..13819824	446	2L:13819824	1	FBtr0080541	1	FBgn0001965	CG7793	0	1
2L:13823712..13823870	159	2L:13823870	2	FBtr0342712,FBtr0080542	1	FBgn0000153	CG7811	0	1
2L:13823712..13823979	268	2L:13823979	1	FBtr0309960	0	FBgn0000153	CG7811	0	1
2L:13831473..13831576	104	2L:13831576	1	FBtr0080543	1	FBgn0015271	CG7833	0	1
2L:13834252..13834306	55	2L:13834306	1	FBtr0080544	1	FBgn0026373	CG7885	0	1
2L:13847767..13847799	33	2L:13847799	1	FBtr0080549	1	FBgn0028534	CG7916	0	1
2L:13849001..13849161	161	2L:13849161	1	FBtr0080550	1	FBgn0028533	CG7953	0	1
2L:13849001..13849223	223	2L:13849223	1	FBtr0343666	0	FBgn0028533	CG7953	0	1
2L:13850234..13850329	96	2L:13850329	1	FBtr0080551	1	FBgn0028532	CG7968	0	1
2L:13897750..13898256	507	2L:13898256	1	FBtr0080547	1	FBgn0028509	CG31811	0	1
2L:13897750..13898712	963	2L:13898712	2	FBtr0080548,FBtr0080546	1	FBgn0028509	CG31811	0	1
2L:13909110..13909170	61	2L:13909170	2	FBtr0080553,FBtr0080552	1	FBgn0012037	CG8827	0	1
2L:13909110..13909212	103	2L:13909212	1	FBtr0343667	0	FBgn0012037	CG8827	0	1
2L:13911641..13911719	79	2L:13911719	1	FBtr0080554	0	FBgn0032535	CG16869	0	1
2L:13912564..13912596	33	2L:13912596	1	FBtr0080555	1	FBgn0025115	CG16870	0	1
2L:13912564..13912652	89	2L:13912652	1	FBtr0343668	0	FBgn0025115	CG16870	0	1
2L:13955581..13955743	163	2L:13955743	1	FBtr0100327	1	FBgn0032536	CG17988	0	1
2L:13955581..13956188	608	2L:13956188	1	FBtr0343641	0	FBgn0032536	CG17988	0	1
2L:13962139..13963381	1243	2L:13963381	1	FBtr0304719	1	FBgn0261514	CG42282	0	1
2L:13962518..13962939	422	2L:13962939	1	FBtr0343642	1	FBgn0261514	CG42282	0	1
2L:13962518..13963381	864	2L:13963381	1	FBtr0304720	1	FBgn0261514	CG42282	0	1
2L:13965053..13965088	36	2L:13965088	2	FBtr0310074,FBtr0080585	1	FBgn0027929	CG33119	0	1
2L:13971838..13971979	142	2L:13971979	1	FBtr0080586	1	FBgn0028936	CG16873	0	1
2L:13971838..13972173	336	2L:13972173	2	FBtr0343643,FBtr0302501	0	FBgn0028936	CG16873	0	1
2L:13979380..13979569	190	2L:13979569	1	FBtr0080587	1	FBgn0028940	CG8864	0	1
2L:13982641..13982952	312	2L:13982952	2	FBtr0080589,FBtr0080588	1	FBgn0028939	CG18146	0	1
2L:13982641..13983269	629	2L:13983269	1	FBtr0343689	0	FBgn0028939	CG18146	0	1
2L:14008693..14008799	107	2L:14008799	1	FBtr0302893	1	FBgn0261582	CG42692	0	0
2L:14008693..14008820	128	2L:14008820	1	FBtr0302892	0	FBgn0261582	CG42692	0	0
2L:14019010..14019328	319	2L:14019328	2	FBtr0346624,FBtr0080590	1	FBgn0027348	CG4501	0	1
2L:14029240..14029368	129	2L:14029368	1	FBtr0080591	1	FBgn0028519	CG4500	0	1
2L:14048765..14048863	99	2L:14048863	1	FBtr0080592	1	FBgn0260011	CG16876	0	1
2L:14089261..14089437	177	2L:14089437	1	FBtr0080594	1	FBgn0028875	CG32975	0	1
2L:14089261..14092725	3465	2L:14092725	1	FBtr0309867	0	FBgn0028875	CG32975	0	1
2L:14106685..14106791	107	2L:14106791	1	FBtr0080596	0	FBgn0028904	CG16879	0	1
2L:14107414..14107461	48	2L:14107461	1	FBtr0331371	0	FBgn0028904	CG16879	0	1
2L:14159076..14160587	1512	2L:14160587	1	FBtr0305557	1	FBgn0028906	CG17341	0	1
2L:14277918..14278002	85	2L:14278002	3	FBtr0114463,FBtr0080621,FBtr0114462	1	FBgn0052971	CG32971	0	1
2L:1428848..1428981	134	2L:1428981	1	FBtr0308744	1	FBgn0263320	CG43401	0	0
2L:1428848..1429159	312	2L:1429159	1	FBtr0343841	0	FBgn0263320	CG43401	0	0
2L:14325711..14326280	570	2L:14326280	1	FBtr0305063	1	FBgn0261563	CG42677	0	0
2L:14327752..14328262	511	2L:14328262	5	FBtr0302735,FBtr0302731,FBtr0302732,FBtr0302733,FBtr0302734	1	FBgn0261563	CG42677	0	0
2L:14333776..14333860	85	2L:14333860	1	FBtr0080623	1	FBgn0261529	CG15287	0	1
2L:14339937..14340053	117	2L:14340053	1	FBtr0343676	1	FBgn0028531	CG15286	0	1
2L:14339937..14340080	144	2L:14340080	1	FBtr0080625	0	FBgn0028531	CG15286	0	1
2L:14345341..14345790	450	2L:14345790	2	FBtr0343674,FBtr0080624	1	FBgn0028916	CG33090	0	1
2L:14345341..14345795	455	2L:14345795	2	FBtr0343675,FBtr0343673	1	FBgn0028916	CG33090	0	1
2L:14352604..14352619	16	2L:14352619	1	FBtr0304632	1	FBgn0262354	CG43052	0	0
2L:14358184..14358345	162	2L:14358345	2	FBtr0343678,FBtr0080626	1	FBgn0015791	CG4212	0	1
2L:14358184..14358764	581	2L:14358764	1	FBtr0080627	0	FBgn0015791	CG4212	0	1
2L:14361279..14361411	133	2L:14361411	1	FBtr0080629	1	FBgn0001970	CG7480	0	1
2L:14365231..14365568	338	2L:14365568	1	FBtr0080630	1	FBgn0015546	CG4215	0	1
2L:14365231..14366840	1610	2L:14366840	1	FBtr0309281	0	FBgn0015546	CG4215	0	1
2L:144095..144227	133	2L:144227	1	FBtr0078116	1	FBgn0031224	CG11454	0	1
2L:1443282..1443316	35	2L:1443316	1	FBtr0308745	1	FBgn0263321	CG43402	0	0
2L:1443282..1443832	551	2L:1443832	1	FBtr0343842	0	FBgn0263321	CG43402	0	0
2L:14493162..14493833	672	2L:14493833	1	FBtr0342913	1	FBgn0005771	CG4491	0	1
2L:14493162..14494019	858	2L:14494019	1	FBtr0080643	0	FBgn0005771	CG4491	0	1
2L:14525626..14525656	31	2L:14525656	2	FBtr0343696,FBtr0343695	0	FBgn0053648	CG33648	0	1
2L:14713053..14713118	66	2L:14713118	2	FBtr0343706,FBtr0302946	1	FBgn0028855	CG15282	0	1
2L:14713053..14713298	246	2L:14713298	1	FBtr0080656	0	FBgn0028855	CG15282	0	1
2L:14714220..14714355	136	2L:14714355	1	FBtr0112356	1	FBgn0085194	CG34165	0	1
2L:14714220..14714526	307	2L:14714526	1	FBtr0343707	0	FBgn0085194	CG34165	0	1
2L:14737001..14737067	67	2L:14737067	1	FBtr0080667	1	FBgn0051835	CG31835	0	1
2L:14741072..14741138	67	2L:14741138	1	FBtr0301738	1	FBgn0260953	CG42585	0	1
2L:14743619..14743663	45	2L:14743663	1	FBtr0343708	1	FBgn0085195	CG34166	0	1
2L:14743619..14743725	107	2L:14743725	1	FBtr0301737	1	FBgn0085195	CG34166	0	1
2L:14743619..14743807	189	2L:14743807	1	FBtr0112357	1	FBgn0085195	CG34166	0	1
2L:14743619..14743879	261	2L:14743879	1	FBtr0345461	0	FBgn0085195	CG34166	0	1
2L:14761760..14761924	165	2L:14761924	1	FBtr0080670	1	FBgn0028870	CG4691	0	1
2L:14763956..14764065	110	2L:14764065	1	FBtr0080671	1	FBgn0028838	CG4697	0	1
2L:14767162..14767225	64	2L:14767225	1	FBtr0080672	1	FBgn0028868	CG4701	0	1
2L:14803068..14803293	226	2L:14803293	1	FBtr0080673	1	FBgn0250834	CG33308	0	1
2L:14812586..14812599	14	2L:14812599	1	FBtr0080674	0	FBgn0053309	CG33309	0	1
2L:14843102..14843108	7	2L:14843108	1	FBtr0343681	0	FBgn0261568	CG42682	0	0
2L:14930257..14930565	309	2L:14930565	1	FBtr0080675	1	FBgn0028887	CG3491	0	1
2L:1493571..1493645	75	2L:1493645	1	FBtr0077929	1	FBgn0051928	CG31928	0	1
2L:1493571..1493859	289	2L:1493859	1	FBtr0334817	0	FBgn0051928	CG31928	0	1
2L:1495364..1495456	93	2L:1495456	1	FBtr0077930	1	FBgn0053128	CG33128	0	1
2L:1496980..1497071	92	2L:1497071	2	FBtr0334818,FBtr0077931	1	FBgn0051926	CG31926	0	1
2L:1498436..1498583	148	2L:1498583	1	FBtr0077932	1	FBgn0051661	CG31661	0	1
2L:15006540..15006607	68	2L:15006607	1	FBtr0080693	0	FBgn0040228	CG10846	0	1
2L:15008470..15008538	69	2L:15008538	1	FBtr0080695	1	FBgn0028926	CG4185	0	1
2L:15011359..15011764	406	2L:15011764	1	FBtr0080696	1	FBgn0001974	CG3688	0	1
2L:15029513..15029513	1	2L:15029513	1	FBtr0343684	0	FBgn0053310	CG33310	0	1
2L:15032658..15033984	1327	2L:15033984	1	FBtr0304731	1	FBgn0260446	CG15274	0	1
2L:15032658..15034704	2047	2L:15034704	1	FBtr0304732	1	FBgn0260446	CG15274	0	1
2L:15037729..15037841	113	2L:15037841	2	FBtr0345641,FBtr0080699	1	FBgn0041713	CG4182	0	1
2L:15042619..15043017	399	2L:15043017	1	FBtr0346621	1	FBgn0004837	CG3497	0	1
2L:15042619..15043334	716	2L:15043334	1	FBtr0080700	1	FBgn0004837	CG3497	0	1
2L:15058888..15059120	233	2L:15059120	1	FBtr0091659	1	FBgn0053679	CG33679	0	1
2L:15072044..15072133	90	2L:15072133	1	FBtr0304855	1	FBgn0262526	CG43081	0	0
2L:15074164..15074267	104	2L:15074267	1	FBtr0304854	1	FBgn0262526	CG43081	0	0
2L:15074164..15074383	220	2L:15074383	1	FBtr0332472	0	FBgn0262526	CG43081	0	0
2L:15095730..15096915	1186	2L:15096915	6	FBtr0344792,FBtr0080702,FBtr0080703,FBtr0307486,FBtr0344791,FBtr0332180	1	FBgn0028879	CG15270	0	1
2L:15112915..15113092	178	2L:15113092	1	FBtr0080704	0	FBgn0028878	CG15269	0	1
2L:15117656..15118069	414	2L:15118069	4	FBtr0332474,FBtr0080705,FBtr0080706,FBtr0332473	0	FBgn0001978	CG3647	0	1
2L:15215674..15216160	487	2L:15216160	1	FBtr0306282	1	FBgn0262875	CG43230	0	0
2L:1522052..1522156	105	2L:1522156	1	FBtr0077873	1	FBgn0026398	CG12193	0	1
2L:1524160..1524257	98	2L:1524257	1	FBtr0077874	1	FBgn0026397	CG4231	0	1
2L:15252939..15253228	290	2L:15253228	1	FBtr0336860	0	FBgn0028862	CG15267	0	1
2L:15253542..15253607	66	2L:15253607	1	FBtr0080707	1	FBgn0028862	CG15267	0	1
2L:15253542..15254715	1174	2L:15254715	1	FBtr0336859	0	FBgn0028862	CG15267	0	1
2L:15257191..15257297	107	2L:15257297	1	FBtr0310430	0	FBgn0259982	CG15266	0	1
2L:15257191..15257642	452	2L:15257642	1	FBtr0080708	1	FBgn0259982	CG15266	0	1
2L:15285906..15286047	142	2L:15286047	1	FBtr0080729	0	FBgn0028853	CG15263	0	1
2L:15293262..15293774	513	2L:15293774	1	FBtr0080731	1	FBgn0011239	CG31733	0	1
2L:15293262..15294136	875	2L:15294136	1	FBtr0332374	0	FBgn0011239	CG31733	0	1
2L:15299264..15299367	104	2L:15299367	1	FBtr0080733	1	FBgn0028852	CG15262	0	1
2L:15335507..15336138	632	2L:15336138	1	FBtr0080734	1	FBgn0001981	CG3758	0	1
2L:15434910..15435242	333	2L:15435242	1	FBtr0080735	1	FBgn0028892	CG4161	0	1
2L:15434910..15435304	395	2L:15435304	1	FBtr0346583	0	FBgn0028892	CG4161	0	1
2L:15485368..15485489	122	2L:15485489	1	FBtr0089699	1	FBgn0020371	CG15257	0	1
2L:15485368..15485545	178	2L:15485545	1	FBtr0343734	1	FBgn0020371	CG15257	0	1
2L:15503916..15504591	676	2L:15504591	1	FBtr0343735	1	FBgn0002524	CG4162	0	1
2L:15503916..15505018	1103	2L:15505018	1	FBtr0080738	0	FBgn0002524	CG4162	0	1
2L:15548022..15548243	222	2L:15548243	1	FBtr0300217	1	FBgn0259922	CG42448	0	1
2L:15551122..15551364	243	2L:15551364	1	FBtr0300847	1	FBgn0028880	CG15256	0	1
2L:15551122..15552029	908	2L:15552029	1	FBtr0305661	0	FBgn0028880	CG15256	0	1
2L:15583027..15583579	553	2L:15583579	1	FBtr0080752	1	FBgn0028370	CG4192	0	1
2L:15583027..15583978	952	2L:15583978	1	FBtr0300848	0	FBgn0028370	CG4192	0	1
2L:155951..156030	80	2L:156030	10	FBtr0330642,FBtr0078117,FBtr0078118,FBtr0301886,FBtr0301887,FBtr0306542,FBtr0330638,FBtr0330639,FBtr0330640,FBtr0330641	1	FBgn0031228	CG11455	0	1
2L:15617795..15617915	121	2L:15617915	1	FBtr0080753	0	FBgn0028947	CG11865	0	1
2L:15629511..15629552	42	2L:15629552	1	FBtr0080754	1	FBgn0028945	CG7631	0	1
2L:15632095..15632618	524	2L:15632618	1	FBtr0080755	1	FBgn0028518	CG18480	0	1
2L:15632095..15633004	910	2L:15633004	1	FBtr0343716	0	FBgn0028518	CG18480	0	1
2L:15632095..15634987	2893	2L:15634987	1	FBtr0343717	0	FBgn0028518	CG18480	0	1
2L:15662671..15662753	83	2L:15662753	1	FBtr0080756	1	FBgn0028864	CG18477	0	1
2L:15697668..15697750	83	2L:15697750	1	FBtr0080758	1	FBgn0051780	CG31780	0	1
2L:157542..157666	125	2L:157666	2	FBtr0340650,FBtr0078119	1	FBgn0031229	CG3436	0	1
2L:15755578..15755900	323	2L:15755900	1	FBtr0080760	1	FBgn0001986	CG4152	0	1
2L:15765712..15766123	412	2L:15766123	1	FBtr0080761	1	FBgn0028507	CG3793	0	1
2L:15765712..15766267	556	2L:15766267	1	FBtr0305560	0	FBgn0028507	CG3793	0	1
2L:15790051..15790146	96	2L:15790146	1	FBtr0080786	0	FBgn0028901	CG18109	0	1
2L:15853967..15854064	98	2L:15854064	1	FBtr0080787	1	FBgn0028903	CG13243	0	1
2L:15853967..15854110	144	2L:15854110	1	FBtr0331276	0	FBgn0028903	CG13243	0	1
2L:15856277..15856450	174	2L:15856450	2	FBtr0331277,FBtr0080788	1	FBgn0028902	CG4767	0	1
2L:15897002..15897071	70	2L:15897071	2	FBtr0305562,FBtr0080790	1	FBgn0051735	CG31735	0	1
2L:15917356..15917607	252	2L:15917607	1	FBtr0080792	1	FBgn0032577	CG13244	0	1
2L:15926204..15926287	84	2L:15926287	1	FBtr0300612	1	FBgn0028514	CG4793	0	1
2L:15942686..15942854	169	2L:15942854	1	FBtr0300613	1	FBgn0028857	CG12448	0	1
2L:15959351..15959424	74	2L:15959424	1	FBtr0300614	1	FBgn0028856	CG18063	0	1
2L:15959351..15959431	81	2L:15959431	2	FBtr0300065,FBtr0300064	1	FBgn0028856	CG18063	0	1
2L:15980121..15980177	57	2L:15980177	1	FBtr0080800	1	FBgn0028858	CG10839	0	1
2L:15980121..15980508	388	2L:15980508	1	FBtr0343725	0	FBgn0028858	CG10839	0	1
2L:16039531..16040407	877	2L:16040407	1	FBtr0080801	1	FBgn0028644	CG4838	0	1
2L:16039531..16041703	2173	2L:16041703	2	FBtr0343727,FBtr0343726	0	FBgn0028644	CG4838	0	1
2L:1606520..1608404	1885	2L:1608404	5	FBtr0344146,FBtr0310017,FBtr0310018,FBtr0310019,FBtr0310020	1	FBgn0261509	CG14351	0	1
2L:16080898..16081684	787	2L:16081684	2	FBtr0343728,FBtr0080806	1	FBgn0013433	CG4846	0	1
2L:1612401..1612576	176	2L:1612576	1	FBtr0077876	1	FBgn0031351	CG14352	0	1
2L:16134289..16134412	124	2L:16134412	1	FBtr0080816	1	FBgn0028884	CG4892	0	1
2L:16189748..16190079	332	2L:16190079	6	FBtr0332024,FBtr0090004,FBtr0090005,FBtr0332020,FBtr0332021,FBtr0332023	1	FBgn0001991	CG4894	0	1
2L:16189748..16190540	793	2L:16190540	2	FBtr0332025,FBtr0090006	0	FBgn0001991	CG4894	0	1
2L:16213238..16213304	67	2L:16213304	1	FBtr0080821	1	FBgn0028893	CG31819	0	1
2L:16239924..16240595	672	2L:16240595	1	FBtr0303797	1	FBgn0261999	CG42817	0	0
2L:16245460..16245559	100	2L:16245559	1	FBtr0303798	0	FBgn0262000	CG42818	0	0
2L:16259263..16259433	171	2L:16259433	2	FBtr0331442,FBtr0080824	1	FBgn0028515	CG4930	0	1
2L:16259263..16259511	249	2L:16259511	1	FBtr0331443	0	FBgn0028515	CG4930	0	1
2L:16263387..16263483	97	2L:16263483	1	FBtr0080825	1	FBgn0028897	CG4935	0	1
2L:16290780..16291195	416	2L:16291195	1	FBtr0080826	1	FBgn0040079	CG4132	0	1
2L:16291831..16291948	118	2L:16291948	1	FBtr0080827	1	FBgn0028896	CG17329	0	1
2L:16295863..16295996	134	2L:16295996	1	FBtr0080828	0	FBgn0001992	CG4163	0	1
2L:16295863..16296969	1107	2L:16296969	1	FBtr0343812	0	FBgn0001992	CG4163	0	1
2L:16301609..16301765	157	2L:16301765	2	FBtr0337079,FBtr0080829	1	FBgn0028895	CG17328	0	1
2L:16305480..16305940	461	2L:16305940	1	FBtr0080830	1	FBgn0028525	CG4249	0	1
2L:16309132..16309274	143	2L:16309274	2	FBtr0080832,FBtr0080831	1	FBgn0011708	CG4214	0	1
2L:16312828..16313097	270	2L:16313097	1	FBtr0080833	1	FBgn0001086	CG4274	0	1
2L:16328036..16328131	96	2L:16328131	1	FBtr0080834	1	FBgn0014092	CG4278	0	1
2L:16330307..16330367	61	2L:16330367	1	FBtr0080835	1	FBgn0040984	CG4440	0	1
2L:16330307..16330521	215	2L:16330521	1	FBtr0337080	0	FBgn0040984	CG4440	0	1
2L:16353554..16354539	986	2L:16354539	1	FBtr0080836	1	FBgn0028506	CG4455	0	1
2L:16366877..16366976	100	2L:16366976	1	FBtr0080859	1	FBgn0028841	CG17330	0	1
2L:16366877..16367039	163	2L:16367039	1	FBtr0340233	0	FBgn0028841	CG17330	0	1
2L:16446720..16446793	74	2L:16446793	1	FBtr0080860	1	FBgn0020416	CG4472	0	1
2L:16450459..16450508	50	2L:16450508	3	FBtr0308080,FBtr0080861,FBtr0305984	1	FBgn0020415	CG4475	0	1
2L:16452850..16453042	193	2L:16453042	2	FBtr0080864,FBtr0080862	1	FBgn0020414	CG4559	0	1
2L:16452850..16454538	1689	2L:16454538	1	FBtr0080863	0	FBgn0020414	CG4559	0	1
2L:16452850..16455194	2345	2L:16455194	1	FBtr0342945	0	FBgn0020414	CG4559	0	1
2L:16490116..16490182	67	2L:16490182	1	FBtr0080865	0	FBgn0032585	CG4580	0	1
2L:16507018..16507234	217	2L:16507234	1	FBtr0080866	1	FBgn0032586	CG4599	0	1
2L:16507018..16507350	333	2L:16507350	3	FBtr0333488,FBtr0080867,FBtr0333486	1	FBgn0032586	CG4599	0	1
2L:16507018..16507621	604	2L:16507621	1	FBtr0333487	0	FBgn0032586	CG4599	0	1
2L:16543176..16543263	88	2L:16543263	1	FBtr0080868	1	FBgn0051816	CG31816	0	1
2L:16607278..16607321	44	2L:16607321	1	FBtr0080870	0	FBgn0051815	CG31815	0	1
2L:16609881..16610037	157	2L:16610037	1	FBtr0080871	1	FBgn0032590	CG4631	0	1
2L:16661779..16661995	217	2L:16661995	1	FBtr0300005	1	FBgn0259735	CG42389	0	1
2L:16661779..16662012	234	2L:16662012	2	FBtr0300004,FBtr0300003	1	FBgn0259735	CG42389	0	1
2L:16661779..16663218	1440	2L:16663218	1	FBtr0335497	0	FBgn0259735	CG42389	0	1
2L:16678976..16679383	408	2L:16679383	1	FBtr0080883	1	FBgn0001185	CG4694	0	1
2L:16678976..16679691	716	2L:16679691	1	FBtr0335138	0	FBgn0001185	CG4694	0	1
2L:16681445..16681653	209	2L:16681653	3	FBtr0335140,FBtr0080887,FBtr0305565	1	FBgn0267347	CG4711	0	1
2L:16683093..16683290	198	2L:16683290	1	FBtr0091522	0	FBgn0053552	CG33552	0	1
2L:16699642..16699926	285	2L:16699926	5	FBtr0339514,FBtr0080884,FBtr0080885,FBtr0080886,FBtr0100459	1	FBgn0261278	CG17161	0	1
2L:16719453..16719635	183	2L:16719635	2	FBtr0335141,FBtr0080888	1	FBgn0086907	CG13263	0	1
2L:16722377..16722644	268	2L:16722644	2	FBtr0344849,FBtr0080889	0	FBgn0000409	CG17903	0	1
2L:16730534..16731199	666	2L:16731199	1	FBtr0290062	1	FBgn0051812	CG31812	0	1
2L:16733568..16733624	57	2L:16733624	1	FBtr0080891	1	FBgn0032597	CG17904	0	1
2L:16742226..16742610	385	2L:16742610	1	FBtr0080892	1	FBgn0032598	CG17905	0	1
2L:16745153..16745565	413	2L:16745565	1	FBtr0080893	1	FBgn0032600	CG17912	0	1
2L:16746629..16748781	2153	2L:16748781	1	FBtr0343767	0	FBgn0032600	CG17912	0	1
2L:16749428..16749943	516	2L:16749943	1	FBtr0113041	0	FBgn0032600	CG17912	0	1
2L:16749428..16752013	2586	2L:16752013	1	FBtr0308802	1	FBgn0032600	CG17912	0	1
2L:16749428..16753704	4277	2L:16753704	2	FBtr0329944,FBtr0308803	1	FBgn0032600	CG17912	0	1
2L:16749608..16753704	4097	2L:16753704	1	FBtr0329945	1	FBgn0032600	CG17912	0	1
2L:16758066..16758283	218	2L:16758283	2	FBtr0343768,FBtr0080894	1	FBgn0032601	CG17914	0	1
2L:16788105..16788766	662	2L:16788766	15	FBtr0346712,FBtr0080895,FBtr0080896,FBtr0080897,FBtr0080898,FBtr0080899,FBtr0080900,FBtr0080901,FBtr0080902,FBtr0080903,FBtr0301828,FBtr0307492,FBtr0307493,FBtr0307494,FBtr0307495	1	FBgn0264695	CG17927	0	1
2L:16793324..16793444	121	2L:16793444	2	FBtr0331619,FBtr0080908	1	FBgn0032603	CG17928	0	1
2L:16795808..16795827	20	2L:16795827	1	FBtr0080909	1	FBgn0040262	CG13270	0	1
2L:16795808..16796009	202	2L:16796009	1	FBtr0331620	0	FBgn0040262	CG13270	0	1
2L:16801519..16801584	66	2L:16801584	3	FBtr0344850,FBtr0080911,FBtr0080912	1	FBgn0040260	CG17932	0	1
2L:16815794..16816069	276	2L:16816069	2	FBtr0331621,FBtr0080914	1	FBgn0086673	CG13272	0	1
2L:16826717..16826964	248	2L:16826964	4	FBtr0347182,FBtr0080915,FBtr0080916,FBtr0080917	1	FBgn0004797	CG31991	0	1
2L:16831379..16831705	327	2L:16831705	2	FBtr0331623,FBtr0080919	1	FBgn0051739	CG31739	0	1
2L:16831379..16832093	715	2L:16832093	1	FBtr0331622	0	FBgn0051739	CG31739	0	1
2L:16891047..16891239	193	2L:16891239	1	FBtr0301255	1	FBgn0260758	CG42556	0	1
2L:16916565..16917052	488	2L:16917052	6	FBtr0340173,FBtr0304927,FBtr0304928,FBtr0304929,FBtr0304930,FBtr0340172	0	FBgn0261671	CG42555	0	0
2L:1696150..1697837	1688	2L:1697837	1	FBtr0077878	1	FBgn0086758	CG31666	0	1
2L:1696150..1698617	2468	2L:1698617	2	FBtr0303935,FBtr0077877	1	FBgn0086758	CG31666	0	1
2L:1696150..1704682	8533	2L:1704682	1	FBtr0307047	0	FBgn0086758	CG31666	0	1
2L:1696858..1698617	1760	2L:1698617	2	FBtr0303934,FBtr0303933	1	FBgn0086758	CG31666	0	1
2L:16985534..16985583	50	2L:16985583	1	FBtr0080952	1	FBgn0051806	CG31806	0	1
2L:16985534..16985634	101	2L:16985634	1	FBtr0340237	0	FBgn0051806	CG31806	0	1
2L:16993043..16993984	942	2L:16993984	1	FBtr0329973	1	FBgn0053179	CG33179	0	1
2L:1706228..1706777	550	2L:1706777	1	FBtr0077881	1	FBgn0011570	CG17158	0	1
2L:1706228..1706962	735	2L:1706962	1	FBtr0331630	0	FBgn0011570	CG17158	0	1
2L:17088589..17088824	236	2L:17088824	1	FBtr0080953	1	FBgn0032626	CG12620	0	1
2L:17088589..17089186	598	2L:17089186	1	FBtr0332225	0	FBgn0032626	CG12620	0	1
2L:1711286..1711365	80	2L:1711365	1	FBtr0333542	0	FBgn0031357	CG17642	0	1
2L:1711286..1711465	180	2L:1711465	1	FBtr0077882	1	FBgn0031357	CG17642	0	1
2L:17173972..17174105	134	2L:17174105	1	FBtr0112360	1	FBgn0085198	CG34169	0	1
2L:17287460..17287663	204	2L:17287663	1	FBtr0302408	0	FBgn0032631	CG15140	0	1
2L:1729528..1729575	48	2L:1729575	1	FBtr0077883	1	FBgn0260648	CG31938	0	1
2L:1729528..1729762	235	2L:1729762	1	FBtr0345430	0	FBgn0260648	CG31938	0	1
2L:1730950..1731070	121	2L:1731070	1	FBtr0077884	1	FBgn0031360	CG31937	0	1
2L:17364236..17364351	116	2L:17364351	1	FBtr0080967	1	FBgn0051804	CG31804	0	1
2L:17401297..17402059	763	2L:17402059	1	FBtr0332452	1	FBgn0020503	CG5020	0	1
2L:17404214..17404385	172	2L:17404385	1	FBtr0339796	1	FBgn0020503	CG5020	0	1
2L:17404214..17404640	427	2L:17404640	4	FBtr0332455,FBtr0290262,FBtr0290263,FBtr0301442	1	FBgn0020503	CG5020	0	1
2L:17409406..17409698	293	2L:17409698	8	FBtr0332454,FBtr0080975,FBtr0080976,FBtr0080977,FBtr0301440,FBtr0301441,FBtr0332451,FBtr0332453	1	FBgn0020503	CG5020	0	1
2L:17413172..17413499	328	2L:17413499	1	FBtr0080979	1	FBgn0032635	CG15141	0	1
2L:17435655..17435800	146	2L:17435800	1	FBtr0080980	1	FBgn0032636	CG5043	0	1
2L:17458747..17458775	29	2L:17458775	2	FBtr0305682,FBtr0080981	1	FBgn0032637	CG5050	0	1
2L:17474584..17474773	190	2L:17474773	2	FBtr0305683,FBtr0080982	1	FBgn0032640	CG5094	0	1
2L:17481787..17481856	70	2L:17481856	1	FBtr0080983	1	FBgn0032642	CG5110	0	1
2L:17481787..17482037	251	2L:17482037	1	FBtr0306162	0	FBgn0032642	CG5110	0	1
2L:17485503..17485624	122	2L:17485624	1	FBtr0080984	1	FBgn0032644	CG5131	0	1
2L:17486341..17486365	25	2L:17486365	1	FBtr0310090	0	FBgn0263654	CG43645	0	0
2L:1750087..1750612	526	2L:1750612	2	FBtr0077886,FBtr0077885	1	FBgn0264494	CG17646	0	1
2L:17525455..17525515	61	2L:17525515	1	FBtr0304742	1	FBgn0013810	CG5526	0	1
2L:1752770..1752848	79	2L:1752848	1	FBtr0077887	1	FBgn0031364	CG17648	0	1
2L:17590999..17591267	269	2L:17591267	4	FBtr0344781,FBtr0080986,FBtr0303252,FBtr0303253	1	FBgn0032651	CG5545	0	1
2L:17603289..17603640	352	2L:17603640	3	FBtr0303255,FBtr0080987,FBtr0303254	1	FBgn0261089	CG5559	0	1
2L:17603289..17604387	1099	2L:17604387	1	FBtr0340251	0	FBgn0261089	CG5559	0	1
2L:17628312..17628389	78	2L:17628389	1	FBtr0304636	1	FBgn0262356	CG43054	0	0
2L:17972124..17974868	2745	2L:17974868	1	FBtr0081022	1	FBgn0032656	CG5674	0	1
2L:17973394..17974868	1475	2L:17974868	3	FBtr0340182,FBtr0081021,FBtr0290267	1	FBgn0032656	CG5674	0	1
2L:17988136..17988619	484	2L:17988619	1	FBtr0081024	0	FBgn0032658	CG5681	0	1
2L:17991339..17991499	161	2L:17991499	1	FBtr0081025	1	FBgn0051742	CG31742	0	1
2L:17991339..17991951	613	2L:17991951	1	FBtr0340183	0	FBgn0051742	CG31742	0	1
2L:18007002..18007216	215	2L:18007216	1	FBtr0081026	1	FBgn0040989	CG5693	0	1
2L:18007718..18007842	125	2L:18007842	1	FBtr0303712	1	FBgn0261531	CG42659	0	0
2L:18009494..18009694	201	2L:18009694	1	FBtr0081028	1	FBgn0051740	CG31740	0	1
2L:18069394..18070246	853	2L:18070246	2	FBtr0340228,FBtr0081029	1	FBgn0243486	CG15151	0	1
2L:18080195..18080415	221	2L:18080415	2	FBtr0340229,FBtr0081030	0	FBgn0000120	CG5711	0	1
2L:18080195..18081307	1113	2L:18081307	1	FBtr0307350	0	FBgn0000120	CG5711	0	1
2L:18083040..18083096	57	2L:18083096	1	FBtr0302454	0	FBgn0002939	CG31783	0	1
2L:18083461..18083608	148	2L:18083608	1	FBtr0081031	1	FBgn0002939	CG31783	0	1
2L:18086157..18086714	558	2L:18086714	1	FBtr0081032	0	FBgn0051741	CG31741	0	1
2L:18098045..18098120	76	2L:18098120	1	FBtr0081033	0	FBgn0032664	CG5755	0	1
2L:18115022..18115220	199	2L:18115220	2	FBtr0340574,FBtr0081034	1	FBgn0032665	CG15152	0	1
2L:18128945..18129862	918	2L:18129862	6	FBtr0340577,FBtr0081035,FBtr0081036,FBtr0081037,FBtr0340575,FBtr0340576	1	FBgn0032666	CG5758	0	1
2L:18154411..18154516	106	2L:18154516	1	FBtr0081038	1	FBgn0032668	CG17681	0	1
2L:18155826..18155942	117	2L:18155942	2	FBtr0329926,FBtr0081048	1	FBgn0032669	CG15155	0	1
2L:18157108..18157162	55	2L:18157162	1	FBtr0081049	1	FBgn0032670	CG5783	0	1
2L:18292714..18292800	87	2L:18292800	1	FBtr0301937	0	FBgn0261057	CG42605	0	1
2L:18292714..18292833	120	2L:18292833	1	FBtr0345686	0	FBgn0261057	CG42605	0	1
2L:18297147..18297261	115	2L:18297261	1	FBtr0081050	1	FBgn0032677	CG5790	0	1
2L:18297147..18297347	201	2L:18297347	1	FBtr0345614	0	FBgn0032677	CG5790	0	1
2L:18379268..18379909	642	2L:18379909	1	FBtr0344147	1	FBgn0085200	CG34171	0	1
2L:18379620..18379909	290	2L:18379909	1	FBtr0305066	1	FBgn0085200	CG34171	0	1
2L:18386447..18387103	657	2L:18387103	1	FBtr0112804	0	FBgn0000636	CG5803	0	1
2L:18388947..18390710	1764	2L:18390710	1	FBtr0112805	0	FBgn0000636	CG5803	0	1
2L:18392282..18392911	630	2L:18392911	1	FBtr0340580	0	FBgn0000636	CG5803	0	1
2L:18392282..18393441	1160	2L:18393441	1	FBtr0081052	0	FBgn0000636	CG5803	0	1
2L:18392437..18393441	1005	2L:18393441	1	FBtr0344782	0	FBgn0000636	CG5803	0	1
2L:18455160..18455419	260	2L:18455419	1	FBtr0081063	1	FBgn0032680	CG10174	0	1
2L:18487199..18487710	512	2L:18487710	1	FBtr0300674	1	FBgn0032682	CG10176	0	1
2L:18487199..18488021	823	2L:18488021	1	FBtr0332321	0	FBgn0032682	CG10176	0	1
2L:18513338..18513481	144	2L:18513481	1	FBtr0081068	1	FBgn0032684	CG10178	0	1
2L:18513338..18513512	175	2L:18513512	1	FBtr0305619	1	FBgn0032684	CG10178	0	1
2L:18531660..18531780	121	2L:18531780	1	FBtr0081069	1	FBgn0032685	CG10211	0	1
2L:18531660..18531967	308	2L:18531967	1	FBtr0343824	0	FBgn0032685	CG10211	0	1
2L:1856811..1858550	1740	2L:1858550	3	FBtr0334823,FBtr0089786,FBtr0304911	1	FBgn0051665	CG31665	0	1
2L:18594210..18595429	1220	2L:18595429	2	FBtr0343825,FBtr0081070	1	FBgn0032688	CG15160	0	1
2L:18595375..18595429	55	2L:18595429	1	FBtr0343826	1	FBgn0032688	CG15160	0	1
2L:18606358..18606461	104	2L:18606461	1	FBtr0343827	1	FBgn0051789	CG31789	0	1
2L:18606358..18606523	166	2L:18606523	1	FBtr0081071	0	FBgn0051789	CG31789	0	1
2L:18606358..18606684	327	2L:18606684	1	FBtr0343828	0	FBgn0051789	CG31789	0	1
2L:18609456..18609550	95	2L:18609550	1	FBtr0081072	1	FBgn0032690	CG10333	0	1
2L:18661052..18661776	725	2L:18661776	3	FBtr0343808,FBtr0081073,FBtr0329972	1	FBgn0032694	CG15162	0	1
2L:18661106..18661776	671	2L:18661776	1	FBtr0329971	1	FBgn0032694	CG15162	0	1
2L:18683266..18683715	450	2L:18683715	2	FBtr0081093,FBtr0081092	1	FBgn0086909	CG31751	0	1
2L:18690718..18690906	189	2L:18690906	2	FBtr0273194,FBtr0081095	1	FBgn0032698	CG10336	0	1
2L:18697886..18698571	686	2L:18698571	2	FBtr0343108,FBtr0081096	1	FBgn0032700	CG10338	0	1
2L:18700589..18700645	57	2L:18700645	2	FBtr0343109,FBtr0081097	1	FBgn0032701	CG10341	0	1
2L:18704337..18704454	118	2L:18704454	1	FBtr0081098	1	FBgn0032703	CG10343	0	1
2L:1870830..1870956	127	2L:1870956	1	FBtr0077891	1	FBgn0031372	CG7295	0	1
2L:1870830..1871032	203	2L:1871032	1	FBtr0334824	0	FBgn0031372	CG7295	0	1
2L:18711055..18711297	243	2L:18711297	1	FBtr0081099	1	FBgn0032705	CG10346	0	1
2L:18740761..18740807	47	2L:18740807	1	FBtr0081101	1	FBgn0032709	CG15167	0	1
2L:18822549..18822573	25	2L:18822573	1	FBtr0300818	1	FBgn0027074	CG17324	0	1
2L:18826204..18826553	350	2L:18826553	3	FBtr0343833,FBtr0081104,FBtr0308574	1	FBgn0032713	CG17323	0	1
2L:18826204..18826716	513	2L:18826716	1	FBtr0308575	0	FBgn0032713	CG17323	0	1
2L:18828865..18829059	195	2L:18829059	4	FBtr0081108,FBtr0081105,FBtr0081106,FBtr0081107	1	FBgn0027070	CG17322	0	1
2L:18833496..18833630	135	2L:18833630	1	FBtr0081109	1	FBgn0015808	CG17320	0	1
2L:18854505..18855110	606	2L:18855110	2	FBtr0342919,FBtr0081110	1	FBgn0032719	CG17321	0	1
2L:18950925..18950973	49	2L:18950973	1	FBtr0081132	1	FBgn0032724	CG10428	0	1
2L:18971983..18972004	22	2L:18972004	1	FBtr0081133	1	FBgn0032728	CG18398	0	1
2L:18988252..18988331	80	2L:18988331	1	FBtr0081135	1	FBgn0032732	CG15168	0	1
2L:18992113..18992409	297	2L:18992409	1	FBtr0081136	1	FBgn0032734	CG15169	0	1
2L:19002456..19002560	105	2L:19002560	1	FBtr0321311	1	FBgn0051792	CG31792	0	1
2L:19002456..19002713	258	2L:19002713	1	FBtr0321312	0	FBgn0051792	CG31792	0	1
2L:19008054..19008234	181	2L:19008234	2	FBtr0340318,FBtr0081138	1	FBgn0051793	CG31793	0	1
2L:19011344..19011532	189	2L:19011532	1	FBtr0081139	1	FBgn0028569	CG15171	0	1
2L:19023527..19023644	118	2L:19023644	3	FBtr0321271,FBtr0081140,FBtr0321270	1	FBgn0032740	CG15172	0	1
2L:19023527..19023646	120	2L:19023646	1	FBtr0321272	0	FBgn0032740	CG15172	0	1
2L:19030464..19030780	317	2L:19030780	1	FBtr0081141	1	FBgn0032741	CG10446	0	1
2L:19041123..19041473	351	2L:19041473	1	FBtr0336840	0	FBgn0086442	CG17492	0	1
2L:19041123..19041541	419	2L:19041541	2	FBtr0336841,FBtr0081142	0	FBgn0086442	CG17492	0	1
2L:19043351..19043614	264	2L:19043614	1	FBtr0081143	1	FBgn0002022	CG10449	0	1
2L:19048097..19048177	81	2L:19048177	1	FBtr0081144	1	FBgn0263198	CG10473	0	1
2L:19048097..19048633	537	2L:19048633	1	FBtr0081145	1	FBgn0263198	CG10473	0	1
2L:19048097..19048817	721	2L:19048817	1	FBtr0336842	0	FBgn0263198	CG10473	0	1
2L:19049835..19049884	50	2L:19049884	1	FBtr0081146	1	FBgn0032746	CG10470	0	1
2L:19053600..19053681	82	2L:19053681	2	FBtr0336843,FBtr0302289	1	FBgn0261396	CG42641	0	1
2L:19057521..19058410	890	2L:19058410	1	FBtr0113043	1	FBgn0032748	CG10492	0	1
2L:19057521..19058821	1301	2L:19058821	1	FBtr0081148	1	FBgn0032748	CG10492	0	1
2L:19063050..19063132	83	2L:19063132	2	FBtr0336844,FBtr0081149	0	FBgn0032749	CG10493	0	1
2L:19064634..19064726	93	2L:19064726	1	FBtr0081150	1	FBgn0032750	CG10495	0	1
2L:19114012..19114110	99	2L:19114110	2	FBtr0081154,FBtr0081153	1	FBgn0000075	CG10501	0	1
2L:19116413..19116570	158	2L:19116570	1	FBtr0081155	1	FBgn0002036	CG10561	0	1
2L:19128962..19129326	365	2L:19129326	1	FBtr0081156	1	FBgn0086445	CG10563	0	1
2L:19133025..19133097	73	2L:19133097	1	FBtr0081157	1	FBgn0086446	CG17347	0	1
2L:19171260..19171852	593	2L:19171852	1	FBtr0081158	1	FBgn0010300	CG10719	0	1
2L:19171260..19172567	1308	2L:19172567	2	FBtr0344846,FBtr0081159	1	FBgn0010300	CG10719	0	1
2L:19171260..19179758	8499	2L:19179758	1	FBtr0081160	0	FBgn0010300	CG10719	0	1
2L:19177524..19179758	2235	2L:19179758	1	FBtr0336627	0	FBgn0010300	CG10719	0	1
2L:19189586..19189938	353	2L:19189938	1	FBtr0081194	1	FBgn0010309	CG10739	0	1
2L:19207738..19208621	884	2L:19208621	1	FBtr0081195	0	FBgn0015380	CG17348	0	1
2L:19207843..19208621	779	2L:19208621	1	FBtr0330209	0	FBgn0015380	CG17348	0	1
2L:19301540..19301600	61	2L:19301600	2	FBtr0343804,FBtr0081196	1	FBgn0032769	CG10750	0	1
2L:19365349..19365397	49	2L:19365397	2	FBtr0336818,FBtr0081197	1	FBgn0032770	CG13086	0	1
2L:19365349..19365470	122	2L:19365470	1	FBtr0336817	0	FBgn0032770	CG13086	0	1
2L:19372565..19372711	147	2L:19372711	1	FBtr0081198	1	FBgn0032771	CG17349	0	1
2L:19383015..19383093	79	2L:19383093	1	FBtr0081199	0	FBgn0032772	CG17350	0	1
2L:19395823..19395920	98	2L:19395920	1	FBtr0334163	0	FBgn0051798	CG31798	0	1
2L:19395823..19396190	368	2L:19396190	1	FBtr0081200	1	FBgn0051798	CG31798	0	1
2L:19418090..19418217	128	2L:19418217	1	FBtr0302360	1	FBgn0016675	CG9976	0	1
2L:19418090..19418274	185	2L:19418274	1	FBtr0081201	1	FBgn0016675	CG9976	0	1
2L:19418941..19419016	76	2L:19419016	1	FBtr0302361	1	FBgn0053532	CG33532	0	1
2L:19418941..19419029	89	2L:19419029	1	FBtr0091498	1	FBgn0053532	CG33532	0	1
2L:19419681..19419753	73	2L:19419753	1	FBtr0302362	1	FBgn0053533	CG33533	0	1
2L:19419681..19419767	87	2L:19419767	1	FBtr0091499	1	FBgn0053533	CG33533	0	1
2L:19429039..19429224	186	2L:19429224	5	FBtr0334165,FBtr0081204,FBtr0302874,FBtr0302938,FBtr0334164	0	FBgn0032779	CG16771	0	1
2L:1942966..1943461	496	2L:1943461	2	FBtr0333007,FBtr0113012	1	FBgn0031374	CG7337	0	1
2L:1942966..1943818	853	2L:1943818	3	FBtr0333006,FBtr0077811,FBtr0309828	1	FBgn0031374	CG7337	0	1
2L:1942966..1943939	974	2L:1943939	1	FBtr0110882	1	FBgn0031374	CG7337	0	1
2L:1942966..1943947	982	2L:1943947	1	FBtr0110883	1	FBgn0031374	CG7337	0	1
2L:1942966..1944289	1324	2L:1944289	1	FBtr0113011	0	FBgn0031374	CG7337	0	1
2L:19430131..19430270	140	2L:19430270	2	FBtr0335465,FBtr0081203	1	FBgn0032780	CG13085	0	1
2L:19432352..19432444	93	2L:19432444	1	FBtr0081205	1	FBgn0032781	CG9987	0	1
2L:19435307..19435841	535	2L:19435841	1	FBtr0081206	1	FBgn0032782	CG9994	0	1
2L:19447239..19447317	79	2L:19447317	3	FBtr0334175,FBtr0081234,FBtr0334174	1	FBgn0003346	CG9999	0	1
2L:19457594..19457723	130	2L:19457723	4	FBtr0332317,FBtr0081236,FBtr0081237,FBtr0081238	1	FBgn0032785	CG10026	0	1
2L:19466292..19467758	1467	2L:19467758	1	FBtr0301669	1	FBgn0000964	CG10034	0	1
2L:19466424..19467758	1335	2L:19467758	1	FBtr0329891	1	FBgn0000964	CG10034	0	1
2L:19486397..19486532	136	2L:19486532	1	FBtr0081240	1	FBgn0032788	CG13084	0	1
2L:19488532..19488691	160	2L:19488691	1	FBtr0081242	1	FBgn0032789	CG13083	0	1
2L:19491630..19491679	50	2L:19491679	2	FBtr0331324,FBtr0081243	1	FBgn0032791	CG18094	0	1
2L:19497385..19497835	451	2L:19497835	2	FBtr0331326,FBtr0081244	1	FBgn0002044	CG10084	0	1
2L:19497385..19497978	594	2L:19497978	2	FBtr0331325,FBtr0081245	0	FBgn0002044	CG10084	0	1
2L:19502167..19502268	102	2L:19502268	1	FBtr0081246	1	FBgn0040268	CG10123	0	1
2L:19525242..19525453	212	2L:19525453	2	FBtr0343771,FBtr0081247	1	FBgn0032798	CG10132	0	1
2L:19532671..19532985	315	2L:19532985	1	FBtr0081248	1	FBgn0032800	CG10137	0	1
2L:19535998..19536104	107	2L:19536104	1	FBtr0081250	1	FBgn0051697	CG31697	0	1
2L:19536466..19537363	898	2L:19537363	1	FBtr0081249	1	FBgn0053116	CG33116	0	1
2L:19539630..19539740	111	2L:19539740	1	FBtr0081251	1	FBgn0032803	CG13082	0	1
2L:19541344..19541426	83	2L:19541426	1	FBtr0081252	1	FBgn0032804	CG13081	0	1
2L:19541344..19541540	197	2L:19541540	1	FBtr0343772	0	FBgn0032804	CG13081	0	1
2L:19545303..19545458	156	2L:19545458	1	FBtr0081253	1	FBgn0003231	CG10360	0	1
2L:19545303..19545548	246	2L:19545548	1	FBtr0100289	0	FBgn0003231	CG10360	0	1
2L:19556402..19556451	50	2L:19556451	4	FBtr0331330,FBtr0081254,FBtr0331328,FBtr0331329	0	FBgn0041180	CG10363	0	1
2L:19565007..19565158	152	2L:19565158	1	FBtr0081256	1	FBgn0032809	CG13078	0	1
2L:19567297..19567359	63	2L:19567359	2	FBtr0336619,FBtr0081257	1	FBgn0032810	CG13077	0	1
2L:19579009..19579131	123	2L:19579131	1	FBtr0081258	1	FBgn0027949	CG10364	0	1
2L:19586227..19586440	214	2L:19586440	1	FBtr0081259	1	FBgn0032814	CG10366	0	1
2L:19736724..19736956	233	2L:19736956	1	FBtr0343854	1	FBgn0032816	CG10447	0	1
2L:19736724..19737088	365	2L:19737088	1	FBtr0081289	1	FBgn0032816	CG10447	0	1
2L:1975188..1975413	226	2L:1975413	2	FBtr0334758,FBtr0077813	1	FBgn0031376	CG10908	0	1
2L:19760914..19760986	73	2L:19760986	1	FBtr0081290	1	FBgn0032819	CG10463	0	1
2L:19792750..19792782	33	2L:19792782	2	FBtr0332178,FBtr0081291	0	FBgn0032822	CG10466	0	1
2L:1981928..1982099	172	2L:1982099	1	FBtr0077814	1	FBgn0031378	CG15362	0	1
2L:1984394..1984514	121	2L:1984514	1	FBtr0077815	1	FBgn0031379	CG7289	0	1
2L:1988836..1988940	105	2L:1988940	1	FBtr0077816	1	FBgn0031381	CG7291	0	1
2L:19957453..19958424	972	2L:19958424	12	FBtr0344856,FBtr0329838,FBtr0329839,FBtr0329840,FBtr0329842,FBtr0329843,FBtr0329844,FBtr0329845,FBtr0329846,FBtr0332236,FBtr0332237,FBtr0336736	0	FBgn0263873	CG43720	0	0
2L:19959888..19960004	117	2L:19960004	2	FBtr0332243,FBtr0081300	1	FBgn0032833	CG10664	0	1
2L:19959888..19960065	178	2L:19960065	2	FBtr0332242,FBtr0081301	0	FBgn0032833	CG10664	0	1
2L:19963732..19963779	48	2L:19963779	1	FBtr0346480	0	FBgn0032835	CG16772	0	1
2L:19963732..19963844	113	2L:19963844	1	FBtr0081302	1	FBgn0032835	CG16772	0	1
2L:19965282..19965493	212	2L:19965493	1	FBtr0081303	1	FBgn0032836	CG10680	0	1
2L:19965282..19965702	421	2L:19965702	1	FBtr0332182	0	FBgn0032836	CG10680	0	1
2L:20055224..20056373	1150	2L:20056373	1	FBtr0081327	1	FBgn0032840	CG13968	0	1
2L:20063976..20064378	403	2L:20064378	1	FBtr0081330	1	FBgn0019686	CG10895	0	1
2L:20063976..20064381	406	2L:20064381	2	FBtr0081329,FBtr0081328	1	FBgn0019686	CG10895	0	1
2L:20072673..20073719	1047	2L:20073719	1	FBtr0081331	1	FBgn0045064	CG13969	0	1
2L:20073455..20073719	265	2L:20073719	1	FBtr0331184	1	FBgn0045064	CG13969	0	1
2L:2008856..2008966	111	2L:2008966	1	FBtr0077817	1	FBgn0040717	CG15361	0	1
2L:2008856..2009072	217	2L:2009072	1	FBtr0334759	0	FBgn0040717	CG15361	0	1
2L:20089573..20089698	126	2L:20089698	1	FBtr0081332	1	FBgn0004374	CG10718	0	1
2L:20093112..20093152	41	2L:20093152	2	FBtr0331615,FBtr0081333	1	FBgn0032846	CG10721	0	1
2L:20096166..20096253	88	2L:20096253	2	FBtr0081335,FBtr0081334	1	FBgn0032848	CG10722	0	1
2L:20102517..20102849	333	2L:20102849	2	FBtr0331616,FBtr0303230	1	FBgn0032850	CG10723	0	1
2L:20102517..20103375	859	2L:20103375	2	FBtr0331617,FBtr0081336	1	FBgn0032850	CG10723	0	1
2L:201415..201588	174	2L:201588	4	FBtr0332337,FBtr0078122,FBtr0306341,FBtr0330652	1	FBgn0016977	CG18497	0	1
2L:201415..203250	1836	2L:203250	3	FBtr0332336,FBtr0078123,FBtr0330653	0	FBgn0016977	CG18497	0	1
2L:201415..203397	1983	2L:203397	1	FBtr0078121	0	FBgn0016977	CG18497	0	1
2L:20295177..20295320	144	2L:20295320	1	FBtr0081351	1	FBgn0040996	CG12617	0	1
2L:20295177..20295351	175	2L:20295351	1	FBtr0339232	1	FBgn0040996	CG12617	0	1
2L:20295177..20295804	628	2L:20295804	1	FBtr0346419	0	FBgn0040996	CG12617	0	1
2L:2029939..2030536	598	2L:2030536	5	FBtr0330672,FBtr0301066,FBtr0301067,FBtr0301068,FBtr0330671	1	FBgn0031384	CG4238	0	1
2L:2029939..2030788	850	2L:2030788	2	FBtr0334774,FBtr0334773	0	FBgn0031384	CG4238	0	1
2L:20339826..20339939	114	2L:20339939	2	FBtr0339233,FBtr0307894	1	FBgn0003475	CG10076	0	1
2L:20344663..20344969	307	2L:20344969	2	FBtr0307893,FBtr0081354	1	FBgn0003475	CG10076	0	1
2L:20347170..20348386	1217	2L:20348386	5	FBtr0306556,FBtr0081352,FBtr0081353,FBtr0081355,FBtr0301884	1	FBgn0003475	CG10076	0	1
2L:20359273..20359510	238	2L:20359510	1	FBtr0336749	0	FBgn0015803	CG10043	0	1
2L:20360851..20361429	579	2L:20361429	1	FBtr0302106	1	FBgn0015803	CG10043	0	1
2L:20362871..20363888	1018	2L:20363888	1	FBtr0336748	0	FBgn0015803	CG10043	0	1
2L:20364491..20365254	764	2L:20365254	3	FBtr0112885,FBtr0081356,FBtr0081357	1	FBgn0015803	CG10043	0	1
2L:20422497..20423027	531	2L:20423027	2	FBtr0346418,FBtr0081358	0	FBgn0032859	CG10954	0	1
2L:2043184..2043677	494	2L:2043677	2	FBtr0339529,FBtr0334778	1	FBgn0003557	CG4244	0	1
2L:2043184..2044372	1189	2L:2044372	3	FBtr0077824,FBtr0077822,FBtr0077823	1	FBgn0003557	CG4244	0	1
2L:20441858..20443944	2087	2L:20443944	1	FBtr0273378	1	FBgn0263355	CG31688	0	0
2L:20441858..20444823	2966	2L:20444823	1	FBtr0308895	1	FBgn0263355	CG31688	0	0
2L:20441858..20447905	6048	2L:20447905	1	FBtr0330661	0	FBgn0263355	CG31688	0	0
2L:20441891..20443944	2054	2L:20443944	2	FBtr0330204,FBtr0330203	1	FBgn0263355	CG31688	0	0
2L:20451415..20453935	2521	2L:20453935	1	FBtr0302224	1	FBgn0051687	CG31687	0	1
2L:20451415..20456978	5564	2L:20456978	1	FBtr0332968	0	FBgn0051687	CG31687	0	1
2L:20461573..20461643	71	2L:20461643	1	FBtr0332969	1	FBgn0032863	CG2508	0	1
2L:20461573..20461729	157	2L:20461729	1	FBtr0081362	1	FBgn0032863	CG2508	0	1
2L:204718..204782	65	2L:204782	1	FBtr0078124	1	FBgn0031231	CG11488	0	1
2L:2047578..2048002	425	2L:2048002	1	FBtr0310547	1	FBgn0028952	CG31672	0	1
2L:20495449..20495556	108	2L:20495556	1	FBtr0100062	1	FBgn0054007	CG34007	0	1
2L:20495449..20495758	310	2L:20495758	1	FBtr0339235	0	FBgn0054007	CG34007	0	1
2L:20531626..20531833	208	2L:20531833	1	FBtr0339236	1	FBgn0265256	CG44270	0	0
2L:20615383..20615559	177	2L:20615559	1	FBtr0081381	1	FBgn0032867	CG15475	0	1
2L:20635116..20635167	52	2L:20635167	1	FBtr0081382	1	FBgn0032868	CG17472	0	1
2L:20640665..20640718	54	2L:20640718	1	FBtr0081383	1	FBgn0051680	CG31680	0	1
2L:20641516..20641622	107	2L:20641622	1	FBtr0301938	1	FBgn0261058	CG42606	0	1
2L:20641516..20642216	701	2L:20642216	1	FBtr0336822	0	FBgn0261058	CG42606	0	1
2L:20646863..20647381	519	2L:20647381	1	FBtr0081384	1	FBgn0032870	CG2608	0	1
2L:20649940..20650079	140	2L:20650079	1	FBtr0081386	1	FBgn0042133	CG18810	0	1
2L:20650726..20650898	173	2L:20650898	1	FBtr0081387	1	FBgn0032871	CG2611	0	1
2L:20659079..20659218	140	2L:20659218	2	FBtr0339520,FBtr0081388	1	FBgn0032873	CG2614	0	1
2L:20678772..20678979	208	2L:20678979	2	FBtr0336824,FBtr0081390	1	FBgn0086657	CG2615	0	1
2L:20683274..20683429	156	2L:20683429	1	FBtr0336825	0	FBgn0032877	CG2617	0	1
2L:20683274..20683629	356	2L:20683629	1	FBtr0081391	1	FBgn0032877	CG2617	0	1
2L:20754559..20754655	97	2L:20754655	1	FBtr0081409	1	FBgn0032882	CG9320	0	1
2L:20760898..20762141	1244	2L:20762141	1	FBtr0305960	1	FBgn0011202	CG1768	0	1
2L:20766591..20766952	362	2L:20766952	1	FBtr0305961	1	FBgn0011202	CG1768	0	1
2L:20766591..20767536	946	2L:20767536	2	FBtr0081411,FBtr0081410	1	FBgn0011202	CG1768	0	1
2L:20766591..20768053	1463	2L:20768053	1	FBtr0335145	0	FBgn0011202	CG1768	0	1
2L:20782281..20783135	855	2L:20783135	3	FBtr0335152,FBtr0081412,FBtr0081413	1	FBgn0000251	CG1759	0	1
2L:20788539..20789098	560	2L:20789098	1	FBtr0081414	1	FBgn0032884	CG9324	0	1
2L:2081171..2081286	116	2L:2081286	2	FBtr0334779,FBtr0077827	1	FBgn0031388	CG12674	0	1
2L:20813713..20814030	318	2L:20814030	1	FBtr0081415	1	FBgn0032886	CG9328	0	1
2L:20813713..20814331	619	2L:20814331	1	FBtr0081416	1	FBgn0032886	CG9328	0	1
2L:20827616..20827724	109	2L:20827724	10	FBtr0345687,FBtr0081417,FBtr0081418,FBtr0081419,FBtr0302942,FBtr0302943,FBtr0302944,FBtr0302945,FBtr0339559,FBtr0339561	1	FBgn0032889	CG9331	0	1
2L:20827616..20827744	129	2L:20827744	2	FBtr0339560,FBtr0081420	1	FBgn0032889	CG9331	0	1
2L:20830980..20831063	84	2L:20831063	1	FBtr0081422	1	FBgn0051673	CG31673	0	1
2L:20830980..20831161	182	2L:20831161	1	FBtr0339562	0	FBgn0051673	CG31673	0	1
2L:20832784..20832859	76	2L:20832859	2	FBtr0339563,FBtr0081423	1	FBgn0051674	CG31674	0	1
2L:20848784..20849182	399	2L:20849182	2	FBtr0339564,FBtr0081424	1	FBgn0051676	CG31676	0	1
2L:20850217..20850319	103	2L:20850319	1	FBtr0339565	0	FBgn0032894	CG14402	0	1
2L:20850217..20850987	771	2L:20850987	1	FBtr0081425	1	FBgn0032894	CG14402	0	1
2L:20856636..20857113	478	2L:20857113	1	FBtr0081426	1	FBgn0032895	CG9335	0	1
2L:20860891..20861014	124	2L:20861014	2	FBtr0307498,FBtr0081427	1	FBgn0032897	CG9336	0	1
2L:20867145..20867311	167	2L:20867311	1	FBtr0081428	1	FBgn0032899	CG9338	0	1
2L:20867145..20867709	565	2L:20867709	1	FBtr0333009	0	FBgn0032899	CG9338	0	1
2L:20869338..20869650	313	2L:20869650	1	FBtr0081429	1	FBgn0051675	CG31675	0	1
2L:20871056..20871472	417	2L:20871472	2	FBtr0333010,FBtr0307163	1	FBgn0032900	CG14401	0	1
2L:20871056..20871565	510	2L:20871565	1	FBtr0081430	1	FBgn0032900	CG14401	0	1
2L:209859..210506	648	2L:210506	2	FBtr0332338,FBtr0078125	1	FBgn0031233	CG11490	0	1
2L:209859..210725	867	2L:210725	1	FBtr0332339	0	FBgn0031233	CG11490	0	1
2L:21057206..21057780	575	2L:21057780	1	FBtr0346711	1	FBgn0010395	CG1762	0	1
2L:21057206..21058044	839	2L:21058044	1	FBtr0081461	1	FBgn0010395	CG1762	0	1
2L:21080753..21081053	301	2L:21081053	1	FBtr0329987	1	FBgn0032911	CG9264	0	1
2L:21080855..21081053	199	2L:21081053	1	FBtr0329988	1	FBgn0032911	CG9264	0	1
2L:21090836..21090899	64	2L:21090899	2	FBtr0332034,FBtr0332033	0	FBgn0032913	CG9259	0	1
2L:21090836..21090999	164	2L:21090999	1	FBtr0081464	1	FBgn0032913	CG9259	0	1
2L:21094796..21094864	69	2L:21094864	1	FBtr0300444	1	FBgn0032914	CG14397	0	1
2L:21098728..21098932	205	2L:21098932	1	FBtr0110944	1	FBgn0083972	CG34136	0	1
2L:21103927..21104321	395	2L:21104321	1	FBtr0081465	1	FBgn0032916	CG9257	0	1
2L:21121260..21121543	284	2L:21121543	1	FBtr0299909	1	FBgn0040297	CG9256	0	1
2L:21121510..21121543	34	2L:21121543	1	FBtr0299911	1	FBgn0040297	CG9256	0	1
2L:21130291..21131984	1694	2L:21131984	1	FBtr0306015	0	FBgn0040297	CG9256	0	1
2L:21131256..21131984	729	2L:21131984	1	FBtr0334172	0	FBgn0040297	CG9256	0	1
2L:21132527..21132909	383	2L:21132909	6	FBtr0334173,FBtr0081466,FBtr0081467,FBtr0299908,FBtr0299910,FBtr0334171	0	FBgn0040297	CG9256	0	1
2L:21132527..21134255	1729	2L:21134255	1	FBtr0299912	0	FBgn0040297	CG9256	0	1
2L:21145079..21145146	68	2L:21145146	1	FBtr0081468	1	FBgn0032919	CG9253	0	1
2L:21157460..21157524	65	2L:21157524	1	FBtr0343869	1	FBgn0032921	CG9250	0	1
2L:21157460..21157685	226	2L:21157685	1	FBtr0081469	0	FBgn0032921	CG9250	0	1
2L:21160568..21160783	216	2L:21160783	2	FBtr0081471,FBtr0081470	1	FBgn0032923	CG9248	0	1
2L:21160568..21160903	336	2L:21160903	1	FBtr0343870	0	FBgn0032923	CG9248	0	1
2L:21166039..21166090	52	2L:21166090	1	FBtr0081472	1	FBgn0032925	CG9246	0	1
2L:21172649..21172895	247	2L:21172895	1	FBtr0081473	1	FBgn0010100	CG9244	0	1
2L:21172649..21173017	369	2L:21173017	1	FBtr0300425	1	FBgn0010100	CG9244	0	1
2L:21172649..21173184	536	2L:21173184	1	FBtr0346587	0	FBgn0010100	CG9244	0	1
2L:21172649..21173185	537	2L:21173185	1	FBtr0343871	0	FBgn0010100	CG9244	0	1
2L:21174133..21174179	47	2L:21174179	1	FBtr0300424	1	FBgn0051627	CG31627	0	1
2L:21182422..21182812	391	2L:21182812	1	FBtr0081475	1	FBgn0032929	CG9241	0	1
2L:21211655..21211818	164	2L:21211818	1	FBtr0110895	1	FBgn0026255	CG8681	0	1
2L:21231109..21231692	584	2L:21231692	1	FBtr0331677	0	FBgn0026577	CG8677	0	1
2L:21231109..21232059	951	2L:21232059	1	FBtr0346586	0	FBgn0026577	CG8677	0	1
2L:21256068..21256186	119	2L:21256186	1	FBtr0081478	0	FBgn0261239	CG8676	0	1
2L:21257830..21258196	367	2L:21258196	1	FBtr0081480	1	FBgn0261239	CG8676	0	1
2L:21257830..21259675	1846	2L:21259675	2	FBtr0081481,FBtr0081479	0	FBgn0261239	CG8676	0	1
2L:21262264..21262287	24	2L:21262287	1	FBtr0081482	1	FBgn0021856	CG8674	0	1
2L:21262264..21262411	148	2L:21262411	1	FBtr0330677	0	FBgn0021856	CG8674	0	1
2L:21281515..21282037	523	2L:21282037	4	FBtr0330680,FBtr0081483,FBtr0081484,FBtr0114602	1	FBgn0032938	CG8671	0	1
2L:21281515..21282514	1000	2L:21282514	2	FBtr0330679,FBtr0330678	0	FBgn0032938	CG8671	0	1
2L:21281515..21282790	1276	2L:21282790	1	FBtr0346464	0	FBgn0032938	CG8671	0	1
2L:21319058..21319527	470	2L:21319527	4	FBtr0332002,FBtr0081512,FBtr0081513,FBtr0332001	1	FBgn0000370	CG8669	0	1
2L:21340348..21340542	195	2L:21340542	1	FBtr0081514	0	FBgn0023091	CG8667	0	1
2L:21340348..21342155	1808	2L:21342155	1	FBtr0333354	0	FBgn0023091	CG8667	0	1
2L:21356806..21358271	1466	2L:21358271	1	FBtr0273404	1	FBgn0032943	CG8666	0	1
2L:21367200..21367288	89	2L:21367288	1	FBtr0081516	1	FBgn0023090	CG31623	0	1
2L:2136887..2137043	157	2L:2137043	1	FBtr0100485	1	FBgn0004507	CG7254	0	1
2L:2136887..2137296	410	2L:2137296	1	FBtr0077828	1	FBgn0004507	CG7254	0	1
2L:21377238..21377995	758	2L:21377995	1	FBtr0081517	1	FBgn0032945	CG8665	0	1
2L:21390156..21390347	192	2L:21390347	2	FBtr0081519,FBtr0081518	1	FBgn0032946	CG8663	0	1
2L:21390156..21393319	3164	2L:21393319	2	FBtr0333355,FBtr0081520	0	FBgn0032946	CG8663	0	1
2L:21417883..21417975	93	2L:21417975	1	FBtr0091805	1	FBgn0053801	CG33801	0	1
2L:21420597..21420657	61	2L:21420657	1	FBtr0091807	0	FBgn0053803	CG33803	0	1
2L:21422785..21422877	93	2L:21422877	1	FBtr0085892	1	FBgn0051617	CG31617	0	1
2L:21424164..21424229	66	2L:21424229	1	FBtr0085893	0	FBgn0051618	CG31618	0	1
2L:21425661..21425721	61	2L:21425721	1	FBtr0085894	0	FBgn0051613	CG31613	0	1
2L:21427846..21427938	93	2L:21427938	1	FBtr0091808	1	FBgn0053804	CG33804	0	1
2L:21430723..21430783	61	2L:21430783	1	FBtr0091810	0	FBgn0053806	CG33806	0	1
2L:21432893..21432985	93	2L:21432985	1	FBtr0091811	1	FBgn0053807	CG33807	0	1
2L:21434272..21434337	66	2L:21434337	1	FBtr0091812	0	FBgn0053808	CG33808	0	1
2L:21435767..21435827	61	2L:21435827	1	FBtr0091813	0	FBgn0053809	CG33809	0	1
2L:21437941..21438033	93	2L:21438033	1	FBtr0091814	1	FBgn0053810	CG33810	0	1
2L:21440655..21440715	61	2L:21440715	1	FBtr0091816	0	FBgn0053812	CG33812	0	1
2L:21451982..21452074	93	2L:21452074	1	FBtr0091817	1	FBgn0053813	CG33813	0	1
2L:21453361..21453426	66	2L:21453426	1	FBtr0091818	0	FBgn0053814	CG33814	0	1
2L:21454856..21454916	61	2L:21454916	1	FBtr0091819	0	FBgn0053815	CG33815	0	1
2L:21457043..21457135	93	2L:21457135	1	FBtr0091820	1	FBgn0053816	CG33816	0	1
2L:21458422..21458487	66	2L:21458487	1	FBtr0091821	0	FBgn0053817	CG33817	0	1
2L:21459915..21459975	61	2L:21459975	1	FBtr0091822	0	FBgn0053818	CG33818	0	1
2L:21462103..21462195	93	2L:21462195	1	FBtr0091823	1	FBgn0053819	CG33819	0	1
2L:21463482..21463547	66	2L:21463547	1	FBtr0091824	0	FBgn0053820	CG33820	0	1
2L:21464975..21465035	61	2L:21465035	1	FBtr0091825	0	FBgn0053821	CG33821	0	1
2L:21467146..21467238	93	2L:21467238	1	FBtr0091826	1	FBgn0053822	CG33822	0	1
2L:21468525..21468590	66	2L:21468590	1	FBtr0091827	0	FBgn0053823	CG33823	0	1
2L:21470018..21470078	61	2L:21470078	1	FBtr0091828	0	FBgn0053824	CG33824	0	1
2L:21472189..21472281	93	2L:21472281	1	FBtr0091829	1	FBgn0053825	CG33825	0	1
2L:21473568..21473633	66	2L:21473633	1	FBtr0091830	0	FBgn0053826	CG33826	0	1
2L:21475061..21475121	61	2L:21475121	1	FBtr0091831	0	FBgn0053827	CG33827	0	1
2L:21477232..21477324	93	2L:21477324	1	FBtr0091832	1	FBgn0053828	CG33828	0	1
2L:21478611..21478676	66	2L:21478676	1	FBtr0091833	0	FBgn0053829	CG33829	0	1
2L:21480104..21480164	61	2L:21480164	1	FBtr0091834	0	FBgn0053830	CG33830	0	1
2L:21482275..21482367	93	2L:21482367	1	FBtr0091835	1	FBgn0053831	CG33831	0	1
2L:21483654..21483719	66	2L:21483719	1	FBtr0091836	0	FBgn0053832	CG33832	0	1
2L:21485149..21485209	61	2L:21485209	1	FBtr0091837	0	FBgn0053833	CG33833	0	1
2L:21487426..21487518	93	2L:21487518	1	FBtr0091838	1	FBgn0053834	CG33834	0	1
2L:21488805..21488870	66	2L:21488870	1	FBtr0091839	0	FBgn0053835	CG33835	0	1
2L:21490298..21490358	61	2L:21490358	1	FBtr0091840	0	FBgn0053836	CG33836	0	1
2L:21492471..21492563	93	2L:21492563	1	FBtr0091841	1	FBgn0053837	CG33837	0	1
2L:21493850..21493915	66	2L:21493915	1	FBtr0091842	0	FBgn0053838	CG33838	0	1
2L:21495343..21495403	61	2L:21495403	1	FBtr0091843	0	FBgn0053839	CG33839	0	1
2L:21497516..21497608	93	2L:21497608	1	FBtr0091844	1	FBgn0053840	CG33840	0	1
2L:21498895..21498960	66	2L:21498960	1	FBtr0091845	0	FBgn0053841	CG33841	0	1
2L:21500388..21500448	61	2L:21500448	1	FBtr0091846	0	FBgn0053842	CG33842	0	1
2L:21502563..21502655	93	2L:21502655	1	FBtr0091847	1	FBgn0053843	CG33843	0	1
2L:21503948..21504013	66	2L:21504013	1	FBtr0091848	0	FBgn0053844	CG33844	0	1
2L:21505441..21505501	61	2L:21505501	1	FBtr0091849	0	FBgn0053845	CG33845	0	1
2L:21507614..21507706	93	2L:21507706	1	FBtr0091850	1	FBgn0053846	CG33846	0	1
2L:21508993..21509058	66	2L:21509058	1	FBtr0091851	0	FBgn0053847	CG33847	0	1
2L:21510486..21510546	61	2L:21510546	1	FBtr0091852	0	FBgn0053848	CG33848	0	1
2L:21512658..21512750	93	2L:21512750	1	FBtr0091853	1	FBgn0053849	CG33849	0	1
2L:21514037..21514102	66	2L:21514102	1	FBtr0091854	0	FBgn0053850	CG33850	0	1
2L:2151454..2151664	211	2L:2151664	1	FBtr0077829	1	FBgn0027509	CG7261	0	1
2L:21515530..21515590	61	2L:21515590	1	FBtr0091855	0	FBgn0053851	CG33851	0	1
2L:21517703..21517795	93	2L:21517795	1	FBtr0091856	1	FBgn0053852	CG33852	0	1
2L:21519082..21519147	66	2L:21519147	1	FBtr0091857	0	FBgn0053853	CG33853	0	1
2L:21520577..21520637	61	2L:21520637	1	FBtr0091858	0	FBgn0053854	CG33854	0	1
2L:21522546..21522638	93	2L:21522638	1	FBtr0091859	1	FBgn0053855	CG33855	0	1
2L:21523925..21523990	66	2L:21523990	1	FBtr0091860	0	FBgn0053856	CG33856	0	1
2L:21525420..21525480	61	2L:21525480	1	FBtr0091861	0	FBgn0053857	CG33857	0	1
2L:21527389..21527481	93	2L:21527481	1	FBtr0091862	1	FBgn0053858	CG33858	0	1
2L:21528768..21528833	66	2L:21528833	1	FBtr0091863	0	FBgn0053859	CG33859	0	1
2L:21530263..21530323	61	2L:21530323	1	FBtr0091864	0	FBgn0053860	CG33860	0	1
2L:21532232..21532324	93	2L:21532324	1	FBtr0091865	1	FBgn0053861	CG33861	0	1
2L:21533611..21533676	66	2L:21533676	1	FBtr0091866	0	FBgn0053862	CG33862	0	1
2L:21535104..21535164	61	2L:21535164	1	FBtr0091867	0	FBgn0053863	CG33863	0	1
2L:21537276..21537368	93	2L:21537368	1	FBtr0091868	1	FBgn0053864	CG33864	0	1
2L:21538655..21538720	66	2L:21538720	1	FBtr0091869	0	FBgn0053865	CG33865	0	1
2L:21541621..21541681	61	2L:21541681	1	FBtr0091870	0	FBgn0053866	CG33866	0	1
2L:2154898..2155105	208	2L:2155105	1	FBtr0077831	1	FBgn0031392	CG7263	0	1
2L:2154898..2155389	492	2L:2155389	2	FBtr0330657,FBtr0077830	1	FBgn0031392	CG7263	0	1
2L:2156257..2156790	534	2L:2156790	1	FBtr0077832	1	FBgn0031393	CG15382	0	1
2L:21576584..21577103	520	2L:21577103	1	FBtr0085896	1	FBgn0032949	CG3305	0	1
2L:21646826..21647964	1139	2L:21647964	1	FBtr0085897	1	FBgn0023416	CG1506	0	1
2L:21662821..21663210	390	2L:21663210	1	FBtr0085900	1	FBgn0032956	CG1512	0	1
2L:21662821..21663698	878	2L:21663698	1	FBtr0085899	0	FBgn0032956	CG1512	0	1
2L:21720138..21720270	133	2L:21720270	1	FBtr0085902	1	FBgn0051619	CG31619	0	1
2L:21728124..21729051	928	2L:21729051	1	FBtr0339131	1	FBgn0051619	CG31619	0	1
2L:21728174..21729051	878	2L:21729051	5	FBtr0339132,FBtr0085901,FBtr0110959,FBtr0301000,FBtr0307497	0	FBgn0051619	CG31619	0	1
2L:21760624..21760915	292	2L:21760915	2	FBtr0085905,FBtr0085904	1	FBgn0032961	CG1416	0	1
2L:21760624..21761000	377	2L:21761000	1	FBtr0085903	1	FBgn0032961	CG1416	0	1
2L:21903717..21903739	23	2L:21903739	1	FBtr0085928	1	FBgn0032966	CG1421	0	1
2L:21908207..21908319	113	2L:21908319	1	FBtr0085929	1	FBgn0032967	CG1428	0	1
2L:21917302..21917450	149	2L:21917450	1	FBtr0085930	1	FBgn0032968	CG11634	0	1
2L:22017300..22017325	26	2L:22017325	1	FBtr0100262	1	FBgn0051693	CG31693	0	1
2L:22017300..22017334	35	2L:22017334	1	FBtr0085931	1	FBgn0051693	CG31693	0	1
2L:22023929..22025734	1806	2L:22025734	2	FBtr0335391,FBtr0089377	0	FBgn0028979	CG12630	0	1
2L:22039343..22039373	31	2L:22039373	1	FBtr0332199	0	FBgn0084001	CG41434	0	1
2L:22039343..22039772	430	2L:22039772	1	FBtr0332200	0	FBgn0084001	CG41434	0	1
2L:22072676..22072902	227	2L:22072902	1	FBtr0085934	1	FBgn0051702	CG31702	0	1
2L:22080720..22080738	19	2L:22080738	1	FBtr0085935	1	FBgn0032971	CG6691	0	1
2L:22110350..22110449	100	2L:22110449	2	FBtr0344787,FBtr0299905	1	FBgn0032973	CG6675	0	1
2L:22124940..22125120	181	2L:22125120	1	FBtr0331656	1	FBgn0032974	CG3651	0	1
2L:22124940..22125151	212	2L:22125151	1	FBtr0331655	1	FBgn0032974	CG3651	0	1
2L:22124940..22126614	1675	2L:22126614	1	FBtr0331657	0	FBgn0032974	CG3651	0	1
2L:2215148..2215167	20	2L:2215167	1	FBtr0112365	1	FBgn0085203	CG34174	0	1
2L:22152567..22152640	74	2L:22152640	2	FBtr0303249,FBtr0110947	1	FBgn0083973	CG34137	0	1
2L:22158745..22159611	867	2L:22159611	3	FBtr0333742,FBtr0303271,FBtr0303272	1	FBgn0261802	CG42748	0	0
2L:22158745..22161348	2604	2L:22161348	1	FBtr0303274	0	FBgn0261802	CG42748	0	0
2L:22161751..22164838	3088	2L:22164838	1	FBtr0303275	1	FBgn0261802	CG42748	0	0
2L:22162988..22164838	1851	2L:22164838	2	FBtr0333743,FBtr0303276	1	FBgn0261802	CG42748	0	0
2L:22162988..22166221	3234	2L:22166221	2	FBtr0333744,FBtr0303277	0	FBgn0261802	CG42748	0	0
2L:22183632..22183991	360	2L:22183991	1	FBtr0304739	1	FBgn0032981	CG3635	0	1
2L:22183924..22183991	68	2L:22183991	1	FBtr0299879	1	FBgn0032981	CG3635	0	1
2L:2220411..2220625	215	2L:2220625	1	FBtr0077835	1	FBgn0031399	CG7074	0	1
2L:22240864..22240881	18	2L:22240881	1	FBtr0334169	1	FBgn0032986	CG3262	0	1
2L:22240864..22240978	115	2L:22240978	1	FBtr0299875	1	FBgn0032986	CG3262	0	1
2L:22240864..22246988	6125	2L:22246988	1	FBtr0334168	0	FBgn0032986	CG3262	0	1
2L:2225241..2225544	304	2L:2225544	3	FBtr0077838,FBtr0077836,FBtr0077837	1	FBgn0031401	CG7082	0	1
2L:22258180..22258260	81	2L:22258260	1	FBtr0085955	1	FBgn0032988	CG3278	0	1
2L:2230127..2230413	287	2L:2230413	1	FBtr0100674	1	FBgn0267378	CG7085	0	1
2L:2230127..2231088	962	2L:2231088	1	FBtr0077840	1	FBgn0267378	CG7085	0	1
2L:2230127..2231099	973	2L:2231099	1	FBtr0100673	0	FBgn0267378	CG7085	0	1
2L:22368444..22368776	333	2L:22368776	4	FBtr0306236,FBtr0085956,FBtr0085957,FBtr0085958	1	FBgn0039972	CG17018	0	1
2L:22368444..22368796	353	2L:22368796	1	FBtr0306235	1	FBgn0039972	CG17018	0	1
2L:2244362..2244414	53	2L:2244414	1	FBtr0077751	1	FBgn0264979	CG4267	0	0
2L:2244362..2245274	913	2L:2245274	1	FBtr0335159	0	FBgn0264979	CG4267	0	0
2L:2253835..2253852	18	2L:2253852	1	FBtr0077753	1	FBgn0042187	CG17234	0	1
2L:22540489..22540597	109	2L:22540597	2	FBtr0344794,FBtr0302386	1	FBgn0040009	CG17490	0	1
2L:22540489..22540900	412	2L:22540900	1	FBtr0111259	1	FBgn0040009	CG17490	0	1
2L:22540489..22541293	805	2L:22541293	1	FBtr0332629	0	FBgn0040009	CG17490	0	1
2L:22547570..22548435	866	2L:22548435	1	FBtr0111258	1	FBgn0040009	CG17490	0	1
2L:22547570..22548451	882	2L:22548451	1	FBtr0111256	1	FBgn0040009	CG17490	0	1
2L:22551108..22551662	555	2L:22551662	1	FBtr0332631	1	FBgn0040010	CG17493	0	1
2L:22551108..22551785	678	2L:22551785	1	FBtr0332630	0	FBgn0040010	CG17493	0	1
2L:22551108..22556295	5188	2L:22556295	1	FBtr0332632	0	FBgn0040010	CG17493	0	1
2L:22585582..22585843	262	2L:22585843	2	FBtr0302387,FBtr0111252	1	FBgn0040011	CG17494	0	1
2L:2264047..2264085	39	2L:2264085	1	FBtr0077755	0	FBgn0031407	CG4270	0	1
2L:2264185..2264241	57	2L:2264241	1	FBtr0077754	1	FBgn0031407	CG4270	0	1
2L:22849804..22850310	507	2L:22850310	3	FBtr0306550,FBtr0111245,FBtr0111246	1	FBgn0041004	CG17715	0	1
2L:22849804..22853034	3231	2L:22853034	1	FBtr0111249	0	FBgn0041004	CG17715	0	1
2L:22849804..22854208	4405	2L:22854208	1	FBtr0111247	0	FBgn0041004	CG17715	0	1
2L:22854205..22854541	337	2L:22854541	1	FBtr0306549	0	FBgn0041004	CG17715	0	1
2L:2285903..2285926	24	2L:2285926	1	FBtr0077756	1	FBgn0031409	CG4271	0	1
2L:22940447..22940527	81	2L:22940527	1	FBtr0111123	1	FBgn0002566	CG18028	0	1
2L:22940447..22940623	177	2L:22940623	1	FBtr0111125	1	FBgn0002566	CG18028	0	1
2L:22940447..22942223	1777	2L:22942223	1	FBtr0333519	0	FBgn0002566	CG18028	0	1
2L:22940447..22943135	2689	2L:22943135	1	FBtr0344082	0	FBgn0002566	CG18028	0	1
2L:22991944..22992343	400	2L:22992343	1	FBtr0111126	1	FBgn0000384	CG17678	0	1
2L:22991944..22992951	1008	2L:22992951	1	FBtr0334157	0	FBgn0000384	CG17678	0	1
2L:2300718..2300795	78	2L:2300795	1	FBtr0077757	1	FBgn0051949	CG31949	0	1
2L:2300718..2300888	171	2L:2300888	1	FBtr0303208	0	FBgn0051949	CG31949	0	1
2L:2308672..2308872	201	2L:2308872	1	FBtr0077758	1	FBgn0031412	CG16995	0	1
2L:23312348..23312464	117	2L:23312464	3	FBtr0332975,FBtr0113776,FBtr0113777	1	FBgn0063368	CG40041	0	1
2L:233966..234208	243	2L:234208	1	FBtr0078126	0	FBgn0031235	CG13693	0	1
2L:2357878..2358167	290	2L:2358167	1	FBtr0344662	1	FBgn0031414	CG33955	0	1
2L:2357878..2358944	1067	2L:2358944	1	FBtr0344663	0	FBgn0031414	CG33955	0	1
2L:2368982..2370137	1156	2L:2370137	4	FBtr0330666,FBtr0077762,FBtr0077763,FBtr0330665	0	FBgn0261647	CG4272	0	1
2L:2375640..2375697	58	2L:2375697	1	FBtr0077764	1	FBgn0031419	CG15390	0	1
2L:2380178..2380268	91	2L:2380268	2	FBtr0331438,FBtr0077766	0	FBgn0031420	CG9866	0	1
2L:2380178..2380506	329	2L:2380506	2	FBtr0331437,FBtr0077765	1	FBgn0031420	CG9866	0	1
2L:2383005..2383073	69	2L:2383073	2	FBtr0330685,FBtr0077767	1	FBgn0264672	CG9867	0	1
2L:2384732..2384747	16	2L:2384747	1	FBtr0077768	0	FBgn0031422	CG9870	0	1
2L:2407699..2410662	2964	2L:2410662	3	FBtr0331202,FBtr0077769,FBtr0307078	1	FBgn0031424	CG9887	0	1
2L:2422416..2422910	495	2L:2422910	1	FBtr0077770	1	FBgn0031428	CG9886	0	1
2L:2422416..2424647	2232	2L:2424647	1	FBtr0335462	0	FBgn0031428	CG9886	0	1
2L:2425012..2425041	30	2L:2425041	1	FBtr0335463	0	FBgn0264988	CG44139	0	0
2L:2458561..2459823	1263	2L:2459823	4	FBtr0077775,FBtr0077771,FBtr0077772,FBtr0077773	1	FBgn0000490	CG9885	0	1
2L:2496698..2497357	660	2L:2497357	1	FBtr0077779	0	FBgn0011818	CG9884	0	1
2L:2496698..2498454	1757	2L:2498454	1	FBtr0077778	1	FBgn0011818	CG9884	0	1
2L:2496698..2498846	2149	2L:2498846	1	FBtr0077777	0	FBgn0011818	CG9884	0	1
2L:2497163..2498846	1684	2L:2498846	1	FBtr0077780	0	FBgn0011818	CG9884	0	1
2L:2579009..2579179	171	2L:2579179	1	FBtr0077693	1	FBgn0031435	CG9883	0	1
2L:2580887..2581138	252	2L:2581138	1	FBtr0077694	1	FBgn0031437	CG9881	0	1
2L:2580887..2581423	537	2L:2581423	1	FBtr0335170	0	FBgn0031437	CG9881	0	1
2L:2592699..2592773	75	2L:2592773	2	FBtr0335172,FBtr0335171	1	FBgn0250835	CG15394	0	1
2L:2611051..2611283	233	2L:2611283	1	FBtr0114513	1	FBgn0031440	CG15395	0	1
2L:2620562..2620782	221	2L:2620782	1	FBtr0308746	1	FBgn0263322	CG43403	0	0
2L:2653846..2653926	81	2L:2653926	1	FBtr0077697	1	FBgn0031442	CG17301	0	1
2L:2655334..2655462	129	2L:2655462	1	FBtr0077698	1	FBgn0026395	CG9880	0	1
2L:2656155..2656212	58	2L:2656212	1	FBtr0077699	0	FBgn0031443	CG17302	0	1
2L:2656155..2657102	948	2L:2657102	1	FBtr0332513	0	FBgn0031443	CG17302	0	1
2L:2666196..2666265	70	2L:2666265	1	FBtr0077700	0	FBgn0031444	CG9879	0	1
2L:2672160..2672186	27	2L:2672186	2	FBtr0273435,FBtr0077702	1	FBgn0041248	CG15396	0	1
2L:271315..271626	312	2L:271626	1	FBtr0078127	1	FBgn0031240	CG3345	0	1
2L:2719343..2719431	89	2L:2719431	1	FBtr0301682	1	FBgn0051690	CG31690	0	1
2L:2739501..2739830	330	2L:2739830	8	FBtr0334161,FBtr0077705,FBtr0077706,FBtr0077707,FBtr0077708,FBtr0334158,FBtr0334159,FBtr0334160	1	FBgn0031449	CG31689	0	1
2L:2743086..2743377	292	2L:2743377	3	FBtr0089751,FBtr0089749,FBtr0089750	1	FBgn0031450	CG2903	0	1
2L:274652..274694	43	2L:274694	1	FBtr0343777	0	FBgn0086856	CG11555	0	1
2L:274652..274766	115	2L:274766	1	FBtr0078128	1	FBgn0086856	CG11555	0	1
2L:2746882..2746944	63	2L:2746944	1	FBtr0077712	1	FBgn0031452	CG2843	0	1
2L:2756295..2756663	369	2L:2756663	2	FBtr0077714,FBtr0077713	1	FBgn0031453	CG9894	0	1
2L:2756295..2757920	1626	2L:2757920	1	FBtr0335125	0	FBgn0031453	CG9894	0	1
2L:2756295..2757975	1681	2L:2757975	1	FBtr0307080	0	FBgn0031453	CG9894	0	1
2L:2763212..2763610	399	2L:2763610	1	FBtr0077715	1	FBgn0031456	CG2848	0	1
2L:2763212..2763889	678	2L:2763889	1	FBtr0335126	0	FBgn0031456	CG2848	0	1
2L:2767091..2767154	64	2L:2767154	1	FBtr0077716	1	FBgn0031458	CG2855	0	1
2L:2767091..2767281	191	2L:2767281	1	FBtr0335127	0	FBgn0031458	CG2855	0	1
2L:2768544..2768612	69	2L:2768612	1	FBtr0077717	1	FBgn0028398	CG2859	0	1
2L:2770730..2770808	79	2L:2770808	2	FBtr0335128,FBtr0077719	1	FBgn0031459	CG2862	0	1
2L:2770730..2770904	175	2L:2770904	1	FBtr0077718	0	FBgn0031459	CG2862	0	1
2L:2811760..2812145	386	2L:2812145	2	FBtr0077721,FBtr0077720	0	FBgn0031461	CG16987	0	1
2L:2811760..2812376	617	2L:2812376	1	FBtr0335151	0	FBgn0031461	CG16987	0	1
2L:2814266..2814429	164	2L:2814429	1	FBtr0077722	1	FBgn0031462	CG2964	0	1
2L:281515..282167	653	2L:282167	1	FBtr0078129	1	FBgn0003444	CG11561	0	1
2L:2839454..2839547	94	2L:2839547	1	FBtr0077618	1	FBgn0031467	CG2973	0	1
2L:2842439..2842638	200	2L:2842638	1	FBtr0077619	1	FBgn0031468	CG2975	0	1
2L:2848735..2848997	263	2L:2848997	1	FBtr0335130	1	FBgn0031472	CG2983	0	1
2L:2856573..2856705	133	2L:2856705	1	FBtr0273293	1	FBgn0015521	CG2986	0	1
2L:2856641..2856705	65	2L:2856705	2	FBtr0077622,FBtr0077621	0	FBgn0015521	CG2986	0	1
2L:2856641..2857029	389	2L:2857029	1	FBtr0335131	0	FBgn0015521	CG2986	0	1
2L:2867668..2868548	881	2L:2868548	3	FBtr0077627,FBtr0077625,FBtr0077626	1	FBgn0031474	CG2991	0	1
2L:2870601..2870649	49	2L:2870649	1	FBtr0077628	1	FBgn0031476	CG8813	0	1
2L:2878959..2879001	43	2L:2879001	2	FBtr0332457,FBtr0077630	1	FBgn0051950	CG31950	0	1
2L:2880472..2880708	237	2L:2880708	1	FBtr0077631	1	FBgn0028970	CG18627	0	1
2L:293003..293222	220	2L:293222	1	FBtr0078130	1	FBgn0031247	CG11562	0	1
2L:2952226..2952511	286	2L:2952511	3	FBtr0290040,FBtr0077632,FBtr0290038	1	FBgn0041111	CG8817	0	1
2L:2952226..2953077	852	2L:2953077	4	FBtr0332458,FBtr0077634,FBtr0290039,FBtr0290041	1	FBgn0041111	CG8817	0	1
2L:2952226..2954406	2181	2L:2954406	1	FBtr0077633	0	FBgn0041111	CG8817	0	1
2L:2963387..2964851	1465	2L:2964851	7	FBtr0343782,FBtr0077637,FBtr0077638,FBtr0077639,FBtr0077640,FBtr0290237,FBtr0290238	1	FBgn0010263	CG3151	0	1
2L:2963387..2968434	5048	2L:2968434	1	FBtr0100468	1	FBgn0010263	CG3151	0	1
2L:2964122..2964851	730	2L:2964851	1	FBtr0330213	1	FBgn0010263	CG3151	0	1
2L:297050..297449	400	2L:297449	1	FBtr0078131	1	FBgn0024352	CG2720	0	1
2L:2974605..2974858	254	2L:2974858	1	FBtr0077641	1	FBgn0260639	CG3157	0	1
2L:2978354..2978398	45	2L:2978398	1	FBtr0343781	0	FBgn0031484	CG3165	0	1
2L:2978354..2978500	147	2L:2978500	1	FBtr0077642	1	FBgn0031484	CG3165	0	1
2L:2989512..2990075	564	2L:2990075	1	FBtr0077643	1	FBgn0025109	CG18642	0	1
2L:2998249..2998726	478	2L:2998726	4	FBtr0331653,FBtr0077644,FBtr0077645,FBtr0273230	1	FBgn0025681	CG3558	0	1
2L:3015463..3016069	607	2L:3016069	1	FBtr0077646	1	FBgn0031488	CG17265	0	1
2L:3021228..3021506	279	2L:3021506	2	FBtr0331628,FBtr0077647	1	FBgn0031490	CG17264	0	1
2L:3026117..3026439	323	2L:3026439	1	FBtr0077648	1	FBgn0031492	CG3542	0	1
2L:302660..303934	1275	2L:303934	1	FBtr0331205	1	FBgn0020622	CG2699	0	1
2L:302660..305233	2574	2L:305233	3	FBtr0331208,FBtr0331206,FBtr0331207	0	FBgn0020622	CG2699	0	1
2L:3030396..3030616	221	2L:3030616	1	FBtr0077650	1	FBgn0031494	CG17219	0	1
2L:3032135..3032300	166	2L:3032300	4	FBtr0344735,FBtr0077651,FBtr0077652,FBtr0344734	0	FBgn0031495	CG17257	0	1
2L:3038689..3038793	105	2L:3038793	3	FBtr0344088,FBtr0077653,FBtr0335478	0	FBgn0031498	CG17260	0	1
2L:3041576..3041626	51	2L:3041626	2	FBtr0077655,FBtr0077654	1	FBgn0031500	CG17221	0	1
2L:3041576..3041890	315	2L:3041890	1	FBtr0335479	0	FBgn0031500	CG17221	0	1
2L:3043531..3043593	63	2L:3043593	2	FBtr0335385,FBtr0077656	1	FBgn0031501	CG17261	0	1
2L:3055488..3055601	114	2L:3055601	1	FBtr0077657	1	FBgn0042627	CG3524	0	1
2L:3055488..3056143	656	2L:3056143	1	FBtr0335386	0	FBgn0042627	CG3524	0	1
2L:3067503..3068177	675	2L:3068177	2	FBtr0335387,FBtr0077659	0	FBgn0027571	CG3523	0	1
2L:3110731..3110998	268	2L:3110998	1	FBtr0077660	1	FBgn0005779	CG8822	0	1
2L:3129368..3129489	122	2L:3129489	1	FBtr0077661	1	FBgn0031504	CG15403	0	1
2L:3162045..3162399	355	2L:3162399	1	FBtr0077574	1	FBgn0260817	CG8825	0	1
2L:3168202..3168988	787	2L:3168988	2	FBtr0332371,FBtr0077576	0	FBgn0014906	CG3488	0	1
2L:3168202..3169462	1261	2L:3169462	1	FBtr0308315	0	FBgn0014906	CG3488	0	1
2L:3174426..3174442	17	2L:3174442	1	FBtr0077578	1	FBgn0031512	CG15404	0	1
2L:3174426..3174504	79	2L:3174504	1	FBtr0344142	0	FBgn0031512	CG15404	0	1
2L:322986..323091	106	2L:323091	1	FBtr0078052	1	FBgn0053127	CG33127	0	1
2L:3271612..3271806	195	2L:3271806	2	FBtr0340587,FBtr0301033	1	FBgn0031513	CG3347	0	1
2L:3311652..3311682	31	2L:3311682	1	FBtr0077580	1	FBgn0031517	CG15406	0	1
2L:3317087..3317418	332	2L:3317418	1	FBtr0114460	0	FBgn0031518	CG3277	0	1
2L:3323038..3323141	104	2L:3323141	2	FBtr0339546,FBtr0077583	1	FBgn0031520	CG8837	0	1
2L:3326578..3326637	60	2L:3326637	1	FBtr0077584	1	FBgn0053281	CG33281	0	1
2L:3329626..3329792	167	2L:3329792	1	FBtr0113458	1	FBgn0053282	CG33282	0	1
2L:3332682..3332840	159	2L:3332840	1	FBtr0339547	0	FBgn0031522	CG3285	0	1
2L:3332682..3332876	195	2L:3332876	1	FBtr0077586	1	FBgn0031522	CG3285	0	1
2L:3334724..3334790	67	2L:3334790	1	FBtr0077587	1	FBgn0031523	CG15408	0	1
2L:3358422..3358618	197	2L:3358618	1	FBtr0077588	1	FBgn0031526	CG8838	0	1
2L:3378492..3378590	99	2L:3378590	1	FBtr0077589	1	FBgn0016698	CG3289	0	1
2L:3398396..3398684	289	2L:3398684	1	FBtr0112366	1	FBgn0085204	CG34175	0	1
2L:3411107..3411199	93	2L:3411199	1	FBtr0077590	1	FBgn0031531	CG8840	0	1
2L:3417411..3417869	459	2L:3417869	1	FBtr0077591	1	FBgn0051952	CG31952	0	1
2L:3417411..3418068	658	2L:3418068	1	FBtr0343237	1	FBgn0051952	CG31952	0	1
2L:3447549..3447589	41	2L:3447589	1	FBtr0077516	1	FBgn0031533	CG2772	0	1
2L:3451568..3452106	539	2L:3452106	2	FBtr0343238,FBtr0077517	0	FBgn0031534	CG2774	0	1
2L:3453597..3453755	159	2L:3453755	1	FBtr0113019	0	FBgn0031535	CG12795	0	1
2L:345449..346255	807	2L:346255	3	FBtr0330674,FBtr0078047,FBtr0330673	1	FBgn0004611	CG4574	0	1
2L:345449..346541	1093	2L:346541	1	FBtr0078048	0	FBgn0004611	CG4574	0	1
2L:345449..347927	2479	2L:347927	1	FBtr0078050	0	FBgn0004611	CG4574	0	1
2L:3460272..3460367	96	2L:3460367	1	FBtr0077519	1	FBgn0266670	CG8843	0	1
2L:3467255..3467334	80	2L:3467334	2	FBtr0077521,FBtr0077520	1	FBgn0021967	CG8844	0	1
2L:3472326..3472364	39	2L:3472364	1	FBtr0077522	1	FBgn0051776	CG31776	0	1
2L:3474931..3475338	408	2L:3475338	2	FBtr0333248,FBtr0114524	1	FBgn0051956	CG31956	0	1
2L:3479394..3479612	219	2L:3479612	2	FBtr0345289,FBtr0077524	1	FBgn0261560	CG8846	0	1
2L:3516976..3517106	131	2L:3517106	1	FBtr0077525	1	FBgn0031544	CG17593	0	1
2L:3516976..3517264	289	2L:3517264	1	FBtr0333250	0	FBgn0031544	CG17593	0	1
2L:3522373..3522555	183	2L:3522555	2	FBtr0333251,FBtr0077526	1	FBgn0031546	CG8851	0	1
2L:3527261..3527588	328	2L:3527588	1	FBtr0089937	1	FBgn0031548	CG8852	0	1
2L:3532527..3532678	152	2L:3532678	1	FBtr0077529	0	FBgn0031550	CG8853	0	1
2L:3546756..3548081	1326	2L:3548081	1	FBtr0077531	1	FBgn0024244	CG10016	0	1
2L:3546756..3548423	1668	2L:3548423	1	FBtr0077530	0	FBgn0024244	CG10016	0	1
2L:3547308..3548081	774	2L:3548081	1	FBtr0344768	0	FBgn0024244	CG10016	0	1
2L:3576429..3576623	195	2L:3576623	1	FBtr0332222	0	FBgn0264363	CG43815	0	0
2L:3621074..3621171	98	2L:3621171	1	FBtr0077532	1	FBgn0015663	CG2788	0	1
2L:3621074..3621573	500	2L:3621573	1	FBtr0339571	1	FBgn0015663	CG2788	0	1
2L:3691479..3691737	259	2L:3691737	1	FBtr0302391	1	FBgn0085369	CG34340	0	1
2L:3691479..3692114	636	2L:3692114	1	FBtr0339572	0	FBgn0085369	CG34340	0	1
2L:3699820..3699826	7	2L:3699826	1	FBtr0300300	1	FBgn0259954	CG42464	0	1
2L:3700530..3700658	129	2L:3700658	1	FBtr0300301	1	FBgn0259955	CG42465	0	1
2L:3700999..3701092	94	2L:3701092	1	FBtr0300302	1	FBgn0259956	CG42466	0	1
2L:3701605..3701699	95	2L:3701699	1	FBtr0300303	1	FBgn0259957	CG42467	0	1
2L:3702132..3702248	117	2L:3702248	1	FBtr0305483	0	FBgn0262621	CG43145	0	0
2L:3704039..3704253	215	2L:3704253	1	FBtr0300299	1	FBgn0031564	CG2816	0	1
2L:3716509..3716810	302	2L:3716810	2	FBtr0077538,FBtr0077537	1	FBgn0031566	CG2818	0	1
2L:3727020..3727587	568	2L:3727587	2	FBtr0289989,FBtr0089275	1	FBgn0003386	CG2822	0	1
2L:3727020..3729145	2126	2L:3729145	1	FBtr0332185	0	FBgn0003386	CG2822	0	1
2L:3752191..3753407	1217	2L:3753407	1	FBtr0321291	0	FBgn0031568	CG10019	0	1
2L:3752191..3754617	2427	2L:3754617	1	FBtr0273188	0	FBgn0031568	CG10019	0	1
2L:3765826..3765863	38	2L:3765863	1	FBtr0321298	0	FBgn0263842	CG43703	0	0
2L:3768192..3769235	1044	2L:3769235	5	FBtr0321309,FBtr0321304,FBtr0321305,FBtr0321306,FBtr0321308	0	FBgn0263846	CG43707	0	0
2L:3768192..3769525	1334	2L:3769525	1	FBtr0321307	0	FBgn0263846	CG43707	0	0
2L:3768270..3769235	966	2L:3769235	1	FBtr0330223	0	FBgn0263846	CG43707	0	0
2L:3783285..3784121	837	2L:3784121	7	FBtr0307029,FBtr0077490,FBtr0077491,FBtr0077492,FBtr0077493,FBtr0307027,FBtr0307028	1	FBgn0004893	CG10021	0	1
2L:3785477..3785622	146	2L:3785622	1	FBtr0077494	1	FBgn0051960	CG31960	0	1
2L:3786293..3786343	51	2L:3786343	1	FBtr0077495	1	FBgn0051958	CG31958	0	1
2L:3802246..3802726	481	2L:3802726	3	FBtr0307052,FBtr0077496,FBtr0307051	0	FBgn0031571	CG3921	0	1
2L:3808242..3808895	654	2L:3808895	1	FBtr0077498	1	FBgn0021800	CG3920	0	1
2L:3808242..3810671	2430	2L:3810671	1	FBtr0077497	0	FBgn0021800	CG3920	0	1
2L:3826753..3827099	347	2L:3827099	1	FBtr0077499	1	FBgn0003430	CG16738	0	1
2L:3838554..3839185	632	2L:3839185	1	FBtr0077500	1	FBgn0004567	CG2939	0	1
2L:3867122..3867504	383	2L:3867504	1	FBtr0077502	0	FBgn0031574	CG3964	0	1
2L:3867225..3867507	283	2L:3867507	2	FBtr0334832,FBtr0077501	0	FBgn0031574	CG3964	0	1
2L:3871190..3871425	236	2L:3871425	2	FBtr0301082,FBtr0077504	1	FBgn0031575	CG3980	0	1
2L:387271..387439	169	2L:387439	1	FBtr0078053	1	FBgn0000061	CG3935	0	1
2L:4000741..4000806	66	2L:4000806	1	FBtr0332007	1	FBgn0264341	CG43797	0	0
2L:4004383..4004480	98	2L:4004480	1	FBtr0112367	1	FBgn0085205	CG34176	0	1
2L:4005371..4005670	300	2L:4005670	1	FBtr0077505	1	FBgn0031579	CG15422	0	1
2L:4006437..4006606	170	2L:4006606	1	FBtr0077506	1	FBgn0031580	CG15423	0	1
2L:4007931..4007984	54	2L:4007984	1	FBtr0331498	1	FBgn0264295	CG43773	0	0
2L:4009000..4009090	91	2L:4009090	1	FBtr0331499	0	FBgn0264296	CG43774	0	0
2L:407895..407969	75	2L:407969	1	FBtr0078054	1	FBgn0003278	CG4033	0	1
2L:4113803..4114436	634	2L:4114436	1	FBtr0077465	1	FBgn0000547	CG12676	0	1
2L:4113803..4115749	1947	2L:4115749	1	FBtr0334265	0	FBgn0000547	CG12676	0	1
2L:4121443..4121627	185	2L:4121627	1	FBtr0077466	1	FBgn0020376	CG31962	0	1
2L:4123900..4124006	107	2L:4124006	1	FBtr0077467	1	FBgn0014033	CG4099	0	1
2L:4123900..4124153	254	2L:4124153	1	FBtr0346582	0	FBgn0014033	CG4099	0	1
2L:4151047..4151203	157	2L:4151203	1	FBtr0077468	1	FBgn0031585	CG2955	0	1
2L:417635..418536	902	2L:418536	1	FBtr0078055	1	FBgn0263933	CG4063	0	1
2L:4189228..4189284	57	2L:4189284	1	FBtr0077469	1	FBgn0040102	CG2958	0	1
2L:420559..420697	139	2L:420697	1	FBtr0078056	1	FBgn0002593	CG4087	0	1
2L:420559..420864	306	2L:420864	1	FBtr0331932	0	FBgn0002593	CG4087	0	1
2L:422436..422489	54	2L:422489	1	FBtr0078057	0	FBgn0031254	CG13692	0	1
2L:4228412..4228547	136	2L:4228547	1	FBtr0077470	1	FBgn0003941	CG2960	0	1
2L:4228412..4228561	150	2L:4228561	1	FBtr0334787	0	FBgn0003941	CG2960	0	1
2L:425292..425321	30	2L:425321	1	FBtr0078058	0	FBgn0031255	CG13691	0	1
2L:4258327..4258425	99	2L:4258425	1	FBtr0077471	1	FBgn0265269	CG15425	0	1
2L:4305439..4305695	257	2L:4305695	1	FBtr0089268	0	FBgn0010473	CG15427	0	1
2L:4314651..4316050	1400	2L:4316050	1	FBtr0089269	0	FBgn0010473	CG15427	0	1
2L:4318609..4318804	196	2L:4318804	1	FBtr0089271	0	FBgn0010473	CG15427	0	1
2L:4319359..4321233	1875	2L:4321233	2	FBtr0347159,FBtr0301863	0	FBgn0010473	CG15427	0	1
2L:4319359..4323781	4423	2L:4323781	1	FBtr0333485	0	FBgn0010473	CG15427	0	1
2L:4321065..4321233	169	2L:4321233	3	FBtr0347158,FBtr0089270,FBtr0301864	0	FBgn0010473	CG15427	0	1
2L:4321065..4323357	2293	2L:4323357	1	FBtr0333484	1	FBgn0010473	CG15427	0	1
2L:4331615..4331830	216	2L:4331830	1	FBtr0077425	1	FBgn0028482	CG16857	0	1
2L:4344481..4345411	931	2L:4345411	2	FBtr0077427,FBtr0077426	1	FBgn0020762	CG2969	0	1
2L:4344481..4345776	1296	2L:4345776	2	FBtr0112899,FBtr0112898	1	FBgn0020762	CG2969	0	1
2L:4353814..4354034	221	2L:4354034	2	FBtr0334400,FBtr0077428	1	FBgn0031596	CG15429	0	1
2L:4380100..4380716	617	2L:4380716	2	FBtr0334401,FBtr0077429	1	FBgn0026319	CG3048	0	1
2L:4392687..4392778	92	2L:4392778	1	FBtr0077431	1	FBgn0027560	CG4104	0	1
2L:4399734..4400105	372	2L:4400105	2	FBtr0305968,FBtr0077432	1	FBgn0022153	CG3054	0	1
2L:4399734..4400487	754	2L:4400487	1	FBtr0331447	0	FBgn0022153	CG3054	0	1
2L:4403092..4403142	51	2L:4403142	2	FBtr0290071,FBtr0077434	0	FBgn0053003	CG33003	0	1
2L:4403865..4403955	91	2L:4403955	1	FBtr0077435	1	FBgn0031601	CG3058	0	1
2L:4411767..4411824	58	2L:4411824	1	FBtr0304637	1	FBgn0262357	CG43055	0	0
2L:4438180..4438201	22	2L:4438201	1	FBtr0304638	1	FBgn0262358	CG43056	0	0
2L:4442855..4442985	131	2L:4442985	3	FBtr0331435,FBtr0077438,FBtr0331434	1	FBgn0031603	CG15432	0	1
2L:4446641..4446765	125	2L:4446765	1	FBtr0077439	1	FBgn0031604	CG15433	0	1
2L:4455139..4455207	69	2L:4455207	1	FBtr0077440	1	FBgn0040705	CG15434	0	1
2L:4461560..4461746	187	2L:4461746	2	FBtr0345632,FBtr0077441	1	FBgn0031608	CG15435	0	1
2L:4464887..4465075	189	2L:4465075	1	FBtr0077442	1	FBgn0031610	CG15436	0	1
2L:4467935..4468022	88	2L:4468022	1	FBtr0077443	1	FBgn0031611	CG17840	0	1
2L:447250..448701	1452	2L:448701	2	FBtr0329832,FBtr0078059	1	FBgn0004583	CG4114	0	1
2L:454386..454654	269	2L:454654	1	FBtr0078060	1	FBgn0031256	CG4164	0	1
2L:458126..458745	620	2L:458745	1	FBtr0331231	1	FBgn0031257	CG4133	0	1
2L:458391..458745	355	2L:458745	2	FBtr0331230,FBtr0078061	1	FBgn0031257	CG4133	0	1
2L:4642619..4642747	129	2L:4642747	1	FBtr0110769	1	FBgn0083938	CG34102	0	1
2L:4642619..4642872	254	2L:4642872	1	FBtr0346457	0	FBgn0083938	CG34102	0	1
2L:4646473..4646562	90	2L:4646562	1	FBtr0300354	0	FBgn0031617	CG15635	0	1
2L:4647865..4647920	56	2L:4647920	1	FBtr0332006	0	FBgn0264342	CG43798	0	0
2L:4652217..4652877	661	2L:4652877	1	FBtr0100560	1	FBgn0031619	CG3355	0	1
2L:4652777..4652892	116	2L:4652892	1	FBtr0077376	1	FBgn0031619	CG3355	0	1
2L:4687106..4687232	127	2L:4687232	2	FBtr0343222,FBtr0077377	1	FBgn0031620	CG11929	0	1
2L:4688789..4688956	168	2L:4688956	1	FBtr0077378	1	FBgn0031621	CG15634	0	1
2L:4720454..4722465	2012	2L:4722465	1	FBtr0112561	1	FBgn0085380	CG34351	0	1
2L:4720475..4722465	1991	2L:4722465	1	FBtr0329978	1	FBgn0085380	CG34351	0	1
2L:4763536..4763537	2	2L:4763537	1	FBtr0300851	1	FBgn0260428	CG42523	0	1
2L:4796564..4796581	18	2L:4796581	1	FBtr0077381	1	FBgn0031628	CG3294	0	1
2L:4815783..4815891	109	2L:4815891	1	FBtr0077383	1	FBgn0031630	CG15629	0	1
2L:4827573..4828557	985	2L:4828557	1	FBtr0077384	1	FBgn0031632	CG15628	0	1
2L:4827573..4828945	1373	2L:4828945	1	FBtr0336962	0	FBgn0031632	CG15628	0	1
2L:4841009..4841465	457	2L:4841465	2	FBtr0332476,FBtr0077385	1	FBgn0031636	CG12194	0	1
2L:4841194..4841465	272	2L:4841465	1	FBtr0300756	1	FBgn0031636	CG12194	0	1
2L:4849325..4849499	175	2L:4849499	1	FBtr0077386	1	FBgn0031638	CG11927	0	1
2L:4852456..4852640	185	2L:4852640	1	FBtr0077387	1	FBgn0031640	CG11926	0	1
2L:4874218..4875233	1016	2L:4875233	1	FBtr0304910	1	FBgn0051660	CG31660	0	1
2L:4875085..4875233	149	2L:4875233	2	FBtr0304909,FBtr0100301	1	FBgn0051660	CG31660	0	1
2L:4875085..4876792	1708	2L:4876792	1	FBtr0336831	0	FBgn0051660	CG31660	0	1
2L:4885510..4885669	160	2L:4885669	1	FBtr0077389	1	FBgn0031643	CG3008	0	1
2L:4891188..4891277	90	2L:4891277	1	FBtr0077390	1	FBgn0031644	CG15625	0	1
2L:4903154..4903458	305	2L:4903458	1	FBtr0336832	1	FBgn0031645	CG3036	0	1
2L:4903154..4903889	736	2L:4903889	1	FBtr0077391	1	FBgn0031645	CG3036	0	1
2L:4941367..4941423	57	2L:4941423	1	FBtr0077393	0	FBgn0003372	CG3047	0	1
2L:4944235..4944305	71	2L:4944305	1	FBtr0078990	1	FBgn0031650	CG14044	0	1
2L:4947834..4948324	491	2L:4948324	1	FBtr0078991	1	FBgn0015000	CG3469	0	1
2L:4947868..4948324	457	2L:4948324	1	FBtr0330714	1	FBgn0015000	CG3469	0	1
2L:4958224..4958292	69	2L:4958292	1	FBtr0078992	1	FBgn0031655	CG3753	0	1
2L:4965276..4965430	155	2L:4965430	1	FBtr0110838	1	FBgn0083960	CG34124	0	1
2L:4966275..4966399	125	2L:4966399	1	FBtr0110839	1	FBgn0083961	CG34125	0	1
2L:4970147..4970216	70	2L:4970216	1	FBtr0078994	1	FBgn0031657	CG3756	0	1
2L:4973615..4973687	73	2L:4973687	1	FBtr0078995	1	FBgn0031659	CG14043	0	1
2L:4975217..4975284	68	2L:4975284	1	FBtr0078996	1	FBgn0031660	CG3782	0	1
2L:4975217..4975316	100	2L:4975316	1	FBtr0331227	1	FBgn0031660	CG3782	0	1
2L:4978419..4978567	149	2L:4978567	1	FBtr0078997	1	FBgn0031662	CG3792	0	1
2L:4991599..4992435	837	2L:4992435	1	FBtr0329976	1	FBgn0083962	CG34126	0	1
2L:4991612..4992435	824	2L:4992435	2	FBtr0329977,FBtr0290010	1	FBgn0083962	CG34126	0	1
2L:4991612..4992702	1091	2L:4992702	1	FBtr0329974	1	FBgn0083962	CG34126	0	1
2L:4991663..4992702	1040	2L:4992702	1	FBtr0329975	1	FBgn0083962	CG34126	0	1
2L:5011863..5012127	265	2L:5012127	3	FBtr0332412,FBtr0079000,FBtr0332411	1	FBgn0031670	CG3887	0	1
2L:5036738..5036930	193	2L:5036930	1	FBtr0079001	1	FBgn0000299	CG4145	0	1
2L:5036738..5037114	377	2L:5037114	1	FBtr0079003	1	FBgn0000299	CG4145	0	1
2L:5036738..5037279	542	2L:5037279	1	FBtr0079002	0	FBgn0000299	CG4145	0	1
2L:5054379..5054575	197	2L:5054575	1	FBtr0079009	1	FBgn0031676	CG14040	0	1
2L:5055760..5055995	236	2L:5055995	2	FBtr0333537,FBtr0079010	0	FBgn0014857	CG5825	0	1
2L:5055760..5056149	390	2L:5056149	1	FBtr0333536	1	FBgn0014857	CG5825	0	1
2L:5068467..5068803	337	2L:5068803	1	FBtr0302569	1	FBgn0028572	CG14039	0	1
2L:5070304..5070653	350	2L:5070653	1	FBtr0100260	0	FBgn0028572	CG14039	0	1
2L:5070304..5070750	447	2L:5070750	6	FBtr0332215,FBtr0079012,FBtr0079013,FBtr0100259,FBtr0100263,FBtr0332212	1	FBgn0028572	CG14039	0	1
2L:5070441..5070543	103	2L:5070543	2	FBtr0339791,FBtr0332213	1	FBgn0028572	CG14039	0	1
2L:5070441..5070581	141	2L:5070581	2	FBtr0339792,FBtr0332214	1	FBgn0028572	CG14039	0	1
2L:5071756..5071904	149	2L:5071904	2	FBtr0079017,FBtr0079016	1	FBgn0261608	CG5827	0	1
2L:5071756..5072055	300	2L:5072055	1	FBtr0302570	0	FBgn0261608	CG5827	0	1
2L:5095192..5095439	248	2L:5095439	1	FBtr0079018	1	FBgn0031682	CG5828	0	1
2L:5095192..5095910	719	2L:5095910	1	FBtr0329981	0	FBgn0031682	CG5828	0	1
2L:5098385..5098613	229	2L:5098613	1	FBtr0079019	1	FBgn0031683	CG4230	0	1
2L:5098385..5099294	910	2L:5099294	1	FBtr0329982	0	FBgn0031683	CG4230	0	1
2L:5098574..5099294	721	2L:5099294	1	FBtr0329983	0	FBgn0031683	CG4230	0	1
2L:5157985..5158263	279	2L:5158263	2	FBtr0303386,FBtr0303383	1	FBgn0261836	CG42768	0	0
2L:5186163..5186528	366	2L:5186528	1	FBtr0303384	0	FBgn0261836	CG42768	0	0
2L:5205348..5205389	42	2L:5205389	4	FBtr0332406,FBtr0303389,FBtr0332403,FBtr0332404	1	FBgn0261836	CG42768	0	0
2L:5205348..5207002	1655	2L:5207002	4	FBtr0332405,FBtr0303385,FBtr0303387,FBtr0303388	0	FBgn0261836	CG42768	0	0
2L:5209220..5209345	126	2L:5209345	1	FBtr0079061	1	FBgn0031688	CG6081	0	1
2L:5212380..5212445	66	2L:5212445	1	FBtr0079062	1	FBgn0031689	CG10833	0	1
2L:5218956..5219053	98	2L:5219053	3	FBtr0346458,FBtr0079063,FBtr0342931	1	FBgn0031692	CG6514	0	1
2L:5265797..5265899	103	2L:5265899	1	FBtr0079066	1	FBgn0031693	CG14032	0	1
2L:5268323..5268455	133	2L:5268455	1	FBtr0300456	1	FBgn0031694	CG17970	0	1
2L:5270302..5270329	28	2L:5270329	1	FBtr0079068	1	FBgn0031695	CG14031	0	1
2L:5282800..5283002	203	2L:5283002	2	FBtr0346455,FBtr0079069	1	FBgn0031696	CG14030	0	1
2L:5282800..5283283	484	2L:5283283	1	FBtr0342934	0	FBgn0031696	CG14030	0	1
2L:5309721..5310610	890	2L:5310610	1	FBtr0300020	1	FBgn0016076	CG14029	0	1
2L:5309721..5310625	905	2L:5310625	1	FBtr0079070	1	FBgn0016076	CG14029	0	1
2L:5309721..5310996	1276	2L:5310996	2	FBtr0342936,FBtr0079071	0	FBgn0016076	CG14029	0	1
2L:5309721..5311223	1503	2L:5311223	1	FBtr0346579	0	FBgn0016076	CG14029	0	1
2L:5327808..5327905	98	2L:5327905	2	FBtr0307034,FBtr0079072	1	FBgn0015031	CG14028	0	1
2L:5327808..5327969	162	2L:5327969	1	FBtr0307035	0	FBgn0015031	CG14028	0	1
2L:5330342..5330423	82	2L:5330423	1	FBtr0307036	1	FBgn0031701	CG14027	0	1
2L:5330342..5330464	123	2L:5330464	1	FBtr0079073	1	FBgn0031701	CG14027	0	1
2L:5362978..5363629	652	2L:5363629	1	FBtr0079074	1	FBgn0016920	CG11020	0	1
2L:5365040..5365382	343	2L:5365382	1	FBtr0304843	0	FBgn0016920	CG11020	0	1
2L:5365040..5365760	721	2L:5365760	4	FBtr0347409,FBtr0300012,FBtr0343224,FBtr0347408	0	FBgn0016920	CG11020	0	1
2L:539957..540532	576	2L:540532	3	FBtr0333013,FBtr0310027,FBtr0333012	1	FBgn0003963	CG2762	0	1
2L:539957..540560	604	2L:540560	1	FBtr0078063	1	FBgn0003963	CG2762	0	1
2L:540020..540560	541	2L:540560	1	FBtr0329895	1	FBgn0003963	CG2762	0	1
2L:5415895..5415928	34	2L:5415928	1	FBtr0079076	1	FBgn0016660	CG6604	0	1
2L:5415895..5416593	699	2L:5416593	1	FBtr0343225	0	FBgn0016660	CG6604	0	1
2L:5466713..5466829	117	2L:5466829	1	FBtr0310358	1	FBgn0261963	CG6634	0	1
2L:5466713..5467610	898	2L:5467610	1	FBtr0079093	1	FBgn0261963	CG6634	0	1
2L:546954..547096	143	2L:547096	1	FBtr0078064	1	FBgn0031261	CG11822	0	1
2L:5518823..5518949	127	2L:5518949	1	FBtr0079094	1	FBgn0031707	CG14020	0	1
2L:5518874..5518949	76	2L:5518949	1	FBtr0329966	1	FBgn0031707	CG14020	0	1
2L:5521290..5521382	93	2L:5521382	3	FBtr0329968,FBtr0079095,FBtr0329967	1	FBgn0000318	CG11024	0	1
2L:5525724..5525809	86	2L:5525809	2	FBtr0343257,FBtr0079096	1	FBgn0031711	CG6907	0	1
2L:5527801..5527854	54	2L:5527854	1	FBtr0079098	1	FBgn0051648	CG31648	0	1
2L:5530165..5530682	518	2L:5530682	1	FBtr0079099	1	FBgn0051915	CG31915	0	1
2L:5535758..5535869	112	2L:5535869	1	FBtr0301318	1	FBgn0051989	CG31989	0	1
2L:5535758..5535958	201	2L:5535958	1	FBtr0079097	1	FBgn0051989	CG31989	0	1
2L:5545509..5546642	1134	2L:5546642	4	FBtr0346460,FBtr0079100,FBtr0307058,FBtr0307059	1	FBgn0002525	CG6944	0	1
2L:5548743..5549279	537	2L:5549279	1	FBtr0307062	0	FBgn0031717	CG6957	0	1
2L:5549071..5549419	349	2L:5549419	1	FBtr0307063	0	FBgn0031717	CG6957	0	1
2L:5549495..5549614	120	2L:5549614	2	FBtr0307064,FBtr0307061	1	FBgn0031717	CG6957	0	1
2L:5552649..5552756	108	2L:5552756	1	FBtr0079103	1	FBgn0031719	CG18269	0	1
2L:5554757..5555137	381	2L:5555137	1	FBtr0079104	1	FBgn0031721	CG14017	0	1
2L:5558698..5558994	297	2L:5558994	1	FBtr0079106	1	FBgn0004620	CG6992	0	1
2L:5563405..5563502	98	2L:5563502	1	FBtr0089577	0	FBgn0020429	CG7234	0	1
2L:5598400..5598636	237	2L:5598636	1	FBtr0079109	1	FBgn0031724	CG18266	0	1
2L:560316..560523	208	2L:560523	1	FBtr0078066	1	FBgn0031263	CG2789	0	1
2L:566330..566472	143	2L:566472	1	FBtr0078067	1	FBgn0031265	CG2794	0	1
2L:5670680..5670838	159	2L:5670838	3	FBtr0079112,FBtr0079110,FBtr0079111	1	FBgn0031728	CG7235	0	1
2L:5679151..5679223	73	2L:5679223	2	FBtr0305128,FBtr0302949	1	FBgn0031729	CG12511	0	1
2L:5679151..5679499	349	2L:5679499	1	FBtr0343385	0	FBgn0031729	CG12511	0	1
2L:5713554..5713648	95	2L:5713648	3	FBtr0343389,FBtr0302950,FBtr0343388	1	FBgn0031730	CG7236	0	1
2L:5713554..5713791	238	2L:5713791	1	FBtr0343387	0	FBgn0031730	CG7236	0	1
2L:5723770..5723791	22	2L:5723791	1	FBtr0079134	1	FBgn0024191	CG7238	0	1
2L:5723770..5723944	175	2L:5723944	1	FBtr0345545	0	FBgn0024191	CG7238	0	1
2L:572651..572716	66	2L:572716	1	FBtr0078068	1	FBgn0031266	CG2807	0	1
2L:572651..572907	257	2L:572907	1	FBtr0332340	0	FBgn0031266	CG2807	0	1
2L:5747621..5747961	341	2L:5747961	1	FBtr0079136	1	FBgn0031735	CG11029	0	1
2L:575237..575734	498	2L:575734	2	FBtr0310022,FBtr0078069	1	FBgn0031268	CG2813	0	1
2L:5759811..5760047	237	2L:5760047	1	FBtr0079135	1	FBgn0031736	CG11030	0	1
2L:5759811..5762420	2610	2L:5762420	1	FBtr0332554	0	FBgn0031736	CG11030	0	1
2L:5784768..5784893	126	2L:5784893	1	FBtr0079138	1	FBgn0051913	CG31913	0	1
2L:579251..579549	299	2L:579549	1	FBtr0078070	1	FBgn0023489	CG2819	0	1
2L:5803844..5804030	187	2L:5804030	1	FBtr0079139	1	FBgn0031740	CG7239	0	1
2L:5808859..5808927	69	2L:5808927	1	FBtr0306841	0	FBgn0031741	CG11034	0	1
2L:5808859..5809063	205	2L:5809063	1	FBtr0342609	0	FBgn0031741	CG11034	0	1
2L:5811901..5811925	25	2L:5811925	1	FBtr0306842	0	FBgn0262999	CG43307	0	0
2L:5856404..5856767	364	2L:5856767	1	FBtr0330222	1	FBgn0085410	CG34381	0	1
2L:5856455..5856767	313	2L:5856767	3	FBtr0342612,FBtr0112619,FBtr0330221	1	FBgn0085410	CG34381	0	1
2L:5884320..5884345	26	2L:5884345	1	FBtr0342613	0	FBgn0265785	CG44574	0	0
2L:5885400..5885457	58	2L:5885457	1	FBtr0344574	1	FBgn0262814	CG43185	0	0
2L:5885400..5885491	92	2L:5885491	1	FBtr0344575	0	FBgn0262814	CG43185	0	0
2L:5886436..5886609	174	2L:5886609	2	FBtr0342615,FBtr0079143	1	FBgn0031746	CG9029	0	1
2L:5921243..5922776	1534	2L:5922776	1	FBtr0079144	0	FBgn0043362	CG14001	0	1
2L:5938056..5938766	711	2L:5938766	1	FBtr0079145	0	FBgn0015381	CG9019	0	1
2L:5938056..5939261	1206	2L:5939261	1	FBtr0333245	0	FBgn0015381	CG9019	0	1
2L:5947337..5947617	281	2L:5947617	1	FBtr0333228	1	FBgn0001128	CG9042	0	1
2L:5947337..5947872	536	2L:5947872	1	FBtr0079148	0	FBgn0001128	CG9042	0	1
2L:5947891..5948313	423	2L:5948313	1	FBtr0079146	1	FBgn0001128	CG9042	0	1
2L:5947891..5948843	953	2L:5948843	1	FBtr0333229	0	FBgn0001128	CG9042	0	1
2L:5948420..5948843	424	2L:5948843	1	FBtr0079147	0	FBgn0001128	CG9042	0	1
2L:5948420..5948968	549	2L:5948968	1	FBtr0333230	0	FBgn0001128	CG9042	0	1
2L:5955002..5955235	234	2L:5955235	2	FBtr0333231,FBtr0273412	1	FBgn0031752	CG9044	0	1
2L:5957573..5957628	56	2L:5957628	1	FBtr0079171	1	FBgn0003980	CG9046	0	1
2L:5957573..5957639	67	2L:5957639	1	FBtr0345439	0	FBgn0003980	CG9046	0	1
2L:5969691..5969761	71	2L:5969761	1	FBtr0079172	1	FBgn0031757	CG9064	0	1
2L:5970571..5970651	81	2L:5970651	1	FBtr0079174	0	FBgn0031758	CG18340	0	1
2L:5970668..5971025	358	2L:5971025	1	FBtr0309286	1	FBgn0031758	CG18340	0	1
2L:5970985..5971025	41	2L:5971025	1	FBtr0079173	1	FBgn0031758	CG18340	0	1
2L:5985171..5985579	409	2L:5985579	2	FBtr0079177,FBtr0079175	1	FBgn0001942	CG9075	0	1
2L:5985171..5985909	739	2L:5985909	1	FBtr0307068	0	FBgn0001942	CG9075	0	1
2L:5988184..5988854	671	2L:5988854	2	FBtr0332599,FBtr0079179	1	FBgn0001941	CG9078	0	1
2L:6001738..6003738	2001	2L:6003738	3	FBtr0332600,FBtr0113024,FBtr0307300	1	FBgn0031760	CG9093	0	1
2L:6021673..6021718	46	2L:6021718	1	FBtr0079181	0	FBgn0031763	CG13996	0	1
2L:603340..603562	223	2L:603562	1	FBtr0078071	1	FBgn0031270	CG13689	0	1
2L:603340..604430	1091	2L:604430	1	FBtr0310023	0	FBgn0031270	CG13689	0	1
2L:6041132..6041187	56	2L:6041187	1	FBtr0343119	0	FBgn0051643	CG31643	0	1
2L:6041132..6041283	152	2L:6041283	1	FBtr0079182	1	FBgn0051643	CG31643	0	1
2L:6050349..6050438	90	2L:6050438	2	FBtr0079184,FBtr0079183	1	FBgn0031768	CG12393	0	1
2L:6050349..6050474	126	2L:6050474	1	FBtr0343120	0	FBgn0031768	CG12393	0	1
2L:6053259..6053482	224	2L:6053482	3	FBtr0346135,FBtr0079185,FBtr0079186	1	FBgn0031769	CG9135	0	1
2L:6053259..6053877	619	2L:6053877	1	FBtr0343121	0	FBgn0031769	CG9135	0	1
2L:6059011..6060169	1159	2L:6060169	1	FBtr0079187	1	FBgn0031770	CG13995	0	1
2L:6060828..6060938	111	2L:6060938	1	FBtr0300048	1	FBgn0085209	CG34180	0	1
2L:6063567..6063629	63	2L:6063629	1	FBtr0343122	0	FBgn0031772	CG13994	0	1
2L:6063567..6063671	105	2L:6063671	1	FBtr0079188	1	FBgn0031772	CG13994	0	1
2L:6067563..6067635	73	2L:6067635	4	FBtr0343124,FBtr0079189,FBtr0079190,FBtr0343123	1	FBgn0031774	CG9147	0	1
2L:6069767..6069838	72	2L:6069838	2	FBtr0343125,FBtr0079191	1	FBgn0031776	CG13993	0	1
2L:6073463..6073712	250	2L:6073712	1	FBtr0302212	1	FBgn0266449	CG9159	0	1
2L:6073463..6073961	499	2L:6073961	2	FBtr0343126,FBtr0079192	1	FBgn0266449	CG9159	0	1
2L:6120432..6120522	91	2L:6120522	1	FBtr0079199	1	FBgn0051642	CG31642	0	1
2L:6123065..6123899	835	2L:6123899	3	FBtr0333406,FBtr0079196,FBtr0079198	1	FBgn0266521	CG31641	0	1
2L:6123065..6124653	1589	2L:6124653	2	FBtr0304908,FBtr0079197	0	FBgn0266521	CG31641	0	1
2L:6125824..6125911	88	2L:6125911	1	FBtr0079200	1	FBgn0031781	CG5972	0	1
2L:6132373..6132484	112	2L:6132484	1	FBtr0079201	1	FBgn0031784	CG9222	0	1
2L:6144853..6145010	158	2L:6145010	1	FBtr0079202	1	FBgn0031785	CG13991	0	1
2L:6153527..6153701	175	2L:6153701	1	FBtr0079203	1	FBgn0040950	CG13990	0	1
2L:6226748..6226842	95	2L:6226842	1	FBtr0079242	1	FBgn0026755	CG9481	0	1
2L:625454..625556	103	2L:625556	1	FBtr0077998	1	FBgn0040107	CG2826	0	1
2L:6256527..6256715	189	2L:6256715	1	FBtr0079243	1	FBgn0031791	CG9486	0	1
2L:6256527..6256822	296	2L:6256822	1	FBtr0340167	0	FBgn0031791	CG9486	0	1
2L:628144..628200	57	2L:628200	1	FBtr0077999	0	FBgn0031273	CG2839	0	1
2L:6291412..6291684	273	2L:6291684	1	FBtr0340169	1	FBgn0053531	CG33531	0	1
2L:6309170..6309475	306	2L:6309475	1	FBtr0079247	1	FBgn0260452	CG13984	0	1
2L:6322136..6323056	921	2L:6323056	1	FBtr0344771	1	FBgn0053531	CG33531	0	1
2L:6322136..6323466	1331	2L:6323466	1	FBtr0344770	0	FBgn0053531	CG33531	0	1
2L:6345888..6346280	393	2L:6346280	4	FBtr0331224,FBtr0079250,FBtr0079251,FBtr0331223	1	FBgn0015623	CG11567	0	1
2L:6370100..6370190	91	2L:6370190	1	FBtr0079253	1	FBgn0031805	CG9505	0	1
2L:6377165..6377284	120	2L:6377284	2	FBtr0344864,FBtr0290281	1	FBgn0043854	CG9506	0	1
2L:6383353..6383419	67	2L:6383419	1	FBtr0079255	1	FBgn0031808	CG9507	0	1
2L:6414072..6414418	347	2L:6414418	1	FBtr0343151	0	FBgn0031811	CG13982	0	1
2L:6414072..6415335	1264	2L:6415335	1	FBtr0079256	1	FBgn0031811	CG13982	0	1
2L:6426123..6426371	249	2L:6426371	1	FBtr0079257	1	FBgn0263278	CG9523	0	1
2L:6458586..6459008	423	2L:6459008	2	FBtr0079259,FBtr0079258	1	FBgn0031815	CG9526	0	1
2L:6487110..6487166	57	2L:6487166	1	FBtr0344764	0	FBgn0031820	CG9537	0	1
2L:6487110..6487576	467	2L:6487576	1	FBtr0079260	1	FBgn0031820	CG9537	0	1
2L:6490112..6490194	83	2L:6490194	1	FBtr0079261	1	FBgn0027496	CG9543	0	1
2L:6496066..6496988	923	2L:6496988	1	FBtr0079262	1	FBgn0051638	CG31638	0	1
2L:6496121..6496988	868	2L:6496988	1	FBtr0113411	1	FBgn0051638	CG31638	0	1
2L:6498342..6498466	125	2L:6498466	1	FBtr0079286	1	FBgn0031826	CG9550	0	1
2L:6526015..6526919	905	2L:6526919	1	FBtr0343155	0	FBgn0051637	CG31637	0	1
2L:6526015..6526996	982	2L:6526996	1	FBtr0079287	0	FBgn0051637	CG31637	0	1
2L:6559046..6559149	104	2L:6559149	1	FBtr0343157	1	FBgn0031830	CG11015	0	1
2L:6559046..6559308	263	2L:6559308	1	FBtr0079288	0	FBgn0031830	CG11015	0	1
2L:6560052..6560133	82	2L:6560133	1	FBtr0079289	1	FBgn0031831	CG11043	0	1
2L:6564074..6564396	323	2L:6564396	1	FBtr0079290	1	FBgn0263916	CG31911	0	1
2L:6564074..6564709	636	2L:6564709	1	FBtr0343158	0	FBgn0263916	CG31911	0	1
2L:6616514..6617117	604	2L:6617117	3	FBtr0079293,FBtr0079291,FBtr0079292	1	FBgn0031836	CG11050	0	1
2L:6625109..6625359	251	2L:6625359	1	FBtr0112553	1	FBgn0085374	CG34345	0	1
2L:6654334..6654416	83	2L:6654416	1	FBtr0303224	1	FBgn0031842	CG11098	0	1
2L:6654334..6654574	241	2L:6654574	2	FBtr0343864,FBtr0079295	1	FBgn0031842	CG11098	0	1
2L:6661700..6662033	334	2L:6662033	1	FBtr0079297	1	FBgn0028467	CG11070	0	1
2L:6719240..6719389	150	2L:6719389	1	FBtr0079299	1	FBgn0031851	CG11188	0	1
2L:6730689..6731345	657	2L:6731345	1	FBtr0079300	1	FBgn0046704	CG11199	0	1
2L:6730689..6731600	912	2L:6731600	2	FBtr0329942,FBtr0079301	0	FBgn0046704	CG11199	0	1
2L:6730689..6732766	2078	2L:6732766	1	FBtr0329941	0	FBgn0046704	CG11199	0	1
2L:6730728..6731345	618	2L:6731345	1	FBtr0329943	1	FBgn0046704	CG11199	0	1
2L:6755298..6755390	93	2L:6755390	1	FBtr0079303	1	FBgn0031855	CG11221	0	1
2L:6755298..6756133	836	2L:6756133	1	FBtr0339237	0	FBgn0031855	CG11221	0	1
2L:6804259..6804372	114	2L:6804372	2	FBtr0309812,FBtr0079339	1	FBgn0031860	CG11236	0	1
2L:6838159..6838995	837	2L:6838995	2	FBtr0345446,FBtr0079341	1	FBgn0051632	CG31632	0	1
2L:6853658..6853866	209	2L:6853866	1	FBtr0079342	1	FBgn0017551	CG10800	0	1
2L:6860773..6860849	77	2L:6860849	1	FBtr0079343	1	FBgn0086451	CG10805	0	1
2L:6905993..6906656	664	2L:6906656	3	FBtr0343867,FBtr0079344,FBtr0307033	1	FBgn0031866	CG13772	0	1
2L:6910893..6911057	165	2L:6911057	1	FBtr0332324	0	FBgn0031868	CG10354	0	1
2L:6910893..6911423	531	2L:6911423	1	FBtr0079345	1	FBgn0031868	CG10354	0	1
2L:6925456..6926046	591	2L:6926046	3	FBtr0301404,FBtr0079347,FBtr0301403	1	FBgn0004838	CG10377	0	1
2L:6925456..6926806	1351	2L:6926806	2	FBtr0307031,FBtr0079346	1	FBgn0004838	CG10377	0	1
2L:6925456..6928675	3220	2L:6928675	1	FBtr0307030	0	FBgn0004838	CG10377	0	1
2L:6925456..6932057	6602	2L:6932057	1	FBtr0307032	0	FBgn0004838	CG10377	0	1
2L:6932464..6932552	89	2L:6932552	1	FBtr0306284	0	FBgn0262877	CG43232	0	0
2L:6932464..6932954	491	2L:6932954	1	FBtr0347283	0	FBgn0262877	CG43232	0	0
2L:6954455..6954586	132	2L:6954586	1	FBtr0079349	1	FBgn0020616	CG3423	0	1
2L:6959040..6959104	65	2L:6959104	1	FBtr0079350	1	FBgn0031875	CG3430	0	1
2L:6961474..6961555	82	2L:6961555	1	FBtr0079351	1	FBgn0031877	CG10399	0	1
2L:6961474..6961653	180	2L:6961653	1	FBtr0343774	0	FBgn0031877	CG10399	0	1
2L:6965692..6965812	121	2L:6965812	1	FBtr0079352	1	FBgn0021944	CG3433	0	1
2L:6965692..6965887	196	2L:6965887	1	FBtr0346584	0	FBgn0021944	CG3433	0	1
2L:7012525..7012803	279	2L:7012803	1	FBtr0306925	0	FBgn0263026	CG43321	0	0
2L:7014646..7014737	92	2L:7014737	1	FBtr0306926	1	FBgn0263027	CG43322	0	0
2L:7022341..7022470	130	2L:7022470	1	FBtr0079388	1	FBgn0003046	CG3440	0	1
2L:7028900..7028959	60	2L:7028959	1	FBtr0079389	1	FBgn0031881	CG3476	0	1
2L:7037451..7037613	163	2L:7037613	1	FBtr0089640	1	FBgn0031883	CG11266	0	1
2L:7037451..7037878	428	2L:7037878	1	FBtr0089636	0	FBgn0031883	CG11266	0	1
2L:7054557..7054847	291	2L:7054847	3	FBtr0306232,FBtr0306228,FBtr0306230	1	FBgn0262872	CG43227	0	0
2L:7054557..7056010	1454	2L:7056010	3	FBtr0306233,FBtr0306229,FBtr0306231	1	FBgn0262872	CG43227	0	0
2L:7059256..7059294	39	2L:7059294	1	FBtr0079402	1	FBgn0031885	CG13778	0	1
2L:7061722..7062665	944	2L:7062665	1	FBtr0079401	1	FBgn0031885	CG13778	0	1
2L:7061722..7063586	1865	2L:7063586	1	FBtr0110978	0	FBgn0031885	CG13778	0	1
2L:7064381..7064467	87	2L:7064467	1	FBtr0079403	1	FBgn0266666	CG13779	0	1
2L:7069543..7069546	4	2L:7069546	1	FBtr0289952	0	FBgn0031887	CG11289	0	1
2L:70896..71081	186	2L:71081	2	FBtr0306538,FBtr0306536	1	FBgn0067779	CG11371	0	1
2L:70896..71390	495	2L:71390	3	FBtr0306539,FBtr0078100,FBtr0306537	1	FBgn0067779	CG11371	0	1
2L:7185293..7185519	227	2L:7185519	1	FBtr0079405	1	FBgn0031893	CG4495	0	1
2L:7185293..7185529	237	2L:7185529	1	FBtr0113028	1	FBgn0031893	CG4495	0	1
2L:7228567..7228641	75	2L:7228641	1	FBtr0332003	0	FBgn0264343	CG43799	0	0
2L:7258116..7258198	83	2L:7258198	2	FBtr0300460,FBtr0300459	1	FBgn0051909	CG31909	0	1
2L:730455..730564	110	2L:730564	1	FBtr0078000	1	FBgn0011244	CG2830	0	1
2L:7315187..7316265	1079	2L:7316265	1	FBtr0079432	1	FBgn0004009	CG4889	0	1
2L:7352281..7352524	244	2L:7352524	1	FBtr0334800	1	FBgn0031902	CG4969	0	1
2L:7352281..7352542	262	2L:7352542	1	FBtr0303251	1	FBgn0031902	CG4969	0	1
2L:7377260..7377528	269	2L:7377528	1	FBtr0303207	1	FBgn0031903	CG4971	0	1
2L:7382340..7382432	93	2L:7382432	1	FBtr0334836	1	FBgn0002938	CG5125	0	1
2L:7382340..7382776	437	2L:7382776	1	FBtr0079437	0	FBgn0002938	CG5125	0	1
2L:7384188..7384344	157	2L:7384344	1	FBtr0079436	0	FBgn0002938	CG5125	0	1
2L:7390829..7390902	74	2L:7390902	1	FBtr0079438	1	FBgn0031905	CG5155	0	1
2L:7404365..7404526	162	2L:7404526	4	FBtr0334838,FBtr0079439,FBtr0079440,FBtr0302587	1	FBgn0031907	CG5171	0	1
2L:7404365..7404727	363	2L:7404727	1	FBtr0345288	0	FBgn0031907	CG5171	0	1
2L:7408400..7408475	76	2L:7408475	1	FBtr0079441	1	FBgn0031908	CG5177	0	1
2L:7408400..7408600	201	2L:7408600	1	FBtr0332522	0	FBgn0031908	CG5177	0	1
2L:7411807..7412229	423	2L:7412229	1	FBtr0079442	1	FBgn0031910	CG15818	0	1
2L:7417594..7417813	220	2L:7417813	1	FBtr0308610	1	FBgn0028387	CG5229	0	1
2L:7421961..7422389	429	2L:7422389	1	FBtr0079443	1	FBgn0028387	CG5229	0	1
2L:7421961..7422736	776	2L:7422736	1	FBtr0332523	0	FBgn0028387	CG5229	0	1
2L:7429873..7430329	457	2L:7430329	6	FBtr0332529,FBtr0079444,FBtr0079445,FBtr0332526,FBtr0332527,FBtr0332528	1	FBgn0031912	CG5261	0	1
2L:7444974..7445269	296	2L:7445269	5	FBtr0344858,FBtr0079446,FBtr0079447,FBtr0079448,FBtr0332531	1	FBgn0031914	CG5973	0	1
2L:7444974..7445882	909	2L:7445882	2	FBtr0332530,FBtr0301152	0	FBgn0031914	CG5973	0	1
2L:7472206..7472493	288	2L:7472493	2	FBtr0330720,FBtr0079449	1	FBgn0031918	CG6055	0	1
2L:7476449..7476493	45	2L:7476493	1	FBtr0301125	1	FBgn0031920	CG6441	0	1
2L:7476840..7476952	113	2L:7476952	1	FBtr0079451	1	FBgn0031920	CG6441	0	1
2L:757434..757520	87	2L:757520	1	FBtr0301439	1	FBgn0031275	CG3022	0	1
2L:7583234..7583271	38	2L:7583271	1	FBtr0335485	1	FBgn0083141	CG6717	0	1
2L:7583234..7583333	100	2L:7583333	1	FBtr0079470	1	FBgn0083141	CG6717	0	1
2L:7607499..7607701	203	2L:7607701	1	FBtr0079471	1	FBgn0031925	CG6730	0	1
2L:760914..762142	1229	2L:762142	3	FBtr0343785,FBtr0078001,FBtr0308257	1	FBgn0031275	CG3022	0	1
2L:760914..762399	1486	2L:762399	1	FBtr0343787	0	FBgn0031275	CG3022	0	1
2L:76099..76211	113	2L:76211	5	FBtr0331680,FBtr0078101,FBtr0301733,FBtr0302164,FBtr0306540	1	FBgn0031213	CG11372	0	1
2L:7616327..7616533	207	2L:7616533	1	FBtr0079472	1	FBgn0031926	CG6739	0	1
2L:7683906..7684537	632	2L:7684537	2	FBtr0079476,FBtr0079474	1	FBgn0040299	CG6976	0	1
2L:7689416..7689459	44	2L:7689459	2	FBtr0079475,FBtr0079473	1	FBgn0040299	CG6976	0	1
2L:7693569..7693821	253	2L:7693821	1	FBtr0306288	1	FBgn0262880	CG43235	0	0
2L:7710515..7710690	176	2L:7710690	1	FBtr0079477	1	FBgn0041181	CG7068	0	1
2L:7713842..7713991	150	2L:7713991	2	FBtr0079479,FBtr0079478	1	FBgn0267326	CG7075	0	1
2L:773919..774017	99	2L:774017	1	FBtr0078003	1	FBgn0031276	CG12506	0	1
2L:7747758..7747874	117	2L:7747874	1	FBtr0079481	1	FBgn0031941	CG7211	0	1
2L:7765367..7765716	350	2L:7765716	2	FBtr0347189,FBtr0347188	1	FBgn0267689	CG46025	0	0
2L:7765367..7765915	549	2L:7765915	2	FBtr0347190,FBtr0347187	0	FBgn0267689	CG46025	0	0
2L:776842..776941	100	2L:776941	1	FBtr0078004	0	FBgn0040725	CG13946	0	1
2L:77710..77783	74	2L:77783	1	FBtr0306541	1	FBgn0031214	CG11374	0	1
2L:7774397..7775033	637	2L:7775033	2	FBtr0343400,FBtr0079485	1	FBgn0031945	CG7191	0	1
2L:7781246..7781415	170	2L:7781415	1	FBtr0079486	1	FBgn0003961	CG7171	0	1
2L:7782541..7782550	10	2L:7782550	1	FBtr0079487	1	FBgn0031946	CG7164	0	1
2L:7782541..7782760	220	2L:7782760	1	FBtr0343401	0	FBgn0031946	CG7164	0	1
2L:7785940..7786061	122	2L:7786061	1	FBtr0079488	1	FBgn0031947	CG7154	0	1
2L:779564..779655	92	2L:779655	1	FBtr0078005	1	FBgn0031277	CG13947	0	1
2L:7801512..7801575	64	2L:7801575	2	FBtr0343415,FBtr0301329	1	FBgn0031951	CG7138	0	1
2L:7801512..7802098	587	2L:7802098	1	FBtr0079489	0	FBgn0031951	CG7138	0	1
2L:7824884..7825350	467	2L:7825350	5	FBtr0331236,FBtr0079523,FBtr0079524,FBtr0331234,FBtr0331235	1	FBgn0027515	CG7115	0	1
2L:782825..782885	61	2L:782885	2	FBtr0331651,FBtr0078006	1	FBgn0041250	CG13948	0	1
2L:7831807..7832124	318	2L:7832124	1	FBtr0343417	1	FBgn0004177	CG7109	0	1
2L:7831807..7832668	862	2L:7832668	1	FBtr0079525	1	FBgn0004177	CG7109	0	1
2L:7831807..7833576	1770	2L:7833576	1	FBtr0343416	0	FBgn0004177	CG7109	0	1
2L:7841151..7841262	112	2L:7841262	1	FBtr0079526	1	FBgn0031954	CG14537	0	1
2L:7857879..7858136	258	2L:7858136	1	FBtr0308065	1	FBgn0040099	CG7106	0	1
2L:7857879..7860120	2242	2L:7860120	1	FBtr0343418	0	FBgn0040099	CG7106	0	1
2L:786140..786158	19	2L:786158	1	FBtr0078007	1	FBgn0031279	CG3544	0	1
2L:7885976..7886109	134	2L:7886109	1	FBtr0110879	1	FBgn0083968	CG34132	0	1
2L:7986706..7986785	80	2L:7986785	4	FBtr0306336,FBtr0079531,FBtr0300184,FBtr0300185	1	FBgn0031968	CG7231	0	1
2L:7999551..7999676	126	2L:7999676	2	FBtr0343382,FBtr0079532	1	FBgn0031971	CG7224	0	1
2L:8026773..8026849	77	2L:8026849	1	FBtr0079534	1	FBgn0031975	CG7356	0	1
2L:8026773..8026898	126	2L:8026898	1	FBtr0079533	1	FBgn0031975	CG7356	0	1
2L:8029963..8030150	188	2L:8030150	1	FBtr0079535	1	FBgn0031977	CG7380	0	1
2L:8029963..8030565	603	2L:8030565	1	FBtr0333095	0	FBgn0031977	CG7380	0	1
2L:8038202..8038453	252	2L:8038453	2	FBtr0333096,FBtr0306000	1	FBgn0044323	CG7392	0	1
2L:8038202..8038498	297	2L:8038498	3	FBtr0079539,FBtr0079536,FBtr0079538	1	FBgn0044323	CG7392	0	1
2L:8038202..8040826	2625	2L:8040826	2	FBtr0306001,FBtr0079537	1	FBgn0044323	CG7392	0	1
2L:8041799..8041879	81	2L:8041879	1	FBtr0079540	1	FBgn0031979	CG7429	0	1
2L:8053049..8054326	1278	2L:8054326	2	FBtr0344789,FBtr0344788	1	FBgn0031981	CG7466	0	1
2L:8073717..8073948	232	2L:8073948	1	FBtr0079542	1	FBgn0010287	CG7562	0	1
2L:8107885..8109458	1574	2L:8109458	6	FBtr0079573,FBtr0079566,FBtr0079567,FBtr0079569,FBtr0079570,FBtr0079572	1	FBgn0261822	CG31605	0	1
2L:8107885..8116531	8647	2L:8116531	2	FBtr0079571,FBtr0079568	0	FBgn0261822	CG31605	0	1
2L:8109304..8116531	7228	2L:8116531	1	FBtr0332498	0	FBgn0261822	CG31605	0	1
2L:8110509..8116531	6023	2L:8116531	1	FBtr0079574	0	FBgn0261822	CG31605	0	1
2L:811433..811531	99	2L:811531	1	FBtr0078008	1	FBgn0051658	CG31658	0	1
2L:8125722..8125799	78	2L:8125799	1	FBtr0079575	1	FBgn0031986	CG8673	0	1
2L:813312..813380	69	2L:813380	1	FBtr0078009	1	FBgn0086130	CG3561	0	1
2L:8133644..8133989	346	2L:8133989	2	FBtr0339671,FBtr0079576	1	FBgn0031988	CG8668	0	1
2L:8148280..8148356	77	2L:8148356	1	FBtr0079577	1	FBgn0051606	CG31606	0	1
2L:8154411..8154726	316	2L:8154726	1	FBtr0344862	0	FBgn0263256	CG43394	0	0
2L:8155117..8155603	487	2L:8155603	2	FBtr0339672,FBtr0308298	1	FBgn0263256	CG43394	0	0
2L:8158712..8158786	75	2L:8158786	2	FBtr0330321,FBtr0308299	1	FBgn0263256	CG43394	0	0
2L:8161733..8161800	68	2L:8161800	1	FBtr0079581	1	FBgn0261064	CG8506	0	1
2L:816977..817032	56	2L:817032	1	FBtr0078010	1	FBgn0031282	CG3639	0	1
2L:816977..818096	1120	2L:818096	1	FBtr0332972	0	FBgn0031282	CG3639	0	1
2L:8189130..8190137	1008	2L:8190137	11	FBtr0347415,FBtr0335175,FBtr0335176,FBtr0335177,FBtr0335178,FBtr0335179,FBtr0335180,FBtr0335181,FBtr0335182,FBtr0335183,FBtr0347414	0	FBgn0264953	CG44122	0	0
2L:8198755..8198813	59	2L:8198813	1	FBtr0079586	1	FBgn0031996	CG8460	0	1
2L:8200282..8200652	371	2L:8200652	1	FBtr0079587	1	FBgn0031997	CG8455	0	1
2L:8200352..8200652	301	2L:8200652	1	FBtr0335190	0	FBgn0031997	CG8455	0	1
2L:8200356..8200652	297	2L:8200652	1	FBtr0079588	1	FBgn0031997	CG8455	0	1
2L:8209272..8209637	366	2L:8209637	1	FBtr0079589	1	FBgn0031999	CG8419	0	1
2L:820970..821209	240	2L:821209	1	FBtr0078011	1	FBgn0015621	CG3642	0	1
2L:8211835..8211938	104	2L:8211938	1	FBtr0079590	1	FBgn0015299	CG8396	0	1
2L:8214001..8214135	135	2L:8214135	2	FBtr0332414,FBtr0089935	1	FBgn0032001	CG8360	0	1
2L:8215115..8215239	125	2L:8215239	2	FBtr0332415,FBtr0079593	1	FBgn0032002	CG8353	0	1
2L:8216840..8216901	62	2L:8216901	1	FBtr0079594	1	FBgn0032003	CG8349	0	1
2L:823777..824337	561	2L:824337	2	FBtr0100469,FBtr0078012	1	FBgn0031285	CG3662	0	1
2L:8243293..8243426	134	2L:8243426	2	FBtr0346906,FBtr0079595	1	FBgn0032008	CG14277	0	1
2L:8305164..8305376	213	2L:8305376	2	FBtr0329934,FBtr0079597	1	FBgn0032013	CG7851	0	1
2L:8305194..8305376	183	2L:8305376	1	FBtr0329935	1	FBgn0032013	CG7851	0	1
2L:8306666..8306741	76	2L:8306741	1	FBtr0079598	1	FBgn0032014	CG7840	0	1
2L:8309866..8309961	96	2L:8309961	1	FBtr0079599	1	FBgn0032016	CG7818	0	1
2L:8316674..8317011	338	2L:8317011	1	FBtr0079600	1	FBgn0032018	CG7806	0	1
2L:831924..832331	408	2L:832331	1	FBtr0332973	1	FBgn0010583	CG3727	0	1
2L:831924..833241	1318	2L:833241	3	FBtr0078015,FBtr0078013,FBtr0078014	0	FBgn0010583	CG3727	0	1
2L:8320848..8321285	438	2L:8321285	1	FBtr0079601	1	FBgn0032020	CG7787	0	1
2L:8332694..8332911	218	2L:8332911	2	FBtr0079603,FBtr0079602	1	FBgn0032022	CG14275	0	1
2L:8341166..8342056	891	2L:8342056	1	FBtr0079604	1	FBgn0032023	CG14274	0	1
2L:8344311..8344378	68	2L:8344378	1	FBtr0079605	1	FBgn0032024	CG14273	0	1
2L:8349956..8350197	242	2L:8350197	1	FBtr0079606	1	FBgn0032025	CG7778	0	1
2L:8349956..8351112	1157	2L:8351112	1	FBtr0345779	0	FBgn0032025	CG7778	0	1
2L:8355078..8355172	95	2L:8355172	1	FBtr0079607	1	FBgn0051901	CG31901	0	1
2L:8365640..8365663	24	2L:8365663	1	FBtr0079646	1	FBgn0261437	CG42522	0	1
2L:8369721..8370082	362	2L:8370082	4	FBtr0306102,FBtr0005088,FBtr0100533,FBtr0100535	1	FBgn0260439	CG17291	0	1
2L:8374129..8374250	122	2L:8374250	4	FBtr0345734,FBtr0079648,FBtr0079649,FBtr0339790	1	FBgn0032029	CG17292	0	1
2L:8375481..8375549	69	2L:8375549	1	FBtr0079650	1	FBgn0032030	CG17293	0	1
2L:8378012..8378206	195	2L:8378206	1	FBtr0079651	1	FBgn0032032	CG17294	0	1
2L:8383620..8383657	38	2L:8383657	2	FBtr0303472,FBtr0079652	1	FBgn0032034	CG17295	0	1
2L:8388136..8388804	669	2L:8388804	11	FBtr0303471,FBtr0079653,FBtr0079654,FBtr0079655,FBtr0079656,FBtr0079657,FBtr0079658,FBtr0303467,FBtr0303468,FBtr0303469,FBtr0303470	1	FBgn0032036	CG13384	0	1
2L:8397802..8397886	85	2L:8397886	1	FBtr0079660	1	FBgn0032039	CG13385	0	1
2L:8399973..8400078	106	2L:8400078	1	FBtr0079661	0	FBgn0032040	CG13386	0	1
2L:8401478..8401592	115	2L:8401592	1	FBtr0079662	0	FBgn0051898	CG31898	0	1
2L:8407925..8408280	356	2L:8408280	1	FBtr0346708	1	FBgn0020497	CG13387	0	1
2L:8407925..8408853	929	2L:8408853	1	FBtr0079663	1	FBgn0020497	CG13387	0	1
2L:8430368..8430544	177	2L:8430544	1	FBtr0079664	1	FBgn0027932	CG13388	0	1
2L:8430368..8430977	610	2L:8430977	5	FBtr0340241,FBtr0079665,FBtr0079666,FBtr0079667,FBtr0340239	1	FBgn0027932	CG13388	0	1
2L:8430368..8431297	930	2L:8431297	1	FBtr0340240	0	FBgn0027932	CG13388	0	1
2L:8437892..8437996	105	2L:8437996	1	FBtr0100268	1	FBgn0043002	CG13399	0	1
2L:8442311..8442342	32	2L:8442342	2	FBtr0346117,FBtr0100473	1	FBgn0002887	CG10890	0	1
2L:8445661..8445815	155	2L:8445815	1	FBtr0079673	0	FBgn0051897	CG31897	0	1
2L:8466345..8466529	185	2L:8466529	1	FBtr0079674	1	FBgn0029173	CG9233	0	1
2L:8466345..8466694	350	2L:8466694	1	FBtr0332008	1	FBgn0029173	CG9233	0	1
2L:8477951..8478088	138	2L:8478088	1	FBtr0079676	0	FBgn0053194	CG33194	0	1
2L:8482862..8483005	144	2L:8483005	1	FBtr0332009	0	FBgn0264340	CG43796	0	0
2L:8488216..8488671	456	2L:8488671	2	FBtr0303924,FBtr0303923	1	FBgn0262029	CG42840	0	0
2L:8490349..8490546	198	2L:8490546	1	FBtr0079681	1	FBgn0032047	CG13088	0	1
2L:8491223..8491360	138	2L:8491360	1	FBtr0308708	0	FBgn0263314	CG43400	0	0
2L:8516616..8516755	140	2L:8516755	1	FBtr0079682	1	FBgn0032052	CG13089	0	1
2L:8519029..8519176	148	2L:8519176	3	FBtr0333414,FBtr0079683,FBtr0333413	1	FBgn0032054	CG13090	0	1
2L:8521613..8521731	119	2L:8521731	1	FBtr0079684	1	FBgn0032055	CG13091	0	1
2L:8521613..8521809	197	2L:8521809	1	FBtr0333415	0	FBgn0032055	CG13091	0	1
2L:8524781..8524884	104	2L:8524884	1	FBtr0079685	1	FBgn0016122	CG10593	0	1
2L:8524781..8525740	960	2L:8525740	1	FBtr0333416	0	FBgn0016122	CG10593	0	1
2L:8537598..8537932	335	2L:8537932	3	FBtr0333418,FBtr0079688,FBtr0079689	1	FBgn0028394	CG17834	0	1
2L:8541237..8541439	203	2L:8541439	3	FBtr0333417,FBtr0079686,FBtr0079687	1	FBgn0028394	CG17834	0	1
2L:854384..854539	156	2L:854539	2	FBtr0334794,FBtr0078016	1	FBgn0020545	CG3943	0	1
2L:856108..856236	129	2L:856236	2	FBtr0334795,FBtr0078017	1	FBgn0031288	CG13949	0	1
2L:856108..856639	532	2L:856639	1	FBtr0334796	0	FBgn0031288	CG13949	0	1
2L:8611..9484	874	2L:9484	2	FBtr0330654,FBtr0300689	1	FBgn0031208	CG11023	0	1
2L:861697..861806	110	2L:861806	1	FBtr0078018	1	FBgn0031289	CG13950	0	1
2L:8666039..8670014	3976	2L:8670014	1	FBtr0329932	0	FBgn0011259	CG18405	0	1
2L:8666212..8667776	1565	2L:8667776	1	FBtr0079691	0	FBgn0011259	CG18405	0	1
2L:8666212..8671917	5706	2L:8671917	1	FBtr0303877	0	FBgn0011259	CG18405	0	1
2L:8666212..8672041	5830	2L:8672041	1	FBtr0303878	0	FBgn0011259	CG18405	0	1
2L:8666890..8667776	887	2L:8667776	1	FBtr0329930	0	FBgn0011259	CG18405	0	1
2L:8676676..8676804	129	2L:8676804	2	FBtr0307091,FBtr0079727	1	FBgn0001114	CG9280	0	1
2L:8687035..8687052	18	2L:8687052	1	FBtr0079730	1	FBgn0260861	CG9298	0	1
2L:8707279..8707440	162	2L:8707440	1	FBtr0079731	1	FBgn0032061	CG9314	0	1
2L:8707279..8707527	249	2L:8707527	1	FBtr0339543	0	FBgn0032061	CG9314	0	1
2L:873719..874149	431	2L:874149	2	FBtr0091487,FBtr0091486	1	FBgn0053526	CG33526	0	1
2L:8753126..8753209	84	2L:8753209	1	FBtr0079732	1	FBgn0032065	CG12438	0	1
2L:876738..877038	301	2L:877038	2	FBtr0332000,FBtr0091489	1	FBgn0053526	CG33526	0	1
2L:878174..878270	97	2L:878270	1	FBtr0078023	1	FBgn0002936	CG3966	0	1
2L:8828213..8829670	1458	2L:8829670	1	FBtr0079733	1	FBgn0029123	CG18024	0	1
2L:8828780..8829670	891	2L:8829670	1	FBtr0330210	1	FBgn0029123	CG18024	0	1
2L:8863680..8863743	64	2L:8863743	1	FBtr0079734	1	FBgn0052986	CG32986	0	1
2L:8864629..8864847	219	2L:8864847	1	FBtr0079735	1	FBgn0052987	CG32987	0	1
2L:8865672..8865692	21	2L:8865692	1	FBtr0079736	1	FBgn0052988	CG32988	0	1
2L:8866660..8866670	11	2L:8866670	1	FBtr0079737	0	FBgn0052983	CG32983	0	1
2L:8867596..8867686	91	2L:8867686	1	FBtr0079738	1	FBgn0032072	CG9483	0	1
2L:8891853..8891930	78	2L:8891930	1	FBtr0340258	1	FBgn0261630	CG42713	0	0
2L:8891853..8892180	328	2L:8892180	1	FBtr0302995	0	FBgn0261630	CG42713	0	0
2L:8931939..8932700	762	2L:8932700	3	FBtr0303893,FBtr0303892,FBtr0112648	1	FBgn0085427	CG34398	0	1
2L:8933085..8933382	298	2L:8933382	3	FBtr0340259,FBtr0303890,FBtr0303891	0	FBgn0085427	CG34398	0	1
2L:8933085..8933537	453	2L:8933537	1	FBtr0112649	0	FBgn0085427	CG34398	0	1
2L:8933085..8933594	510	2L:8933594	1	FBtr0303889	0	FBgn0085427	CG34398	0	1
2L:8935958..8936096	139	2L:8936096	3	FBtr0340261,FBtr0079754,FBtr0300289	1	FBgn0032074	CG9494	0	1
2L:8939602..8939743	142	2L:8939743	3	FBtr0273420,FBtr0079755,FBtr0079756	1	FBgn0032075	CG9496	0	1
2L:8964600..8964620	21	2L:8964620	1	FBtr0079757	1	FBgn0052985	CG32985	0	1
2L:8967029..8967035	7	2L:8967035	1	FBtr0079758	0	FBgn0052984	CG32984	0	1
2L:8970027..8970043	17	2L:8970043	1	FBtr0332186	0	FBgn0032082	CG18088	0	1
2L:8970027..8970259	233	2L:8970259	1	FBtr0079759	1	FBgn0032082	CG18088	0	1
2L:8970027..8970627	601	2L:8970627	1	FBtr0332187	0	FBgn0032082	CG18088	0	1
2L:8981301..8981432	132	2L:8981432	1	FBtr0079760	1	FBgn0040963	CG18662	0	1
2L:8993311..8993632	322	2L:8993632	2	FBtr0345450,FBtr0079761	1	FBgn0032085	CG9555	0	1
2L:8995547..8995617	71	2L:8995617	1	FBtr0079762	0	FBgn0032086	CG17906	0	1
2L:8998387..8998544	158	2L:8998544	2	FBtr0303880,FBtr0079763	1	FBgn0040964	CG18661	0	1
2L:8999415..8999468	54	2L:8999468	1	FBtr0301665	1	FBgn0015316	CG9564	0	1
2L:8999415..8999816	402	2L:8999816	1	FBtr0345312	0	FBgn0015316	CG9564	0	1
2L:9011245..9011358	114	2L:9011358	1	FBtr0079765	1	FBgn0032087	CG9568	0	1
2L:901170..901316	147	2L:901316	2	FBtr0345738,FBtr0078025	1	FBgn0002563	CG4178	0	1
2L:9012844..9012890	47	2L:9012890	1	FBtr0079766	0	FBgn0032088	CG13102	0	1
2L:9012844..9014149	1306	2L:9014149	1	FBtr0309842	1	FBgn0032088	CG13102	0	1
2L:9077938..9077988	51	2L:9077988	2	FBtr0340592,FBtr0079767	1	FBgn0032094	CG12439	0	1
2L:9098057..9098175	119	2L:9098175	1	FBtr0299873	1	FBgn0051609	CG31609	0	1
2L:9163164..9163721	558	2L:9163721	3	FBtr0301040,FBtr0110960,FBtr0301039	1	FBgn0052982	CG32982	0	1
2L:9163450..9163716	267	2L:9163716	1	FBtr0079771	1	FBgn0052982	CG32982	0	1
2L:9163450..9163721	272	2L:9163721	2	FBtr0330219,FBtr0303888	1	FBgn0052982	CG32982	0	1
2L:9163465..9163721	257	2L:9163721	1	FBtr0330218	1	FBgn0052982	CG32982	0	1
2L:9165221..9165426	206	2L:9165426	1	FBtr0079773	1	FBgn0032100	CG13108	0	1
2L:917737..917805	69	2L:917805	1	FBtr0336969	1	FBgn0046113	CG4226	0	1
2L:9245809..9247186	1378	2L:9247186	4	FBtr0333405,FBtr0303870,FBtr0303871,FBtr0303872	0	FBgn0041092	CG13109	0	1
2L:9245809..9250211	4403	2L:9250211	2	FBtr0304974,FBtr0303873	0	FBgn0041092	CG13109	0	1
2L:9277..9484	208	2L:9484	1	FBtr0300690	1	FBgn0031208	CG11023	0	1
2L:9291162..9291798	637	2L:9291798	4	FBtr0336620,FBtr0079796,FBtr0303895,FBtr0309247	1	FBgn0267252	CG3694	0	0
2L:9291162..9293264	2103	2L:9293264	1	FBtr0079795	1	FBgn0267252	CG3694	0	0
2L:9291162..9295521	4360	2L:9295521	1	FBtr0330019	1	FBgn0267252	CG3694	0	0
2L:9291162..9302494	11333	2L:9302494	1	FBtr0079797	0	FBgn0267252	CG3694	0	0
2L:9291660..9293264	1605	2L:9293264	1	FBtr0346282	1	FBgn0267252	CG3694	0	0
2L:9330034..9330067	34	2L:9330067	1	FBtr0273186	1	FBgn0032109	CG17005	0	1
2L:9330034..9330332	299	2L:9330332	1	FBtr0336624	0	FBgn0032109	CG17005	0	1
2L:9331352..9331981	630	2L:9331981	1	FBtr0079799	1	FBgn0010314	CG3738	0	1
2L:9340763..9341925	1163	2L:9341925	4	FBtr0303876,FBtr0079800,FBtr0079801,FBtr0079802	1	FBgn0026439	CG3747	0	1
2L:9344324..9344491	168	2L:9344491	1	FBtr0079803	1	FBgn0032110	CG3748	0	1
2L:9344324..9344777	454	2L:9344777	1	FBtr0336625	0	FBgn0032110	CG3748	0	1
2L:9349876..9349921	46	2L:9349921	1	FBtr0307098	1	FBgn0263082	CG43350	0	0
2L:9349876..9349963	88	2L:9349963	1	FBtr0336626	0	FBgn0263082	CG43350	0	0
2L:9350950..9350996	47	2L:9350996	1	FBtr0079805	1	FBgn0032111	CG13110	0	1
2L:9368318..9368434	117	2L:9368434	1	FBtr0112374	1	FBgn0085210	CG34181	0	1
2L:9391440..9391567	128	2L:9391567	2	FBtr0332597,FBtr0079806	1	FBgn0012036	CG3752	0	1
2L:9426101..9426342	242	2L:9426342	3	FBtr0303897,FBtr0079807,FBtr0303896	1	FBgn0032116	CG3759	0	1
2L:9427766..9427801	36	2L:9427801	1	FBtr0343429	0	FBgn0000640	CG3763	0	1
2L:9427766..9427835	70	2L:9427835	1	FBtr0079808	1	FBgn0000640	CG3763	0	1
2L:9427766..9427917	152	2L:9427917	1	FBtr0343428	0	FBgn0000640	CG3763	0	1
2L:9428503..9428740	238	2L:9428740	1	FBtr0303932	1	FBgn0262036	CG42847	0	0
2L:9434916..9435341	426	2L:9435341	1	FBtr0079809	1	FBgn0011232	CG3766	0	1
2L:9436728..9436842	115	2L:9436842	1	FBtr0079810	1	FBgn0032119	CG3769	0	1
2L:9437184..9437227	44	2L:9437227	1	FBtr0112375	1	FBgn0085211	CG34182	0	1
2L:9462279..9463123	845	2L:9463123	2	FBtr0079822,FBtr0079821	1	FBgn0002973	CG3779	0	1
2L:9462279..9464184	1906	2L:9464184	1	FBtr0339526	0	FBgn0002973	CG3779	0	1
2L:9519755..9520696	942	2L:9520696	3	FBtr0301065,FBtr0089854,FBtr0301064	1	FBgn0032120	CG33298	0	1
2L:9519769..9520696	928	2L:9520696	1	FBtr0089853	1	FBgn0032120	CG33298	0	1
2L:9529515..9529648	134	2L:9529648	1	FBtr0079829	1	FBgn0032122	CG31883	0	1
2L:9538655..9540045	1391	2L:9540045	1	FBtr0079827	1	FBgn0032123	CG3811	0	1
2L:9538655..9540060	1406	2L:9540060	3	FBtr0079828,FBtr0079825,FBtr0079826	1	FBgn0032123	CG3811	0	1
2L:9541748..9542480	733	2L:9542480	1	FBtr0079830	1	FBgn0032124	CG17855	0	1
2L:9543479..9543658	180	2L:9543658	1	FBtr0079831	0	FBgn0032125	CG3818	0	1
2L:9544793..9544875	83	2L:9544875	1	FBtr0079832	0	FBgn0032126	CG13113	0	1
2L:9547298..9547424	127	2L:9547424	1	FBtr0273329	1	FBgn0032127	CG13114	0	1
2L:9572966..9573572	607	2L:9573572	2	FBtr0079835,FBtr0079834	1	FBgn0032130	CG3838	0	1
2L:957453..958098	646	2L:958098	2	FBtr0305064,FBtr0077949	1	FBgn0028481	CG4341	0	1
2L:9591548..9591783	236	2L:9591783	2	FBtr0303250,FBtr0079836	1	FBgn0032131	CG3841	0	1
2L:9612536..9612706	171	2L:9612706	1	FBtr0079837	1	FBgn0019809	CG3858	0	1
2L:9615682..9616047	366	2L:9616047	1	FBtr0079840	1	FBgn0040070	CG31884	0	1
2L:9615682..9616404	723	2L:9616404	1	FBtr0079839	0	FBgn0040070	CG31884	0	1
2L:9622428..9622588	161	2L:9622588	1	FBtr0302199	1	FBgn0032135	CG3881	0	1
2L:9622428..9623109	682	2L:9623109	2	FBtr0079842,FBtr0079841	1	FBgn0032135	CG3881	0	1
2L:9655914..9656026	113	2L:9656026	1	FBtr0303874	1	FBgn0032136	CG15828	0	1
2L:9657227..9657424	198	2L:9657424	2	FBtr0303875,FBtr0300213	1	FBgn0053299	CG33299	0	1
2L:9700381..9700459	79	2L:9700459	2	FBtr0335494,FBtr0079846	1	FBgn0015393	CG3949	0	1
2L:9708270..9708883	614	2L:9708883	1	FBtr0079847	1	FBgn0011207	CG3959	0	1
2L:9730634..9730910	277	2L:9730910	1	FBtr0335502	0	FBgn0032139	CG13116	0	1
2L:9730634..9730945	312	2L:9730945	1	FBtr0079863	1	FBgn0032139	CG13116	0	1
2L:9737043..9737329	287	2L:9737329	1	FBtr0079864	1	FBgn0032140	CG13117	0	1
2L:9737043..9737949	907	2L:9737949	1	FBtr0335503	0	FBgn0032140	CG13117	0	1
2L:9762142..9762375	234	2L:9762375	1	FBtr0079865	1	FBgn0022720	CG3998	0	1
2L:9765198..9765338	141	2L:9765338	3	FBtr0345287,FBtr0079866,FBtr0335504	1	FBgn0025117	CG4008	0	1
2L:9768401..9768727	327	2L:9768727	1	FBtr0079867	1	FBgn0032143	CG4017	0	1
2L:9770377..9770409	33	2L:9770409	1	FBtr0079868	1	FBgn0032144	CG17633	0	1
2L:9788172..9788499	328	2L:9788499	2	FBtr0307204,FBtr0079869	1	FBgn0032147	CG4026	0	1
2L:9791945..9791958	14	2L:9791958	2	FBtr0303447,FBtr0079870	1	FBgn0032149	CG4036	0	1
2L:9889991..9890119	129	2L:9890119	2	FBtr0342837,FBtr0079872	1	FBgn0029174	CG4535	0	1
2L:9891263..9891336	74	2L:9891336	1	FBtr0113031	1	FBgn0032153	CG4537	0	1
2L:9896041..9896104	64	2L:9896104	1	FBtr0079874	1	FBgn0010520	CG4539	0	1
2L:9914590..9915044	455	2L:9915044	1	FBtr0079875	1	FBgn0024285	CG4602	0	1
2L:9917122..9917220	99	2L:9917220	1	FBtr0079876	1	FBgn0040064	CG4600	0	1
2L:9919847..9919901	55	2L:9919901	1	FBtr0079877	1	FBgn0032160	CG4598	0	1
2L:9919847..9920120	274	2L:9920120	1	FBtr0332505	0	FBgn0032160	CG4598	0	1
2L:9921322..9921459	138	2L:9921459	2	FBtr0331631,FBtr0079878	1	FBgn0032161	CG4594	0	1
2L:9922728..9922766	39	2L:9922766	1	FBtr0079879	1	FBgn0032162	CG4592	0	1
2L:9922728..9922860	133	2L:9922860	1	FBtr0331632	1	FBgn0032162	CG4592	0	1
2L:9929950..9930378	429	2L:9930378	1	FBtr0299965	1	FBgn0259712	CG42366	0	1
2L:9930113..9930378	266	2L:9930378	1	FBtr0331633	1	FBgn0259712	CG42366	0	1
2L:9931000..9931131	132	2L:9931131	1	FBtr0331634	0	FBgn0259713	CG42367	0	1
2L:9940737..9940845	109	2L:9940845	1	FBtr0300550	1	FBgn0032166	CG4619	0	1
2L:9940737..9943058	2322	2L:9943058	1	FBtr0079883	0	FBgn0032166	CG4619	0	1
2L:9959178..9959360	183	2L:9959360	1	FBtr0343739	0	FBgn0032170	CG4658	0	1
2L:9959721..9960168	448	2L:9960168	4	FBtr0343738,FBtr0079885,FBtr0079886,FBtr0079887	1	FBgn0032170	CG4658	0	1
2L:9968422..9968491	70	2L:9968491	2	FBtr0100164,FBtr0079888	1	FBgn0011272	CG4651	0	1
2L:9968422..9968645	224	2L:9968645	1	FBtr0310482	0	FBgn0011272	CG4651	0	1
2L:9994659..9995538	880	2L:9995538	1	FBtr0079929	1	FBgn0000180	CG4722	0	1
2L:9994782..9995538	757	2L:9995538	1	FBtr0329984	1	FBgn0000180	CG4722	0	1
2L:complement(10013227..10013270)	44	2L:10013227	1	FBtr0079971	0	FBgn0032175	CG13131	0	1
2L:complement(10064121..10064797)	677	2L:10064121	1	FBtr0335510	0	FBgn0265002	CG44153	0	0
2L:complement(10064340..10064797)	458	2L:10064340	1	FBtr0335509	1	FBgn0265002	CG44153	0	0
2L:complement(1008378..1013952)	5575	2L:1008378	1	FBtr0301417	0	FBgn0031294	CG31795	0	1
2L:complement(10091208..10091581)	374	2L:10091208	1	FBtr0079969	1	FBgn0032181	CG13133	0	1
2L:complement(1011421..1013952)	2532	2L:1011421	2	FBtr0332270,FBtr0301416	0	FBgn0031294	CG31795	0	1
2L:complement(10122129..10122340)	212	2L:10122129	1	FBtr0339512	0	FBgn0032184	CG13135	0	1
2L:complement(10122196..10122340)	145	2L:10122196	1	FBtr0079966	1	FBgn0032184	CG13135	0	1
2L:complement(10182557..10182783)	227	2L:10182557	1	FBtr0290268	1	FBgn0028675	CG5772	0	1
2L:complement(10189820..10189915)	96	2L:10189820	1	FBtr0079964	1	FBgn0051874	CG31874	0	1
2L:complement(10199401..10199831)	431	2L:10199401	1	FBtr0079962	1	FBgn0032189	CG18145	0	1
2L:complement(10202520..10202882)	363	2L:10202520	1	FBtr0112350	1	FBgn0085188	CG34159	0	1
2L:complement(10204757..10205368)	612	2L:10204757	1	FBtr0079960	1	FBgn0032191	CG5734	0	1
2L:complement(10207085..10207310)	226	2L:10207085	1	FBtr0079959	1	FBgn0032192	CG5731	0	1
2L:complement(10209853..10209994)	142	2L:10209853	1	FBtr0079958	1	FBgn0032193	CG5727	0	1
2L:complement(10213812..10213972)	161	2L:10213812	1	FBtr0303907	0	FBgn0024320	CG5722	0	1
2L:complement(10213892..10213972)	81	2L:10213892	6	FBtr0343610,FBtr0079957,FBtr0303905,FBtr0303906,FBtr0343608,FBtr0343609	1	FBgn0024320	CG5722	0	1
2L:complement(10224457..10224759)	303	2L:10224457	1	FBtr0343607	0	FBgn0032196	CG5708	0	1
2L:complement(10224655..10224759)	105	2L:10224655	2	FBtr0079956,FBtr0079955	1	FBgn0032196	CG5708	0	1
2L:complement(10227760..10227860)	101	2L:10227760	2	FBtr0079954,FBtr0079953	1	FBgn0032197	CG5694	0	1
2L:complement(10234585..10234786)	202	2L:10234585	1	FBtr0301973	1	FBgn0051720	CG31720	0	1
2L:complement(10242512..10242636)	125	2L:10242512	3	FBtr0333412,FBtr0080088,FBtr0303904	1	FBgn0024248	CG5686	0	1
2L:complement(10247502..10247647)	146	2L:10247502	3	FBtr0302378,FBtr0080087,FBtr0300982	1	FBgn0000229	CG5680	0	1
2L:complement(10254610..10254831)	222	2L:10254610	1	FBtr0080086	1	FBgn0032200	CG5676	0	1
2L:complement(10256319..10256452)	134	2L:10256319	1	FBtr0089902	1	FBgn0026379	CG5671	0	1
2L:complement(10256319..10256486)	168	2L:10256319	3	FBtr0301521,FBtr0089900,FBtr0089904	1	FBgn0026379	CG5671	0	1
2L:complement(10256326..10256486)	161	2L:10256326	1	FBtr0300562	1	FBgn0026379	CG5671	0	1
2L:complement(1026105..1026275)	171	2L:1026105	1	FBtr0077997	1	FBgn0031295	CG4375	0	1
2L:complement(10261795..10262815)	1021	2L:10261795	1	FBtr0333411	0	FBgn0011305	CG5655	0	1
2L:complement(10262641..10262815)	175	2L:10262641	1	FBtr0080079	1	FBgn0011305	CG5655	0	1
2L:complement(10271443..10271501)	59	2L:10271443	1	FBtr0080078	0	FBgn0003751	CG5619	0	1
2L:complement(10272325..10272711)	387	2L:10272325	1	FBtr0080076	0	FBgn0260749	CG5640	0	1
2L:complement(10272627..10272711)	85	2L:10272627	4	FBtr0333410,FBtr0080075,FBtr0080077,FBtr0303903	0	FBgn0260749	CG5640	0	1
2L:complement(10278951..10279118)	168	2L:10278951	1	FBtr0300408	1	FBgn0054043	CG34043	0	1
2L:complement(10281943..10281996)	54	2L:10281943	1	FBtr0080074	1	FBgn0032208	CG5604	0	1
2L:complement(10292679..10292780)	102	2L:10292679	1	FBtr0080073	1	FBgn0032209	CG18144	0	1
2L:complement(10295859..10295916)	58	2L:10295859	1	FBtr0080070	0	FBgn0032210	CG5603	0	1
2L:complement(10295866..10295916)	51	2L:10295866	2	FBtr0080072,FBtr0080071	1	FBgn0032210	CG5603	0	1
2L:complement(10299977..10300221)	245	2L:10299977	1	FBtr0345746	0	FBgn0032211	CG13138	0	1
2L:complement(10300101..10300221)	121	2L:10300101	1	FBtr0080066	0	FBgn0032211	CG13138	0	1
2L:complement(10302173..10302670)	498	2L:10302173	1	FBtr0343612	0	FBgn0005322	CG5395	0	1
2L:complement(10302592..10302670)	79	2L:10302592	2	FBtr0343611,FBtr0080065	0	FBgn0005322	CG5395	0	1
2L:complement(10304069..10304161)	93	2L:10304069	2	FBtr0344857,FBtr0080064	1	FBgn0032213	CG5390	0	1
2L:complement(10308131..10308333)	203	2L:10308131	2	FBtr0331670,FBtr0080063	1	FBgn0027491	CG5387	0	1
2L:complement(10311050..10311329)	280	2L:10311050	1	FBtr0080062	1	FBgn0267365	CG5385	0	1
2L:complement(10312265..10312383)	119	2L:10312265	1	FBtr0331669	0	FBgn0032216	CG5384	0	1
2L:complement(10312316..10312383)	68	2L:10312316	1	FBtr0080061	1	FBgn0032216	CG5384	0	1
2L:complement(10317497..10317588)	92	2L:10317497	4	FBtr0331668,FBtr0080060,FBtr0331666,FBtr0331667	1	FBgn0032218	CG5381	0	1
2L:complement(10325026..10325098)	73	2L:10325026	1	FBtr0080059	1	FBgn0011703	CG5371	0	1
2L:complement(10328200..10328346)	147	2L:10328200	1	FBtr0113033	0	FBgn0032221	CG5375	0	1
2L:complement(10347851..10348016)	166	2L:10347851	2	FBtr0301049,FBtr0112592	1	FBgn0085396	CG34367	0	1
2L:complement(10347851..10348180)	330	2L:10347851	1	FBtr0333005	1	FBgn0085396	CG34367	0	1
2L:complement(10354743..10354809)	67	2L:10354743	1	FBtr0080055	1	FBgn0032228	CG5367	0	1
2L:complement(10358134..10358306)	173	2L:10358134	1	FBtr0332198	0	FBgn0027568	CG5366	0	1
2L:complement(10358184..10358306)	123	2L:10358184	1	FBtr0080054	1	FBgn0027568	CG5366	0	1
2L:complement(10368025..10368175)	151	2L:10368025	1	FBtr0089855	1	FBgn0041723	CG33304	0	1
2L:complement(10373369..10374300)	932	2L:10373369	1	FBtr0332197	0	FBgn0053303	CG33303	0	1
2L:complement(10374186..10374300)	115	2L:10374186	1	FBtr0080052	1	FBgn0053303	CG33303	0	1
2L:complement(10384739..10384841)	103	2L:10384739	1	FBtr0080051	1	FBgn0004106	CG5363	0	1
2L:complement(10393774..10393933)	160	2L:10393774	1	FBtr0345435	0	FBgn0262782	CG5362	0	1
2L:complement(10393847..10393933)	87	2L:10393847	1	FBtr0080050	1	FBgn0262782	CG5362	0	1
2L:complement(103962..104472)	511	2L:103962	1	FBtr0301452	1	FBgn0026787	CG12178	0	1
2L:complement(10410537..10410636)	100	2L:10410537	1	FBtr0080047	1	FBgn0032242	CG5355	0	1
2L:complement(10420625..10420827)	203	2L:10420625	1	FBtr0333490	0	FBgn0005683	CG5354	0	1
2L:complement(10420711..10420827)	117	2L:10420711	1	FBtr0080046	1	FBgn0005683	CG5354	0	1
2L:complement(10425483..10425527)	45	2L:10425483	1	FBtr0304118	1	FBgn0262601	CG5352	0	1
2L:complement(10429920..10430058)	139	2L:10429920	1	FBtr0080044	1	FBgn0032248	CG5343	0	1
2L:complement(10432687..10433154)	468	2L:10432687	1	FBtr0080043	1	FBgn0032249	CG5337	0	1
2L:complement(10452677..10452709)	33	2L:10452677	2	FBtr0321259,FBtr0080042	1	FBgn0032253	CG5322	0	1
2L:complement(10463340..10463810)	471	2L:10463340	3	FBtr0080041,FBtr0080039,FBtr0080040	1	FBgn0051719	CG31719	0	1
2L:complement(10485538..10485747)	210	2L:10485538	1	FBtr0080038	1	FBgn0032258	CG7456	0	1
2L:complement(10489900..10490488)	589	2L:10489900	1	FBtr0080037	1	FBgn0032260	CG13144	0	1
2L:complement(10491814..10492330)	517	2L:10491814	3	FBtr0304138,FBtr0080035,FBtr0080036	1	FBgn0086347	CG7438	0	1
2L:complement(1049674..1052037)	2364	2L:1049674	1	FBtr0077993	0	FBgn0003310	CG4385	0	1
2L:complement(10507859..10508086)	228	2L:10507859	1	FBtr0080135	1	FBgn0032262	CG7384	0	1
2L:complement(1051792..1052037)	246	2L:1051792	1	FBtr0077994	1	FBgn0003310	CG4385	0	1
2L:complement(10575860..10576427)	568	2L:10575860	1	FBtr0080132	1	FBgn0032269	CG7363	0	1
2L:complement(10575869..10576427)	559	2L:10575869	1	FBtr0304115	1	FBgn0032269	CG7363	0	1
2L:complement(10580957..10581090)	134	2L:10580957	1	FBtr0112352	0	FBgn0085190	CG34161	0	1
2L:complement(10580966..10581090)	125	2L:10580966	1	FBtr0301005	1	FBgn0085190	CG34161	0	1
2L:complement(10580971..10581090)	120	2L:10580971	1	FBtr0301006	1	FBgn0085190	CG34161	0	1
2L:complement(10629352..10629498)	147	2L:10629352	2	FBtr0331373,FBtr0080131	1	FBgn0032271	CG7329	0	1
2L:complement(10683427..10683838)	412	2L:10683427	1	FBtr0336851	0	FBgn0032282	CG7299	0	1
2L:complement(10683767..10683838)	72	2L:10683767	1	FBtr0080130	1	FBgn0032282	CG7299	0	1
2L:complement(10686124..10686461)	338	2L:10686124	1	FBtr0336850	0	FBgn0032283	CG7296	0	1
2L:complement(10686391..10686461)	71	2L:10686391	1	FBtr0080129	1	FBgn0032283	CG7296	0	1
2L:complement(10688734..10688812)	79	2L:10688734	1	FBtr0080128	1	FBgn0032284	CG7294	0	1
2L:complement(10692940..10693031)	92	2L:10692940	1	FBtr0080127	1	FBgn0032285	CG17108	0	1
2L:complement(10695000..10695363)	364	2L:10695000	1	FBtr0345617	0	FBgn0032286	CG7300	0	1
2L:complement(10695209..10695363)	155	2L:10695209	1	FBtr0080125	1	FBgn0032286	CG7300	0	1
2L:complement(10699408..10699587)	180	2L:10699408	1	FBtr0080124	1	FBgn0023496	CG7279	0	1
2L:complement(10699517..10699587)	71	2L:10699517	1	FBtr0340248	1	FBgn0023496	CG7279	0	1
2L:complement(10701940..10702394)	455	2L:10701940	1	FBtr0340247	0	FBgn0024740	CG17116	0	1
2L:complement(10702235..10702394)	160	2L:10702235	1	FBtr0080123	1	FBgn0024740	CG17116	0	1
2L:complement(10731400..10731530)	131	2L:10731400	1	FBtr0080122	1	FBgn0032292	CG6750	0	1
2L:complement(10733293..10733343)	51	2L:10733293	1	FBtr0080121	1	FBgn0027868	CG6743	0	1
2L:complement(10736319..10736375)	57	2L:10736319	1	FBtr0080120	1	FBgn0032294	CG6737	0	1
2L:complement(10740782..10740878)	97	2L:10740782	1	FBtr0080119	1	FBgn0032296	CG6729	0	1
2L:complement(10744075..10745487)	1413	2L:10744075	2	FBtr0340246,FBtr0080118	1	FBgn0032297	CG17124	0	1
2L:complement(10745115..10745487)	373	2L:10745115	1	FBtr0080117	1	FBgn0032297	CG17124	0	1
2L:complement(10765010..10766117)	1108	2L:10765010	1	FBtr0333492	0	FBgn0015320	CG6720	0	1
2L:complement(10765563..10766117)	555	2L:10765563	3	FBtr0345437,FBtr0080115,FBtr0080116	1	FBgn0015320	CG6720	0	1
2L:complement(10768234..10768286)	53	2L:10768234	2	FBtr0333491,FBtr0080191	1	FBgn0032298	CG6724	0	1
2L:complement(10772038..10773034)	997	2L:10772038	3	FBtr0290246,FBtr0080189,FBtr0290245	1	FBgn0051869	CG31869	0	1
2L:complement(10804274..10804518)	245	2L:10804274	2	FBtr0343888,FBtr0080188	1	FBgn0011676	CG6713	0	1
2L:complement(1083091..1084018)	928	2L:1083091	1	FBtr0332570	1	FBgn0031299	CG4629	0	1
2L:complement(1083248..1084018)	771	2L:1083248	1	FBtr0332571	1	FBgn0031299	CG4629	0	1
2L:complement(10837732..10839315)	1584	2L:10837732	1	FBtr0080187	1	FBgn0032305	CG6700	0	1
2L:complement(10837860..10839315)	1456	2L:10837860	1	FBtr0301710	1	FBgn0032305	CG6700	0	1
2L:complement(10845788..10845887)	100	2L:10845788	2	FBtr0332030,FBtr0080184	1	FBgn0069354	CG17137	0	1
2L:complement(10847227..10847867)	641	2L:10847227	2	FBtr0305260,FBtr0080183	0	FBgn0004363	CG6647	0	1
2L:complement(10847425..10847867)	443	2L:10847425	2	FBtr0332029,FBtr0100584	1	FBgn0004363	CG6647	0	1
2L:complement(10847715..10847867)	153	2L:10847715	1	FBtr0080182	1	FBgn0004363	CG6647	0	1
2L:complement(10854435..10855186)	752	2L:10854435	1	FBtr0080181	1	FBgn0027453	CG6627	0	1
2L:complement(10856797..10856872)	76	2L:10856797	1	FBtr0080180	1	FBgn0024227	CG6620	0	1
2L:complement(10888269..10888367)	99	2L:10888269	2	FBtr0340560,FBtr0080178	1	FBgn0032312	CG14071	0	1
2L:complement(10900501..10900883)	383	2L:10900501	1	FBtr0340558	0	FBgn0032313	CG14070	0	1
2L:complement(10900648..10900883)	236	2L:10900648	1	FBtr0080177	1	FBgn0032313	CG14070	0	1
2L:complement(10906270..10906694)	425	2L:10906270	1	FBtr0301184	1	FBgn0032314	CG7309	0	1
2L:complement(10910051..10910229)	179	2L:10910051	1	FBtr0340557	0	FBgn0032315	CG14069	0	1
2L:complement(10910163..10910229)	67	2L:10910163	1	FBtr0080175	1	FBgn0032315	CG14069	0	1
2L:complement(10917015..10917749)	735	2L:10917015	1	FBtr0340553	0	FBgn0261871	CG33507	0	1
2L:complement(10917692..10917749)	58	2L:10917692	1	FBtr0340554	1	FBgn0261871	CG33507	0	1
2L:complement(10964905..10965604)	700	2L:10964905	6	FBtr0340552,FBtr0080170,FBtr0080171,FBtr0080172,FBtr0340550,FBtr0340551	1	FBgn0053129	CG33129	0	1
2L:complement(10965140..10965604)	465	2L:10965140	1	FBtr0080169	1	FBgn0053129	CG33129	0	1
2L:complement(10973443..10973535)	93	2L:10973443	1	FBtr0080168	1	FBgn0000018	CG6093	0	1
2L:complement(10975522..10975901)	380	2L:10975522	1	FBtr0305994	0	FBgn0010612	CG6105	0	1
2L:complement(10975778..10975901)	124	2L:10975778	2	FBtr0110872,FBtr0080167	1	FBgn0010612	CG6105	0	1
2L:complement(10982205..10982657)	453	2L:10982205	1	FBtr0080166	1	FBgn0004872	CG6122	0	1
2L:complement(10982309..10982657)	349	2L:10982309	1	FBtr0340227	1	FBgn0004872	CG6122	0	1
2L:complement(10997819..10997931)	113	2L:10997819	2	FBtr0112793,FBtr0080165	1	FBgn0000146	CG6137	0	1
2L:complement(11002758..11002906)	149	2L:11002758	1	FBtr0340226	0	FBgn0015756	CG6141	0	1
2L:complement(11002840..11002906)	67	2L:11002840	2	FBtr0080164,FBtr0080163	1	FBgn0015756	CG6141	0	1
2L:complement(11009821..11009910)	90	2L:11009821	1	FBtr0080162	1	FBgn0032329	CG16840	0	1
2L:complement(11013206..11014199)	994	2L:11013206	2	FBtr0331197,FBtr0080161	0	FBgn0032330	CG31868	0	1
2L:complement(11028784..11028852)	69	2L:11028784	2	FBtr0347160,FBtr0343624	0	FBgn0032330	CG31868	0	1
2L:complement(1103254..1103690)	437	2L:1103254	1	FBtr0332273	0	FBgn0261938	CG4644	0	1
2L:complement(1103483..1103690)	208	2L:1103483	1	FBtr0077989	1	FBgn0261938	CG4644	0	1
2L:complement(11076165..11076734)	570	2L:11076165	2	FBtr0301761,FBtr0080234	1	FBgn0032336	CG14919	0	1
2L:complement(11083459..11083786)	328	2L:11083459	2	FBtr0343623,FBtr0114455	1	FBgn0032337	CG14920	0	1
2L:complement(11095150..11095687)	538	2L:11095150	1	FBtr0080232	0	FBgn0032340	CG6181	0	1
2L:complement(11095353..11095687)	335	2L:11095353	1	FBtr0080231	1	FBgn0032340	CG6181	0	1
2L:complement(11100963..11102626)	1664	2L:11100963	2	FBtr0306139,FBtr0080230	1	FBgn0032341	CG6192	0	1
2L:complement(11110557..11110841)	285	2L:11110557	1	FBtr0080229	1	FBgn0032343	CG6201	0	1
2L:complement(11115635..11116135)	501	2L:11115635	1	FBtr0080228	1	FBgn0027582	CG6230	0	1
2L:complement(11120642..11120742)	101	2L:11120642	1	FBtr0080227	1	FBgn0032345	CG14921	0	1
2L:complement(11122574..11122801)	228	2L:11122574	1	FBtr0080226	1	FBgn0032346	CG6249	0	1
2L:complement(11128932..11128990)	59	2L:11128932	2	FBtr0344786,FBtr0080225	1	FBgn0028700	CG6258	0	1
2L:complement(11138759..11138800)	42	2L:11138759	3	FBtr0346610,FBtr0112856,FBtr0343625	0	FBgn0010197	CG33114	0	1
2L:complement(11144579..11144728)	150	2L:11144579	1	FBtr0080224	1	FBgn0051867	CG31867	0	1
2L:complement(11144717..11144728)	12	2L:11144717	1	FBtr0343627	0	FBgn0051867	CG31867	0	1
2L:complement(1114654..1115733)	1080	2L:1114654	3	FBtr0332272,FBtr0077987,FBtr0077988	1	FBgn0016926	CG4710	0	1
2L:complement(11151506..11151670)	165	2L:11151506	1	FBtr0080222	1	FBgn0032350	CG6287	0	1
2L:complement(11156118..11159269)	3152	2L:11156118	1	FBtr0306386	0	FBgn0259822	CG42403	0	1
2L:complement(11157195..11159269)	2075	2L:11157195	3	FBtr0343617,FBtr0300115,FBtr0310280	0	FBgn0259822	CG42403	0	1
2L:complement(11158378..11159269)	892	2L:11158378	1	FBtr0310279	0	FBgn0259822	CG42403	0	1
2L:complement(11171167..11171283)	117	2L:11171167	1	FBtr0343618	0	FBgn0014076	CG16874	0	1
2L:complement(11171229..11171283)	55	2L:11171229	1	FBtr0080216	1	FBgn0014076	CG16874	0	1
2L:complement(11261026..11261307)	282	2L:11261026	4	FBtr0332205,FBtr0332202,FBtr0332203,FBtr0332204	0	FBgn0040232	CG6392	0	1
2L:complement(11284327..11284585)	259	2L:11284327	1	FBtr0080214	0	FBgn0032359	CG14925	0	1
2L:complement(1132332..1132477)	146	2L:1132332	1	FBtr0077986	1	FBgn0031305	CG4715	0	1
2L:complement(11342301..11342478)	178	2L:11342301	1	FBtr0345463	0	FBgn0032360	CG14926	0	1
2L:complement(11342336..11342478)	143	2L:11342336	2	FBtr0345464,FBtr0080251	1	FBgn0032360	CG14926	0	1
2L:complement(11434311..11435894)	1584	2L:11434311	1	FBtr0089913	0	FBgn0261648	CG6464	0	1
2L:complement(11434311..11435920)	1610	2L:11434311	1	FBtr0343619	0	FBgn0261648	CG6464	0	1
2L:complement(1149445..1149513)	69	2L:1149445	1	FBtr0077985	1	FBgn0031309	CG5041	0	1
2L:complement(11496804..11496900)	97	2L:11496804	1	FBtr0080248	1	FBgn0032361	CG6488	0	1
2L:complement(11508399..11509299)	901	2L:11508399	2	FBtr0336631,FBtr0080247	0	FBgn0032363	CG6509	0	1
2L:complement(11508774..11509299)	526	2L:11508774	1	FBtr0080246	1	FBgn0032363	CG6509	0	1
2L:complement(1151678..1152031)	354	2L:1151678	3	FBtr0332274,FBtr0100022,FBtr0100023	0	FBgn0261458	CG33979	0	1
2L:complement(11520358..11520450)	93	2L:11520358	1	FBtr0080245	1	FBgn0032366	CG14930	0	1
2L:complement(11521765..11521806)	42	2L:11521765	1	FBtr0305602	0	FBgn0262683	CG43153	0	0
2L:complement(11523021..11523549)	529	2L:11523021	1	FBtr0345719	0	FBgn0028490	CG31705	0	1
[truncated: 17,472 more rows]
