# Supplementary material for: Gene Model Annotations for Drosophila melanogaster: Impact of High-Throughput Data
Source: G3 (Bethesda). 2015 Jun 24;5(8):1721–36. doi: 10.1534/g3.115.018929 (PMC4528329; doi:10.1534/g3.115.018929)
Supplement: Supporting Information [file supp_g3.115.018929_FileS5.zip › FileS5/READ_ME.txt]

File S5. Comparison of R5.24 and R6.03 3’UTR annotations.
The unique set of annotated 3’UTRs is listed for R5.24 and R6.03 (on separate spreadsheet tabs). Each annotated 3’UTR was uniquely defined by its location (Column A). The 3’UTR’s size and the location of its 3’end are listed in Columns B and C. The number of transcripts containing the indicated 3’UTR, and IDs for these transcripts, are listed in Columns D and E. 3’UTR ends that are supported by a polyadenylated cDNA, as determined by the associated transcript model comments, are indicated in Column F. Columns G and H list the annotation and FlyBase gene IDs for the gene associated with each distinct 3’UTR, with Column I indicating if the gene contains di/polycistronic transcripts. Column J indicates if the gene model is present in both R5.24 and R6.03 (as judged by an unchanged gene annotation ID).
