# Supplementary material for: Gene Model Annotations for Drosophila melanogaster: Impact of High-Throughput Data
Source: G3 (Bethesda). 2015 Jun 24;5(8):1721–36. doi: 10.1534/g3.115.018929 (PMC4528329; doi:10.1534/g3.115.018929)
Supplement: Supporting Information [file supp_g3.115.018929_FileS6.zip › FileS6/FileS6.xlsx]

## Sheet: Sheet1
FlyBase protein ID	FlyBase symbol	Annotation ID	Associated gene symbol	polypeptide size range	polypeptide length
FBpp0301787	Acp98AB-PB	CG43619-PB	Acp98AB	<30 aa	25
FBpp0312528	CG33939-PB	CG33939-PB	CG33939	<30 aa	26
FBpp0308543	CG43171-PB	CG43171-PB	CG43171	<30 aa	23
FBpp0297073	CG43171-PA	CG43171-PA	CG43171	<30 aa	23
FBpp0312416	CG43171-PC	CG43171-PC	CG43171	<30 aa	23
FBpp0297074	CG43172-PA	CG43172-PA	CG43172	<30 aa	22
FBpp0312127	CG43172-PB	CG43172-PB	CG43172	<30 aa	22
FBpp0297090	CG43178-PA	CG43178-PA	CG43178	<30 aa	21
FBpp0308542	CG43178-PB	CG43178-PB	CG43178	<30 aa	21
FBpp0312415	CG43178-PC	CG43178-PC	CG43178	<30 aa	21
FBpp0297215	CG43200-PA	CG43200-PA	CG43200	<30 aa	21
FBpp0297214	CG43201-PA	CG43201-PA	CG43201	<30 aa	23
FBpp0308544	CG43201-PB	CG43201-PB	CG43201	<30 aa	23
FBpp0303290	CG43739-PA	CG43739-PA	CG43739	<30 aa	15
FBpp0310884	CG45087-PA	CG45087-PA	CG45087	<30 aa	27
FBpp0310879	CG45088-PA	CG45088-PA	CG45088	<30 aa	21
FBpp0311647	CG45307-PA	CG45307-PA	CG45307	<30 aa	26
FBpp0312582	CG46244-PA	CG46244-PA	CG46244	<30 aa	26
FBpp0099610	RpL41-PA	CG30425-PA	RpL41	<30 aa	25
FBpp0310897	SclA-PC	CG45090-PC	SclA	<30 aa	28
FBpp0310896	SclA-PB	CG45090-PB	SclA	<30 aa	28
FBpp0310895	SclA-PA	CG45090-PA	SclA	<30 aa	28
FBpp0310893	SclB-PC	CG45091-PC	SclB	<30 aa	29
FBpp0310891	SclB-PA	CG45091-PA	SclB	<30 aa	29
FBpp0310892	SclB-PB	CG45091-PB	SclB	<30 aa	29
FBpp0310894	SclB-PD	CG45091-PD	SclB	<30 aa	29
FBpp0289274	tal-1A-PB	CG42384-PB	tal-1A	<30 aa	11
FBpp0289275	tal-2A-PA	CG42385-PA	tal-2A	<30 aa	11
FBpp0289276	tal-3A-PA	CG42386-PA	tal-3A	<30 aa	11
FBpp0079854	Acp33A-PA	CG6555-PA	Acp33A	30-50 aa	47
FBpp0110064	Acp54A1-PA	CG34098-PA	Acp54A1	30-50 aa	46
FBpp0085848	CG15065-PA	CG15065-PA	CG15065	30-50 aa	40
FBpp0085906	CG15068-PA	CG15068-PA	CG15068	30-50 aa	40
FBpp0085844	CG18107-PA	CG18107-PA	CG18107	30-50 aa	45
FBpp0073001	CG32267-PA	CG32267-PA	CG32267	30-50 aa	49
FBpp0091036	CG33774-PA	CG33774-PA	CG33774	30-50 aa	40
FBpp0312529	CG33946-PB	CG33946-PB	CG33946	30-50 aa	40
FBpp0312530	CG33947-PD	CG33947-PD	CG33947	30-50 aa	32
FBpp0110339	CG34155-PA	CG34155-PA	CG34155	30-50 aa	47
FBpp0111279	CG34173-PA	CG34173-PA	CG34173	30-50 aa	45
FBpp0111316	CG34208-PA	CG34208-PA	CG34208	30-50 aa	50
FBpp0111319	CG34211-PA	CG34211-PA	CG34211	30-50 aa	50
FBpp0291966	CG34212-PB	CG34212-PB	CG34212	30-50 aa	48
FBpp0111320	CG34212-PA	CG34212-PA	CG34212	30-50 aa	48
FBpp0111444	CG34330-PA	CG34330-PA	CG34330	30-50 aa	48
FBpp0311890	CG34330-PB	CG34330-PB	CG34330	30-50 aa	48
FBpp0288964	CG42305-PA	CG42305-PA	CG42305	30-50 aa	48
FBpp0288965	CG42305-PB	CG42305-PB	CG42305	30-50 aa	48
FBpp0311568	CG42305-PC	CG42305-PC	CG42305	30-50 aa	48
FBpp0289543	CG42481-PA	CG42481-PA	CG42481	30-50 aa	49
FBpp0305339	CG42481-PB	CG42481-PB	CG42481	30-50 aa	49
FBpp0289860	CG42502-PA	CG42502-PA	CG42502	30-50 aa	50
FBpp0310384	CG42502-PB	CG42502-PB	CG42502	30-50 aa	50
FBpp0311565	CG42502-PC	CG42502-PC	CG42502	30-50 aa	50
FBpp0290956	CG42587-PA	CG42587-PA	CG42587	30-50 aa	49
FBpp0292729	CG42659-PB	CG42659-PB	CG42659	30-50 aa	49
FBpp0291711	CG42662-PB	CG42662-PB	CG42662	30-50 aa	45
FBpp0301602	CG42662-PD	CG42662-PD	CG42662	30-50 aa	45
FBpp0291710	CG42662-PA	CG42662-PA	CG42662	30-50 aa	45
FBpp0291712	CG42662-PC	CG42662-PC	CG42662	30-50 aa	45
FBpp0292021	CG42688-PA	CG42688-PA	CG42688	30-50 aa	50
FBpp0304828	CG42688-PB	CG42688-PB	CG42688	30-50 aa	50
FBpp0292373	CG42751-PA	CG42751-PA	CG42751	30-50 aa	43
FBpp0292478	CG42781-PA	CG42781-PA	CG42781	30-50 aa	39
FBpp0292485	CG42782-PA	CG42782-PA	CG42782	30-50 aa	46
FBpp0312503	CG42782-PB	CG42782-PB	CG42782	30-50 aa	46
FBpp0302620	CG42789-PC	CG42789-PC	CG42789	30-50 aa	49
FBpp0302619	CG42789-PB	CG42789-PB	CG42789	30-50 aa	49
FBpp0292986	CG42852-PA	CG42852-PA	CG42852	30-50 aa	32
FBpp0293940	CG43147-PB	CG43147-PB	CG43147	30-50 aa	44
FBpp0311133	CG43147-PC	CG43147-PC	CG43147	30-50 aa	44
FBpp0297191	CG43188-PA	CG43188-PA	CG43188	30-50 aa	44
FBpp0301886	CG43220-PB	CG43220-PB	CG43220	30-50 aa	35
FBpp0297293	CG43221-PA	CG43221-PA	CG43221	30-50 aa	34
FBpp0297394	CG43232-PA	CG43232-PA	CG43232	30-50 aa	50
FBpp0312527	CG43232-PB	CG43232-PB	CG43232	30-50 aa	50
FBpp0297399	CG43236-PA	CG43236-PA	CG43236	30-50 aa	50
FBpp0311855	CG43236-PB	CG43236-PB	CG43236	30-50 aa	50
FBpp0297415	CG43251-PA	CG43251-PA	CG43251	30-50 aa	39
FBpp0297650	CG43271-PC	CG43271-PC	CG43271	30-50 aa	39
FBpp0297648	CG43271-PA	CG43271-PA	CG43271	30-50 aa	39
FBpp0297649	CG43271-PB	CG43271-PB	CG43271	30-50 aa	39
FBpp0311580	CG43271-PD	CG43271-PD	CG43271	30-50 aa	39
FBpp0297654	CG43277-PA	CG43277-PA	CG43277	30-50 aa	50
FBpp0297939	CG43348-PA	CG43348-PA	CG43348	30-50 aa	42
FBpp0307364	CG43348-PB	CG43348-PB	CG43348	30-50 aa	42
FBpp0297944	CG43354-PA	CG43354-PA	CG43354	30-50 aa	32
FBpp0297949	CG43362-PA	CG43362-PA	CG43362	30-50 aa	32
FBpp0300407	CG43389-PA	CG43389-PA	CG43389	30-50 aa	48
FBpp0300404	CG43390-PA	CG43390-PA	CG43390	30-50 aa	40
FBpp0300403	CG43391-PA	CG43391-PA	CG43391	30-50 aa	40
FBpp0300746	CG43397-PB	CG43397-PB	CG43397	30-50 aa	40
FBpp0300745	CG43397-PA	CG43397-PA	CG43397	30-50 aa	40
FBpp0300927	CG43403-PA	CG43403-PA	CG43403	30-50 aa	42
FBpp0300939	CG43407-PA	CG43407-PA	CG43407	30-50 aa	43
FBpp0309615	CG43407-PB	CG43407-PB	CG43407	30-50 aa	43
FBpp0301138	CG43450-PA	CG43450-PA	CG43450	30-50 aa	48
FBpp0301700	CG43630-PA	CG43630-PA	CG43630	30-50 aa	48
FBpp0301788	CG43645-PA	CG43645-PA	CG43645	30-50 aa	36
FBpp0302603	CG43680-PA	CG43680-PA	CG43680	30-50 aa	49
FBpp0302714	CG43694-PA	CG43694-PA	CG43694	30-50 aa	42
FBpp0312407	CG43732-PB	CG43732-PB	CG43732	30-50 aa	36
FBpp0303057	CG43732-PA	CG43732-PA	CG43732	30-50 aa	36
FBpp0304534	CG43813-PA	CG43813-PA	CG43813	30-50 aa	37
FBpp0304517	CG43814-PA	CG43814-PA	CG43814	30-50 aa	37
FBpp0305617	CG43935-PA	CG43935-PA	CG43935	30-50 aa	42
FBpp0306022	CG43965-PA	CG43965-PA	CG43965	30-50 aa	38
FBpp0306749	CG44038-PA	CG44038-PA	CG44038	30-50 aa	50
FBpp0306869	CG44072-PA	CG44072-PA	CG44072	30-50 aa	32
FBpp0307767	CG44174-PA	CG44174-PA	CG44174	30-50 aa	43
FBpp0308314	CG44257-PA	CG44257-PA	CG44257	30-50 aa	48
FBpp0308457	CG44286-PB	CG44286-PB	CG44286	30-50 aa	45
FBpp0310839	CG44286-PC	CG44286-PC	CG44286	30-50 aa	45
FBpp0310840	CG44286-PD	CG44286-PD	CG44286	30-50 aa	45
FBpp0308456	CG44286-PA	CG44286-PA	CG44286	30-50 aa	45
FBpp0309434	CG44439-PA	CG44439-PA	CG44439	30-50 aa	44
FBpp0309458	CG44477-PA	CG44477-PA	CG44477	30-50 aa	35
FBpp0310848	CG45084-PB	CG45084-PB	CG45084	30-50 aa	44
FBpp0310847	CG45084-PA	CG45084-PA	CG45084	30-50 aa	44
FBpp0310880	CG45085-PA	CG45085-PA	CG45085	30-50 aa	48
FBpp0310881	CG45085-PB	CG45085-PB	CG45085	30-50 aa	48
FBpp0310882	CG45086-PA	CG45086-PA	CG45086	30-50 aa	31
FBpp0310883	CG45086-PB	CG45086-PB	CG45086	30-50 aa	31
FBpp0310949	CG45099-PA	CG45099-PA	CG45099	30-50 aa	34
FBpp0310952	CG45100-PA	CG45100-PA	CG45100	30-50 aa	38
FBpp0312119	CG45690-PA	CG45690-PA	CG45690	30-50 aa	45
FBpp0312525	CG46059-PC	CG46059-PC	CG46059	30-50 aa	47
FBpp0312523	CG46059-PA	CG46059-PA	CG46059	30-50 aa	47
FBpp0312524	CG46059-PB	CG46059-PB	CG46059	30-50 aa	47
FBpp0075306	gdl-ORF39-PA	CG33755-PA	gdl-ORF39	30-50 aa	39
FBpp0085843	IM1-PA	CG18108-PA	IM1	30-50 aa	45
FBpp0099553	IM14-PA	CG33990-PA	IM14	30-50 aa	46
FBpp0085845	IM2-PA	CG18106-PA	IM2	30-50 aa	45
FBpp0085846	IM3-PA	CG16844-PA	IM3	30-50 aa	39
FBpp0309289	IM3-PB	CG16844-PB	IM3	30-50 aa	39
FBpp0071487	IM4-PA	CG15231-PA	IM4	30-50 aa	42
FBpp0311805	IM4-PB	CG15231-PB	IM4	30-50 aa	42
FBpp0084289	Mst57Db-PA	CG5016-PA	Mst57Db	30-50 aa	40
FBpp0306744	MtnA-PB	CG9470-PB	MtnA	30-50 aa	40
FBpp0081636	MtnA-PA	CG9470-PA	MtnA	30-50 aa	40
FBpp0083298	MtnB-PA	CG4312-PA	MtnB	30-50 aa	43
FBpp0311980	MtnB-PB	CG4312-PB	MtnB	30-50 aa	43
FBpp0311981	MtnB-PC	CG4312-PC	MtnB	30-50 aa	43
FBpp0083292	MtnC-PA	CG5097-PA	MtnC	30-50 aa	43
FBpp0300409	MtnD-PB	CG33192-PB	MtnD	30-50 aa	44
FBpp0293071	MtnE-PA	CG42872-PA	MtnE	30-50 aa	41
FBpp0312059	MtnE-PB	CG42872-PB	MtnE	30-50 aa	41
FBpp0305168	Neb-cGP-PB	CG15304-PB	Neb-cGP	30-50 aa	48
FBpp0071384	Neb-cGP-PA	CG15304-PA	Neb-cGP	30-50 aa	48
FBpp0073012	Rdh-PA	CG14975-PA	Rdh	30-50 aa	47
FBpp0289537	Sfp33A2-PA	CG42473-PA	Sfp33A2	30-50 aa	50
FBpp0291148	Sfp33A4-PA	CG42604-PA	Sfp33A4	30-50 aa	50
FBpp0291149	Sfp36F-PA	CG42605-PA	Sfp36F	30-50 aa	35
FBpp0311735	Sfp36F-PB	CG42605-PB	Sfp36F	30-50 aa	35
FBpp0289546	Sfp79B-PA	CG42483-PA	Sfp79B	30-50 aa	35
FBpp0291153	Sfp96F-PA	CG42609-PA	Sfp96F	30-50 aa	33
FBpp0289273	tal-AA-PA	CG42387-PA	tal-AA	30-50 aa	32

## Sheet: Sheet2
#SUBMITTED ID (GENES)	SYMBOL	ANNOTATION_SYMBOL	NAME	PP SIZE RANGE	NEW SINCE R5.24
FBgn0263597	Acp98AB	CG43619	Accessory gland protein 98AB	< 30aa
FBgn0066084	RpL41	CG30425	Ribosomal protein L41	< 30aa
FBgn0047095	CG33939	CG33939	putative noncoding RNA 004:X	< 30aa
FBgn0259730	tal-1A	CG42384	-	< 30aa
FBgn0259731	tal-2A	CG42385	-	< 30aa
FBgn0259732	tal-3A	CG42386	-	< 30aa
FBgn0262790	CG43171	CG43171	-	< 30aa	since R5.24
FBgn0262791	CG43172	CG43172	-	< 30aa	since R5.24
FBgn0262807	CG43178	CG43178	-	< 30aa	since R5.24
FBgn0262836	CG43200	CG43200	-	< 30aa	since R5.24
FBgn0262837	CG43201	CG43201	-	< 30aa	since R5.24
FBgn0263996	CG43739	CG43739	-	< 30aa	since R5.24
FBgn0266488	CG45087	CG45087	-	< 30aa	since R5.24
FBgn0266489	CG45088	CG45088	-	< 30aa	since R5.24
FBgn0266491	SclA	CG45090	Sarcolamban A	< 30aa	since R5.24
FBgn0266492	SclB	CG45091	Sarcolamban B	< 30aa	since R5.24
FBgn0266845	CG45307	CG45307	-	< 30aa	since R5.24
FBgn0267964	CG46244	CG46244	-	< 30aa	since R5.24
FBgn0267327	Acp33A	CG6555	Accessory gland-specific peptide 33A	30 – 50aa
FBgn0083936	Acp54A1	CG34098	Accessory gland protein 54A1	30 – 50aa
FBgn0040734	CG15065	CG15065	-	30 – 50aa
FBgn0040733	CG15068	CG15068	-	30 – 50aa
FBgn0034330	CG18107	CG18107	-	30 – 50aa
FBgn0052267	CG32267	CG32267	-	30 – 50aa
FBgn0053774	CG33774	CG33774	-	30 – 50aa
FBgn0047000	CG33946	CG33946	putative noncoding RNA 008:3L	30 – 50aa
FBgn0083068	CG33947	CG33947	putative noncoding RNA 011:3L	30 – 50aa
FBgn0083991	CG34155	CG34155	-	30 – 50aa
FBgn0085202	CG34173	CG34173	-	30 – 50aa
FBgn0085237	CG34208	CG34208	-	30 – 50aa
FBgn0085240	CG34211	CG34211	-	30 – 50aa
FBgn0085241	CG34212	CG34212	-	30 – 50aa
FBgn0085359	CG34330	CG34330	-	30 – 50aa
FBgn0259201	CG42305	CG42305	-	30 – 50aa
FBgn0259971	CG42481	CG42481	-	30 – 50aa
FBgn0260228	CG42502	CG42502	-	30 – 50aa
FBgn0260955	CG42587	CG42587	-	30 – 50aa
FBgn0028377	gdl-ORF39	CG33755	gdl-ORF39	30 – 50aa
FBgn0034329	IM1	CG18108	Immune induced molecule 1	30 – 50aa
FBgn0067905	IM14	CG33990	Immune induced molecule 14	30 – 50aa
FBgn0025583	IM2	CG18106	Immune induced molecule 2	30 – 50aa
FBgn0040736	IM3	CG16844	Immune induced molecule 3	30 – 50aa
FBgn0040653	IM4	CG15231	Immune induced molecule 4	30 – 50aa
FBgn0011669	Mst57Db	CG5016	Male-specific RNA 57Db	30 – 50aa
FBgn0002868	MtnA	CG9470	Metallothionein A	30 – 50aa
FBgn0002869	MtnB	CG4312	Metallothionein B	30 – 50aa
FBgn0038790	MtnC	CG5097	Metallothionein C	30 – 50aa
FBgn0053192	MtnD	CG33192	Metallothionein D	30 – 50aa
FBgn0083167	Neb-cGP	CG15304	Neb-cGP	30 – 50aa
FBgn0064227	Rdh	CG14975	Rdh	30 – 50aa
FBgn0259963	Sfp33A2	CG42473	Seminal fluid protein 33A2	30 – 50aa
FBgn0265349	Sfp33A4	CG42604	Seminal fluid protein 33A4	30 – 50aa
FBgn0261057	Sfp36F	CG42605	Seminal fluid protein 36F	30 – 50aa
FBgn0259973	Sfp79B	CG42483	Seminal fluid protein 79	30 – 50aa
FBgn0261061	Sfp96F	CG42609	Seminal fluid protein 96F	30 – 50aa
FBgn0259733	tal-AA	CG42387	-	30 – 50aa
FBgn0261531	CG42659	CG42659	-	30 – 50aa	since R5.24
FBgn0261538	CG42662	CG42662	-	30 – 50aa	since R5.24
FBgn0265263	CG42688	CG42688	-	30 – 50aa	since R5.24
FBgn0261805	CG42751	CG42751	-	30 – 50aa	since R5.24
FBgn0261849	CG42781	CG42781	-	30 – 50aa	since R5.24
FBgn0261853	CG42782	CG42782	-	30 – 50aa	since R5.24
FBgn0261860	CG42789	CG42789	-	30 – 50aa	since R5.24
FBgn0262099	CG42852	CG42852	-	30 – 50aa	since R5.24
FBgn0262146	MtnE	CG42872	Metallothionein E	30 – 50aa	since R5.24
FBgn0262623	CG43147	CG43147	-	30 – 50aa	since R5.24
FBgn0262817	CG43188	CG43188	-	30 – 50aa	since R5.24
FBgn0262856	CG43220	CG43220	-	30 – 50aa	since R5.24
FBgn0262857	CG43221	CG43221	-	30 – 50aa	since R5.24
FBgn0262877	CG43232	CG43232	-	30 – 50aa	since R5.24
FBgn0262881	CG43236	CG43236	-	30 – 50aa	since R5.24
FBgn0262896	CG43251	CG43251	-	30 – 50aa	since R5.24
FBgn0262960	CG43271	CG43271	-	30 – 50aa	since R5.24
FBgn0262966	CG43277	CG43277	-	30 – 50aa	since R5.24
FBgn0263080	CG43348	CG43348	-	30 – 50aa	since R5.24
FBgn0263086	CG43354	CG43354	-	30 – 50aa	since R5.24
FBgn0263094	CG43362	CG43362	-	30 – 50aa	since R5.24
FBgn0263246	CG43389	CG43389	-	30 – 50aa	since R5.24
FBgn0263247	CG43390	CG43390	-	30 – 50aa	since R5.24
FBgn0263248	CG43391	CG43391	-	30 – 50aa	since R5.24
FBgn0263271	CG43397	CG43397	-	30 – 50aa	since R5.24
FBgn0263322	CG43403	CG43403	-	30 – 50aa	since R5.24
FBgn0263326	CG43407	CG43407	-	30 – 50aa	since R5.24
FBgn0263404	CG43450	CG43450	-	30 – 50aa	since R5.24
FBgn0263621	CG43630	CG43630	-	30 – 50aa	since R5.24
FBgn0263654	CG43645	CG43645	-	30 – 50aa	since R5.24
FBgn0263763	CG43680	CG43680	-	30 – 50aa	since R5.24
FBgn0263777	CG43694	CG43694	-	30 – 50aa	since R5.24
FBgn0263983	CG43732	CG43732	-	30 – 50aa	since R5.24
FBgn0264361	CG43813	CG43813	-	30 – 50aa	since R5.24
FBgn0264362	CG43814	CG43814	-	30 – 50aa	since R5.24
FBgn0264563	CG43935	CG43935	-	30 – 50aa	since R5.24
FBgn0264696	CG43965	CG43965	-	30 – 50aa	since R5.24
FBgn0264830	CG44038	CG44038	-	30 – 50aa	since R5.24
FBgn0264881	CG44072	CG44072	-	30 – 50aa	since R5.24
FBgn0265063	CG44174	CG44174	-	30 – 50aa	since R5.24
FBgn0265197	CG44257	CG44257	-	30 – 50aa	since R5.24
FBgn0265313	CG44286	CG44286	-	30 – 50aa	since R5.24
FBgn0265632	CG44439	CG44439	-	30 – 50aa	since R5.24
FBgn0265670	CG44477	CG44477	-	30 – 50aa	since R5.24
FBgn0266459	CG45084	CG45084	-	30 – 50aa	since R5.24
FBgn0266486	CG45085	CG45085	-	30 – 50aa	since R5.24
FBgn0266487	CG45086	CG45086	-	30 – 50aa	since R5.24
FBgn0266538	CG45099	CG45099	-	30 – 50aa	since R5.24
FBgn0266539	CG45100	CG45100	-	30 – 50aa	since R5.24
FBgn0267254	CG45690	CG45690	-	30 – 50aa	since R5.24
FBgn0267726	CG46059	CG46059	-	30 – 50aa	since R5.24
