# Supplementary material for: Gene Model Annotations for Drosophila melanogaster: Impact of High-Throughput Data
Source: G3 (Bethesda). 2015 Jun 24;5(8):1721–36. doi: 10.1534/g3.115.018929 (PMC4528329; doi:10.1534/g3.115.018929)
Supplement: Supporting Information [file supp_g3.115.018929_FileS6.zip › FileS6/READ_ME.txt]

File S6. Small polypeptides.
Predicted polypeptides of 50 residues or less from the R6.03 annotation set are listed.
