# Supplementary material for: Gene Model Annotations for Drosophila melanogaster: Impact of High-Throughput Data
Source: G3 (Bethesda). 2015 Jun 24;5(8):1721–36. doi: 10.1534/g3.115.018929 (PMC4528329; doi:10.1534/g3.115.018929)
Supplement: Supporting Information [file supp_g3.115.018929_FileS7.zip › FileS7/FileS7.xlsx]

## Sheet: female-specific
FlyBase ID	gene symbol	annotation ID	cytogenetic map location	gene class	scaffold location	gene name	New since R5.24	expressed in ovary?	If not in ovary, FlyAtlas data	No expression in early embryo	additional comments
FBgn0261615	CG42704	CG42704	7B2-7B2	protein_coding_gene	X	-	new since R5.24	including ovary		not in early embryos
FBgn0261616	CG42705	CG42705	7B2-7B2	protein_coding_gene	X	-	new since R5.24	including ovary		not in early embryos
FBgn0262484	CG43074	CG43074	63E2-63E2	protein_coding_gene	3L	-	new since R5.24	including ovary		not in early embryos
FBgn0263038	CG43333	CG43333	35A1-35A1	protein_coding_gene	2L	-	new since R5.24	including ovary		not in early embryos
FBgn0264747	CG44005	CG44005	75B6-75B6	protein_coding_gene	3L	-	new since R5.24	including ovary
FBgn0265669	CG44476	CG44476	36E5-36E5	protein_coding_gene	2L	-	new since R5.24	including ovary
FBgn0264384	CR43836	CR43836	8C1-8C4	non_protein_coding_gene	X	-	new since R5.24	including ovary
FBgn0267826	CR46147	CR46147	14F5-14F5	non_protein_coding_gene	X	-	new since R5.24	including ovary
FBgn0265457	CR44357	CR44357	7A1-7B2	non_protein_coding_gene	X	-	new since R5.24	including ovary
FBgn0035697	CG10163	CG10163	65A10-65A11	protein_coding_gene	3L	-		including ovary		not in early embryos
FBgn0029568	CG11381	CG11381	1E4-1E4	protein_coding_gene	X	-		including ovary		not in early embryos
FBgn0030596	CG12398	CG12398	13A1-13A1	protein_coding_gene	X	-		including ovary		not in early embryos
FBgn0032311	CG12517	CG12517	32B3-32B3	protein_coding_gene	2L	-		including ovary		not in early embryos
FBgn0030439	CG12716	CG12716	11D5-11D5	protein_coding_gene	X	-		including ovary		not in early embryos
FBgn0032789	CG13083	CG13083	37E4-37E4	protein_coding_gene	2L	-		including ovary		not in early embryos
FBgn0032788	CG13084	CG13084	37E4-37E4	protein_coding_gene	2L	-		including ovary		not in early embryos
FBgn0032126	CG13113	CG13113	30B10-30B10	protein_coding_gene	2L	-		including ovary		not in early embryos
FBgn0032127	CG13114	CG13114	30B10-30B10	protein_coding_gene	2L	-		including ovary		not in early embryos
FBgn0031756	CG13992	CG13992	26A4-26A4	protein_coding_gene	2L	-		including ovary		not in early embryos
FBgn0038611	CG14309	CG14309	91A5-91A5	protein_coding_gene	3R	-		including ovary		not in early embryos
FBgn0029696	CG15571	CG15571	4B3-4B3	protein_coding_gene	X	-		including ovary		not in early embryos
FBgn0030438	CG15721	CG15721	11D5-11D5	protein_coding_gene	X	-		including ovary		not in early embryos
FBgn0040514	CG17169	CG17169		protein_coding_gene	X	-		including ovary		not in early embryos
FBgn0051661	CG31661	CG31661	22A2-22A2	protein_coding_gene	2L	-		including ovary		not in early embryos
FBgn0051926	CG31926	CG31926	22A2-22A2	protein_coding_gene	2L	-		including ovary		not in early embryos
FBgn0051928	CG31928	CG31928	22A2-22A2	protein_coding_gene	2L	-		including ovary		not in early embryos
FBgn0052642	CG32642	CG32642	11D5-11D5	protein_coding_gene	X	-		including ovary		not in early embryos
FBgn0038469	CG4009	CG4009	89E10-89E10	protein_coding_gene	3R	-		including ovary		not in early embryos
FBgn0032303	CG6508	CG6508	32B1-32B1	protein_coding_gene	2L	-		including ovary		not in early embryos
FBgn0000355	Cp15	CG6519	66D12-66D12	protein_coding_gene	3L	Chorion protein 15		including ovary		not in early embryos
FBgn0000356	Cp16	CG6533	66D12-66D12	protein_coding_gene	3L	Chorion protein 16		including ovary		not in early embryos
FBgn0000358	Cp19	CG6524	66D12-66D12	protein_coding_gene	3L	Chorion protein 19		including ovary		not in early embryos
FBgn0000359	Cp36	CG1478	7F1-7F1	protein_coding_gene	X	Chorion protein 36		including ovary		not in early embryos
FBgn0000360	Cp38	CG11213	7F1-7F1	protein_coding_gene	X	Chorion protein 38		including ovary		not in early embryos
FBgn0014464	Cp7Fa	CG33962	7F1-7F1	protein_coding_gene	X	Chorion protein a at 7F		including ovary		not in early embryos
FBgn0014465	Cp7Fb	CG15350	7F1-7F1	protein_coding_gene	X	Chorion protein b at 7F		including ovary		not in early embryos
FBgn0014466	Cp7Fc	CG15351	7F1-7F1	protein_coding_gene	X	Chorion protein c at 7F		including ovary		not in early embryos
FBgn0000427	dec-1	CG2175	7C1-7C1	protein_coding_gene	X	defective chorion 1		including ovary		not in early embryos
FBgn0000644	Fcp3C	CG4015	3C9-3C9	protein_coding_gene	X	Follicle cell protein 3C		including ovary		not in early embryos
FBgn0041252	Femcoat	CG15573	4B4-4B4	protein_coding_gene	X	Femcoat		including ovary		not in early embryos
FBgn0029966	Ir7c	CG15324	7C1-7C1	protein_coding_gene	X	Ionotropic receptor 7c		including ovary		not in early embryos
FBgn0052602	Muc12Ea	CG32602	12E7-12E7	protein_coding_gene	X	Mucin 12Ea		including ovary		not in early embryos
FBgn0052644	Mur11Da	CG32644	11D5-11D5	protein_coding_gene	X	Mucin related 11Da		including ovary		not in early embryos
FBgn0002926	ndl	CG10129	65B5-65B5	protein_coding_gene	3L	nudel		including ovary		not in early embryos
FBgn0086265	psd	CG9050	26A4-26A4	protein_coding_gene	2L	palisade		including ovary		not in early embryos
FBgn0003979	Vm26Aa	CG9048	26A3-26A3	protein_coding_gene	2L	Vitelline membrane 26Aaa		including ovary		not in early embryos
FBgn0086266	Vm26Ac	CG13997	26A3-26A3	protein_coding_gene	2L	Vitelline membrane 26Aac		including ovary		not in early embryos
FBgn0014076	Vm32E	CG16874	32E1-32E1	protein_coding_gene	2L	Vitelline membrane 32E		including ovary		not in early embryos
FBgn0003983	Vm34Ca	CG9271	34B11-34B11	protein_coding_gene	2L	Vitelline membrane 34Ca		including ovary		not in early embryos
FBgn0085362	Vml	CG34333	2F4-2F4	protein_coding_gene	X	Vitelline membrane-like		including ovary		not in early embryos
FBgn0041709	yellow-g	CG5717	62D5-62D5	protein_coding_gene	3L	yellow-g		including ovary		not in early embryos
FBgn0035328	yellow-g2	CG13804	62D5-62D5	protein_coding_gene	3L	yellow-g2		including ovary		not in early embryos
FBgn0004183	snRNA:U1:82Eb	CR32862	82E3-82E3	snRNA_gene	3R	small nuclear RNA U1 at 82Eb		including ovary
FBgn0087040	alphaTub67C	CG8308	67C4-67C4	protein_coding_gene	3L	alpha-Tubulin at 67C		including ovary
FBgn0000166	bcd	CG1034	84A5-84A5	protein_coding_gene	3R	bicoid		including ovary
FBgn0028525	c(2)M	CG4249	35F1-35F1	protein_coding_gene	2L	crossover suppressor on 2 of Manheim		including ovary
FBgn0038028	CG10035	CG10035	87B9-87B9	protein_coding_gene	3R	-		including ovary
FBgn0036330	CG11263	CG11263	69F5-69F5	protein_coding_gene	3L	-		including ovary
FBgn0040367	CG11382	CG11382	1E4-1E4	protein_coding_gene	X	-		including ovary
FBgn0030551	CG11674	CG11674	12E5-12E5	protein_coding_gene	X	-		including ovary
FBgn0031018	CG12200	CG12200	18C7-18C7	protein_coding_gene	X	-		including ovary
FBgn0030666	CG12708	CG12708	13E5-13E5	protein_coding_gene	X	-		including ovary
FBgn0030373	CG12721	CG12721	11A3-11A3	protein_coding_gene	X	-		including ovary
FBgn0031252	CG13690	CG13690	21C2-21C2	protein_coding_gene	2L	-		including ovary
FBgn0033372	CG13742	CG13742	45A1-45A1	protein_coding_gene	2R	-		including ovary
FBgn0040949	CG13998	CG13998	26A3-26A3	protein_coding_gene	2L	-		including ovary
FBgn0036938	CG14187	CG14187	76F1-76F1	protein_coding_gene	3L	-		including ovary
FBgn0040602	CG14545	CG14545	96F3-96F3	protein_coding_gene	3R	-		including ovary
FBgn0035312	CG15820	CG15820	62D1-62D1	protein_coding_gene	3L	-		including ovary
FBgn0035642	CG18586	CG18586	64F3-64F3	protein_coding_gene	3L	-		including ovary
FBgn0030170	CG2990	CG2990	9A4-9A4	protein_coding_gene	X	-		including ovary
FBgn0260475	CG30059	CG30059	50A5-50A5	protein_coding_gene	2R	-		including ovary
FBgn0051262	CG31262	CG31262	89F3-89F3	protein_coding_gene	3R	-		including ovary
FBgn0051898	CG31898	CG31898	29C1-29C1	protein_coding_gene	2L	-		including ovary
FBgn0024984	CG3457	CG3457	2E1-2E1	protein_coding_gene	X	-		including ovary
FBgn0038011	CG4066	CG4066	87B6-87B6	protein_coding_gene	3R	-		including ovary
FBgn0032228	CG5367	CG5367	31D10-31D10	protein_coding_gene	2L	-		including ovary
FBgn0035641	CG5568	CG5568	64F3-64F3	protein_coding_gene	3L	-		including ovary
FBgn0029733	CG6927	CG6927	4D5-4D5	protein_coding_gene	X	-		including ovary
FBgn0031961	CG7102	CG7102	28D2-28D2	protein_coding_gene	2L	-		including ovary
FBgn0030598	CG9503	CG9503	13A1-13A1	protein_coding_gene	X	-		including ovary
FBgn0052251	Claspin	CG32251	64B1-64B1	protein_coding_gene	3L	Claspin		including ovary
FBgn0000357	Cp18	CG6517	66D12-66D12	protein_coding_gene	3L	Chorion protein 18		including ovary
FBgn0033979	Cyp6a19	CG10243	51D1-51D1	protein_coding_gene	2R	Cyp6a19		including ovary
FBgn0015926	dah	CG6157	13B6-13B6	protein_coding_gene	X	discontinuous actin hexagon		including ovary
FBgn0005390	fs(1)M3	CG4790	5D1-5D1	protein_coding_gene	X	female sterile (1) M3		including ovary
FBgn0000927	fs(1)Ya	CG2707	3B3-3B3	protein_coding_gene	X	female sterile (1) Young arrest		including ovary
FBgn0010097	gammaTub37C	CG17566	37C7-37C7	protein_coding_gene	2L	gamma-Tubulin at 37C		including ovary
FBgn0001120	gnu	CG5272	70F6-70F6	protein_coding_gene	3L	giant nuclei		including ovary
FBgn0033773	mos	CG8767	49C2-49C2	protein_coding_gene	2R	mos		including ovary
FBgn0010431	mtrm	CG18543	66C11-66C11	protein_coding_gene	3L	matrimony		including ovary
FBgn0002962	nos	CG5637	91F4-91F4	protein_coding_gene	3R	nanos		including ovary
FBgn0003015	osk	CG10901	85B7-85B7	protein_coding_gene	3R	oskar		including ovary
FBgn0003023	out	CG12743	7F1-7F1	protein_coding_gene	X	ovarian tumor		including ovary
FBgn0034255	Oxp	CG18186	54D2-54D2	protein_coding_gene	2R	Oxpecker		including ovary
FBgn0016053	pgc	CG32885	58D3-58D3	protein_coding_gene	2R	polar granule component		including ovary
FBgn0003114	plu	CG9183	56F11-56F11	protein_coding_gene	2R	plutonium		including ovary
FBgn0261987	Pxt	CG7660	90C2-90C	protein_coding_gene	3R	Peroxinectin-like		including ovary
FBgn0004400	rhi	CG10683	54D2-54D2	protein_coding_gene	2R	rhino		including ovary
FBgn0043854	slam	CG9506	26C4-26C4	protein_coding_gene	2L	slow as molasses		including ovary
FBgn0003450	snk	CG7996	87D9-87D9	protein_coding_gene	3R	snake		including ovary
FBgn0003486	spo	CG10594	64D5-64D5	protein_coding_gene	3L	spook		including ovary
FBgn0262112	sro	CG12068	99C1-99C1	protein_coding_gene	3R	shroud		including ovary
FBgn0003655	swa	CG3429	5F4-5F4	protein_coding_gene	X	swallow		including ovary
FBgn0003751	trk	CG5619	31B1-31B1	protein_coding_gene	2L	trunk		including ovary
FBgn0003980	Vm26Ab	CG9046	26A3-26A3	protein_coding_gene	2L	Vitelline membrane 26Aab		including ovary
FBgn0260780	wisp	CG15737	10F4-10F7	protein_coding_gene	X	wispy		including ovary
FBgn0004649	yl	CG1372	12E3-12E3	protein_coding_gene	X	yolkless		including ovary
FBgn0024177	zpg	CG10125	65B5-65B5	protein_coding_gene	3L	zero population growth		including ovary
FBgn0052773	CR32773	CR32773	4C2-4C9	non_protein_coding_gene	X	-		including ovary
FBgn0264827	CR44035	CR44035	85E10-85E10	non_protein_coding_gene	3R	-	new since R5.24	no appreciable in ovary	ND	not in early embryos
FBgn0264991	CG44142	CG44142	87E5-87E5	protein_coding_gene	3R	-	new since R5.24	no appreciable in ovary	ND	not in early embryos
FBgn0262900	CG43255	CG43255	8B8-8B8	protein_coding_gene	X	-	new since R5.24	no appreciable in ovary	ND	not in early embryos
FBgn0262686	CG43156	CG43156	10F4-10F4	protein_coding_gene	X	-	new since R5.24	no appreciable in ovary	ND	not in early embryos
FBgn0262536	CG43090	CG43090	5E1-5E1	protein_coding_gene	X	-	new since R5.24	no appreciable in ovary	ND	not in early embryos
FBgn0261848	CG42780	CG42780	7B1-7B1	protein_coding_gene	X	-	new since R5.24	no appreciable in ovary	ND	not in early embryos
FBgn0042187	CG17234	CG17234	22D5-22D5	protein_coding_gene	2L	-		no appreciable in ovary	spermatheca	not in early embryos
FBgn0042186	CG17239	CG17239	22D5-22D5	protein_coding_gene	2L	-		no appreciable in ovary	spermatheca	not in early embryos
FBgn0051681	CG31681	CG31681	22D6-22D6	protein_coding_gene	2L	-		no appreciable in ovary	spermatheca	not in early embryos
FBgn0052277	CG32277	CG32277	63B12-63B12	protein_coding_gene	3L	-		no appreciable in ovary	spermatheca	not in early embryos
FBgn0052751	CG32751	CG32751	5D8-5D8	protein_coding_gene	X	-		no appreciable in ovary	spermatheca	not in early embryos
FBgn0052834	CG32834	CG32834	59C1-59C1	protein_coding_gene	2R	-		no appreciable in ovary	spermatheca	not in early embryos
FBgn0034807	CG9897	CG9897	59C1-59C1	protein_coding_gene	2R	-		no appreciable in ovary	spermatheca	not in early embryos
FBgn0031406	Send1	CG17012	22D5-22D5	protein_coding_gene	2L	Spermathecal endopeptidase 1		no appreciable in ovary	spermatheca	not in early embryos
FBgn0264253	Send2	CG18125	35A4-35A4	protein_coding_gene	2L	Spermathecal endopeptidase 2		no appreciable in ovary	ND	not in early embryos
FBgn0036361	CG10154	CG10154	70B1-70B1	protein_coding_gene	3L	-		no appreciable in ovary	midgut	not in early embryos
FBgn0033830	CG10814	CG10814	50A3-50A3	protein_coding_gene	2R	-		no appreciable in ovary	low in all	not in early embryos
FBgn0029172	Fad2	CG7923	68A1-68A1	protein_coding_gene	3L	Fad2		no appreciable in ovary	fat body, heart	not in early embryos	Required for female pheromone biosynthesis (FBrf0194312).
FBgn0037762	eloF	CG16905	85E10-85E10	protein_coding_gene	3R	elongase F		no appreciable in ovary	fat body, heart	not in early embryos	Pheromone biosynthesis

## Sheet: male-specific
FlyBase ID	gene symbol	annotation ID	cytogenetic map location	gene class	scaffold location	gene name	New since R5.24	expression comment
FBgn0263405	CR43451	CR43451	92A1-92A1	non_protein_coding_gene	3R	-	new since R2.4	no detectable expression in testis
FBgn0264570	CR43942	CR43942	-	non_protein_coding_gene	3L	-	new since R2.4	no detectable expression in testis
FBgn0266949	CR45400	CR45400	61B1-61B1	non_protein_coding_gene	3L	-	new since R2.4	no detectable expression in testis
FBgn0261531	CG42659	CG42659	36E3-36E3	protein_coding_gene	2L	-	new since R2.4
FBgn0261536	CG42660	CG42660	66A2-66A2	protein_coding_gene	3L	-	new since R2.4
FBgn0261537	CG42661	CG42661	66A2-66A2	protein_coding_gene	3L	-	new since R2.4
FBgn0261568	CG42682	CG42682	35B6-35B6	protein_coding_gene	2L	-	new since R2.4
FBgn0261580	CG42690	CG42690	56E5-56E5	protein_coding_gene	2R	-	new since R2.4
FBgn0261581	CG42691	CG42691	56E5-56E5	protein_coding_gene	2R	-	new since R2.4
FBgn0261582	CG42692	CG42692	34F1-34F1	protein_coding_gene	2L	-	new since R2.4
FBgn0261583	CG42693	CG42693	100D1-100D1	protein_coding_gene	3R	-	new since R2.4
FBgn0261614	CG42703	CG42703	59C4-59C4	protein_coding_gene	2R	-	new since R2.4
FBgn0261630	CG42713	CG42713	29F3-29F3	protein_coding_gene	2L	-	new since R2.4
FBgn0261806	CG42752	CG42752	37A2-37A2	protein_coding_gene	2L	-	new since R2.4
FBgn0261807	CG42753	CG42753	56E1-56E1	protein_coding_gene	2R	-	new since R2.4
FBgn0261816	CG42758	CG42758	70E2-70E2	protein_coding_gene	3L	-	new since R2.4
FBgn0261834	CG42766	CG42766	14A4-14A4	protein_coding_gene	X	-	new since R2.4
FBgn0261846	CG42778	CG42778	87F2-87F2	protein_coding_gene	3R	-	new since R2.4
FBgn0261849	CG42781	CG42781	7B2-7B2	protein_coding_gene	X	-	new since R2.4
FBgn0261853	CG42782	CG42782	49A4-49A4	protein_coding_gene	2R	-	new since R2.4
FBgn0261858	CG42787	CG42787	62E1-62E1	protein_coding_gene	3L	-	new since R2.4
FBgn0261860	CG42789	CG42789	97D2-97D2	protein_coding_gene	3R	-	new since R2.4
FBgn0261861	CG42790	CG42790	97D2-97D2	protein_coding_gene	3R	-	new since R2.4
FBgn0261932	CG42798	CG42798	90A6-90A6	protein_coding_gene	3R	-	new since R2.4
FBgn0262020	CG42831	CG42831	67F1-67F1	protein_coding_gene	3L	-	new since R2.4
FBgn0262030	CG42841	CG42841	62C1-62C1	protein_coding_gene	3L	-	new since R2.4
FBgn0262036	CG42847	CG42847	30B3-30B3	protein_coding_gene	2L	-	new since R2.4
FBgn0262098	CG42851	CG42851	60E2-60E2	protein_coding_gene	2R	-	new since R2.4
FBgn0262099	CG42852	CG42852	73C2-73C2	protein_coding_gene	3L	-	new since R2.4
FBgn0262100	CG42853	CG42853	75B10-75B11	protein_coding_gene	3L	-	new since R2.4
FBgn0262143	CG42869	CG42869	93F7-93F7	protein_coding_gene	3R	-	new since R2.4
FBgn0262144	CG42870	CG42870	93F7-93F7	protein_coding_gene	3R	-	new since R2.4
FBgn0262170	CG42878	CG42878	56E1-56E1	protein_coding_gene	2R	-	new since R2.4
FBgn0262351	CG43049	CG43049	75E6-75E6	protein_coding_gene	3L	-	new since R2.4
FBgn0262354	CG43052	CG43052	35A4-35A4	protein_coding_gene	2L	-	new since R2.4
FBgn0262356	CG43054	CG43054	36D1-36D1	protein_coding_gene	2L	-	new since R2.4
FBgn0262358	CG43056	CG43056	24F2-24F2	protein_coding_gene	2L	-	new since R2.4
FBgn0262359	CG43057	CG43057	28F5-28F5	protein_coding_gene	2L	-	new since R2.4
FBgn0262360	CG43058	CG43058	50B5-50B5	protein_coding_gene	2R	-	new since R2.4
FBgn0262361	CG43059	CG43059	66C6-66C6	protein_coding_gene	3L	-	new since R2.4
FBgn0262363	CG43061	CG43061	84E10-84E10	protein_coding_gene	3R	-	new since R2.4
FBgn0262365	CG43063	CG43063	87D12-87D12	protein_coding_gene	3R	-	new since R2.4
FBgn0262479	CG43069	CG43069	55F8-55F8	protein_coding_gene	2R	-	new since R2.4
FBgn0262480	CG43070	CG43070	55F8-55F8	protein_coding_gene	2R	-	new since R2.4
FBgn0262482	CG43072	CG43072	78B1-78B1	protein_coding_gene	3L	-	new since R2.4
FBgn0262485	CG43075	CG43075	13B3-13B3	protein_coding_gene	X	-	new since R2.4
FBgn0262486	CG43076	CG43076	13B3-13B3	protein_coding_gene	X	-	new since R2.4
FBgn0262487	CG43077	CG43077	15E1-15E1	protein_coding_gene	X	-	new since R2.4
FBgn0262535	CG43089	CG43089	63E8-63E8	protein_coding_gene	3L	-	new since R2.4
FBgn0262544	CG43098	CG43098	63E6-63E6	protein_coding_gene	3L	-	new since R2.4
FBgn0262547	CG43101	CG43101	51D8-51D8	protein_coding_gene	2R	-	new since R2.4
FBgn0262566	CG43106	CG43106	60F5-60F5	protein_coding_gene	2R	-	new since R2.4
FBgn0262568	CG43108	CG43108	54B1-54B1	protein_coding_gene	2R	-	new since R2.4
FBgn0262571	CG43111	CG43111	56D15-56D15	protein_coding_gene	2R	-	new since R2.4
FBgn0262575	CG43115	CG43115	5D3-5D3	protein_coding_gene	X	-	new since R2.4
FBgn0262581	CG43121	CG43121	70E7-70E7	protein_coding_gene	3L	-	new since R2.4
FBgn0262610	CG43136	CG43136	5C4-5C4	protein_coding_gene	X	-	new since R2.4
FBgn0262611	CG43137	CG43137	5C5-5C5	protein_coding_gene	X	-	new since R2.4
FBgn0262612	CG43138	CG43138	7B3-7B3	protein_coding_gene	X	-	new since R2.4
FBgn0262621	CG43145	CG43145	24C1-24C1	protein_coding_gene	2L	-	new since R2.4
FBgn0262623	CG43147	CG43147	70A4-70A4	protein_coding_gene	3L	-	new since R2.4
FBgn0262786	CG43167	CG43167	32F4-32F4	protein_coding_gene	2L	-	new since R2.4
FBgn0262787	CG43168	CG43168	65A11-65A11	protein_coding_gene	3L	-	new since R2.4
FBgn0262790	CG43171	CG43171	47A2-47A2	protein_coding_gene	2R	-	new since R2.4
FBgn0262791	CG43172	CG43172	47A2-47A2	protein_coding_gene	2R	-	new since R2.4
FBgn0262807	CG43178	CG43178	47A2-47A2	protein_coding_gene	2R	-	new since R2.4
FBgn0262812	CG43183	CG43183	44D4-44D4	protein_coding_gene	2R	-	new since R2.4
FBgn0262814	CG43185	CG43185	26A1-26A1	protein_coding_gene	2L	-	new since R2.4
FBgn0262817	CG43188	CG43188	47D3-47D3	protein_coding_gene	2R	-	new since R2.4
FBgn0262819	CG43190	CG43190	48C4-48C4	protein_coding_gene	2R	-	new since R2.4
FBgn0262821	CG43192	CG43192	50A11-50A11	protein_coding_gene	2R	-	new since R2.4
FBgn0262824	CG43195	CG43195	56E5-56E5	protein_coding_gene	2R	-	new since R2.4
FBgn0262827	CG43198	CG43198	7B2-7B2	protein_coding_gene	X	-	new since R2.4
FBgn0262836	CG43200	CG43200	47A2-47A2	protein_coding_gene	2R	-	new since R2.4
FBgn0262837	CG43201	CG43201	47A2-47A2	protein_coding_gene	2R	-	new since R2.4
FBgn0262839	CG43203	CG43203	92A2-92A2	protein_coding_gene	3R	-	new since R2.4
FBgn0262842	CG43206	CG43206	73A8-73A8	protein_coding_gene	3L	-	new since R2.4
FBgn0262845	CG43209	CG43209	59F4-59F4	protein_coding_gene	2R	-	new since R2.4
FBgn0262875	CG43230	CG43230	35C4-35C4	protein_coding_gene	2L	-	new since R2.4
FBgn0262876	CG43231	CG43231	36D2-36D2	protein_coding_gene	2L	-	new since R2.4
FBgn0262877	CG43232	CG43232	27C4-27C4	protein_coding_gene	2L	-	new since R2.4
FBgn0262878	CG43233	CG43233	38C8-38C8	protein_coding_gene	2L	-	new since R2.4
FBgn0262880	CG43235	CG43235	28C1-28C1	protein_coding_gene	2L	-	new since R2.4
FBgn0262882	CG43237	CG43237	54A3-54A3	protein_coding_gene	2R	-	new since R2.4
FBgn0262891	CG43246	CG43246	70E1-70E1	protein_coding_gene	3L	-	new since R2.4
FBgn0262894	CG43249	CG43249	72E1-72E1	protein_coding_gene	3L	-	new since R2.4
FBgn0262896	CG43251	CG43251	77E4-77E4	protein_coding_gene	3L	-	new since R2.4
FBgn0262899	CG43254	CG43254	84D13-84D13	protein_coding_gene	3R	-	new since R2.4
FBgn0262948	CG43267	CG43267	43B2-43B2	protein_coding_gene	2R	-	new since R2.4
FBgn0262960	CG43271	CG43271	36E2-36E2	protein_coding_gene	2L	-	new since R2.4
FBgn0262961	CG43272	CG43272	54B1-54B1	protein_coding_gene	2R	-	new since R2.4
FBgn0262980	CG43288	CG43288	4B3-4B3	protein_coding_gene	X	-	new since R2.4
FBgn0262984	CG43292	CG43292	66A2-66A2	protein_coding_gene	3L	-	new since R2.4
FBgn0262988	CG43296	CG43296	44C6-44C6	protein_coding_gene	2R	-	new since R2.4
FBgn0262999	CG43307	CG43307	25F5-25F5	protein_coding_gene	2L	-	new since R2.4
FBgn0263000	CG43308	CG43308	57A5-57A5	protein_coding_gene	2R	-	new since R2.4
FBgn0263004	CG43312	CG43312	79E5-79E5	protein_coding_gene	3L	-	new since R2.4
FBgn0263023	CG43318	CG43318	89A5-89A5	protein_coding_gene	3R	-	new since R2.4
FBgn0263082	CG43350	CG43350	30A9-30A9	protein_coding_gene	2L	-	new since R2.4
FBgn0263086	CG43354	CG43354	36F2-36F2	protein_coding_gene	2L	-	new since R2.4
FBgn0263094	CG43362	CG43362	36F2-36F2	protein_coding_gene	2L	-	new since R2.4
FBgn0263114	CG43371	CG43371	53E11-53E11	protein_coding_gene	2R	-	new since R2.4
FBgn0263206	CG43376	CG43376	34D1-34D1	protein_coding_gene	2L	-	new since R2.4
FBgn0263249	CG43392	CG43392	79B1-79B1	protein_coding_gene	3L	-	new since R2.4
FBgn0263250	CG43393	CG43393	58B5-58B5	protein_coding_gene	2R	-	new since R2.4
FBgn0263270	CG43396	CG43396	47A2-47A2	protein_coding_gene	2R	-	new since R2.4
FBgn0263271	CG43397	CG43397	47A2-47A2	protein_coding_gene	2R	-	new since R2.4
FBgn0263314	CG43400	CG43400	29D1-29D1	protein_coding_gene	2L	-	new since R2.4
FBgn0263320	CG43401	CG43401	22A1-22A2	protein_coding_gene	2L	-	new since R2.4
FBgn0263326	CG43407	CG43407	75F5-75F5	protein_coding_gene	3L	-	new since R2.4
FBgn0263386	CG43438	CG43438	32F2-32F2	protein_coding_gene	2L	-	new since R2.4
FBgn0263387	CG43439	CG43439	65D5-65D5	protein_coding_gene	3L	-	new since R2.4
FBgn0263389	CG43441	CG43441	85E2-85E2	protein_coding_gene	3R	-	new since R2.4
FBgn0263399	CG43445	CG43445	90C10-90C10	protein_coding_gene	3R	-	new since R2.4
FBgn0263401	CG43447	CG43447	98A1-98A1	protein_coding_gene	3R	-	new since R2.4
FBgn0263403	CG43449	CG43449	86D2-86D2	protein_coding_gene	3R	-	new since R2.4
FBgn0263404	CG43450	CG43450	87B2-87B2	protein_coding_gene	3R	-	new since R2.4
FBgn0263647	CG43638	CG43638	68F1-68F1	protein_coding_gene	3L	-	new since R2.4
FBgn0263656	CG43647	CG43647	42E5-42E5	protein_coding_gene	2R	-	new since R2.4
FBgn0263777	CG43694	CG43694	94F3-94F3	protein_coding_gene	3R	-	new since R2.4
FBgn0263841	CG43702	CG43702	78C6-78C6	protein_coding_gene	3L	-	new since R2.4
FBgn0263842	CG43703	CG43703	24C3-24C3	protein_coding_gene	2L	-	new since R2.4
FBgn0263982	CG43731	CG43731	37C1-37C1	protein_coding_gene	2L	-	new since R2.4
FBgn0264081	CG43750	CG43750	22E1-22E1	protein_coding_gene	2L	-	new since R2.4
FBgn0264260	CG43760	CG43760	35D4-35D4	protein_coding_gene	2L	-	new since R2.4
FBgn0264340	CG43796	CG43796	29D1-29D1	protein_coding_gene	2L	-	new since R2.4
FBgn0264342	CG43798	CG43798	25A2-25A2	protein_coding_gene	2L	-	new since R2.4
FBgn0264363	CG43815	CG43815	24A1-24A1	protein_coding_gene	2L	-	new since R2.4
FBgn0264364	CG43816	CG43816	35E1-35E1	protein_coding_gene	2L	-	new since R2.4
FBgn0264377	CG43829	CG43829	51E5-51E5	protein_coding_gene	2R	-	new since R2.4
FBgn0264395	CG43843	CG43843	17B3-17B3	protein_coding_gene	X	-	new since R2.4
FBgn0264433	CG43851	CG43851	23A2-23A2	protein_coding_gene	2L	-	new since R2.4
FBgn0264472	CG43880	CG43880	66A21-66A21	protein_coding_gene	3L	-	new since R2.4
FBgn0264516	CG43915	CG43915	64A2-64A2	protein_coding_gene	3L	-	new since R2.4
FBgn0264540	CG43919	CG43919	51B1-51B1	protein_coding_gene	2R	-	new since R2.4
FBgn0264543	CG43922	CG43922	26C2-26C2	protein_coding_gene	2L	-	new since R2.4
FBgn0264552	CG43931	CG43931	77F4-77F4	protein_coding_gene	3L	-	new since R2.4
FBgn0264563	CG43935	CG43935	97E1-97E1	protein_coding_gene	3R	-	new since R2.4
FBgn0264566	CG43938	CG43938	78B2-78B2	protein_coding_gene	3L	-	new since R2.4
FBgn0264725	CG43993	CG43993	68F1-68F1	protein_coding_gene	3L	-	new since R2.4
FBgn0264829	CG44037	CG44037	87B4-87B4	protein_coding_gene	3R	-	new since R2.4
FBgn0264836	CG44044	CG44044	89B12-89B12	protein_coding_gene	3R	-	new since R2.4
FBgn0264897	CG44088	CG44088	82D5-82D5	protein_coding_gene	3R	-	new since R2.4
FBgn0264911	CG44102	CG44102	41C5-41C5	protein_coding_gene	2R	-	new since R2.4
FBgn0264988	CG44139	CG44139	22E1-22E4	protein_coding_gene	2L	-	new since R2.4
FBgn0265046	CG44163	CG44163	58B5-58B5	protein_coding_gene	2R	-	new since R2.4
FBgn0265063	CG44174	CG44174	92A1-92A1	protein_coding_gene	3R	-	new since R2.4
FBgn0265158	CG44227	CG44227	85A5-85A5	protein_coding_gene	3R	-	new since R2.4
FBgn0265256	CG44270	CG44270	38C9-38C9	protein_coding_gene	2L	-	new since R2.4
FBgn0265257	CG44271	CG44271	27B1-27B1	protein_coding_gene	2L	-	new since R2.4
FBgn0265263	CG42688	CG42688	37C6-37C7	protein_coding_gene	2L	-	new since R2.4
FBgn0265373	CG44314	CG44314	48D8-48D8	protein_coding_gene	2R	-	new since R2.4
FBgn0265417	CG44329	CG44329	5C2-5C2	protein_coding_gene	X	-	new since R2.4
FBgn0265423	CG44335	CG44335	84D3-84D3	protein_coding_gene	3R	-	new since R2.4
FBgn0265429	CG44341	CG44341	49F2-49F2	protein_coding_gene	2R	-	new since R2.4
FBgn0265576	CG44403	CG44403	54D1-54D1	protein_coding_gene	2R	-	new since R2.4
FBgn0265578	CG44405	CG44405	35F1-35F1	protein_coding_gene	2L	-	new since R2.4
FBgn0265579	CG44406	CG44406	36B6-36B6	protein_coding_gene	2L	-	new since R2.4
FBgn0265610	CG44428	CG44428	12A2-12A2	protein_coding_gene	X	-	new since R2.4
FBgn0265670	CG44477	CG44477	32F4-32F4	protein_coding_gene	2L	-	new since R2.4
FBgn0265714	CG44521	CG44521	64E2-64E2	protein_coding_gene	3L	-	new since R2.4
FBgn0265785	CG44574	CG44574	26A1-26A1	protein_coding_gene	2L	-	new since R2.4
FBgn0265833	CG44622	CG44622	56E5-56E5	protein_coding_gene	2R	-	new since R2.4
FBgn0265834	CG44623	CG44623	56E5-56E5	protein_coding_gene	2R	-	new since R2.4
FBgn0266363	CG45011	CG45011	33A2-33A2	protein_coding_gene	2L	-	new since R2.4
FBgn0266364	CG45012	CG45012	33A2-33A2	protein_coding_gene	2L	-	new since R2.4
FBgn0266647	CG45154	CG45154	19F1-19F1	protein_coding_gene	X	-	new since R2.4
FBgn0266962	CG45413	CG45413	65D3-65D3	protein_coding_gene	3L	-	new since R2.4
FBgn0266977	CG45428	CG45428	80A4-80A4	protein_coding_gene	3L	-	new since R2.4
FBgn0267045	CG45489	CG45489	19A3-19A3	protein_coding_gene	X	-	new since R2.4
FBgn0267106	CG45546	CG45546	99A7-99A7	protein_coding_gene	3R	-	new since R2.4
FBgn0267163	CG45603	CG45603	11A7-11A7	protein_coding_gene	X	-	new since R2.4
FBgn0267491	Mst77Y-13	CG45767	-	protein_coding_gene	Y	Male-specific transcript 77Y 13	new since R2.4
FBgn0267492	Mst77Y-7	CG45768	-	protein_coding_gene	Y	Male-specific transcript 77Y 7	new since R2.4
FBgn0261586	CR42696	CR42696	39C4-39C4	non_protein_coding_gene	2L	-	new since R2.4
FBgn0261702	CR42738	CR42738	84C6-84C6	non_protein_coding_gene	3R	-	new since R2.4
FBgn0261706	CR42742	CR42742	59C1-59C1	non_protein_coding_gene	2R	-	new since R2.4
FBgn0261707	CR42743	CR42743	32F2-32F2	non_protein_coding_gene	2L	-	new since R2.4
FBgn0261814	CR42756	CR42756	87E11-87E11	non_protein_coding_gene	3R	-	new since R2.4
FBgn0262025	CR42836	CR42836	92D2-92D2	non_protein_coding_gene	3R	-	new since R2.4
FBgn0262033	CR42844	CR42844	30A8-30A8	non_protein_coding_gene	2L	-	new since R2.4
FBgn0262095	CR42848	CR42848	37B6-37B6	non_protein_coding_gene	2L	-	new since R2.4
FBgn0262097	CR42850	CR42850	25E1-25E1	non_protein_coding_gene	2L	-	new since R2.4
FBgn0262105	CR42858	CR42858	85E10-85E10	non_protein_coding_gene	3R	-	new since R2.4
FBgn0262106	CR42859	CR42859	22D5-22D5	non_protein_coding_gene	2L	-	new since R2.4
FBgn0262148	CR42874	CR42874	22B8-22B8	non_protein_coding_gene	2L	-	new since R2.4
FBgn0262149	CR42875	CR42875	84C4-84C4	non_protein_coding_gene	3R	-	new since R2.4
FBgn0262355	CR43053	CR43053	36B5-36B5	non_protein_coding_gene	2L	-	new since R2.4
FBgn0262543	CR43097	CR43097	38A7-38A7	non_protein_coding_gene	2L	-	new since R2.4
FBgn0262564	CR43104	CR43104	53D5-53D5	non_protein_coding_gene	2R	-	new since R2.4
FBgn0262604	CR43130	CR43130	85B2-85B2	non_protein_coding_gene	3R	-	new since R2.4
FBgn0262622	CR43146	CR43146	70A4-70A4	non_protein_coding_gene	3L	-	new since R2.4
FBgn0262681	CR43151	CR43151	61B1-61B1	non_protein_coding_gene	3L	-	new since R2.4
FBgn0262682	CR43152	CR43152	11D5-11D5	non_protein_coding_gene	X	-	new since R2.4
FBgn0262687	CR43157	CR43157	10F6-10F6	non_protein_coding_gene	X	-	new since R2.4
FBgn0262690	CR43160	CR43160	57B4-57B4	non_protein_coding_gene	2R	-	new since R2.4
FBgn0267794	CR43174	CR43174	75A9-75A10	non_protein_coding_gene	3L	-	new since R2.4
FBgn0265270	CR43239	CR43239	36C6-36C6	non_protein_coding_gene	2L	-	new since R2.4
FBgn0262892	CR43247	CR43247	71C2-71C2	non_protein_coding_gene	3L	-	new since R2.4
FBgn0262904	CR43259	CR43259	96F7-96F7	non_protein_coding_gene	3R	-	new since R2.4
FBgn0262905	CR43260	CR43260	18C7-18C7	non_protein_coding_gene	X	-	new since R2.4
FBgn0262943	CR43262	CR43262	28F5-28F5	non_protein_coding_gene	2L	-	new since R2.4
FBgn0262967	CR43278	CR43278	7B3-7B3	non_protein_coding_gene	X	-	new since R2.4
FBgn0262968	CR43279	CR43279	7B3-7B3	non_protein_coding_gene	X	-	new since R2.4
FBgn0262969	CR43280	CR43280	75C6-75C6	non_protein_coding_gene	3L	-	new since R2.4
FBgn0262971	CR43282	CR43282	92B7-92B7	non_protein_coding_gene	3R	-	new since R2.4
FBgn0262974	CR43285	CR43285	95C1-95C1	non_protein_coding_gene	3R	-	new since R2.4
FBgn0262981	CR43289	CR43289	17C5-17C5	non_protein_coding_gene	X	-	new since R2.4
FBgn0262989	CR43297	CR43297	8A3-8A3	non_protein_coding_gene	X	-	new since R2.4
FBgn0262990	CR43298	CR43298	4A1-4A1	non_protein_coding_gene	X	-	new since R2.4
FBgn0262991	CR43299	CR43299	13E3-13E3	non_protein_coding_gene	X	-	new since R2.4
FBgn0262995	CR43303	CR43303	84F2-84F2	non_protein_coding_gene	3R	-	new since R2.4
FBgn0262996	CR43304	CR43304	36C11-36C11	non_protein_coding_gene	2L	-	new since R2.4
FBgn0262998	CR43306	CR43306	75C3-75C4	non_protein_coding_gene	3L	-	new since R2.4
FBgn0263085	CR43353	CR43353	36F2-36F2	non_protein_coding_gene	2L	-	new since R2.4
FBgn0263089	CR43357	CR43357	35C3-35C3	non_protein_coding_gene	2L	-	new since R2.4
FBgn0263090	CR43358	CR43358	36F2-36F2	non_protein_coding_gene	2L	-	new since R2.4
FBgn0263095	CR43363	CR43363	37E5-37E5	non_protein_coding_gene	2L	-	new since R2.4
FBgn0263130	CR43372	CR43372	93E4-93E4	non_protein_coding_gene	3R	-	new since R2.4
FBgn0263323	CR43404	CR43404	30B1-30B1	non_protein_coding_gene	2L	-	new since R2.4
FBgn0263324	CR43405	CR43405	58A4-58A4	non_protein_coding_gene	2R	-	new since R2.4
FBgn0263325	CR43406	CR43406	36F1-36F1	non_protein_coding_gene	2L	-	new since R2.4
FBgn0263327	CR43408	CR43408	36F1-36F1	non_protein_coding_gene	2L	-	new since R2.4
FBgn0263329	CR43410	CR43410	34C6-34C6	non_protein_coding_gene	2L	-	new since R2.4
FBgn0263332	CR43413	CR43413	36F1-36F1	non_protein_coding_gene	2L	-	new since R2.4
FBgn0263333	CR43414	CR43414	38C4-38C4	non_protein_coding_gene	2L	-	new since R2.4
FBgn0263334	CR43415	CR43415	52E2-52E2	non_protein_coding_gene	2R	-	new since R2.4
FBgn0263335	CR43416	CR43416	53C2-53C2	non_protein_coding_gene	2R	-	new since R2.4
FBgn0263337	CR43418	CR43418	55F5-55F5	non_protein_coding_gene	2R	-	new since R2.4
FBgn0263338	CR43419	CR43419	36D3-36D3	non_protein_coding_gene	2L	-	new since R2.4
FBgn0263339	CR43420	CR43420	36E1-36E1	non_protein_coding_gene	2L	-	new since R2.4
FBgn0263341	CR43422	CR43422	58D2-58D2	non_protein_coding_gene	2R	-	new since R2.4
FBgn0263343	CR43424	CR43424	82E4-82E4	non_protein_coding_gene	3R	-	new since R2.4
FBgn0263345	CR43426	CR43426	80B1-80B1	non_protein_coding_gene	3L	-	new since R2.4
FBgn0263381	CR43433	CR43433	73F3-73F3	non_protein_coding_gene	3L	-	new since R2.4
FBgn0263382	CR43434	CR43434	97B2-97B2	non_protein_coding_gene	3R	-	new since R2.4
FBgn0263384	CR43436	CR43436	100D2-100D2	non_protein_coding_gene	3R	-	new since R2.4
FBgn0263388	CR43440	CR43440	98D6-98D6	non_protein_coding_gene	3R	-	new since R2.4
FBgn0263409	CR43455	CR43455	96A2-96A2	non_protein_coding_gene	3R	-	new since R2.4
FBgn0263410	CR43456	CR43456	96E2-96E2	non_protein_coding_gene	3R	-	new since R2.4
FBgn0263411	CR43457	CR43457	96E2-96E2	non_protein_coding_gene	3R	-	new since R2.4
FBgn0263441	CR43464	CR43464	22B8-22B8	non_protein_coding_gene	2L	-	new since R2.4
FBgn0263442	CR43465	CR43465	26A5-26A5	non_protein_coding_gene	2L	-	new since R2.4
FBgn0263443	CR43466	CR43466	60E5-60E5	non_protein_coding_gene	2R	-	new since R2.4
FBgn0263449	CR43472	CR43472	89B6-89B6	non_protein_coding_gene	3R	-	new since R2.4
FBgn0263452	CR43475	CR43475	94B7-94B8	non_protein_coding_gene	3R	-	new since R2.4
FBgn0263453	CR43476	CR43476	97F6-97F6	non_protein_coding_gene	3R	-	new since R2.4
FBgn0263454	CR43477	CR43477	87B2-87B2	non_protein_coding_gene	3R	-	new since R2.4
FBgn0263495	CR43484	CR43484	63E7-63E7	non_protein_coding_gene	3L	-	new since R2.4
FBgn0263496	CR43485	CR43485	63E7-63E7	non_protein_coding_gene	3L	-	new since R2.4
FBgn0263497	CR43486	CR43486	83D4-83D4	non_protein_coding_gene	3R	-	new since R2.4
FBgn0263498	CR43487	CR43487	83D4-83D4	non_protein_coding_gene	3R	-	new since R2.4
FBgn0263500	CR43489	CR43489	90A1-90A1	non_protein_coding_gene	3R	-	new since R2.4
FBgn0263501	CR43490	CR43490	90A1-90A1	non_protein_coding_gene	3R	-	new since R2.4
FBgn0263502	CR43491	CR43491	16A4-16A4	non_protein_coding_gene	X	-	new since R2.4
FBgn0263505	CR43494	CR43494	3B4-3B4	non_protein_coding_gene	X	-	new since R2.4
FBgn0263506	CR43495	CR43495	4D3-4D3	non_protein_coding_gene	X	-	new since R2.4
FBgn0263509	CR43498	CR43498	9A1-9A1	non_protein_coding_gene	X	-	new since R2.4
FBgn0263802	CR43605	CR43605	47B11-47B11	non_protein_coding_gene	2R	-	new since R2.4
FBgn0263582	CR43607	CR43607	38C7-38C7	non_protein_coding_gene	2L	-	new since R2.4
FBgn0263583	CR43608	CR43608	38D1-38D1	non_protein_coding_gene	2L	-	new since R2.4
FBgn0263585	CR43610	CR43610	27B2-27B2	non_protein_coding_gene	2L	-	new since R2.4
FBgn0263587	CR43612	CR43612	69C6-69C6	non_protein_coding_gene	3L	-	new since R2.4
FBgn0263611	CR43620	CR43620	38A8-38A8	non_protein_coding_gene	2L	-	new since R2.4
FBgn0263613	CR43622	CR43622	51D9-51D9	non_protein_coding_gene	2R	-	new since R2.4
FBgn0263616	CR43625	CR43625	71D1-71D1	non_protein_coding_gene	3L	-	new since R2.4
FBgn0263618	CR43627	CR43627	64C2-64C2	non_protein_coding_gene	3L	-	new since R2.4
FBgn0263622	CR43631	CR43631	96F3-96F3	non_protein_coding_gene	3R	-	new since R2.4
FBgn0263624	CR43633	CR43633	96F3-96F3	non_protein_coding_gene	3R	-	new since R2.4
FBgn0263625	CR43634	CR43634	96F3-96F3	non_protein_coding_gene	3R	-	new since R2.4
FBgn0263648	CR43639	CR43639	35A3-35A3	non_protein_coding_gene	2L	-	new since R2.4
FBgn0263649	CR43640	CR43640	35A3-35A3	non_protein_coding_gene	2L	-	new since R2.4
FBgn0263658	CR43649	CR43649	21E2-21E2	non_protein_coding_gene	2L	-	new since R2.4
FBgn0263663	CR43654	CR43654	94C6-94C6	non_protein_coding_gene	3R	-	new since R2.4
FBgn0263664	CR43655	CR43655	94D5-94D5	non_protein_coding_gene	3R	-	new since R2.4
FBgn0263665	CR43656	CR43656	20F1-20F1	non_protein_coding_gene	X	-	new since R2.4
FBgn0263708	CR43660	CR43660	54B1-54B1	non_protein_coding_gene	2R	-	new since R2.4
FBgn0263709	CR43661	CR43661	54B2-54B2	non_protein_coding_gene	2R	-	new since R2.4
FBgn0263764	CR43681	CR43681	32F1-32F1	non_protein_coding_gene	2L	-	new since R2.4
FBgn0263765	CR43682	CR43682	35D1-35D1	non_protein_coding_gene	2L	-	new since R2.4
FBgn0263767	CR43684	CR43684	71B2-71B2	non_protein_coding_gene	3L	-	new since R2.4
FBgn0263778	CR43695	CR43695	7E2-7E2	non_protein_coding_gene	X	-	new since R2.4
FBgn0263844	CR43705	CR43705	77E6-77E6	non_protein_coding_gene	3L	-	new since R2.4
FBgn0263866	CR43713	CR43713	25E2-25E2	non_protein_coding_gene	2L	-	new since R2.4
FBgn0263867	CR43714	CR43714	25E2-25E2	non_protein_coding_gene	2L	-	new since R2.4
FBgn0263868	CR43715	CR43715	25E2-25E2	non_protein_coding_gene	2L	-	new since R2.4
FBgn0263871	CR43718	CR43718	21C2-21C2	non_protein_coding_gene	2L	-	new since R2.4
FBgn0263872	CR43719	CR43719	21B8-21B8	non_protein_coding_gene	2L	-	new since R2.4
FBgn0263874	CR43721	CR43721	32E3-32E3	non_protein_coding_gene	2L	-	new since R2.4
FBgn0263976	CR43728	CR43728	53B1-53B1	non_protein_coding_gene	2R	-	new since R2.4
FBgn0263992	CR43735	CR43735	59A3-59A3	non_protein_coding_gene	2R	-	new since R2.4
FBgn0264083	CR43752	CR43752	29A2-29A2	non_protein_coding_gene	2L	-	new since R2.4
FBgn0264084	CR43753	CR43753	22D6-22D6	non_protein_coding_gene	2L	-	new since R2.4
FBgn0264085	CR43754	CR43754	22D6-22D6	non_protein_coding_gene	2L	-	new since R2.4
FBgn0264262	CR43762	CR43762	40B3-40B3	non_protein_coding_gene	2L	-	new since R2.4
FBgn0264264	CR43764	CR43764	35D1-35D1	non_protein_coding_gene	2L	-	new since R2.4
FBgn0264266	CR43766	CR43766	30D1-30D1	non_protein_coding_gene	2L	-	new since R2.4
FBgn0264268	CR43768	CR43768	15B4-15B4	non_protein_coding_gene	X	-	new since R2.4
FBgn0264328	CR43787	CR43787	60D10-60D10	non_protein_coding_gene	2R	-	new since R2.4
FBgn0264336	CR43792	CR43792	59E1-59E1	non_protein_coding_gene	2R	-	new since R2.4
FBgn0264337	CR43793	CR43793	59E1-59E1	non_protein_coding_gene	2R	-	new since R2.4
FBgn0264338	CR43794	CR43794	59E2-59E2	non_protein_coding_gene	2R	-	new since R2.4
FBgn0264346	CR43802	CR43802	36B6-36B6	non_protein_coding_gene	2L	-	new since R2.4
FBgn0264347	CR43803	CR43803	35D7-35D7	non_protein_coding_gene	2L	-	new since R2.4
FBgn0264348	CR43804	CR43804	37A3-37A3	non_protein_coding_gene	2L	-	new since R2.4
FBgn0264349	CR43805	CR43805	35B6-35B6	non_protein_coding_gene	2L	-	new since R2.4
FBgn0264350	CR43806	CR43806	35E5-35E5	non_protein_coding_gene	2L	-	new since R2.4
FBgn0264352	CR43808	CR43808	26A1-26A1	non_protein_coding_gene	2L	-	new since R2.4
FBgn0264358	CR43810	CR43810	50C5-50C5	non_protein_coding_gene	2R	-	new since R2.4
FBgn0264359	CR43811	CR43811	50C5-50C5	non_protein_coding_gene	2R	-	new since R2.4
FBgn0264366	CR43818	CR43818	34A1-34A1	non_protein_coding_gene	2L	-	new since R2.4
FBgn0264367	CR43819	CR43819	36B8-36B8	non_protein_coding_gene	2L	-	new since R2.4
FBgn0264368	CR43820	CR43820	25C3-25C3	non_protein_coding_gene	2L	-	new since R2.4
FBgn0264369	CR43821	CR43821	23B1-23B1	non_protein_coding_gene	2L	-	new since R2.4
FBgn0264371	CR43823	CR43823	24A1-24A1	non_protein_coding_gene	2L	-	new since R2.4
FBgn0264372	CR43824	CR43824	25B5-25B5	non_protein_coding_gene	2L	-	new since R2.4
FBgn0264373	CR43825	CR43825	35E1-35E1	non_protein_coding_gene	2L	-	new since R2.4
FBgn0264374	CR43826	CR43826	35E1-35E1	non_protein_coding_gene	2L	-	new since R2.4
FBgn0264375	CR43827	CR43827	38A7-38A7	non_protein_coding_gene	2L	-	new since R2.4
FBgn0264378	CR43830	CR43830	51D7-51D7	non_protein_coding_gene	2R	-	new since R2.4
FBgn0264379	CR43831	CR43831	51E3-51E3	non_protein_coding_gene	2R	-	new since R2.4
FBgn0264381	CR43833	CR43833	12B10-12B10	non_protein_coding_gene	X	-	new since R2.4
FBgn0264383	CR43835	CR43835	7B3-7B3	non_protein_coding_gene	X	-	new since R2.4
FBgn0264392	CR43840	CR43840	35F1-35F1	non_protein_coding_gene	2L	-	new since R2.4
FBgn0264394	CR43842	CR43842	17B3-17B3	non_protein_coding_gene	X	-	new since R2.4
FBgn0264427	CR43845	CR43845	83A7-83A7	non_protein_coding_gene	3R	-	new since R2.4
FBgn0264428	CR43846	CR43846	94D1-94D1	non_protein_coding_gene	3R	-	new since R2.4
FBgn0264430	CR43848	CR43848	87F3-87F3	non_protein_coding_gene	3R	-	new since R2.4
FBgn0264431	CR43849	CR43849	89A1-89A1	non_protein_coding_gene	3R	-	new since R2.4
FBgn0264434	CR43852	CR43852	23A2-23A2	non_protein_coding_gene	2L	-	new since R2.4
FBgn0264435	CR43853	CR43853	35C2-35C2	non_protein_coding_gene	2L	-	new since R2.4
FBgn0264436	CR43854	CR43854	35C2-35C2	non_protein_coding_gene	2L	-	new since R2.4
FBgn0264445	CR43863	CR43863	1A1-1A1	non_protein_coding_gene	X	-	new since R2.4
FBgn0264447	CR43865	CR43865	30B1-30B1	non_protein_coding_gene	2L	-	new since R2.4
FBgn0264460	CR43868	CR43868	69C3-69C3	non_protein_coding_gene	3L	-	new since R2.4
FBgn0264464	CR43872	CR43872	77B2-77B2	non_protein_coding_gene	3L	-	new since R2.4
FBgn0264468	CR43876	CR43876	77B1-77B1	non_protein_coding_gene	3L	-	new since R2.4
FBgn0264471	CR43879	CR43879	64B14-64B14	non_protein_coding_gene	3L	-	new since R2.4
FBgn0264473	CR43881	CR43881	64B16-64B16	non_protein_coding_gene	3L	-	new since R2.4
FBgn0264474	CR43882	CR43882	64B15-64B15	non_protein_coding_gene	3L	-	new since R2.4
FBgn0264476	CR43884	CR43884	64C5-64C5	non_protein_coding_gene	3L	-	new since R2.4
FBgn0264480	CR43888	CR43888	78E5-78E5	non_protein_coding_gene	3L	-	new since R2.4
FBgn0264485	CR43893	CR43893	76A3-76A3	non_protein_coding_gene	3L	-	new since R2.4
FBgn0264496	CR43898	CR43898	52F11-52F11	non_protein_coding_gene	2R	-	new since R2.4
FBgn0264506	CR43905	CR43905	42B1-42B1	non_protein_coding_gene	2R	-	new since R2.4
FBgn0264512	CR43911	CR43911	70A4-70A4	non_protein_coding_gene	3L	-	new since R2.4
FBgn0264513	CR43912	CR43912	70A4-70A4	non_protein_coding_gene	3L	-	new since R2.4
FBgn0264514	CR43913	CR43913	70A4-70A4	non_protein_coding_gene	3L	-	new since R2.4
FBgn0264515	CR43914	CR43914	70A2-70A2	non_protein_coding_gene	3L	-	new since R2.4
FBgn0264518	CR43917	CR43917	63F5-63F5	non_protein_coding_gene	3L	-	new since R2.4
FBgn0264547	CR43926	CR43926	26A1-26A1	non_protein_coding_gene	2L	-	new since R2.4
FBgn0264553	CR43932	CR43932	63F1-63F1	non_protein_coding_gene	3L	-	new since R2.4
FBgn0264564	CR43936	CR43936	33A3-33A3	non_protein_coding_gene	2L	-	new since R2.4
FBgn0264565	CR43937	CR43937	33A3-33A3	non_protein_coding_gene	2L	-	new since R2.4
FBgn0264567	CR43939	CR43939	78D7-78D7	non_protein_coding_gene	3L	-	new since R2.4
FBgn0264568	CR43940	CR43940	78D7-78D7	non_protein_coding_gene	3L	-	new since R2.4
FBgn0264569	CR43941	CR43941	-	non_protein_coding_gene	3L	-	new since R2.4
FBgn0264697	CR43966	CR43966	76B2-76B2	non_protein_coding_gene	3L	-	new since R2.4
FBgn0264700	CR43969	CR43969	61C1-61C1	non_protein_coding_gene	3L	-	new since R2.4
FBgn0264701	CR43970	CR43970	66E3-66E3	non_protein_coding_gene	3L	-	new since R2.4
FBgn0264705	CR43974	CR43974	66B5-66B5	non_protein_coding_gene	3L	-	new since R2.4
FBgn0264709	CR43978	CR43978	78E4-78E4	non_protein_coding_gene	3L	-	new since R2.4
FBgn0264715	CR43983	CR43983	58A1-58A1	non_protein_coding_gene	2R	-	new since R2.4
FBgn0264716	CR43984	CR43984	58A1-58A1	non_protein_coding_gene	2R	-	new since R2.4
FBgn0264719	CR43987	CR43987	75D6-75D6	non_protein_coding_gene	3L	-	new since R2.4
FBgn0264720	CR43988	CR43988	61A6-61A6	non_protein_coding_gene	3L	-	new since R2.4
FBgn0264722	CR43990	CR43990	67E2-67E2	non_protein_coding_gene	3L	-	new since R2.4
FBgn0264726	CR43994	CR43994	68F1-68F1	non_protein_coding_gene	3L	-	new since R2.4
FBgn0264786	CR44016	CR44016	8F10-8F10	non_protein_coding_gene	X	-	new since R2.4
FBgn0264792	CR44022	CR44022	99A11-99A11	non_protein_coding_gene	3R	-	new since R2.4
FBgn0264818	CR44026	CR44026	15F1-15F1	non_protein_coding_gene	X	-	new since R2.4
FBgn0264819	CR44027	CR44027	102B7-102B7	non_protein_coding_gene	4	-	new since R2.4
FBgn0264824	CR44032	CR44032	93E3-93E3	non_protein_coding_gene	3R	-	new since R2.4
FBgn0264825	CR44033	CR44033	93E4-93E4	non_protein_coding_gene	3R	-	new since R2.4
FBgn0264826	CR44034	CR44034	93E8-93E8	non_protein_coding_gene	3R	-	new since R2.4
FBgn0264828	CR44036	CR44036	87B3-87B4	non_protein_coding_gene	3R	-	new since R2.4
FBgn0264831	CR44039	CR44039	87B4-87B4	non_protein_coding_gene	3R	-	new since R2.4
FBgn0264833	CR44041	CR44041	100A7-100A7	non_protein_coding_gene	3R	-	new since R2.4
FBgn0264842	CR44050	CR44050	72A4-72A4	non_protein_coding_gene	3L	-	new since R2.4
FBgn0264843	CR44051	CR44051	72A3-72A3	non_protein_coding_gene	3L	-	new since R2.4
FBgn0264844	CR44052	CR44052	95A9-95A10	non_protein_coding_gene	3R	-	new since R2.4
FBgn0264864	CR44055	CR44055	22C2-22C2	non_protein_coding_gene	2L	-	new since R2.4
FBgn0264865	CR44056	CR44056	39A2-39A2	non_protein_coding_gene	2L	-	new since R2.4
FBgn0264867	CR44058	CR44058	24E1-24E1	non_protein_coding_gene	2L	-	new since R2.4
FBgn0264868	CR44059	CR44059	24E1-24E1	non_protein_coding_gene	2L	-	new since R2.4
FBgn0264869	CR44060	CR44060	21E2-21E2	non_protein_coding_gene	2L	-	new since R2.4
FBgn0264873	CR44064	CR44064	22A2-22A2	non_protein_coding_gene	2L	-	new since R2.4
FBgn0264875	CR44066	CR44066	22D1-22D1	non_protein_coding_gene	2L	-	new since R2.4
FBgn0264877	CR44068	CR44068	44B5-44B5	non_protein_coding_gene	2R	-	new since R2.4
FBgn0264878	CR44069	CR44069	45F6-45F7	non_protein_coding_gene	2R	-	new since R2.4
FBgn0264879	CR44070	CR44070	45F8-46A1	non_protein_coding_gene	2R	-	new since R2.4
FBgn0264882	CR44073	CR44073	22B3-22B3	non_protein_coding_gene	2L	-	new since R2.4
FBgn0264884	CR44075	CR44075	22B4-22B4	non_protein_coding_gene	2L	-	new since R2.4
FBgn0264891	CR44082	CR44082	28A5-28A5	non_protein_coding_gene	2L	-	new since R2.4
FBgn0264892	CR44083	CR44083	34B4-34B4	non_protein_coding_gene	2L	-	new since R2.4
FBgn0264900	CR44091	CR44091	100D1-100D1	non_protein_coding_gene	3R	-	new since R2.4
FBgn0264914	CR44105	CR44105	41D1-41D1	non_protein_coding_gene	2R	-	new since R2.4
FBgn0264940	CR44109	CR44109	20E1-20E1	non_protein_coding_gene	X	-	new since R2.4
FBgn0264943	CR44112	CR44112	22F4-22F4	non_protein_coding_gene	2L	-	new since R2.4
FBgn0264946	CR44115	CR44115	22D5-22D5	non_protein_coding_gene	2L	-	new since R2.4
FBgn0264947	CR44116	CR44116	28F1-28F1	non_protein_coding_gene	2L	-	new since R2.4
FBgn0264957	CR44126	CR44126	42A4-42A4	non_protein_coding_gene	2R	-	new since R2.4
FBgn0264961	CR44130	CR44130	42A8-42A8	non_protein_coding_gene	2R	-	new since R2.4
FBgn0264980	CR44131	CR44131	42A9-42A9	non_protein_coding_gene	2R	-	new since R2.4
FBgn0264985	CR44136	CR44136	100A1-100A1	non_protein_coding_gene	3R	-	new since R2.4
FBgn0265000	CR44151	CR44151	36A7-36A7	non_protein_coding_gene	2L	-	new since R2.4
FBgn0265039	CR44156	CR44156	82D1-82D1	non_protein_coding_gene	3R	-	new since R2.4
FBgn0265043	CR44160	CR44160	90A5-90A5	non_protein_coding_gene	3R	-	new since R2.4
FBgn0265044	CR44161	CR44161	42A13-42A13	non_protein_coding_gene	2R	-	new since R2.4
FBgn0265062	CR44173	CR44173	92A1-92A1	non_protein_coding_gene	3R	-	new since R2.4
FBgn0265064	CR44175	CR44175	92A2-92A2	non_protein_coding_gene	3R	-	new since R2.4
FBgn0265065	CR44176	CR44176	88C1-88C1	non_protein_coding_gene	3R	-	new since R2.4
FBgn0265067	CR44178	CR44178	93B11-93B11	non_protein_coding_gene	3R	-	new since R2.4
FBgn0265071	CR44182	CR44182	32E2-32E2	non_protein_coding_gene	2L	-	new since R2.4
FBgn0265076	CR44187	CR44187	38E3-38E3	non_protein_coding_gene	2L	-	new since R2.4
FBgn0265078	CR44189	CR44189	37C7-37D1	non_protein_coding_gene	2L	-	new since R2.4
FBgn0265080	CR44191	CR44191	37D1-37D1	non_protein_coding_gene	2L	-	new since R2.4
FBgn0265085	CR44196	CR44196	35C3-35C3	non_protein_coding_gene	2L	-	new since R2.4
FBgn0265095	CR44200	CR44200	42F3-42F3	non_protein_coding_gene	2R	-	new since R2.4
FBgn0265103	CR44205	CR44205	46B2-46B2	non_protein_coding_gene	2R	-	new since R2.4
FBgn0265105	CR44207	CR44207	46B2-46B2	non_protein_coding_gene	2R	-	new since R2.4
FBgn0265106	CR44208	CR44208	46B3-46B3	non_protein_coding_gene	2R	-	new since R2.4
FBgn0265148	CR44217	CR44217	40C2-40C2	non_protein_coding_gene	2L	-	new since R2.4
FBgn0265152	CR44221	CR44221	21B5-21B5	non_protein_coding_gene	2L	-	new since R2.4
FBgn0265155	CR44224	CR44224	31F4-31F4	non_protein_coding_gene	2L	-	new since R2.4
FBgn0265156	CR44225	CR44225	94D9-94D9	non_protein_coding_gene	3R	-	new since R2.4
FBgn0265159	CR44228	CR44228	85A10-85A10	non_protein_coding_gene	3R	-	new since R2.4
FBgn0265160	CR44229	CR44229	98C3-98C3	non_protein_coding_gene	3R	-	new since R2.4
FBgn0265161	CR44230	CR44230	86C4-86C4	non_protein_coding_gene	3R	-	new since R2.4
FBgn0265163	CR44232	CR44232	87C9-87C9	non_protein_coding_gene	3R	-	new since R2.4
FBgn0265164	CR44233	CR44233	87C9-87C9	non_protein_coding_gene	3R	-	new since R2.4
FBgn0265165	CR44234	CR44234	87D2-87D2	non_protein_coding_gene	3R	-	new since R2.4
FBgn0265166	CR44235	CR44235	87D3-87D3	non_protein_coding_gene	3R	-	new since R2.4
FBgn0265167	CR44236	CR44236	87D4-87D4	non_protein_coding_gene	3R	-	new since R2.4
FBgn0265169	CR44238	CR44238	89F1-89F1	non_protein_coding_gene	3R	-	new since R2.4
FBgn0265176	CR44241	CR44241	51F3-51F3	non_protein_coding_gene	2R	-	new since R2.4
FBgn0265202	CR44262	CR44262	99E1-99E1	non_protein_coding_gene	3R	-	new since R2.4
FBgn0265204	CR44264	CR44264	98F5-98F5	non_protein_coding_gene	3R	-	new since R2.4
FBgn0265253	CR44267	CR44267	96B6-96B6	non_protein_coding_gene	3R	-	new since R2.4
FBgn0265255	CR44269	CR44269	40A3-40A3	non_protein_coding_gene	2L	-	new since R2.4
FBgn0265304	CR44277	CR44277	44E4-44E4	non_protein_coding_gene	2R	-	new since R2.4
FBgn0265305	CR44278	CR44278	44E4-44E4	non_protein_coding_gene	2R	-	new since R2.4
FBgn0265306	CR44279	CR44279	44D2-44D2	non_protein_coding_gene	2R	-	new since R2.4
FBgn0265311	CR44284	CR44284	45B2-45B2	non_protein_coding_gene	2R	-	new since R2.4
FBgn0265314	CR44287	CR44287	97F2-97F2	non_protein_coding_gene	3R	-	new since R2.4
FBgn0265339	CR44293	CR44293	46B4-46B4	non_protein_coding_gene	2R	-	new since R2.4
FBgn0265341	CR44295	CR44295	46D7-46D7	non_protein_coding_gene	2R	-	new since R2.4
FBgn0265348	CR44302	CR44302	47C3-47C3	non_protein_coding_gene	2R	-	new since R2.4
FBgn0265363	CR44304	CR44304	48C4-48C4	non_protein_coding_gene	2R	-	new since R2.4
FBgn0265364	CR44305	CR44305	48D2-48D2	non_protein_coding_gene	2R	-	new since R2.4
FBgn0265368	CR44309	CR44309	24A1-24A1	non_protein_coding_gene	2L	-	new since R2.4
FBgn0265370	CR44311	CR44311	24C1-24C1	non_protein_coding_gene	2L	-	new since R2.4
FBgn0265372	CR44313	CR44313	48E12-48E12	non_protein_coding_gene	2R	-	new since R2.4
FBgn0265374	CR44315	CR44315	48F1-48F1	non_protein_coding_gene	2R	-	new since R2.4
FBgn0265378	CR44319	CR44319	96F13-96F13	non_protein_coding_gene	3R	-	new since R2.4
FBgn0265382	CR44323	CR44323	94F1-94F1	non_protein_coding_gene	3R	-	new since R2.4
FBgn0265383	CR44324	CR44324	94F6-94F6	non_protein_coding_gene	3R	-	new since R2.4
FBgn0265414	CR44326	CR44326	27D2-27D2	non_protein_coding_gene	2L	-	new since R2.4
FBgn0265424	CR44336	CR44336	84D3-84D3	non_protein_coding_gene	3R	-	new since R2.4
FBgn0265425	CR44337	CR44337	84D3-84D4	non_protein_coding_gene	3R	-	new since R2.4
FBgn0265426	CR44338	CR44338	84D3-84D3	non_protein_coding_gene	3R	-	new since R2.4
FBgn0265443	CR44343	CR44343	49F13-49F13	non_protein_coding_gene	2R	-	new since R2.4
FBgn0265445	CR44345	CR44345	36C6-36C6	non_protein_coding_gene	2L	-	new since R2.4
FBgn0265458	CR44358	CR44358	10A4-10A4	non_protein_coding_gene	X	-	new since R2.4
FBgn0265467	CR44360	CR44360	64B2-64B2	non_protein_coding_gene	3L	-	new since R2.4
FBgn0265500	CR44369	CR44369	51A1-51A1	non_protein_coding_gene	2R	-	new since R2.4
FBgn0265508	CR44370	CR44370	51E8-51E9	non_protein_coding_gene	2R	-	new since R2.4
FBgn0265509	CR44371	CR44371	51F7-51F7	non_protein_coding_gene	2R	-	new since R2.4
FBgn0265511	CR44373	CR44373	52D1-52D1	non_protein_coding_gene	2R	-	new since R2.4
FBgn0265526	CR44376	CR44376	53E3-53E3	non_protein_coding_gene	2R	-	new since R2.4
FBgn0265534	CR44384	CR44384	13F1-13F1	non_protein_coding_gene	X	-	new since R2.4
FBgn0265537	CR44387	CR44387	54A2-54A2	non_protein_coding_gene	2R	-	new since R2.4
FBgn0265538	CR44388	CR44388	54A2-54A2	non_protein_coding_gene	2R	-	new since R2.4
FBgn0265539	CR44389	CR44389	54A2-54A2	non_protein_coding_gene	2R	-	new since R2.4
FBgn0265545	CR44395	CR44395	36C4-36C4	non_protein_coding_gene	2L	-	new since R2.4
FBgn0265546	CR44396	CR44396	36C4-36C4	non_protein_coding_gene	2L	-	new since R2.4
FBgn0265547	CR44397	CR44397	36E2-36E2	non_protein_coding_gene	2L	-	new since R2.4
FBgn0265548	CR44398	CR44398	36E2-36E2	non_protein_coding_gene	2L	-	new since R2.4
FBgn0265550	CR44400	CR44400	92E12-92E12	non_protein_coding_gene	3R	-	new since R2.4
FBgn0265551	CR44401	CR44401	92E12-92E12	non_protein_coding_gene	3R	-	new since R2.4
FBgn0265581	CR44408	CR44408	36B6-36B6	non_protein_coding_gene	2L	-	new since R2.4
FBgn0265582	CR44409	CR44409	36C8-36C8	non_protein_coding_gene	2L	-	new since R2.4
FBgn0265586	CR44413	CR44413	36D1-36D1	non_protein_coding_gene	2L	-	new since R2.4
FBgn0265589	CR44416	CR44416	54E8-54E8	non_protein_coding_gene	2R	-	new since R2.4
FBgn0265591	CR44418	CR44418	55A2-55A2	non_protein_coding_gene	2R	-	new since R2.4
FBgn0265592	CR44419	CR44419	55A3-55A3	non_protein_coding_gene	2R	-	new since R2.4
FBgn0265593	CR44420	CR44420	55C1-55C1	non_protein_coding_gene	2R	-	new since R2.4
FBgn0265594	CR44421	CR44421	55C1-55C1	non_protein_coding_gene	2R	-	new since R2.4
FBgn0265609	CR44427	CR44427	12A2-12A2	non_protein_coding_gene	X	-	new since R2.4
FBgn0265612	CR44430	CR44430	13B3-13B3	non_protein_coding_gene	X	-	new since R2.4
FBgn0265614	CR44432	CR44432	56C6-56C6	non_protein_coding_gene	2R	-	new since R2.4
FBgn0265640	CR44447	CR44447	44C4-44C4	non_protein_coding_gene	2R	-	new since R2.4
FBgn0265645	CR44452	CR44452	47B4-47B4	non_protein_coding_gene	2R	-	new since R2.4
FBgn0265648	CR44455	CR44455	59C4-59C4	non_protein_coding_gene	2R	-	new since R2.4
FBgn0265653	CR44460	CR44460	56E4-56E4	non_protein_coding_gene	2R	-	new since R2.4
FBgn0265654	CR44461	CR44461	49E1-49E1	non_protein_coding_gene	2R	-	new since R2.4
FBgn0265657	CR44464	CR44464	53D5-53D5	non_protein_coding_gene	2R	-	new since R2.4
FBgn0265666	CR44473	CR44473	56E1-56E1	non_protein_coding_gene	2R	-	new since R2.4
FBgn0265672	CR44479	CR44479	32F4-32F4	non_protein_coding_gene	2L	-	new since R2.4
FBgn0265673	CR44480	CR44480	32F4-32F4	non_protein_coding_gene	2L	-	new since R2.4
FBgn0265674	CR44481	CR44481	32F4-32F4	non_protein_coding_gene	2L	-	new since R2.4
FBgn0265676	CR44483	CR44483	30A1-30A1	non_protein_coding_gene	2L	-	new since R2.4
FBgn0265677	CR44484	CR44484	23E1-23E1	non_protein_coding_gene	2L	-	new since R2.4
FBgn0265678	CR44485	CR44485	23E1-23E1	non_protein_coding_gene	2L	-	new since R2.4
FBgn0265679	CR44486	CR44486	36F4-36F4	non_protein_coding_gene	2L	-	new since R2.4
FBgn0265680	CR44487	CR44487	36F4-36F4	non_protein_coding_gene	2L	-	new since R2.4
FBgn0265681	CR44488	CR44488	36F4-36F4	non_protein_coding_gene	2L	-	new since R2.4
FBgn0265683	CR44490	CR44490	32B3-32B3	non_protein_coding_gene	2L	-	new since R2.4
FBgn0265686	CR44493	CR44493	32C1-32C1	non_protein_coding_gene	2L	-	new since R2.4
FBgn0265687	CR44494	CR44494	32F3-32F3	non_protein_coding_gene	2L	-	new since R2.4
FBgn0265688	CR44495	CR44495	32F3-32F3	non_protein_coding_gene	2L	-	new since R2.4
FBgn0265689	CR44496	CR44496	32F3-32F3	non_protein_coding_gene	2L	-	new since R2.4
FBgn0265690	CR44497	CR44497	32F4-32F4	non_protein_coding_gene	2L	-	new since R2.4
FBgn0265694	CR44501	CR44501	7B3-7B4	non_protein_coding_gene	X	-	new since R2.4
FBgn0265702	CR44509	CR44509	56E2-56E2	non_protein_coding_gene	2R	-	new since R2.4
FBgn0265704	CR44511	CR44511	61A6-61A6	non_protein_coding_gene	3L	-	new since R2.4
FBgn0265708	CR44515	CR44515	64C14-64C14	non_protein_coding_gene	3L	-	new since R2.4
FBgn0265721	CR44528	CR44528	64B17-64B17	non_protein_coding_gene	3L	-	new since R2.4
FBgn0265723	CR44530	CR44530	63A2-63A2	non_protein_coding_gene	3L	-	new since R2.4
FBgn0265728	CR44535	CR44535	62C1-62C1	non_protein_coding_gene	3L	-	new since R2.4
FBgn0265733	CR44540	CR44540	67D11-67D11	non_protein_coding_gene	3L	-	new since R2.4
FBgn0265738	CR44545	CR44545	67F1-67F1	non_protein_coding_gene	3L	-	new since R2.4
FBgn0265739	CR44546	CR44546	67F1-67F1	non_protein_coding_gene	3L	-	new since R2.4
FBgn0265741	CR44548	CR44548	68C8-68C8	non_protein_coding_gene	3L	-	new since R2.4
FBgn0265745	CR44552	CR44552	69D2-69D2	non_protein_coding_gene	3L	-	new since R2.4
FBgn0265748	CR44555	CR44555	70A4-70A4	non_protein_coding_gene	3L	-	new since R2.4
FBgn0265750	CR44557	CR44557	70A4-70A4	non_protein_coding_gene	3L	-	new since R2.4
FBgn0265751	CR44558	CR44558	70A5-70A5	non_protein_coding_gene	3L	-	new since R2.4
FBgn0265752	CR44559	CR44559	70A5-70A5	non_protein_coding_gene	3L	-	new since R2.4
FBgn0265754	CR44561	CR44561	70D4-70D4	non_protein_coding_gene	3L	-	new since R2.4
FBgn0265755	CR44562	CR44562	71B8-71B8	non_protein_coding_gene	3L	-	new since R2.4
FBgn0265765	CR44572	CR44572	56E4-56E4	non_protein_coding_gene	2R	-	new since R2.4
FBgn0265787	CR44576	CR44576	25F5-25F5	non_protein_coding_gene	2L	-	new since R2.4
FBgn0265788	CR44577	CR44577	26A1-26A1	non_protein_coding_gene	2L	-	new since R2.4
FBgn0265789	CR44578	CR44578	26A1-26A1	non_protein_coding_gene	2L	-	new since R2.4
FBgn0265791	CR44580	CR44580	32A2-32A2	non_protein_coding_gene	2L	-	new since R2.4
FBgn0265793	CR44582	CR44582	32B1-32B1	non_protein_coding_gene	2L	-	new since R2.4
FBgn0265798	CR44587	CR44587	33B9-33B9	non_protein_coding_gene	2L	-	new since R2.4
FBgn0265801	CR44590	CR44590	33C3-33C3	non_protein_coding_gene	2L	-	new since R2.4
FBgn0265802	CR44591	CR44591	33C3-33C3	non_protein_coding_gene	2L	-	new since R2.4
FBgn0265803	CR44592	CR44592	33C3-33C3	non_protein_coding_gene	2L	-	new since R2.4
FBgn0265804	CR44593	CR44593	33C3-33C3	non_protein_coding_gene	2L	-	new since R2.4
FBgn0265805	CR44594	CR44594	33C4-33C4	non_protein_coding_gene	2L	-	new since R2.4
FBgn0265811	CR44600	CR44600	34B10-34B10	non_protein_coding_gene	2L	-	new since R2.4
FBgn0265812	CR44601	CR44601	35D4-35D4	non_protein_coding_gene	2L	-	new since R2.4
FBgn0265817	CR44606	CR44606	38F6-38F6	non_protein_coding_gene	2L	-	new since R2.4
FBgn0265818	CR44607	CR44607	22F4-22F4	non_protein_coding_gene	2L	-	new since R2.4
FBgn0265822	CR44611	CR44611	27E1-27E1	non_protein_coding_gene	2L	-	new since R2.4
FBgn0265825	CR44614	CR44614	21E2-21E2	non_protein_coding_gene	2L	-	new since R2.4
FBgn0265842	CR44631	CR44631	56F6-56F6	non_protein_coding_gene	2R	-	new since R2.4
FBgn0265846	CR44635	CR44635	56F8-56F8	non_protein_coding_gene	2R	-	new since R2.4
FBgn0265847	CR44636	CR44636	56F8-56F8	non_protein_coding_gene	2R	-	new since R2.4
FBgn0265853	CR44642	CR44642	56F16-56F16	non_protein_coding_gene	2R	-	new since R2.4
FBgn0265854	CR44643	CR44643	57A4-57A4	non_protein_coding_gene	2R	-	new since R2.4
FBgn0265863	CR44652	CR44652	57A5-57A5	non_protein_coding_gene	2R	-	new since R2.4
FBgn0265864	CR44653	CR44653	57A5-57A5	non_protein_coding_gene	2R	-	new since R2.4
FBgn0265869	CR44658	CR44658	12E2-12E2	non_protein_coding_gene	X	-	new since R2.4
FBgn0265878	CR44667	CR44667	57B3-57B3	non_protein_coding_gene	2R	-	new since R2.4
FBgn0265881	CR44670	CR44670	75C7-75C7	non_protein_coding_gene	3L	-	new since R2.4
FBgn0265882	CR44671	CR44671	75C7-75C7	non_protein_coding_gene	3L	-	new since R2.4
FBgn0265883	CR44672	CR44672	75C7-75C7	non_protein_coding_gene	3L	-	new since R2.4
FBgn0265884	CR44673	CR44673	75D1-75D1	non_protein_coding_gene	3L	-	new since R2.4
FBgn0265885	CR44674	CR44674	75D6-75D6	non_protein_coding_gene	3L	-	new since R2.4
FBgn0265886	CR44675	CR44675	75F5-75F5	non_protein_coding_gene	3L	-	new since R2.4
FBgn0265889	CR44678	CR44678	76C1-76C1	non_protein_coding_gene	3L	-	new since R2.4
FBgn0265892	CR44681	CR44681	77E1-77E1	non_protein_coding_gene	3L	-	new since R2.4
FBgn0265895	CR44684	CR44684	77E1-77E1	non_protein_coding_gene	3L	-	new since R2.4
FBgn0265896	CR44685	CR44685	77E2-77E2	non_protein_coding_gene	3L	-	new since R2.4
FBgn0265897	CR44686	CR44686	77F4-77F4	non_protein_coding_gene	3L	-	new since R2.4
FBgn0265900	CR44689	CR44689	80B2-80B2	non_protein_coding_gene	3L	-	new since R2.4
FBgn0265905	CR44694	CR44694	36F2-36F2	non_protein_coding_gene	2L	-	new since R2.4
FBgn0265906	CR44695	CR44695	36F2-36F2	non_protein_coding_gene	2L	-	new since R2.4
FBgn0265907	CR44696	CR44696	36F2-36F2	non_protein_coding_gene	2L	-	new since R2.4
FBgn0265911	CR44700	CR44700	24E1-24E1	non_protein_coding_gene	2L	-	new since R2.4
FBgn0265914	CR44703	CR44703	57B16-57B16	non_protein_coding_gene	2R	-	new since R2.4
FBgn0265921	CR44710	CR44710	19E2-19E2	non_protein_coding_gene	X	-	new since R2.4
FBgn0265922	CR44711	CR44711	20A4-20A4	non_protein_coding_gene	X	-	new since R2.4
FBgn0265939	CR44726	CR44726	34C6-34C6	non_protein_coding_gene	2L	-	new since R2.4
FBgn0265957	CR44744	CR44744	25D2-25D2	non_protein_coding_gene	2L	-	new since R2.4
FBgn0265958	CR44745	CR44745	25E1-25E1	non_protein_coding_gene	2L	-	new since R2.4
FBgn0265963	CR44750	CR44750	57F11-57F11	non_protein_coding_gene	2R	-	new since R2.4
FBgn0265964	CR44751	CR44751	1A6-1A6	non_protein_coding_gene	X	-	new since R2.4
FBgn0265965	CR44752	CR44752	1A7-1A7	non_protein_coding_gene	X	-	new since R2.4
FBgn0265978	CR44757	CR44757	58D4-58D4	non_protein_coding_gene	2R	-	new since R2.4
FBgn0265980	CR44759	CR44759	58D4-58D4	non_protein_coding_gene	2R	-	new since R2.4
FBgn0265982	CR44761	CR44761	58F7-58F7	non_protein_coding_gene	2R	-	new since R2.4
FBgn0265986	CR44765	CR44765	10A11-10A11	non_protein_coding_gene	X	-	new since R2.4
FBgn0266003	CR44777	CR44777	26C3-26C3	non_protein_coding_gene	2L	-	new since R2.4
FBgn0266004	CR44778	CR44778	26C3-26C3	non_protein_coding_gene	2L	-	new since R2.4
FBgn0266007	CR44780	CR44780	59B8-59B8	non_protein_coding_gene	2R	-	new since R2.4
FBgn0266021	CR44786	CR44786	40A4-40A4	non_protein_coding_gene	2L	-	new since R2.4
FBgn0266029	CR44794	CR44794	25E6-25E6	non_protein_coding_gene	2L	-	new since R2.4
FBgn0266030	CR44795	CR44795	25F1-25F1	non_protein_coding_gene	2L	-	new since R2.4
FBgn0266031	CR44796	CR44796	25F1-25F1	non_protein_coding_gene	2L	-	new since R2.4
FBgn0266033	CR44798	CR44798	21E2-21E2	non_protein_coding_gene	2L	-	new since R2.4
FBgn0266037	CR44802	CR44802	30A9-30A9	non_protein_coding_gene	2L	-	new since R2.4
FBgn0266038	CR44803	CR44803	40C2-40C2	non_protein_coding_gene	2L	-	new since R2.4
FBgn0266040	CR44805	CR44805	60A3-60A3	non_protein_coding_gene	2R	-	new since R2.4
FBgn0266043	CR44808	CR44808	22C2-22C2	non_protein_coding_gene	2L	-	new since R2.4
FBgn0266052	CR44817	CR44817	6C2-6C2	non_protein_coding_gene	X	-	new since R2.4
FBgn0266068	CR44821	CR44821	25F2-25F2	non_protein_coding_gene	2L	-	new since R2.4
FBgn0266069	CR44822	CR44822	25F1-25F2	non_protein_coding_gene	2L	-	new since R2.4
FBgn0266070	CR44823	CR44823	26B11-26B11	non_protein_coding_gene	2L	-	new since R2.4
FBgn0266071	CR44824	CR44824	26B8-26B8	non_protein_coding_gene	2L	-	new since R2.4
FBgn0266073	CR44826	CR44826	60B12-60B12	non_protein_coding_gene	2R	-	new since R2.4
FBgn0266087	CR44829	CR44829	60E4-60E4	non_protein_coding_gene	2R	-	new since R2.4
FBgn0266097	CR44834	CR44834	4F2-4F2	non_protein_coding_gene	X	-	new since R2.4
FBgn0266140	CR44846	CR44846	34D1-34D1	non_protein_coding_gene	2L	-	new since R2.4
FBgn0266142	CR44848	CR44848	34E1-34E1	non_protein_coding_gene	2L	-	new since R2.4
FBgn0266146	CR44852	CR44852	35B2-35B2	non_protein_coding_gene	2L	-	new since R2.4
FBgn0266147	CR44853	CR44853	35B2-35B2	non_protein_coding_gene	2L	-	new since R2.4
FBgn0266152	CR44858	CR44858	35B5-35B5	non_protein_coding_gene	2L	-	new since R2.4
FBgn0266155	CR44861	CR44861	35D2-35D2	non_protein_coding_gene	2L	-	new since R2.4
FBgn0266156	CR44862	CR44862	35D2-35D2	non_protein_coding_gene	2L	-	new since R2.4
FBgn0266160	CR44866	CR44866	35D4-35D4	non_protein_coding_gene	2L	-	new since R2.4
FBgn0266164	CR44870	CR44870	35E2-35E2	non_protein_coding_gene	2L	-	new since R2.4
FBgn0266169	CR44875	CR44875	31A1-31A1	non_protein_coding_gene	2L	-	new since R2.4
FBgn0266198	CR44893	CR44893	13E3-13E3	non_protein_coding_gene	X	-	new since R2.4
FBgn0266200	CR44895	CR44895	6C10-6C11	non_protein_coding_gene	X	-	new since R2.4
FBgn0266205	CR44900	CR44900	36E6-36E6	non_protein_coding_gene	2L	-	new since R2.4
FBgn0266206	CR44901	CR44901	36F2-36F2	non_protein_coding_gene	2L	-	new since R2.4
FBgn0266208	CR44903	CR44903	36F6-36F6	non_protein_coding_gene	2L	-	new since R2.4
FBgn0266209	CR44904	CR44904	37A4-37A4	non_protein_coding_gene	2L	-	new since R2.4
FBgn0266213	CR44908	CR44908	38A8-38A8	non_protein_coding_gene	2L	-	new since R2.4
FBgn0266226	CR44921	CR44921	83D2-83D2	non_protein_coding_gene	3R	-	new since R2.4
FBgn0266229	CR44924	CR44924	83C1-83C1	non_protein_coding_gene	3R	-	new since R2.4
FBgn0266230	CR44925	CR44925	83D1-83D1	non_protein_coding_gene	3R	-	new since R2.4
FBgn0266231	CR44926	CR44926	83D1-83D1	non_protein_coding_gene	3R	-	new since R2.4
FBgn0266232	CR44927	CR44927	83D1-83D1	non_protein_coding_gene	3R	-	new since R2.4
FBgn0266239	CR44934	CR44934	84D8-84D8	non_protein_coding_gene	3R	-	new since R2.4
FBgn0266244	CR44939	CR44939	86B6-86B6	non_protein_coding_gene	3R	-	new since R2.4
FBgn0266245	CR44940	CR44940	86D2-86D2	non_protein_coding_gene	3R	-	new since R2.4
FBgn0266246	CR44941	CR44941	87B7-87B7	non_protein_coding_gene	3R	-	new since R2.4
FBgn0266247	CR44942	CR44942	87C2-87C2	non_protein_coding_gene	3R	-	new since R2.4
FBgn0266248	CR44943	CR44943	88B7-88B7	non_protein_coding_gene	3R	-	new since R2.4
FBgn0266255	CR44950	CR44950	96F11-96F12	non_protein_coding_gene	3R	-	new since R2.4
FBgn0266257	CR44952	CR44952	98E4-98E4	non_protein_coding_gene	3R	-	new since R2.4
FBgn0266258	CR44953	CR44953	99B10-99B10	non_protein_coding_gene	3R	-	new since R2.4
FBgn0266278	CR44963	CR44963	12E8-12E8	non_protein_coding_gene	X	-	new since R2.4
FBgn0266308	CR44973	CR44973	34C5-34C5	non_protein_coding_gene	2L	-	new since R2.4
FBgn0266314	CR44979	CR44979	37F4-37F4	non_protein_coding_gene	2L	-	new since R2.4
FBgn0266318	CR44983	CR44983	24C7-24C7	non_protein_coding_gene	2L	-	new since R2.4
FBgn0266325	CR44990	CR44990	28C1-28C1	non_protein_coding_gene	2L	-	new since R2.4
FBgn0266355	CR45003	CR45003	20A1-20A1	non_protein_coding_gene	X	-	new since R2.4
FBgn0266358	CR45006	CR45006	22A1-22A1	non_protein_coding_gene	2L	-	new since R2.4
FBgn0266365	CR45013	CR45013	33A2-33A2	non_protein_coding_gene	2L	-	new since R2.4
FBgn0266366	CR45014	CR45014	33A2-33A3	non_protein_coding_gene	2L	-	new since R2.4
FBgn0266371	CR45015	CR45015	86C5-86C5	non_protein_coding_gene	3R	-	new since R2.4
FBgn0266378	CR45020	CR45020	52A1-52A1	non_protein_coding_gene	2R	-	new since R2.4
FBgn0266381	CR45023	CR45023	92E4-92E4	non_protein_coding_gene	3R	-	new since R2.4
FBgn0266383	CR45025	CR45025	70D5-70D5	non_protein_coding_gene	3L	-	new since R2.4
FBgn0266389	CR45029	CR45029	85E14-85E14	non_protein_coding_gene	3R	-	new since R2.4
FBgn0266390	CR45030	CR45030	98F8-98F8	non_protein_coding_gene	3R	-	new since R2.4
FBgn0266391	CR45031	CR45031	50C1-50C1	non_protein_coding_gene	2R	-	new since R2.4
FBgn0266394	CR45034	CR45034	63F1-63F1	non_protein_coding_gene	3L	-	new since R2.4
FBgn0266395	CR45035	CR45035	79D2-79D2	non_protein_coding_gene	3L	-	new since R2.4
FBgn0266398	CR45038	CR45038	96F9-96F9	non_protein_coding_gene	3R	-	new since R2.4
FBgn0266402	CR45042	CR45042	64A4-64A4	non_protein_coding_gene	3L	-	new since R2.4
FBgn0266404	CR45044	CR45044	98F5-98F5	non_protein_coding_gene	3R	-	new since R2.4
FBgn0266415	CR45055	CR45055	86E1-86E1	non_protein_coding_gene	3R	-	new since R2.4
FBgn0266416	CR45056	CR45056	86E8-86E8	non_protein_coding_gene	3R	-	new since R2.4
FBgn0266419	CR45059	CR45059	19E2-19E2	non_protein_coding_gene	X	-	new since R2.4
FBgn0266535	CR45096	CR45096	70A2-70A2	non_protein_coding_gene	3L	-	new since R2.4
FBgn0266536	CR45097	CR45097	70A2-70A2	non_protein_coding_gene	3L	-	new since R2.4
FBgn0266537	CR45098	CR45098	70A2-70A2	non_protein_coding_gene	3L	-	new since R2.4
FBgn0266564	CR45103	CR45103	90F3-90F3	non_protein_coding_gene	3R	-	new since R2.4
FBgn0266565	CR45104	CR45104	90F3-90F4	non_protein_coding_gene	3R	-	new since R2.4
FBgn0266588	CR45113	CR45113	65A12-65A12	non_protein_coding_gene	3L	-	new since R2.4
FBgn0266589	CR45114	CR45114	65A12-65A12	non_protein_coding_gene	3L	-	new since R2.4
FBgn0266595	CR45120	CR45120	70C2-70C2	non_protein_coding_gene	3L	-	new since R2.4
FBgn0266596	CR45121	CR45121	67C5-67C5	non_protein_coding_gene	3L	-	new since R2.4
FBgn0266643	CR45150	CR45150	57F3-57F3	non_protein_coding_gene	2R	-	new since R2.4
FBgn0266648	CR45155	CR45155	67D5-67D5	non_protein_coding_gene	3L	-	new since R2.4
FBgn0266651	CR45158	CR45158	68D1-68D1	non_protein_coding_gene	3L	-	new since R2.4
FBgn0266677	CR45167	CR45167	64F5-64F5	non_protein_coding_gene	3L	-	new since R2.4
FBgn0266682	CR45172	CR45172	69F6-69F6	non_protein_coding_gene	3L	-	new since R2.4
FBgn0266683	CR45173	CR45173	65C1-65C1	non_protein_coding_gene	3L	-	new since R2.4
FBgn0266684	CR45174	CR45174	80F9-80F9	non_protein_coding_gene	3L	-	new since R2.4
FBgn0266688	CR45178	CR45178	70B7-70B7	non_protein_coding_gene	3L	-	new since R2.4
FBgn0266693	CR45183	CR45183	38A7-38A7	non_protein_coding_gene	2L	-	new since R2.4
FBgn0266698	CR45188	CR45188	82E3-82E3	non_protein_coding_gene	3R	-	new since R2.4
FBgn0266701	CR45191	CR45191	100A2-100A2	non_protein_coding_gene	3R	-	new since R2.4
FBgn0266703	CR45193	CR45193	89B14-89B14	non_protein_coding_gene	3R	-	new since R2.4
FBgn0266728	CR45201	CR45201	102F4-102F4	non_protein_coding_gene	4	-	new since R2.4
FBgn0266730	CR45203	CR45203	85D17-85D17	non_protein_coding_gene	3R	-	new since R2.4
FBgn0266732	CR45205	CR45205	85F8-85F8	non_protein_coding_gene	3R	-	new since R2.4
FBgn0266738	CR45211	CR45211	89A5-89A5	non_protein_coding_gene	3R	-	new since R2.4
FBgn0266741	CR45214	CR45214	96C8-96C8	non_protein_coding_gene	3R	-	new since R2.4
FBgn0266747	CR45220	CR45220	-	non_protein_coding_gene	3R	-	new since R2.4
FBgn0266751	CR45224	CR45224	94A3-94A3	non_protein_coding_gene	3R	-	new since R2.4
FBgn0266769	CR45234	CR45234	75C2-75C2	non_protein_coding_gene	3L	-	new since R2.4
FBgn0266772	CR45237	CR45237	79E3-79E3	non_protein_coding_gene	3L	-	new since R2.4
FBgn0266773	CR45238	CR45238	65C1-65C1	non_protein_coding_gene	3L	-	new since R2.4
FBgn0266781	CR45246	CR45246	67F1-67F1	non_protein_coding_gene	3L	-	new since R2.4
FBgn0266783	CR45248	CR45248	68A1-68A1	non_protein_coding_gene	3L	-	new since R2.4
FBgn0266784	CR45249	CR45249	68A1-68A1	non_protein_coding_gene	3L	-	new since R2.4
FBgn0266785	CR45250	CR45250	68C3-68C3	non_protein_coding_gene	3L	-	new since R2.4
FBgn0266787	CR45252	CR45252	60E11-60E11	non_protein_coding_gene	2R	-	new since R2.4
FBgn0266788	CR45253	CR45253	70A4-70A4	non_protein_coding_gene	3L	-	new since R2.4
FBgn0266789	CR45254	CR45254	70A4-70A4	non_protein_coding_gene	3L	-	new since R2.4
FBgn0266790	CR45255	CR45255	70A4-70A4	non_protein_coding_gene	3L	-	new since R2.4
FBgn0266795	CR45257	CR45257	28E3-28E3	non_protein_coding_gene	2L	-	new since R2.4
FBgn0266799	CR45261	CR45261	21E2-21E2	non_protein_coding_gene	2L	-	new since R2.4
FBgn0266800	CR45262	CR45262	30A7-30A7	non_protein_coding_gene	2L	-	new since R2.4
FBgn0266809	CR45271	CR45271	48F6-48F6	non_protein_coding_gene	2R	-	new since R2.4
FBgn0266812	CR45274	CR45274	54C10-54C10	non_protein_coding_gene	2R	-	new since R2.4
FBgn0266817	CR45279	CR45279	49B7-49B7	non_protein_coding_gene	2R	-	new since R2.4
FBgn0266823	CR45285	CR45285	36B5-36B5	non_protein_coding_gene	2L	-	new since R2.4
FBgn0266824	CR45286	CR45286	22F3-22F3	non_protein_coding_gene	2L	-	new since R2.4
FBgn0266826	CR45288	CR45288	26A2-26A2	non_protein_coding_gene	2L	-	new since R2.4
FBgn0266831	CR45293	CR45293	35D2-35D2	non_protein_coding_gene	2L	-	new since R2.4
FBgn0266832	CR45294	CR45294	24E1-24E1	non_protein_coding_gene	2L	-	new since R2.4
FBgn0266834	CR45296	CR45296	24E1-24E1	non_protein_coding_gene	2L	-	new since R2.4
FBgn0266839	CR45301	CR45301	23F1-23F1	non_protein_coding_gene	2L	-	new since R2.4
FBgn0266840	CR45302	CR45302	35B7-35B7	non_protein_coding_gene	2L	-	new since R2.4
FBgn0266841	CR45303	CR45303	35B2-35B2	non_protein_coding_gene	2L	-	new since R2.4
FBgn0266861	CR45322	CR45322	53C2-53C2	non_protein_coding_gene	2R	-	new since R2.4
FBgn0266863	CR45324	CR45324	46C12-46D1	non_protein_coding_gene	2R	-	new since R2.4
FBgn0266865	CR45326	CR45326	59F6-59F6	non_protein_coding_gene	2R	-	new since R2.4
FBgn0266870	CR45331	CR45331	35B7-35B7	non_protein_coding_gene	2L	-	new since R2.4
FBgn0266875	CR45336	CR45336	23D6-23D6	non_protein_coding_gene	2L	-	new since R2.4
FBgn0266881	CR45342	CR45342	23B4-23B4	non_protein_coding_gene	2L	-	new since R2.4
FBgn0266882	CR45343	CR45343	29C1-29C1	non_protein_coding_gene	2L	-	new since R2.4
FBgn0266883	CR45344	CR45344	24D3-24D3	non_protein_coding_gene	2L	-	new since R2.4
FBgn0266884	CR45345	CR45345	21E2-21E2	non_protein_coding_gene	2L	-	new since R2.4
FBgn0266886	CR45347	CR45347	38C10-38C10	non_protein_coding_gene	2L	-	new since R2.4
FBgn0266891	CR45351	CR45351	32A2-32A2	non_protein_coding_gene	2L	-	new since R2.4
FBgn0266896	CR45356	CR45356	36B6-36B6	non_protein_coding_gene	2L	-	new since R2.4
FBgn0266897	CR45357	CR45357	36B6-36B6	non_protein_coding_gene	2L	-	new since R2.4
FBgn0266902	CR45362	CR45362	40B3-40B3	non_protein_coding_gene	2L	-	new since R2.4
FBgn0266928	CR45379	CR45379	63F4-63F4	non_protein_coding_gene	3L	-	new since R2.4
FBgn0266933	CR45384	CR45384	77F1-77F1	non_protein_coding_gene	3L	-	new since R2.4
FBgn0266951	CR45402	CR45402	61B1-61B1	non_protein_coding_gene	3L	-	new since R2.4
FBgn0266955	CR45406	CR45406	67D1-67D1	non_protein_coding_gene	3L	-	new since R2.4
FBgn0266961	CR45412	CR45412	65D3-65D3	non_protein_coding_gene	3L	-	new since R2.4
FBgn0266963	CR45414	CR45414	65D3-65D3	non_protein_coding_gene	3L	-	new since R2.4
FBgn0266966	CR45417	CR45417	65C3-65C3	non_protein_coding_gene	3L	-	new since R2.4
FBgn0266968	CR45419	CR45419	65B1-65B1	non_protein_coding_gene	3L	-	new since R2.4
FBgn0266969	CR45420	CR45420	65A12-65A12	non_protein_coding_gene	3L	-	new since R2.4
FBgn0266971	CR45422	CR45422	63F5-63F5	non_protein_coding_gene	3L	-	new since R2.4
FBgn0266972	CR45423	CR45423	56F10-56F10	non_protein_coding_gene	2R	-	new since R2.4
FBgn0266973	CR45424	CR45424	63C1-63C1	non_protein_coding_gene	3L	-	new since R2.4
FBgn0266978	CR45429	CR45429	79E6-79E6	non_protein_coding_gene	3L	-	new since R2.4
FBgn0266979	CR45430	CR45430	79E5-79E5	non_protein_coding_gene	3L	-	new since R2.4
FBgn0266980	CR45431	CR45431	79E5-79E5	non_protein_coding_gene	3L	-	new since R2.4
FBgn0266981	CR45432	CR45432	78C6-78C6	non_protein_coding_gene	3L	-	new since R2.4
FBgn0266983	CR45434	CR45434	76B3-76B3	non_protein_coding_gene	3L	-	new since R2.4
FBgn0266985	CR45436	CR45436	74A3-74A3	non_protein_coding_gene	3L	-	new since R2.4
FBgn0266987	CR45438	CR45438	64B12-64B12	non_protein_coding_gene	3L	-	new since R2.4
FBgn0267008	CR45452	CR45452	25A2-25A2	non_protein_coding_gene	2L	-	new since R2.4
FBgn0267024	CR45468	CR45468	49D4-49D4	non_protein_coding_gene	2R	-	new since R2.4
FBgn0267058	CR45502	CR45502	20F3-20F3	non_protein_coding_gene	X	-	new since R2.4
FBgn0267062	CR45506	CR45506	19F2-19F2	non_protein_coding_gene	X	-	new since R2.4
FBgn0267068	CR45512	CR45512	17D3-17D3	non_protein_coding_gene	X	-	new since R2.4
FBgn0267077	CR45521	CR45521	12F1-12F1	non_protein_coding_gene	X	-	new since R2.4
FBgn0267080	CR45524	CR45524	13E7-13E7	non_protein_coding_gene	X	-	new since R2.4
FBgn0267097	CR45537	CR45537	8B3-8B3	non_protein_coding_gene	X	-	new since R2.4
FBgn0267107	CR45547	CR45547	99A7-99A7	non_protein_coding_gene	3R	-	new since R2.4
FBgn0267120	CR45560	CR45560	84D5-84D5	non_protein_coding_gene	3R	-	new since R2.4
FBgn0267121	CR45561	CR45561	86C13-86C13	non_protein_coding_gene	3R	-	new since R2.4
FBgn0267122	CR45562	CR45562	97D1-97D1	non_protein_coding_gene	3R	-	new since R2.4
FBgn0267127	CR45567	CR45567	98F5-98F5	non_protein_coding_gene	3R	-	new since R2.4
FBgn0267131	CR45571	CR45571	100A1-100A1	non_protein_coding_gene	3R	-	new since R2.4
FBgn0267134	CR45574	CR45574	85A3-85A3	non_protein_coding_gene	3R	-	new since R2.4
FBgn0267135	CR45575	CR45575	85A3-85A3	non_protein_coding_gene	3R	-	new since R2.4
FBgn0267136	CR45576	CR45576	86C1-86C1	non_protein_coding_gene	3R	-	new since R2.4
FBgn0267138	CR45578	CR45578	86C7-86C7	non_protein_coding_gene	3R	-	new since R2.4
FBgn0267139	CR45579	CR45579	86D2-86D2	non_protein_coding_gene	3R	-	new since R2.4
FBgn0267140	CR45580	CR45580	82E1-82E1	non_protein_coding_gene	3R	-	new since R2.4
FBgn0267141	CR45581	CR45581	86E7-86E7	non_protein_coding_gene	3R	-	new since R2.4
FBgn0267143	CR45583	CR45583	87B7-87B7	non_protein_coding_gene	3R	-	new since R2.4
FBgn0267146	CR45586	CR45586	87C4-87C4	non_protein_coding_gene	3R	-	new since R2.4
FBgn0267147	CR45587	CR45587	87D2-87D2	non_protein_coding_gene	3R	-	new since R2.4
FBgn0267149	CR45589	CR45589	87E12-87E12	non_protein_coding_gene	3R	-	new since R2.4
FBgn0267150	CR45590	CR45590	87F13-87F13	non_protein_coding_gene	3R	-	new since R2.4
FBgn0267154	CR45594	CR45594	87F5-87F5	non_protein_coding_gene	3R	-	new since R2.4
FBgn0267159	CR45599	CR45599	88D9-88D9	non_protein_coding_gene	3R	-	new since R2.4
FBgn0267174	CR45614	CR45614	10A4-10A4	non_protein_coding_gene	X	-	new since R2.4
FBgn0267179	CR45619	CR45619	10F1-10F1	non_protein_coding_gene	X	-	new since R2.4
FBgn0267182	CR45622	CR45622	17A3-17A3	non_protein_coding_gene	X	-	new since R2.4
FBgn0267190	CR45630	CR45630	89B15-89B15	non_protein_coding_gene	3R	-	new since R2.4
FBgn0267194	CR45634	CR45634	91A3-91A3	non_protein_coding_gene	3R	-	new since R2.4
FBgn0267197	CR45637	CR45637	89B7-89B7	non_protein_coding_gene	3R	-	new since R2.4
FBgn0267198	CR45638	CR45638	89B7-89B7	non_protein_coding_gene	3R	-	new since R2.4
FBgn0267199	CR45639	CR45639	89B7-89B7	non_protein_coding_gene	3R	-	new since R2.4
FBgn0267209	CR45649	CR45649	96A2-96A2	non_protein_coding_gene	3R	-	new since R2.4
FBgn0267212	CR45652	CR45652	96F3-96F3	non_protein_coding_gene	3R	-	new since R2.4
FBgn0267220	CR45660	CR45660	62E7-62E7	non_protein_coding_gene	3L	-	new since R2.4
FBgn0267224	CR45664	CR45664	72E1-72E1	non_protein_coding_gene	3L	-	new since R2.4
FBgn0267238	CR45678	CR45678	76D5-76D5	non_protein_coding_gene	3L	-	new since R2.4
FBgn0267241	CR45681	CR45681	69C3-69C3	non_protein_coding_gene	3L	-	new since R2.4
FBgn0267248	CR45688	CR45688	74A5-74A5	non_protein_coding_gene	3L	-	new since R2.4
FBgn0267266	CR45702	CR45702	38C9-38C9	non_protein_coding_gene	2L	-	new since R2.4
FBgn0267267	CR45703	CR45703	40C2-40C2	non_protein_coding_gene	2L	-	new since R2.4
FBgn0267268	CR45704	CR45704	40C2-40C2	non_protein_coding_gene	2L	-	new since R2.4
FBgn0267271	CR45707	CR45707	38C9-38C9	non_protein_coding_gene	2L	-	new since R2.4
FBgn0267302	CR45738	CR45738	64A10-64A10	non_protein_coding_gene	3L	-	new since R2.4
FBgn0267308	CR45744	CR45744	65A6-65A7	non_protein_coding_gene	3L	-	new since R2.4
FBgn0267315	CR45751	CR45751	89E2-89E2	non_protein_coding_gene	3R	-	new since R2.4
FBgn0267316	CR45752	CR45752	70A4-70A4	non_protein_coding_gene	3L	-	new since R2.4
FBgn0267317	CR45753	CR45753	70A4-70A4	non_protein_coding_gene	3L	-	new since R2.4
FBgn0267399	CR45761	CR45761	83C6-83C7	non_protein_coding_gene	3R	-	new since R2.4
FBgn0267400	CR45762	CR45762	83C8-83C8	non_protein_coding_gene	3R	-	new since R2.4
FBgn0267425	CR45778	CR45778	32C1-32C1	non_protein_coding_gene	2L	-	new since R2.4
FBgn0267442	CR45792	CR45792	4E1-4E1	non_protein_coding_gene	X	-	new since R2.4
FBgn0267452	CR45802	CR45802	62C4-62C4	non_protein_coding_gene	3L	-	new since R2.4
FBgn0267453	CR45803	CR45803	79A4-79A4	non_protein_coding_gene	3L	-	new since R2.4
FBgn0267454	CR45804	CR45804	67C5-67C5	non_protein_coding_gene	3L	-	new since R2.4
FBgn0267458	CR45808	CR45808	61C3-61C3	non_protein_coding_gene	3L	-	new since R2.4
FBgn0267460	CR45810	CR45810	61E1-61E1	non_protein_coding_gene	3L	-	new since R2.4
FBgn0267462	CR45812	CR45812	62A2-62A2	non_protein_coding_gene	3L	-	new since R2.4
FBgn0267471	CR45821	CR45821	64B17-64B17	non_protein_coding_gene	3L	-	new since R2.4
FBgn0267473	CR45823	CR45823	66E2-66E2	non_protein_coding_gene	3L	-	new since R2.4
FBgn0267474	CR45824	CR45824	69B3-69B3	non_protein_coding_gene	3L	-	new since R2.4
FBgn0267477	CR45827	CR45827	62B11-62B12	non_protein_coding_gene	3L	-	new since R2.4
FBgn0267482	CR45832	CR45832	65E2-65E2	non_protein_coding_gene	3L	-	new since R2.4
FBgn0267526	CR45866	CR45866	66A7-66A7	non_protein_coding_gene	3L	-	new since R2.4
FBgn0267536	CR45876	CR45876	67D3-67D3	non_protein_coding_gene	3L	-	new since R2.4
FBgn0267538	CR45878	CR45878	67D5-67D5	non_protein_coding_gene	3L	-	new since R2.4
FBgn0267539	CR45879	CR45879	67D8-67D8	non_protein_coding_gene	3L	-	new since R2.4
FBgn0267547	CR45887	CR45887	70D2-70D2	non_protein_coding_gene	3L	-	new since R2.4
FBgn0267548	CR45888	CR45888	70E6-70E6	non_protein_coding_gene	3L	-	new since R2.4
FBgn0267557	CR45897	CR45897	73B7-73B7	non_protein_coding_gene	3L	-	new since R2.4
FBgn0267561	CR45901	CR45901	84A5-84A5	non_protein_coding_gene	3R	-	new since R2.4
FBgn0267562	CR45902	CR45902	84A5-84A5	non_protein_coding_gene	3R	-	new since R2.4
FBgn0267563	CR45903	CR45903	84A5-84A5	non_protein_coding_gene	3R	-	new since R2.4
FBgn0267581	CR45921	CR45921	75B1-75B1	non_protein_coding_gene	3L	-	new since R2.4
FBgn0267582	CR45922	CR45922	75B4-75B4	non_protein_coding_gene	3L	-	new since R2.4
FBgn0267604	CR45942	CR45942	76F3-76F3	non_protein_coding_gene	3L	-	new since R2.4
FBgn0267607	CR45945	CR45945	78B2-78B2	non_protein_coding_gene	3L	-	new since R2.4
FBgn0267612	CR45950	CR45950	96A2-96A2	non_protein_coding_gene	3R	-	new since R2.4
FBgn0267615	CR45953	CR45953	78D1-78D1	non_protein_coding_gene	3L	-	new since R2.4
FBgn0267617	CR45955	CR45955	78E1-78E1	non_protein_coding_gene	3L	-	new since R2.4
FBgn0267618	CR45956	CR45956	78E2-78E2	non_protein_coding_gene	3L	-	new since R2.4
FBgn0267619	CR45957	CR45957	78F1-78F1	non_protein_coding_gene	3L	-	new since R2.4
FBgn0267620	CR45958	CR45958	78F1-78F1	non_protein_coding_gene	3L	-	new since R2.4
FBgn0267621	CR45959	CR45959	79A3-79A3	non_protein_coding_gene	3L	-	new since R2.4
FBgn0267622	CR45960	CR45960	79D4-79D4	non_protein_coding_gene	3L	-	new since R2.4
FBgn0267623	CR45961	CR45961	80A1-80A1	non_protein_coding_gene	3L	-	new since R2.4
FBgn0267626	CR45964	CR45964	79E2-79E2	non_protein_coding_gene	3L	-	new since R2.4
FBgn0267628	CR45966	CR45966	79E3-79E3	non_protein_coding_gene	3L	-	new since R2.4
FBgn0267634	CR45972	CR45972	79D1-79D1	non_protein_coding_gene	3L	-	new since R2.4
FBgn0267638	CR45976	CR45976	74F1-74F1	non_protein_coding_gene	3L	-	new since R2.4
FBgn0267639	CR45977	CR45977	71E4-71E4	non_protein_coding_gene	3L	-	new since R2.4
FBgn0267641	CR45979	CR45979	65B3-65B3	non_protein_coding_gene	3L	-	new since R2.4
FBgn0267642	CR45980	CR45980	65B1-65B1	non_protein_coding_gene	3L	-	new since R2.4
FBgn0267643	CR45981	CR45981	62E7-62E7	non_protein_coding_gene	3L	-	new since R2.4
FBgn0267644	CR45982	CR45982	62E7-62E7	non_protein_coding_gene	3L	-	new since R2.4
FBgn0267645	CR45983	CR45983	64B15-64B15	non_protein_coding_gene	3L	-	new since R2.4
FBgn0267646	CR45984	CR45984	64B15-64B16	non_protein_coding_gene	3L	-	new since R2.4
FBgn0267653	CR45991	CR45991	97F10-97F10	non_protein_coding_gene	3R	-	new since R2.4
FBgn0267655	CR45993	CR45993	52F1-52F1	non_protein_coding_gene	2R	-	new since R2.4
FBgn0267656	CR45994	CR45994	52F1-52F1	non_protein_coding_gene	2R	-	new since R2.4
FBgn0267658	CR45996	CR45996	91C1-91C1	non_protein_coding_gene	3R	-	new since R2.4
FBgn0267671	CR46007	CR46007	86D1-86D1	non_protein_coding_gene	3R	-	new since R2.4
FBgn0267672	CR46008	CR46008	86E2-86E2	non_protein_coding_gene	3R	-	new since R2.4
FBgn0267673	CR46009	CR46009	86E2-86E2	non_protein_coding_gene	3R	-	new since R2.4
FBgn0267674	CR46010	CR46010	86E2-86E2	non_protein_coding_gene	3R	-	new since R2.4
FBgn0267675	CR46011	CR46011	86E16-86E16	non_protein_coding_gene	3R	-	new since R2.4
FBgn0267676	CR46012	CR46012	87B2-87B2	non_protein_coding_gene	3R	-	new since R2.4
FBgn0267678	CR46014	CR46014	87B5-87B5	non_protein_coding_gene	3R	-	new since R2.4
FBgn0267680	CR46016	CR46016	87B15-87B15	non_protein_coding_gene	3R	-	new since R2.4
FBgn0267681	CR46017	CR46017	87C2-87C2	non_protein_coding_gene	3R	-	new since R2.4
FBgn0267682	CR46018	CR46018	87C3-87C3	non_protein_coding_gene	3R	-	new since R2.4
FBgn0267683	CR46019	CR46019	87D12-87D12	non_protein_coding_gene	3R	-	new since R2.4
FBgn0267686	CR46022	CR46022	88C4-88C4	non_protein_coding_gene	3R	-	new since R2.4
FBgn0267687	CR46023	CR46023	88C4-88C4	non_protein_coding_gene	3R	-	new since R2.4
FBgn0267688	CR46024	CR46024	88D5-88D5	non_protein_coding_gene	3R	-	new since R2.4
FBgn0267692	CR46028	CR46028	89A8-89A8	non_protein_coding_gene	3R	-	new since R2.4
FBgn0267697	CR46033	CR46033	73B5-73B5	non_protein_coding_gene	3L	-	new since R2.4
FBgn0267705	CR46038	CR46038	85F13-85F13	non_protein_coding_gene	3R	-	new since R2.4
FBgn0267706	CR46039	CR46039	91F11-91F11	non_protein_coding_gene	3R	-	new since R2.4
FBgn0267707	CR46040	CR46040	92B7-92B7	non_protein_coding_gene	3R	-	new since R2.4
FBgn0267708	CR46041	CR46041	91E5-91E5	non_protein_coding_gene	3R	-	new since R2.4
FBgn0267709	CR46042	CR46042	92B9-92B9	non_protein_coding_gene	3R	-	new since R2.4
FBgn0267713	CR46046	CR46046	93E1-93E1	non_protein_coding_gene	3R	-	new since R2.4
FBgn0267719	CR46052	CR46052	90A7-90A7	non_protein_coding_gene	3R	-	new since R2.4
FBgn0267720	CR46053	CR46053	90A7-90A7	non_protein_coding_gene	3R	-	new since R2.4
FBgn0267721	CR46054	CR46054	94A5-94A5	non_protein_coding_gene	3R	-	new since R2.4
FBgn0267730	CR46061	CR46061	97A6-97A6	non_protein_coding_gene	3R	-	new since R2.4
FBgn0267731	CR46062	CR46062	97A6-97A6	non_protein_coding_gene	3R	-	new since R2.4
FBgn0267734	CR46065	CR46065	102B1-102B1	non_protein_coding_gene	4	-	new since R2.4
FBgn0267736	CR46067	CR46067	70D1-70D1	non_protein_coding_gene	3L	-	new since R2.4
FBgn0267737	CR46068	CR46068	78C7-78C7	non_protein_coding_gene	3L	-	new since R2.4
FBgn0267742	CR46073	CR46073	97D2-97D2	non_protein_coding_gene	3R	-	new since R2.4
FBgn0267745	CR46076	CR46076	98C1-98C1	non_protein_coding_gene	3R	-	new since R2.4
FBgn0267746	CR46077	CR46077	98C1-98C1	non_protein_coding_gene	3R	-	new since R2.4
FBgn0267748	CR46079	CR46079	98C1-98C1	non_protein_coding_gene	3R	-	new since R2.4
FBgn0267749	CR46080	CR46080	98C1-98C1	non_protein_coding_gene	3R	-	new since R2.4
FBgn0267752	CR46083	CR46083	97B6-97B6	non_protein_coding_gene	3R	-	new since R2.4
FBgn0267755	CR46086	CR46086	98A3-98A3	non_protein_coding_gene	3R	-	new since R2.4
FBgn0267756	CR46087	CR46087	98B7-98B7	non_protein_coding_gene	3R	-	new since R2.4
FBgn0267761	CR46092	CR46092	95D1-95D1	non_protein_coding_gene	3R	-	new since R2.4
FBgn0267764	CR46095	CR46095	96A9-96A9	non_protein_coding_gene	3R	-	new since R2.4
FBgn0267765	CR46096	CR46096	96A23-96A23	non_protein_coding_gene	3R	-	new since R2.4
FBgn0267772	CR46103	CR46103	98C3-98C3	non_protein_coding_gene	3R	-	new since R2.4
FBgn0267780	CR46111	CR46111	99D3-99D3	non_protein_coding_gene	3R	-	new since R2.4
FBgn0267782	CR46113	CR46113	99E4-99E4	non_protein_coding_gene	3R	-	new since R2.4
FBgn0267783	CR46114	CR46114	99F1-99F1	non_protein_coding_gene	3R	-	new since R2.4
FBgn0267785	CR46116	CR46116	100B1-100B1	non_protein_coding_gene	3R	-	new since R2.4
FBgn0267786	CR46117	CR46117	100B1-100B1	non_protein_coding_gene	3R	-	new since R2.4
FBgn0267787	CR46118	CR46118	100C1-100C2	non_protein_coding_gene	3R	-	new since R2.4
FBgn0267789	CR46120	CR46120	100C6-100C6	non_protein_coding_gene	3R	-	new since R2.4
FBgn0267797	CR46122	CR46122	-	non_protein_coding_gene	3R	-	new since R2.4
FBgn0267799	CR46124	CR46124	85A5-85A5	non_protein_coding_gene	3R	-	new since R2.4
FBgn0267802	CR46127	CR46127	84E4-84E4	non_protein_coding_gene	3R	-	new since R2.4
FBgn0267805	CR46130	CR46130	84D3-84D3	non_protein_coding_gene	3R	-	new since R2.4
FBgn0267806	CR46131	CR46131	83F3-83F3	non_protein_coding_gene	3R	-	new since R2.4
FBgn0267807	CR46132	CR46132	83F1-83F1	non_protein_coding_gene	3R	-	new since R2.4
FBgn0267816	CR46141	CR46141	-	non_protein_coding_gene	3R	-	new since R2.4
FBgn0267817	CR46142	CR46142	84E7-84E7	non_protein_coding_gene	3R	-	new since R2.4
FBgn0267820	CR46145	CR46145	85D15-85D15	non_protein_coding_gene	3R	-	new since R2.4
FBgn0267865	CR46153	CR46153	88C8-88C8	non_protein_coding_gene	3R	-	new since R2.4
FBgn0267868	CR46156	CR46156	4B6-4B6	non_protein_coding_gene	X	-	new since R2.4
FBgn0267930	CR46211	CR46211	14B3-14B3	non_protein_coding_gene	X	-	new since R2.4
FBgn0267932	CR46212	CR46212	67E5-67E5	non_protein_coding_gene	3L	-	new since R2.4
FBgn0267936	CR46216	CR46216	76A3-76A3	non_protein_coding_gene	3L	-	new since R2.4
FBgn0267937	CR46217	CR46217	87D2-87D2	non_protein_coding_gene	3R	-	new since R2.4
FBgn0267942	CR46222	CR46222	84D3-84D3	non_protein_coding_gene	3R	-	new since R2.4
FBgn0267943	CR46223	CR46223	84D3-84D3	non_protein_coding_gene	3R	-	new since R2.4
FBgn0267945	CR46225	CR46225	84E1-84E1	non_protein_coding_gene	3R	-	new since R2.4
FBgn0267946	CR46226	CR46226	84E1-84E1	non_protein_coding_gene	3R	-	new since R2.4
FBgn0267959	CR46239	CR46239	88A1-88A1	non_protein_coding_gene	3R	-	new since R2.4
FBgn0267961	CR46241	CR46241	69A5-69A5	non_protein_coding_gene	3L	-	new since R2.4
FBgn0263527	mir-4908	CR43512	99F6-99F6	miRNA_gene	3R	mir-4908 stem loop	new since R2.4
FBgn0262163	betaNACtes5	CR42877	13D4-13D4	pseudogene_attribute	X	-	new since R2.4
FBgn0262532	CR43086	CR43086	75A6-75A6	pseudogene_attribute	3L	-	new since R2.4
FBgn0262533	CR43087	CR43087	75A7-75A7	pseudogene_attribute	3L	-	new since R2.4
FBgn0262546	CR43100	CR43100	28D2-28D2	pseudogene_attribute	2L	-	new since R2.4
FBgn0262616	CR43142	CR43142	27D1-27D1	pseudogene_attribute	2L	-	new since R2.4
FBgn0262789	CR43170	CR43170	-	pseudogene_attribute	3L	-	new since R2.4
FBgn0262970	CR43281	CR43281	41C2-41C2	pseudogene_attribute	2R	-	new since R2.4
FBgn0263002	CR43310	CR43310	96C8-96C8	pseudogene_attribute	3R	-	new since R2.4
FBgn0263985	CR43734	CR43734	30A6-30A6	pseudogene_attribute	2L	-	new since R2.4
FBgn0267418	CR45771	CR45771	-	pseudogene_attribute	Y	-	new since R2.4
FBgn0267422	CR45775	CR45775	-	pseudogene_attribute	Y	-	new since R2.4
FBgn0030880	CG6788	CG6788	16F1-16F1	protein_coding_gene	X	-		no detectable expression in testis
FBgn0011273	Acam	CG17769	96F3-96F3	protein_coding_gene	3R	Androcam
FBgn0051779	Acp24A4	CG31779	24B1-24B1	protein_coding_gene	2L	Accessory gland protein 24A4
FBgn0002855	Acp26Aa	CG8982	26A1-26A1	protein_coding_gene	2L	Accessory gland protein 26Aa
FBgn0002856	Acp26Ab	CG9024	26A1-26A1	protein_coding_gene	2L	Accessory gland protein 26Ab
FBgn0015583	Acp29AB	CG17797	29C1-29C1	protein_coding_gene	2L	Accessory gland protein 29AB
FBgn0267327	Acp33A	CG6555	33A-33A	protein_coding_gene	2L	Accessory gland-specific peptide 33A
FBgn0011559	Acp36DE	CG7157	36F3-36F3	protein_coding_gene	2L	Accessory gland protein 36DE
FBgn0034152	Acp53C14a	CG8626	53D5-53D5	protein_coding_gene	2R	Accessory gland protein 53C14a
FBgn0034153	Acp53C14b	CG15616	53D6-53D6	protein_coding_gene	2R	Accessory gland protein 53C14b
FBgn0053530	Acp53C14c	CG33530	53D6-53D6	protein_coding_gene	2R	Accessory gland protein 53C14c
FBgn0015584	Acp53Ea	CG8622	53D6-53D6	protein_coding_gene	2R	Accessory gland protein 53Ea
FBgn0083936	Acp54A1	CG34098	54A1-54A1	protein_coding_gene	2R	Accessory gland protein 54A1
FBgn0020509	Acp62F	CG1262	62F2-62F2	protein_coding_gene	3L	Accessory gland protein 62F
FBgn0015585	Acp63F	CG10852	63F1-63F1	protein_coding_gene	3L	Accessory gland protein 63F
FBgn0015586	Acp76A	CG3801	75F5-75F5	protein_coding_gene	3L	Accessory gland protein 76A
FBgn0263597	Acp98AB	CG43619	98B1-98B1	protein_coding_gene	3R	Accessory gland protein 98AB
FBgn0015008	Actn3	CG8953	89E5-89E5	protein_coding_gene	3R	alpha actinin 3
FBgn0040510	ACXA	CG17176	34A2-34A2	protein_coding_gene	2L	ACXA
FBgn0040509	ACXB	CG17174	34A2-34A2	protein_coding_gene	2L	ACXB
FBgn0040508	ACXC	CG5983	34A2-34A2	protein_coding_gene	2L	ACXC
FBgn0040506	ACXE	CG17178	34A2-34A2	protein_coding_gene	2L	ACXE
FBgn0025115	Acyp	CG16870	34E2-34E2	protein_coding_gene	2L	Acylphosphatase
FBgn0036751	Adgf-B	CG5998	75A1-75A1	protein_coding_gene	3L	Adenosine deaminase-related growth factor B
FBgn0033952	Adgf-E	CG10143	51B7-51B8	protein_coding_gene	2R	Adenosine deaminase-related growth factor E
FBgn0035657	alphaKap4	CG10478	65A2-65A2	protein_coding_gene	3L	alpha Karyopherin-4
FBgn0030898	Andorra	CG12611	17A1-17A1	protein_coding_gene	X	Andorra
FBgn0000094	Anp	CG1361	99E2-99E2	protein_coding_gene	3R	Andropin
FBgn0050488	antr	CG30488	49D4-49D4	protein_coding_gene	2R	antares
FBgn0011743	Arp53D	CG5409	53D8-53D8	protein_coding_gene	2R	Actin-related protein 53D
FBgn0038189	Art6	CG9927	88A2-88A2	protein_coding_gene	3R	Arginine methyltransferase 6
FBgn0038188	Art9	CG9929	88A2-88A2	protein_coding_gene	3R	Arginine methyltransferase 9
FBgn0058064	ARY	CG40064	-	protein_coding_gene	Y	Aldehyde reductase Y
FBgn0038539	Atg8b	CG12334	90C2-90C2	protein_coding_gene	3R	Autophagy-related 8b
FBgn0036568	ATPsynbetaL	CG5389	72D5-72D6	protein_coding_gene	3L	ATP synthase, beta subunit-like
FBgn0035585	ATPsynCF6L	CG12027	64C4-64C4	protein_coding_gene	3L	ATP synthase, coupling factor 6-like
FBgn0031941	ATPsynGL	CG7211	28C2-28C2	protein_coding_gene	2L	ATP synthase, subunit G-like
FBgn0032104	aust	CG17009	30A6-30A6	protein_coding_gene	2L	australin
FBgn0035741	BBS1	CG14825	65E4-65E4	protein_coding_gene	3L	Bardet-Biedl syndrome 1 ortholog (H. sapiens)
FBgn0036492	Best3	CG12327	71C2-71C2	protein_coding_gene	3L	Bestrophin 3
FBgn0030538	betaNACtes1	CG13402	12E2-12E2	protein_coding_gene	X	-
FBgn0030563	betaNACtes2	CG18157	12E8-12E8	protein_coding_gene	X	-
FBgn0030566	betaNACtes4	CG18313	12E9-12E9	protein_coding_gene	X	-
FBgn0052598	betaNACtes6	CG32598	12E8-12E8	protein_coding_gene	X	-
FBgn0003889	betaTub85D	CG9359	85D15-85D15	protein_coding_gene	3R	beta-Tubulin at 85D
FBgn0083938	BG642163	CG34102	25A2-25A2	protein_coding_gene	2L	BG642163
FBgn0250831	BG642167	CG34103	96F3-96F3	protein_coding_gene	3R	-
FBgn0036874	brv1	CG9472	76B3-76B3	protein_coding_gene	3L	brivido-1
FBgn0036712	brv2	CG16793	74A5-74A5	protein_coding_gene	3L	brivido-2
FBgn0040333	brv3	CG13762	3A8-3A8	protein_coding_gene	X	brivido-3
FBgn0031367	c-cup	CG15623	22B3-22B3	protein_coding_gene	2L	calcutta cup
FBgn0011569	can	CG6577	67D12-67D12	protein_coding_gene	3L	cannonball
FBgn0267592	Ccy	CG45930	-	protein_coding_gene	Y	Coiled-Coils Y
FBgn0026141	Cdlc2	CG5450	22A1-22A1	protein_coding_gene	2L	Cytoplasmic dynein light chain 2
FBgn0038000	CG10014	CG10014	87B2-87B2	protein_coding_gene	3R	-
FBgn0037498	CG10029	CG10029	84D3-84D3	protein_coding_gene	3R	-
FBgn0033933	CG10104	CG10104	51A1-51A1	protein_coding_gene	2R	-
FBgn0039088	CG10164	CG10164	95A2-95A2	protein_coding_gene	3R	-
FBgn0039087	CG10168	CG10168	95A1-95A1	protein_coding_gene	3R	-
FBgn0033969	CG10202	CG10202	51C4-51C4	protein_coding_gene	2R	-
FBgn0039104	CG10252	CG10252	95A7-95A7	protein_coding_gene	3R	-
FBgn0038423	CG10317	CG10317	89B13-89B14	protein_coding_gene	3R	-
FBgn0035453	CG10357	CG10357	63E5-63E5	protein_coding_gene	3L	-
FBgn0032827	CG10481	CG10481	38A6-38A6	protein_coding_gene	2L	-
FBgn0035647	CG10486	CG10486	64F5-64F5	protein_coding_gene	3L	-
FBgn0037059	CG10510	CG10510	78C2-78C2	protein_coding_gene	3L	-
FBgn0037039	CG10587	CG10587	78A1-78A1	protein_coding_gene	3L	-
FBgn0037037	CG10588	CG10588	78A1-78A1	protein_coding_gene	3L	-
FBgn0032853	CG10651	CG10651	38C2-38C2	protein_coding_gene	2L	-
FBgn0039147	CG10694	CG10694	95E1-95E1	protein_coding_gene	3R	-
FBgn0032754	CG10700	CG10700	37B13-37B13	protein_coding_gene	2L	-
FBgn0034082	CG10734	CG10734	52F1-52F1	protein_coding_gene	2R	-
FBgn0036327	CG10748	CG10748	69F2-69F2	protein_coding_gene	3L	-
FBgn0036328	CG10749	CG10749	69F2-69F2	protein_coding_gene	3L	-
FBgn0032769	CG10750	CG10750	37D2-37D2	protein_coding_gene	2L	-
FBgn0036325	CG10752	CG10752	69F2-69F2	protein_coding_gene	3L	-
FBgn0029656	CG10793	CG10793	3D1-3D1	protein_coding_gene	X	-
FBgn0029660	CG10801	CG10801	3D4-3D4	protein_coding_gene	X	-
FBgn0034478	CG10822	CG10822	56E5-56E5	protein_coding_gene	2R	-
FBgn0032972	CG10834	CG10834	40E3-40E3	protein_coding_gene	2L	-
FBgn0028858	CG10839	CG10839	35E1-35E1	protein_coding_gene	2L	-
FBgn0038163	CG10841	CG10841	87F5-87F5	protein_coding_gene	3R	-
FBgn0039246	CG10845	CG10845	96B4-96B5	protein_coding_gene	3R	-
FBgn0032520	CG10859	CG10859	34B10-34B10	protein_coding_gene	2L	-
FBgn0035455	CG10862	CG10862	63E6-63E6	protein_coding_gene	3L	-
FBgn0031347	CG10869	CG10869	22A3-22A3	protein_coding_gene	2L	-
FBgn0038796	CG10881	CG10881	92E8-92E8	protein_coding_gene	3R	-
FBgn0038773	CG10887	CG10887	92D1-92D1	protein_coding_gene	3R	-
FBgn0039235	CG10899	CG10899	96B1-96B1	protein_coding_gene	3R	-
FBgn0038090	CG10909	CG10909	87D4-87D4	protein_coding_gene	3R	-
FBgn0037514	CG10919	CG10919	84D14-84D14	protein_coding_gene	3R	-
FBgn0029963	CG10920	CG10920	7C1-7C1	protein_coding_gene	X	-
FBgn0034274	CG10931	CG10931	54E7-54E8	protein_coding_gene	2R	-
FBgn0034263	CG10934	CG10934	54E1-54E2	protein_coding_gene	2R	-
FBgn0034205	CG10950	CG10950	54A2-54A2	protein_coding_gene	2R	-
FBgn0036310	CG10969	CG10969	69E2-69E2	protein_coding_gene	3L	-
FBgn0030078	CG10970	CG10970	8C4-8C4	protein_coding_gene	X	-
FBgn0030524	CG10993	CG10993	12C5-12C5	protein_coding_gene	X	-
FBgn0030525	CG10996	CG10996	12C5-12C5	protein_coding_gene	X	-
FBgn0037038	CG11037	CG11037	78A1-78A1	protein_coding_gene	3L	-
FBgn0033149	CG11060	CG11060	42F3-42F3	protein_coding_gene	2R	-
FBgn0030536	CG11068	CG11068	12D1-12D1	protein_coding_gene	X	-
FBgn0030280	CG11106	CG11106	10B1-10B1	protein_coding_gene	X	-
FBgn0033164	CG11112	CG11112	43B2-43B2	protein_coding_gene	2R	-
FBgn0033168	CG11145	CG11145	43B3-43C1	protein_coding_gene	2R	-
FBgn0033238	CG11165	CG11165	43F6-43F6	protein_coding_gene	2R	-
FBgn0031139	CG11227	CG11227	19E5-19E5	protein_coding_gene	X	-
FBgn0036329	CG11262	CG11262	69F4-69F4	protein_coding_gene	3L	-
FBgn0034700	CG11269	CG11269	58C1-58C1	protein_coding_gene	2R	-
FBgn0037516	CG11286	CG11286	84E1-84E1	protein_coding_gene	3R	-
FBgn0034713	CG11291	CG11291	58D1-58D1	protein_coding_gene	2R	-
FBgn0034721	CG11298	CG11298	58D4-58D4	protein_coding_gene	2R	-
FBgn0031856	CG11322	CG11322	27B1-27B1	protein_coding_gene	2L	-
FBgn0039850	CG11333	CG11333	100C4-100C4	protein_coding_gene	3R	-
FBgn0034737	CG11362	CG11362	58E8-58E9	protein_coding_gene	2R	-
FBgn0029951	CG11369	CG11369	7B4-7B4	protein_coding_gene	X	-
FBgn0037454	CG1137	CG1137	83F1-83F1	protein_coding_gene	3R	-
FBgn0040679	CG11373	CG11373	83D1-83D1	protein_coding_gene	3R	-
FBgn0031214	CG11374	CG11374	21B1-21B1	protein_coding_gene	2L	-
FBgn0040362	CG11379	CG11379	1E3-1E3	protein_coding_gene	X	-
FBgn0037456	CG1138	CG1138	83F4-83F4	protein_coding_gene	3R	-
FBgn0037169	CG11404	CG11404	79E8-79E8	protein_coding_gene	3L	-
FBgn0036221	CG11588	CG11588	68E3-68E3	protein_coding_gene	3L	-
FBgn0038068	CG11600	CG11600	87C3-87C3	protein_coding_gene	3R	-
FBgn0032965	CG11629	CG11629	40B3-40B3	protein_coding_gene	2L	-
FBgn0032964	CG11630	CG11630	40A3-40A3	protein_coding_gene	2L	-
FBgn0032968	CG11634	CG11634	40B4-40B5	protein_coding_gene	2L	-
FBgn0040341	CG11664	CG11664	1D2-1D2	protein_coding_gene	X	-
FBgn0040648	CG11666	CG11666	19E6-19E6	protein_coding_gene	X	-
FBgn0037571	CG11694	CG11694	84F11-84F11	protein_coding_gene	3R	-
FBgn0037572	CG11698	CG11698	84F11-84F11	protein_coding_gene	3R	-
FBgn0038690	CG11703	CG11703	91F12-91F12	protein_coding_gene	3R	-
FBgn0036156	CG11726	CG11726	68C6-68C6	protein_coding_gene	3L	-
FBgn0035299	CG11815	CG11815	62B12-62B12	protein_coding_gene	3L	-
FBgn0030495	CG11816	CG11816	12A4-12A4	protein_coding_gene	X	-
FBgn0039616	CG11828	CG11828	98F2-98F2	protein_coding_gene	3R	-
FBgn0031620	CG11929	CG11929	25A3-25A3	protein_coding_gene	2L	-
FBgn0037650	CG11977	CG11977	85C1-85C1	protein_coding_gene	3R	-
FBgn0035273	CG12020	CG12020	62B4-62B4	protein_coding_gene	3L	-
FBgn0035263	CG12035	CG12035	62B1-62B1	protein_coding_gene	3L	-
FBgn0039796	CG12069	CG12069	100A2-100A2	protein_coding_gene	3R	-
FBgn0035426	CG12078	CG12078	63C1-63C1	protein_coding_gene	3L	-
FBgn0033280	CG12126	CG12126	44C3-44C3	protein_coding_gene	2R	-
FBgn0037325	CG12147	CG12147	83A2-83A2	protein_coding_gene	3R	-
FBgn0033498	CG12209	CG12209	46F7-46F7	protein_coding_gene	2R	-
FBgn0031026	CG12231	CG12231	18C8-18C8	protein_coding_gene	X	-
FBgn0036160	CG12289	CG12289	68C9-68C9	protein_coding_gene	3L	-
FBgn0032370	CG12307	CG12307	32F4-32F4	protein_coding_gene	2L	-
FBgn0033542	CG12309	CG12309	47B7-47B7	protein_coding_gene	2R	-
FBgn0038558	CG12347	CG12347	90C10-90C10	protein_coding_gene	3R	-
FBgn0036082	CG12362	CG12362	67E2-67E3	protein_coding_gene	3L	-
FBgn0033323	CG12376	CG12376	44E2-44E2	protein_coding_gene	2R	-
FBgn0039552	CG12426	CG12426	98B5-98B5	protein_coding_gene	3R	-
FBgn0032065	CG12438	CG12438	29E6-29E6	protein_coding_gene	2L	-
FBgn0032094	CG12439	CG12439	30A1-30A1	protein_coding_gene	2L	-
FBgn0031201	CG12446	CG12446	20E2-20E2	protein_coding_gene	X	-
FBgn0028857	CG12448	CG12448	35D7-35D7	protein_coding_gene	2L	-
FBgn0033861	CG12464	CG12464	50B5-50B6	protein_coding_gene	2R	-
FBgn0040371	CG12470	CG12470	1A1-1A1	protein_coding_gene	X	-
FBgn0040871	CG12479	CG12479	12E2-12E2	protein_coding_gene	X	-
FBgn0040356	CG12498	CG12498	3C1-3C1	protein_coding_gene	X	-
FBgn0031276	CG12506	CG12506	21E2-21E2	protein_coding_gene	2L	-
FBgn0031729	CG12511	CG12511	25F2-25F2	protein_coding_gene	2L	-
FBgn0039577	CG12516	CG12516	98C3-98C3	protein_coding_gene	3R	-
FBgn0040816	CG12521	CG12521	68E2-68E2	protein_coding_gene	3L	-
FBgn0040684	CG12589	CG12589	82F1-82F1	protein_coding_gene	3R	-
FBgn0037811	CG12592	CG12592	86B1-86B1	protein_coding_gene	3R	-
FBgn0030952	CG12609	CG12609	17D3-17D3	protein_coding_gene	X	-
FBgn0040996	CG12617	CG12617	38C4-38C4	protein_coding_gene	2L	-
FBgn0032626	CG12620	CG12620	36B8-36B8	protein_coding_gene	2L	-
FBgn0030181	CG12645	CG12645	9B2-9B2	protein_coding_gene	X	-
FBgn0031388	CG12674	CG12674	22C2-22C2	protein_coding_gene	2L	-
FBgn0031103	CG12679	CG12679	19C5-19C5	protein_coding_gene	X	-
FBgn0029740	CG12680	CG12680	4E1-4E1	protein_coding_gene	X	-
FBgn0029730	CG12681	CG12681	4D3-4D3	protein_coding_gene	X	-
FBgn0029729	CG12682	CG12682	4D2-4D2	protein_coding_gene	X	-
FBgn0029717	CG12684	CG12684	4C8-4C8	protein_coding_gene	X	-
FBgn0029952	CG12689	CG12689	7B4-7B4	protein_coding_gene	X	-
FBgn0029701	CG12691	CG12691	4B4-4B4	protein_coding_gene	X	-
FBgn0029703	CG12692	CG12692	4B5-4B6	protein_coding_gene	X	-
FBgn0029705	CG12693	CG12693	4B6-4B6	protein_coding_gene	X	-
FBgn0030721	CG12698	CG12698	14A6-14A6	protein_coding_gene	X	-
FBgn0046294	CG12699	CG12699	54B1-54B1	protein_coding_gene	2R	-
FBgn0030483	CG12725	CG12725	11F4-11F4	protein_coding_gene	X	-
FBgn0029816	CG12729	CG12729	5C3-5C3	protein_coding_gene	X	-
FBgn0034838	CG12782	CG12782	59D4-59D4	protein_coding_gene	2R	-
FBgn0038448	CG12783	CG12783	89D5-89D5	protein_coding_gene	3R	-
FBgn0038356	CG12784	CG12784	89A4-89A4	protein_coding_gene	3R	-
FBgn0033145	CG12828	CG12828	42F3-42F3	protein_coding_gene	2R	-
FBgn0033141	CG12831	CG12831	42E7-42E7	protein_coding_gene	2R	-
FBgn0033140	CG12836	CG12836	42E7-42E7	protein_coding_gene	2R	-
FBgn0040747	CG12853	CG12853	51D3-51D3	protein_coding_gene	2R	-
FBgn0033963	CG12857	CG12857	51C2-51C2	protein_coding_gene	2R	-
FBgn0033954	CG12860	CG12860	51B9-51B9	protein_coding_gene	2R	-
FBgn0033953	CG12861	CG12861	51B9-51B9	protein_coding_gene	2R	-
FBgn0033955	CG12866	CG12866	51B9-51B9	protein_coding_gene	2R	-
FBgn0037506	CG1287	CG1287	84D9-84D9	protein_coding_gene	3R	-
FBgn0250845	CG1288	CG1288	84D2-84D2	protein_coding_gene	3R	-
FBgn0033512	CG12902	CG12902	47A2-47A2	protein_coding_gene	2R	-
FBgn0250840	CG12907	CG12907	47A2-47A2	protein_coding_gene	2R	-
FBgn0033499	CG12914	CG12914	46F7-46F8	protein_coding_gene	2R	-
FBgn0033490	CG12917	CG12917	46F2-46F2	protein_coding_gene	2R	-
FBgn0033461	CG12923	CG12923	46C2-46C2	protein_coding_gene	2R	-
FBgn0037040	CG12983	CG12983	78A1-78A1	protein_coding_gene	3L	-
FBgn0030881	CG12985	CG12985	16F1-16F1	protein_coding_gene	X	-
FBgn0030846	CG12992	CG12992	16B6-16B6	protein_coding_gene	X	-
FBgn0030780	CG13008	CG13008	15A3-15A3	protein_coding_gene	X	-
FBgn0029669	CG13021	CG13021	3D5-3D5	protein_coding_gene	X	-
FBgn0036652	CG13032	CG13032	73B6-73B6	protein_coding_gene	3L	-
FBgn0036609	CG13039	CG13039	72E1-72E1	protein_coding_gene	3L	-
FBgn0036608	CG13040	CG13040	72E1-72E1	protein_coding_gene	3L	-
FBgn0040801	CG13053	CG13053	72D10-72D10	protein_coding_gene	3L	-
FBgn0032111	CG13110	CG13110	30A9-30A9	protein_coding_gene	2L	-
FBgn0032176	CG13127	CG13127	30F6-30F6	protein_coding_gene	2L	-
FBgn0032175	CG13131	CG13131	30F5-30F5	protein_coding_gene	2L	-
FBgn0032188	CG13137	CG13137	31B1-31B1	protein_coding_gene	2L	-
FBgn0031134	CG1314	CG1314	19E4-19E4	protein_coding_gene	X	-
FBgn0033701	CG13171	CG13171	48E10-48E10	protein_coding_gene	2R	-
FBgn0033680	CG13186	CG13186	48E1-48E1	protein_coding_gene	2R	-
FBgn0033599	CG13223	CG13223	47E3-47E3	protein_coding_gene	2R	-
FBgn0028903	CG13243	CG13243	35D4-35D5	protein_coding_gene	2L	-
FBgn0032577	CG13244	CG13244	35D6-35D6	protein_coding_gene	2L	-
FBgn0045827	CG13245	CG13245	35E1-35E1	protein_coding_gene	2L	-
FBgn0033794	CG13326	CG13326	49F2-49F2	protein_coding_gene	2R	-
FBgn0033863	CG13337	CG13337	50C1-50C1	protein_coding_gene	2R	-
FBgn0032039	CG13385	CG13385	29C1-29C1	protein_coding_gene	2L	-
FBgn0032040	CG13386	CG13386	29C1-29C1	protein_coding_gene	2L	-
FBgn0039797	CG1340	CG1340	100A3-100A3	protein_coding_gene	3R	-
FBgn0035097	CG13405	CG13405	61A6-61A6	protein_coding_gene	3L	-
FBgn0034513	CG13423	CG13423	57A5-57A5	protein_coding_gene	2R	-
FBgn0034510	CG13426	CG13426	57A4-57A4	protein_coding_gene	2R	-
FBgn0034546	CG13442	CG13442	57B1-57B1	protein_coding_gene	2R	-
FBgn0036520	CG13449	CG13449	71E2-71E3	protein_coding_gene	3L	-
FBgn0036498	CG13455	CG13455	71D3-71D3	protein_coding_gene	3L	-
FBgn0036482	CG13457	CG13457	71B5-71B5	protein_coding_gene	3L	-
FBgn0036443	CG13471	CG13471	70F3-70F3	protein_coding_gene	3L	-
FBgn0036442	CG13473	CG13473	70F3-70F3	protein_coding_gene	3L	-
FBgn0036439	CG13474	CG13474	70F1-70F1	protein_coding_gene	3L	-
FBgn0036441	CG13476	CG13476	70F1-70F1	protein_coding_gene	3L	-
FBgn0036438	CG13477	CG13477	70F1-70F1	protein_coding_gene	3L	-
FBgn0036421	CG13481	CG13481	70D5-70D5	protein_coding_gene	3L	-
FBgn0034671	CG13494	CG13494	58A4-58A4	protein_coding_gene	2R	-
FBgn0034684	CG13501	CG13501	58B1-58B1	protein_coding_gene	2R	-
FBgn0034774	CG13526	CG13526	59A4-59A4	protein_coding_gene	2R	-
FBgn0034776	CG13527	CG13527	59A4-59A4	protein_coding_gene	2R	-
FBgn0034820	CG13538	CG13538	59C3-59C3	protein_coding_gene	2R	-
FBgn0034833	CG13539	CG13539	59D2-59D2	protein_coding_gene	2R	-
FBgn0034841	CG13541	CG13541	59D4-59D5	protein_coding_gene	2R	-
FBgn0034826	CG13544	CG13544	59D1-59D1	protein_coding_gene	2R	-
FBgn0034867	CG13557	CG13557	59E1-59E1	protein_coding_gene	2R	-
FBgn0034869	CG13558	CG13558	59E2-59E2	protein_coding_gene	2R	-
FBgn0034973	CG13564	CG13564	60B8-60B8	protein_coding_gene	2R	-
FBgn0034998	CG13577	CG13577	60C4-60C4	protein_coding_gene	2R	-
FBgn0035014	CG13581	CG13581	60D3-60D3	protein_coding_gene	2R	-
FBgn0039177	CG13611	CG13611	95F8-95F9	protein_coding_gene	3R	-
FBgn0031235	CG13693	CG13693	21B5-21B5	protein_coding_gene	2L	-
FBgn0036785	CG13700	CG13700	75C4-75C4	protein_coding_gene	3L	-
FBgn0035577	CG13708	CG13708	64C1-64C1	protein_coding_gene	3L	-
FBgn0036705	CG13723	CG13723	74A2-74A2	protein_coding_gene	3L	-
FBgn0036708	CG13725	CG13725	74A4-74A4	protein_coding_gene	3L	-
FBgn0036729	CG13733	CG13733	74C3-74C4	protein_coding_gene	3L	-
FBgn0033364	CG13747	CG13747	45A1-45A1	protein_coding_gene	2R	-
FBgn0031844	CG13771	CG13771	26F6-26F6	protein_coding_gene	2L	-
FBgn0035332	CG13801	CG13801	62D6-62D6	protein_coding_gene	3L	-
FBgn0039059	CG13829	CG13829	94E3-94E3	protein_coding_gene	3R	-
FBgn0039009	CG13842	CG13842	94C2-94C2	protein_coding_gene	3R	-
FBgn0038960	CG13855	CG13855	94A12-94A12	protein_coding_gene	3R	-
FBgn0030033	CG1387	CG1387	7E5-7E6	protein_coding_gene	X	-
FBgn0034506	CG13870	CG13870	56F17-56F17	protein_coding_gene	2R	-
FBgn0034502	CG13871	CG13871	56F16-56F16	protein_coding_gene	2R	-
FBgn0034477	CG13872	CG13872	56E4-56E4	protein_coding_gene	2R	-
FBgn0035139	CG13891	CG13891	61C1-61C1	protein_coding_gene	3L	-
FBgn0035161	CG13898	CG13898	61D1-61D1	protein_coding_gene	3L	-
FBgn0032851	CG13970	CG13970	38C1-38C1	protein_coding_gene	2L	-
FBgn0039518	CG13978	CG13978	98A1-98A2	protein_coding_gene	3R	-
FBgn0260452	CG13984	CG13984	26C2-26C2	protein_coding_gene	2L	-
FBgn0031786	CG13989	CG13989	26B9-26B9	protein_coding_gene	2L	-
FBgn0031785	CG13991	CG13991	26B8-26B8	protein_coding_gene	2L	-
FBgn0031749	CG14000	CG14000	26A1-26A1	protein_coding_gene	2L	-
FBgn0031733	CG14006	CG14006	25F4-25F4	protein_coding_gene	2L	-
FBgn0031722	CG14011	CG14011	25F1-25F1	protein_coding_gene	2L	-
FBgn0031720	CG14013	CG14013	25E6-25E6	protein_coding_gene	2L	-
FBgn0031721	CG14017	CG14017	25E6-25E6	protein_coding_gene	2L	-
FBgn0250847	CG14034	CG14034	25D1-25D1	protein_coding_gene	2L	-
FBgn0032315	CG14069	CG14069	32B4-32B4	protein_coding_gene	2L	-
FBgn0032313	CG14070	CG14070	32B4-32B4	protein_coding_gene	2L	-
FBgn0032312	CG14071	CG14071	32B3-32B3	protein_coding_gene	2L	-
FBgn0032318	CG14072	CG14072	32C1-32C1	protein_coding_gene	2L	-
FBgn0036830	CG14077	CG14077	75E5-75E5	protein_coding_gene	3L	-
FBgn0029964	CG1409	CG1409	7C1-7C1	protein_coding_gene	X	-
FBgn0260459	CG14106	CG14106	70B1-70B1	protein_coding_gene	3L	-
FBgn0040814	CG14113	CG14113	70A5-70A5	protein_coding_gene	3L	-
FBgn0036089	CG14151	CG14151	67E5-67E5	protein_coding_gene	3L	-
FBgn0036093	CG14154	CG14154	67E5-67E5	protein_coding_gene	3L	-
FBgn0030979	CG14190	CG14190	18A2-18A2	protein_coding_gene	X	-
FBgn0032966	CG1421	CG1421	40B4-40B4	protein_coding_gene	2L	-
FBgn0039428	CG14237	CG14237	97B3-97B3	protein_coding_gene	3R	-
FBgn0029658	CG14269	CG14269	3D3-3D3	protein_coding_gene	X	-
FBgn0032967	CG1428	CG1428	40B4-40B4	protein_coding_gene	2L	-
FBgn0038695	CG14280	CG14280	91F13-91F13	protein_coding_gene	3R	-
FBgn0038685	CG14282	CG14282	91F4-91F10	protein_coding_gene	3R	-
FBgn0038656	CG14294	CG14294	91D4-91D4	protein_coding_gene	3R	-
FBgn0038630	CG14305	CG14305	91B5-91B5	protein_coding_gene	3R	-
FBgn0038568	CG14315	CG14315	90F4-90F4	protein_coding_gene	3R	-
FBgn0038567	CG14316	CG14316	90F3-90F3	protein_coding_gene	3R	-
FBgn0038512	CG14330	CG14330	90B1-90B1	protein_coding_gene	3R	-
FBgn0031301	CG14339	CG14339	21F1-21F1	protein_coding_gene	2L	-
FBgn0039376	CG14354	CG14354	96F3-96F3	protein_coding_gene	3R	-
FBgn0038208	CG14355	CG14355	88A9-88A10	protein_coding_gene	3R	-
FBgn0038186	CG14362	CG14362	88A1-88A1	protein_coding_gene	3R	-
FBgn0038158	CG14370	CG14370	87F3-87F3	protein_coding_gene	3R	-
FBgn0038124	CG14380	CG14380	87E1-87E1	protein_coding_gene	3R	-
FBgn0038097	CG14384	CG14384	87D5-87D5	protein_coding_gene	3R	-
FBgn0038078	CG14391	CG14391	87C5-87C5	protein_coding_gene	3R	-
FBgn0032894	CG14402	CG14402	38F2-38F2	protein_coding_gene	2L	-
FBgn0029880	CG14443	CG14443	6C2-6C2	protein_coding_gene	X	-
FBgn0037191	CG14448	CG14448	80A2-80A2	protein_coding_gene	3L	-
FBgn0037180	CG14452	CG14452	79F5-79F5	protein_coding_gene	3L	-
FBgn0034278	CG14488	CG14488	54E8-54E8	protein_coding_gene	2R	-
FBgn0034327	CG14505	CG14505	55C2-55C2	protein_coding_gene	2R	-
FBgn0039659	CG14506	CG14506	99A5-99A5	protein_coding_gene	3R	-
FBgn0039621	CG14518	CG14518	98F5-98F5	protein_coding_gene	3R	-
FBgn0031954	CG14537	CG14537	28D2-28D2	protein_coding_gene	2L	-
FBgn0039398	CG14540	CG14540	96F8-96F8	protein_coding_gene	3R	-
FBgn0039395	CG14546	CG14546	96F8-96F8	protein_coding_gene	3R	-
FBgn0039413	CG14556	CG14556	97A1-97A1	protein_coding_gene	3R	-
FBgn0031163	CG14579	CG14579	19F2-19F2	protein_coding_gene	X	-
FBgn0037486	CG14605	CG14605	84D2-84D2	protein_coding_gene	3R	-
FBgn0037483	CG14609	CG14609	84D2-84D2	protein_coding_gene	3R	-
FBgn0029552	CG14631	CG14631	1E1-1E1	protein_coding_gene	X	-
FBgn0040892	CG14634	CG14634	1D1-1D1	protein_coding_gene	X	-
FBgn0029535	CG14635	CG14635	1D1-1D1	protein_coding_gene	X	-
FBgn0250821	CG14644	CG14644	82A1-82A1	protein_coding_gene	3R	-
FBgn0037283	CG14658	CG14658	82D7-82D7	protein_coding_gene	3R	-
FBgn0037284	CG14659	CG14659	82D7-82D7	protein_coding_gene	3R	-
FBgn0037320	CG14668	CG14668	83A1-83A1	protein_coding_gene	3R	-
FBgn0037388	CG14676	CG14676	83C5-83C5	protein_coding_gene	3R	-
FBgn0037826	CG14689	CG14689	86C4-86C4	protein_coding_gene	3R	-
FBgn0037829	CG14691	CG14691	86C5-86C5	protein_coding_gene	3R	-
FBgn0037837	CG14693	CG14693	86C6-86C7	protein_coding_gene	3R	-
FBgn0037910	CG14708	CG14708	86E10-86E10	protein_coding_gene	3R	-
FBgn0265271	CG14717	CG14717	86E16-86E16	protein_coding_gene	3R	-
FBgn0037939	CG14718	CG14718	86E16-86E16	protein_coding_gene	3R	-
FBgn0037964	CG14731	CG14731	87A2-87A2	protein_coding_gene	3R	-
FBgn0037986	CG14736	CG14736	87A5-87A5	protein_coding_gene	3R	-
FBgn0037987	CG14739	CG14739	87A5-87A5	protein_coding_gene	3R	-
FBgn0037988	CG14740	CG14740	87A6-87A6	protein_coding_gene	3R	-
FBgn0033326	CG14743	CG14743	44E2-44E2	protein_coding_gene	2R	-
FBgn0033324	CG14744	CG14744	44E2-44E2	protein_coding_gene	2R	-
FBgn0033278	CG14759	CG14759	44C3-44C3	protein_coding_gene	2R	-
FBgn0029589	CG14810	CG14810	2B10-2B10	protein_coding_gene	X	-
FBgn0029590	CG14811	CG14811	2B10-2B10	protein_coding_gene	X	-
FBgn0035782	CG14835	CG14835	66A1-66A1	protein_coding_gene	3L	-
FBgn0035799	CG14838	CG14838	66A6-66A6	protein_coding_gene	3L	-
FBgn0038219	CG14839	CG14839	88B1-88B1	protein_coding_gene	3R	-
FBgn0038217	CG14840	CG14840	88B1-88B1	protein_coding_gene	3R	-
FBgn0038218	CG14841	CG14841	88B1-88B1	protein_coding_gene	3R	-
FBgn0038280	CG14861	CG14861	88D9-88D9	protein_coding_gene	3R	-
FBgn0038445	CG14891	CG14891	89B20-89B20	protein_coding_gene	3R	-
FBgn0032331	CG14913	CG14913	32C1-32C1	protein_coding_gene	2L	-
FBgn0032360	CG14926	CG14926	32E4-32E4	protein_coding_gene	2L	-
FBgn0032365	CG14929	CG14929	32F2-32F2	protein_coding_gene	2L	-
FBgn0032366	CG14930	CG14930	32F2-32F2	protein_coding_gene	2L	-
FBgn0035413	CG14958	CG14958	63B10-63B10	protein_coding_gene	3L	-
FBgn0040694	CG14974	CG14974	63E5-63E5	protein_coding_gene	3L	-
FBgn0035479	CG14983	CG14983	64A1-64A1	protein_coding_gene	3L	-
FBgn0029946	CG15034	CG15034	7B2-7B2	protein_coding_gene	X	-
FBgn0029949	CG15035	CG15035	7B2-7B2	protein_coding_gene	X	-
FBgn0030940	CG15040	CG15040	17C5-17C5	protein_coding_gene	X	-
FBgn0030937	CG15042	CG15042	17C1-17C1	protein_coding_gene	X	-
FBgn0030918	CG15056	CG15056	17A11-17A11	protein_coding_gene	X	-
FBgn0030905	CG15059	CG15059	17A3-17A3	protein_coding_gene	X	-
FBgn0034377	CG15071	CG15071	55E8-55E8	protein_coding_gene	2R	-
FBgn0034416	CG15109	CG15109	56B2-56B2	protein_coding_gene	2R	-
FBgn0034415	CG15116	CG15116	56B2-56B2	protein_coding_gene	2R	-
FBgn0034461	CG15124	CG15124	56E1-56E1	protein_coding_gene	2R	-
FBgn0034463	CG15125	CG15125	56E1-56E1	protein_coding_gene	2R	-
FBgn0032625	CG15136	CG15136	36B6-36B6	protein_coding_gene	2L	-
FBgn0032631	CG15140	CG15140	36C5-36C5	protein_coding_gene	2L	-
FBgn0032647	CG15143	CG15143	36C10-36C10	protein_coding_gene	2L	-
FBgn0032648	CG15144	CG15144	36C10-36C11	protein_coding_gene	2L	-
FBgn0032649	CG15145	CG15145	36C11-36C11	protein_coding_gene	2L	-
FBgn0032654	CG15147	CG15147	36D1-36D1	protein_coding_gene	2L	-
FBgn0032709	CG15167	CG15167	37A2-37A2	protein_coding_gene	2L	-
FBgn0032734	CG15169	CG15169	37B8-37B8	protein_coding_gene	2L	-
FBgn0032740	CG15172	CG15172	37B9-37B9	protein_coding_gene	2L	-
FBgn0037461	CG15177	CG15177	84A1-84A1	protein_coding_gene	3R	-
FBgn0037449	CG15185	CG15185	83F1-83F1	protein_coding_gene	3R	-
FBgn0030296	CG15196	CG15196	10B10-10B10	protein_coding_gene	X	-
FBgn0030283	CG15198	CG15198	10B1-10B1	protein_coding_gene	X	-
FBgn0030278	CG15200	CG15200	10A10-10A10	protein_coding_gene	X	-
FBgn0030247	CG15208	CG15208	9F8-9F8	protein_coding_gene	X	-
FBgn0034554	CG15227	CG15227	57B3-57B3	protein_coding_gene	2R	-
FBgn0033076	CG15233	CG15233	42B2-42B2	protein_coding_gene	2R	-
FBgn0028880	CG15256	CG15256	35D3-35D3	protein_coding_gene	2L	-
FBgn0032563	CG15258	CG15258	35D2-35D2	protein_coding_gene	2L	-
FBgn0028850	CG15260	CG15260	35D1-35D1	protein_coding_gene	2L	-
FBgn0032554	CG15278	CG15278	35B6-35B6	protein_coding_gene	2L	-
FBgn0028844	CG15283	CG15283	35B1-35B1	protein_coding_gene	2L	-
FBgn0028531	CG15286	CG15286	35A4-35A4	protein_coding_gene	2L	-
FBgn0030215	CG15296	CG15296	9D3-9D3	protein_coding_gene	X	-
FBgn0030191	CG15306	CG15306	9B7-9B7	protein_coding_gene	X	-
FBgn0029986	CG15332	CG15332	7D1-7D1	protein_coding_gene	X	-
FBgn0029989	CG15333	CG15333	7D2-7D2	protein_coding_gene	X	-
FBgn0030014	CG15337	CG15337	7D17-7D17	protein_coding_gene	X	-
FBgn0040719	CG15357	CG15357	22B6-22B6	protein_coding_gene	2L	-
FBgn0029694	CG15375	CG15375	4A5-4A5	protein_coding_gene	X	-
FBgn0031440	CG15395	CG15395	23A1-23A1	protein_coding_gene	2L	-
FBgn0031504	CG15403	CG15403	23D2-23D2	protein_coding_gene	2L	-
FBgn0265269	CG15425	CG15425	24E1-24E1	protein_coding_gene	2L	-
FBgn0031155	CG15446	CG15446	19F1-19F1	protein_coding_gene	X	-
FBgn0031132	CG15450	CG15450	19E3-19E3	protein_coding_gene	X	-
FBgn0031130	CG15452	CG15452	19E2-19E2	protein_coding_gene	X	-
FBgn0040651	CG15458	CG15458	19D1-19D1	protein_coding_gene	X	-
FBgn0031108	CG15459	CG15459	19C6-19D1	protein_coding_gene	X	-
FBgn0040649	CG15461	CG15461	19D2-19D2	protein_coding_gene	X	-
FBgn0029726	CG15471	CG15471	4D1-4D1	protein_coding_gene	X	-
FBgn0029724	CG15472	CG15472	4D1-4D1	protein_coding_gene	X	-
FBgn0032457	CG15483	CG15483	33F5-33F5	protein_coding_gene	2L	-
FBgn0038892	CG15498	CG15498	93E4-93E4	protein_coding_gene	3R	-
FBgn0039707	CG15510	CG15510	99C2-99C3	protein_coding_gene	3R	-
FBgn0039782	CG15539	CG15539	99F6-99F6	protein_coding_gene	3R	-
FBgn0039799	CG15543	CG15543	100A3-100A3	protein_coding_gene	3R	-
FBgn0039812	CG15548	CG15548	100B1-100B1	protein_coding_gene	3R	-
FBgn0039810	CG15549	CG15549	100B1-100B1	protein_coding_gene	3R	-
FBgn0039832	CG15563	CG15563	100B8-100B8	protein_coding_gene	3R	-
FBgn0029702	CG15572	CG15572	4B4-4B4	protein_coding_gene	X	-
FBgn0029700	CG15576	CG15576	4B4-4B4	protein_coding_gene	X	-
FBgn0040904	CG15577	CG15577	4B4-4B4	protein_coding_gene	X	-
FBgn0040905	CG15578	CG15578	4B4-4B4	protein_coding_gene	X	-
FBgn0037398	CG15580	CG15580	83D2-83D2	protein_coding_gene	3R	-
FBgn0034196	CG15605	CG15605	53F12-53F12	protein_coding_gene	2R	-
FBgn0031626	CG15631	CG15631	25A4-25A4	protein_coding_gene	2L	-
FBgn0031617	CG15635	CG15635	25A2-25A2	protein_coding_gene	2L	-
FBgn0034651	CG15676	CG15676	57F8-57F8	protein_coding_gene	2R	-
FBgn0034104	CG15705	CG15705	53A5-53A5	protein_coding_gene	2R	-
FBgn0034099	CG15708	CG15708	53A1-53A1	protein_coding_gene	2R	-
FBgn0034120	CG15710	CG15710	53C1-53C1	protein_coding_gene	2R	-
FBgn0030440	CG15719	CG15719	11D6-11D6	protein_coding_gene	X	-
FBgn0030409	CG15728	CG15728	11B5-11B5	protein_coding_gene	X	-
FBgn0030374	CG15734	CG15734	11A3-11A3	protein_coding_gene	X	-
FBgn0030462	CG15742	CG15742	11E8-11E8	protein_coding_gene	X	-
FBgn0029817	CG15764	CG15764	5C5-5C5	protein_coding_gene	X	-
FBgn0029809	CG15767	CG15767	5C2-5C2	protein_coding_gene	X	-
FBgn0034904	CG15800	CG15800	60A1-60A1	protein_coding_gene	2R	-
FBgn0031292	CG15824	CG15824	21E2-21E2	protein_coding_gene	2L	-
FBgn0035003	CG15873	CG15873	60C8-60C8	protein_coding_gene	2R	-
FBgn0030983	CG15882	CG15882	18A3-18A3	protein_coding_gene	X	-
FBgn0034129	CG15925	CG15925	53C4-53C5	protein_coding_gene	2R	-
FBgn0031101	CG1631	CG1631	19C4-19C4	protein_coding_gene	X	-
FBgn0034459	CG16716	CG16716	56E1-56E1	protein_coding_gene	2R	-
FBgn0042198	CG16741	CG16741	56F17-56F17	protein_coding_gene	2R	-
FBgn0029661	CG16781	CG16781	3D4-3D4	protein_coding_gene	X	-
FBgn0032503	CG16825	CG16825	34B5-34B5	protein_coding_gene	2L	-
FBgn0035009	CG16837	CG16837	60D1-60D1	protein_coding_gene	2R	-
FBgn0032522	CG16848	CG16848	34B11-34B11	protein_coding_gene	2L	-
FBgn0028942	CG16852	CG16852	34C4-34C4	protein_coding_gene	2L	-
FBgn0028941	CG16853	CG16853	34C4-34C4	protein_coding_gene	2L	-
FBgn0034483	CG16894	CG16894	56F9-56F9	protein_coding_gene	2R	-
FBgn0033442	CG1690	CG1690	46B2-46B2	protein_coding_gene	2R	-
FBgn0032519	CG16957	CG16957	34B10-34B10	protein_coding_gene	2L	-
FBgn0032385	CG16964	CG16964	33B2-33B2	protein_coding_gene	2L	-
FBgn0031082	CG17003	CG17003	19A4-19A4	protein_coding_gene	X	-
FBgn0033167	CG1701	CG1701	43B2-43B2	protein_coding_gene	2R	-
FBgn0032424	CG17010	CG17010	33E1-33E1	protein_coding_gene	2L	-
FBgn0035584	CG17030	CG17030	64C4-64C4	protein_coding_gene	3L	-
FBgn0033828	CG17048	CG17048	50A3-50A3	protein_coding_gene	2R	-
FBgn0265264	CG17097	CG17097	32A2-32A2	protein_coding_gene	2L	-
FBgn0032276	CG17098	CG17098	32A2-32A2	protein_coding_gene	2L	-
FBgn0260454	CG17139	CG17139	32B1-32B1	protein_coding_gene	2L	-
FBgn0260453	CG17140	CG17140	32B1-32B1	protein_coding_gene	2L	-
FBgn0035581	CG17150	CG17150	64C1-64C2	protein_coding_gene	3L	-
FBgn0036246	CG17154	CG17154	68F2-68F2	protein_coding_gene	3L	-
FBgn0036447	CG17173	CG17173	70F4-70F4	protein_coding_gene	3L	-
FBgn0036440	CG17177	CG17177	70F1-70F1	protein_coding_gene	3L	-
FBgn0039369	CG17195	CG17195	96F2-96F2	protein_coding_gene	3R	-
FBgn0039368	CG17196	CG17196	96F2-96F2	protein_coding_gene	3R	-
FBgn0039367	CG17197	CG17197	96F2-96F2	protein_coding_gene	3R	-
FBgn0039366	CG17198	CG17198	96F2-96F2	protein_coding_gene	3R	-
FBgn0038775	CG17199	CG17199	92D5-92D5	protein_coding_gene	3R	-
FBgn0032419	CG17217	CG17217	33D2-33D2	protein_coding_gene	2L	-
FBgn0031168	CG1722	CG1722	19F2-19F2	protein_coding_gene	X	-
FBgn0031410	CG17237	CG17237	22D6-22D6	protein_coding_gene	2L	-
FBgn0031164	CG1724	CG1724	19F2-19F2	protein_coding_gene	X	-
FBgn0250841	CG17242	CG17242	22D6-22D6	protein_coding_gene	2L	-
FBgn0038821	CG17267	CG17267	92F10-92F10	protein_coding_gene	3R	-
FBgn0034202	CG17287	CG17287	54A2-54A2	protein_coding_gene	2R	-
FBgn0032755	CG17344	CG17344	37C1-37C1	protein_coding_gene	2L	-
FBgn0032771	CG17349	CG17349	37D3-37D3	protein_coding_gene	2L	-
FBgn0031861	CG17375	CG17375	27B3-27B3	protein_coding_gene	2L	-
FBgn0031859	CG17377	CG17377	27B3-27B3	protein_coding_gene	2L	-
FBgn0039077	CG17380	CG17380	94F1-94F1	protein_coding_gene	3R	-
FBgn0040028	CG17450	CG17450	20A4-20A4	protein_coding_gene	X	-
FBgn0032868	CG17472	CG17472	38D1-38D1	protein_coding_gene	2L	-
FBgn0250842	CG17575	CG17575	49D4-49D4	protein_coding_gene	2R	-
FBgn0040755	CG17580	CG17580	49D3-49D3	protein_coding_gene	2R	-
FBgn0031197	CG17601	CG17601	20C2-20C2	protein_coding_gene	X	-
FBgn0039002	CG17625	CG17625	94C1-94C1	protein_coding_gene	3R	-
FBgn0037004	CG17637	CG17637	77C6-77C6	protein_coding_gene	3L	-
FBgn0031364	CG17648	CG17648	22B2-22B2	protein_coding_gene	2L	-
FBgn0036311	CG17666	CG17666	69E2-69E2	protein_coding_gene	3L	-
FBgn0036348	CG17687	CG17687	70A5-70A5	protein_coding_gene	3L	-
FBgn0029877	CG17717	CG17717	6C1-6C1	protein_coding_gene	X	-
FBgn0035730	CG17744	CG17744	65E1-65E1	protein_coding_gene	3L	-
FBgn0039374	CG17770	CG17770	96F3-96F3	protein_coding_gene	3R	-
FBgn0038915	CG17819	CG17819	93F14-93F14	protein_coding_gene	3R	-
FBgn0034383	CG17821	CG17821	55E11-55E11	protein_coding_gene	2R	-
FBgn0037500	CG17944	CG17944	84D5-84D5	protein_coding_gene	3R	-
FBgn0039498	CG17991	CG17991	97E10-97E10	protein_coding_gene	3R	-
FBgn0028856	CG18063	CG18063	35D7-35D7	protein_coding_gene	2L	-
FBgn0028901	CG18109	CG18109	35D4-35D4	protein_coding_gene	2L	-
FBgn0034898	CG18128	CG18128	59F6-59F6	protein_coding_gene	2R	-
FBgn0030359	CG18130	CG18130	11A1-11A1	protein_coding_gene	X	-
FBgn0031345	CG18132	CG18132	22A2-22A2	protein_coding_gene	2L	-
FBgn0036832	CG18223	CG18223	75E6-75E6	protein_coding_gene	3L	-
FBgn0036796	CG18231	CG18231	75D4-75D4	protein_coding_gene	3L	-
FBgn0036795	CG18233	CG18233	75D3-75D4	protein_coding_gene	3L	-
FBgn0031724	CG18266	CG18266	25F1-25F1	protein_coding_gene	2L	-
FBgn0037003	CG18281	CG18281	77C6-77C6	protein_coding_gene	3L	-
FBgn0043825	CG18284	CG18284	32A2-32A2	protein_coding_gene	2L	-
FBgn0032265	CG18301	CG18301	31F5-31F5	protein_coding_gene	2L	-
FBgn0033610	CG18335	CG18335	47F1-47F1	protein_coding_gene	2R	-
FBgn0031127	CG1835	CG1835	19E1-19E1	protein_coding_gene	X	-
FBgn0033864	CG18368	CG18368	50C1-50C1	protein_coding_gene	2R	-
FBgn0033893	CG18371	CG18371	50D2-50D2	protein_coding_gene	2R	-
FBgn0035568	CG18418	CG18418	64B13-64B13	protein_coding_gene	3L	-
FBgn0033285	CG18449	CG18449	44C4-44C4	protein_coding_gene	2R	-
FBgn0034206	CG18469	CG18469	54B1-54B1	protein_coding_gene	2R	-
FBgn0028900	CG18518	CG18518	35D4-35D4	protein_coding_gene	2L	-
FBgn0031470	CG18557	CG18557	23B4-23B4	protein_coding_gene	2L	-
FBgn0031469	CG18558	CG18558	23B4-23B4	protein_coding_gene	2L	-
FBgn0040967	CG18666	CG18666	32D1-32D1	protein_coding_gene	2L	-
FBgn0040628	CG18672	CG18672	100B9-100B9	protein_coding_gene	3R	-
FBgn0040629	CG18673	CG18673	100B9-100B9	protein_coding_gene	3R	-
FBgn0042131	CG18808	CG18808	64B17-64B17	protein_coding_gene	3L	-
FBgn0042133	CG18810	CG18810	38D2-38D2	protein_coding_gene	2L	-
FBgn0042146	CG18823	CG18823	1D4-1E1	protein_coding_gene	X	-
FBgn0030377	CG1924	CG1924	11A6-11A6	protein_coding_gene	X	-
FBgn0037464	CG1988	CG1988	84B2-84B2	protein_coding_gene	3R	-
FBgn0029947	CG1999	CG1999	7B2-7B2	protein_coding_gene	X	-
FBgn0039887	CG2053	CG2053	100E3-100E3	protein_coding_gene	3R	-
FBgn0037365	CG2104	CG2104	83C1-83C1	protein_coding_gene	3R	-
FBgn0030223	CG2111	CG2111	9E1-9E1	protein_coding_gene	X	-
FBgn0035384	CG2113	CG2113	63A2-63A2	protein_coding_gene	3L	-
FBgn0033286	CG2127	CG2127	44C4-44C4	protein_coding_gene	2R	-
FBgn0030441	CG2209	CG2209	11D7-11D8	protein_coding_gene	X	-
FBgn0039792	CG2267	CG2267	100A1-100A1	protein_coding_gene	3R	-
FBgn0033279	CG2291	CG2291	44C3-44C3	protein_coding_gene	2R	-
FBgn0037455	CG2336	CG2336	83F3-83F3	protein_coding_gene	3R	-
FBgn0032969	CG2528	CG2528	40D1-40D2	protein_coding_gene	2L	-
FBgn0030386	CG2574	CG2574	11A9-11A9	protein_coding_gene	X	-
FBgn0030384	CG2577	CG2577	11A9-11A9	protein_coding_gene	X	-
FBgn0037512	CG2616	CG2616	84D13-84D13	protein_coding_gene	3R	-
FBgn0025838	CG2652	CG2652	3B1-3B1	protein_coding_gene	X	-
FBgn0030376	CG2750	CG2750	11A4-11A4	protein_coding_gene	X	-
FBgn0031273	CG2839	CG2839	21E2-21E2	protein_coding_gene	2L	-
FBgn0029725	CG2871	CG2871	4D1-4D1	protein_coding_gene	X	-
FBgn0030207	CG2887	CG2887	9D1-9D1	protein_coding_gene	X	-
FBgn0029679	CG2901	CG2901	3F2-3F2	protein_coding_gene	X	-
FBgn0031585	CG2955	CG2955	24D6-24D6	protein_coding_gene	2L	-
FBgn0031462	CG2964	CG2964	23B2-23B2	protein_coding_gene	2L	-
FBgn0031472	CG2983	CG2983	23B5-23B5	protein_coding_gene	2L	-
FBgn0050039	CG30039	CG30039	48D8-48D8	protein_coding_gene	2R	-
FBgn0050048	CG30048	CG30048	49A2-49A2	protein_coding_gene	2R	-
FBgn0265272	CG30060	CG30060	50A7-50A7	protein_coding_gene	2R	-
FBgn0050065	CG30065	CG30065	50A8-50A8	protein_coding_gene	2R	-
FBgn0050075	CG30075	CG30075	50F7-50F7	protein_coding_gene	2R	-
FBgn0050110	CG30110	CG30110	54F5-54F5	protein_coding_gene	2R	-
FBgn0050177	CG30177	CG30177	60A1-60A1	protein_coding_gene	2R	-
FBgn0050192	CG30192	CG30192	59C5-59D1	protein_coding_gene	2R	-
FBgn0050222	CG30222	CG30222	57F2-57F2	protein_coding_gene	2R	-
FBgn0050268	CG30268	CG30268	59A3-59A3	protein_coding_gene	2R	-
FBgn0061435	CG30270	CG30270	59B1-59B1	protein_coding_gene	2R	-
FBgn0050275	CG30275	CG30275	59A3-59A3	protein_coding_gene	2R	-
FBgn0050278	CG30278	CG30278	58D2-58D2	protein_coding_gene	2R	-
FBgn0050325	CG30325	CG30325	54F5-54F5	protein_coding_gene	2R	-
FBgn0050350	CG30350	CG30350	44F1-44F1	protein_coding_gene	2R	-
FBgn0050369	CG30369	CG30369	44C3-44C3	protein_coding_gene	2R	-
FBgn0050375	CG30375	CG30375	44C3-44C3	protein_coding_gene	2R	-
FBgn0050376	CG30376	CG30376	44C3-44C3	protein_coding_gene	2R	-
FBgn0050378	CG30378	CG30378	43F6-43F6	protein_coding_gene	2R	-
FBgn0050384	CG30384	CG30384	43A1-43A1	protein_coding_gene	2R	-
FBgn0050385	CG30385	CG30385	43A1-43A1	protein_coding_gene	2R	-
FBgn0050391	CG30391	CG30391	57D4-57D4	protein_coding_gene	2R	-
FBgn0050393	CG30393	CG30393	57D4-57D5	protein_coding_gene	2R	-
FBgn0050412	CG30412	CG30412	59D6-59D6	protein_coding_gene	2R	-
FBgn0050416	CG30416	CG30416	59D6-59D6	protein_coding_gene	2R	-
FBgn0050417	CG30417	CG30417	59D6-59D6	protein_coding_gene	2R	-
FBgn0050430	CG30430	CG30430	60F5-60F5	protein_coding_gene	2R	-
FBgn0050447	CG30447	CG30447	56E5-56E5	protein_coding_gene	2R	-
FBgn0050461	CG30461	CG30461	53E4-53E4	protein_coding_gene	2R	-
FBgn0050472	CG30472	CG30472	52A1-52A1	protein_coding_gene	2R	-
FBgn0050484	CG30484	CG30484	50C6-50C6	protein_coding_gene	2R	-
FBgn0050485	CG30485	CG30485	50C6-50C6	protein_coding_gene	2R	-
FBgn0050486	CG30486	CG30486	49D4-49D4	protein_coding_gene	2R	-
FBgn0050487	CG30487	CG30487	49E1-49E1	protein_coding_gene	2R	-
FBgn0025612	CG3062	CG3062	4C10-4C10	protein_coding_gene	X	-
FBgn0034835	CG3092	CG3092	59D3-59D3	protein_coding_gene	2R	-
FBgn0051007	CG31007	CG31007	100B1-100B1	protein_coding_gene	3R	-
FBgn0051008	CG31008	CG31008	100B1-100B1	protein_coding_gene	3R	-
FBgn0051010	CG31010	CG31010	100A2-100A2	protein_coding_gene	3R	-
FBgn0051016	CG31016	CG31016	100A1-100A1	protein_coding_gene	3R	-
FBgn0051021	CG31021	CG31021	100A1-100A1	protein_coding_gene	3R	-
FBgn0051029	CG31029	CG31029	99D8-99D8	protein_coding_gene	3R	-
FBgn0051050	CG31050	CG31050	98E1-98E1	protein_coding_gene	3R	-
FBgn0051055	CG31055	CG31055	98B1-98B1	protein_coding_gene	3R	-
FBgn0051088	CG31088	CG31088	89A8-89A8	protein_coding_gene	3R	-
FBgn0051093	CG31093	CG31093	96F3-96F3	protein_coding_gene	3R	-
FBgn0051099	CG31099	CG31099	96D1-96D1	protein_coding_gene	3R	-
FBgn0051128	CG31128	CG31128	96A2-96A2	protein_coding_gene	3R	-
FBgn0051204	CG31204	CG31204	100C3-100C3	protein_coding_gene	3R	-
FBgn0051206	CG31206	CG31206	92D1-92D1	protein_coding_gene	3R	-
FBgn0034957	CG3121	CG3121	60B3-60B3	protein_coding_gene	2R	-
FBgn0051213	CG31213	CG31213	92C1-92C1	protein_coding_gene	3R	-
FBgn0051220	CG31220	CG31220	92A12-92A12	protein_coding_gene	3R	-
FBgn0051226	CG31226	CG31226	91D2-91D2	protein_coding_gene	3R	-
FBgn0031465	CG3123	CG3123	23B2-23B2	protein_coding_gene	2L	-
FBgn0051230	CG31230	CG31230	91B8-91B8	protein_coding_gene	3R	-
FBgn0051231	CG31231	CG31231	91B8-91B8	protein_coding_gene	3R	-
FBgn0034840	CG3124	CG3124	59D4-59D4	protein_coding_gene	2R	-
FBgn0051245	CG31245	CG31245	92A3-92A3	protein_coding_gene	3R	-
FBgn0051286	CG31286	CG31286	84A1-84A1	protein_coding_gene	3R	-
FBgn0051294	CG31294	CG31294	89A2-89A2	protein_coding_gene	3R	-
FBgn0051296	CG31296	CG31296	88F7-88F7	protein_coding_gene	3R	-
FBgn0051327	CG31327	CG31327	88A10-88A10	protein_coding_gene	3R	-
FBgn0051358	CG31358	CG31358	87A5-87A5	protein_coding_gene	3R	-
FBgn0051391	CG31391	CG31391	86C4-86C4	protein_coding_gene	3R	-
FBgn0051404	CG31404	CG31404	92A3-92A3	protein_coding_gene	3R	-
FBgn0051406	CG31406	CG31406	86B1-86B1	protein_coding_gene	3R	-
FBgn0051407	CG31407	CG31407	85F7-85F7	protein_coding_gene	3R	-
FBgn0051413	CG31413	CG31413	95A8-95A9	protein_coding_gene	3R	-
FBgn0051418	CG31418	CG31418	90A1-90A1	protein_coding_gene	3R	-
FBgn0051419	CG31419	CG31419	90A1-90A1	protein_coding_gene	3R	-
FBgn0051437	CG31437	CG31437	96D3-96D3	protein_coding_gene	3R	-
FBgn0051459	CG31459	CG31459	92B3-92B3	protein_coding_gene	3R	-
FBgn0051465	CG31465	CG31465	93F14-93F14	protein_coding_gene	3R	-
FBgn0047351	CG31468	CG31468	95A8-95A8	protein_coding_gene	3R	-
FBgn0051482	CG31482	CG31482	83F4-83F4	protein_coding_gene	3R	-
FBgn0051493	CG31493	CG31493	84C4-84C4	protein_coding_gene	3R	-
FBgn0051496	CG31496	CG31496	84D5-84D5	protein_coding_gene	3R	-
FBgn0051515	CG31515	CG31515	94F1-94F1	protein_coding_gene	3R	-
FBgn0051524	CG31524	CG31524	99F6-99F7	protein_coding_gene	3R	-
FBgn0051526	CG31526	CG31526	82C1-82C1	protein_coding_gene	3R	-
FBgn0051528	CG31528	CG31528	82B1-82B1	protein_coding_gene	3R	-
FBgn0051533	CG31533	CG31533	88A10-88A10	protein_coding_gene	3R	-
FBgn0051546	CG31546	CG31546	83B7-83B7	protein_coding_gene	3R	-
FBgn0051551	CG31551	CG31551	83B7-83B7	protein_coding_gene	3R	-
FBgn0051600	CG31600	CG31600	40B4-40B4	protein_coding_gene	2L	-
FBgn0051601	CG31601	CG31601	40D4-40D5	protein_coding_gene	2L	-
FBgn0051609	CG31609	CG31609	30A1-30A1	protein_coding_gene	2L	-
FBgn0051624	CG31624	CG31624	39B1-39B1	protein_coding_gene	2L	-
FBgn0051627	CG31627	CG31627	39A7-39A7	protein_coding_gene	2L	-
FBgn0051639	CG31639	CG31639	26B8-26B9	protein_coding_gene	2L	-
FBgn0051644	CG31644	CG31644	25F5-25F5	protein_coding_gene	2L	-
FBgn0051659	CG31659	CG31659	22A1-22A1	protein_coding_gene	2L	-
FBgn0051677	CG31677	CG31677	38D1-38D1	protein_coding_gene	2L	-
FBgn0051680	CG31680	CG31680	38D1-38D1	protein_coding_gene	2L	-
FBgn0051693	CG31693	CG31693	40D3-40D3	protein_coding_gene	2L	-
FBgn0051702	CG31702	CG31702	40E1-40E1	protein_coding_gene	2L	-
FBgn0051703	CG31703	CG31703	40E3-40E3	protein_coding_gene	2L	-
FBgn0051709	CG31709	CG31709	30B12-30B12	protein_coding_gene	2L	-
FBgn0051730	CG31730	CG31730	34B3-34B3	protein_coding_gene	2L	-
FBgn0051735	CG31735	CG31735	35D6-35D6	protein_coding_gene	2L	-
FBgn0051740	CG31740	CG31740	36E3-36E3	protein_coding_gene	2L	-
FBgn0051752	CG31752	CG31752	37B1-37B1	protein_coding_gene	2L	-
FBgn0051773	CG31773	CG31773	24C9-24D1	protein_coding_gene	2L	-
FBgn0051776	CG31776	CG31776	23F3-23F3	protein_coding_gene	2L	-
FBgn0051784	CG31784	CG31784	36C1-36C1	protein_coding_gene	2L	-
FBgn0051787	CG31787	CG31787	36F2-36F2	protein_coding_gene	2L	-
FBgn0051788	CG31788	CG31788	36F1-36F1	protein_coding_gene	2L	-
FBgn0051797	CG31797	CG31797	37D1-37D1	protein_coding_gene	2L	-
FBgn0051798	CG31798	CG31798	37D4-37D4	protein_coding_gene	2L	-
FBgn0051802	CG31802	CG31802	36F1-36F1	protein_coding_gene	2L	-
FBgn0051804	CG31804	CG31804	36C6-36C6	protein_coding_gene	2L	-
FBgn0051805	CG31805	CG31805	36B4-36B4	protein_coding_gene	2L	-
FBgn0051815	CG31815	CG31815	36A6-36A7	protein_coding_gene	2L	-
FBgn0051816	CG31816	CG31816	36A4-36A4	protein_coding_gene	2L	-
FBgn0028893	CG31819	CG31819	35F1-35F1	protein_coding_gene	2L	-
FBgn0051848	CG31848	CG31848	34B3-34B3	protein_coding_gene	2L	-
FBgn0051851	CG31851	CG31851	34B2-34B3	protein_coding_gene	2L	-
FBgn0051861	CG31861	CG31861	33D2-33D2	protein_coding_gene	2L	-
FBgn0051867	CG31867	CG31867	32D5-32D5	protein_coding_gene	2L	-
FBgn0051870	CG31870	CG31870	32B1-32B1	protein_coding_gene	2L	-
FBgn0051872	CG31872	CG31872	32A2-32A2	protein_coding_gene	2L	-
FBgn0051874	CG31874	CG31874	31B1-31B1	protein_coding_gene	2L	-
FBgn0051882	CG31882	CG31882	30C1-30C1	protein_coding_gene	2L	-
FBgn0051907	CG31907	CG31907	27D7-27D7	protein_coding_gene	2L	-
FBgn0051909	CG31909	CG31909	27E7-27E7	protein_coding_gene	2L	-
FBgn0051910	CG31910	CG31910	27A2-27A2	protein_coding_gene	2L	-
FBgn0051913	CG31913	CG31913	25F4-25F4	protein_coding_gene	2L	-
FBgn0051921	CG31921	CG31921	21C1-21C1	protein_coding_gene	2L	-
FBgn0051924	CG31924	CG31924	22A1-22A1	protein_coding_gene	2L	-
FBgn0051933	CG31933	CG31933	22B3-22B3	protein_coding_gene	2L	-
FBgn0051948	CG31948	CG31948	22E1-22E1	protein_coding_gene	2L	-
FBgn0051952	CG31952	CG31952	23F1-23F1	protein_coding_gene	2L	-
FBgn0051958	CG31958	CG31958	24C4-24C4	protein_coding_gene	2L	-
FBgn0051960	CG31960	CG31960	24C4-24C4	protein_coding_gene	2L	-
FBgn0051988	CG31988	CG31988	39B1-39B2	protein_coding_gene	2L	-
FBgn0038210	CG3199	CG3199	88A10-88A10	protein_coding_gene	3R	-
FBgn0052026	CG32026	CG32026	66E1-66E1	protein_coding_gene	3L	-
FBgn0052061	CG32061	CG32061	67E3-67E3	protein_coding_gene	3L	-
FBgn0052081	CG32081	CG32081	68A1-68A2	protein_coding_gene	3L	-
FBgn0052086	CG32086	CG32086	68C13-68C13	protein_coding_gene	3L	-
FBgn0052087	CG32087	CG32087	68D3-68D3	protein_coding_gene	3L	-
FBgn0052106	CG32106	CG32106	69E2-69E2	protein_coding_gene	3L	-
FBgn0052117	CG32117	CG32117	69F1-69F1	protein_coding_gene	3L	-
FBgn0052119	CG32119	CG32119	70A3-70A3	protein_coding_gene	3L	-
FBgn0031545	CG3213	CG3213	23F6-23F6	protein_coding_gene	2L	-
FBgn0052141	CG32141	CG32141	70D3-70D3	protein_coding_gene	3L	-
FBgn0047338	CG32148	CG32148	71B1-71B1	protein_coding_gene	3L	-
FBgn0034825	CG3215	CG3215	59C4-59C4	protein_coding_gene	2R	-
FBgn0052161	CG32161	CG32161	73D1-73D1	protein_coding_gene	3L	-
FBgn0052189	CG32189	CG32189	75A4-75A4	protein_coding_gene	3L	-
FBgn0052192	CG32192	CG32192	75B4-75B4	protein_coding_gene	3L	-
FBgn0052199	CG32199	CG32199	75D4-75D4	protein_coding_gene	3L	-
FBgn0052201	CG32201	CG32201	75D4-75D4	protein_coding_gene	3L	-
FBgn0052219	CG32219	CG32219	76D6-76D6	protein_coding_gene	3L	-
FBgn0036014	CG3222	CG3222	67C2-67C2	protein_coding_gene	3L	-
FBgn0052228	CG32228	CG32228	77B1-77B1	protein_coding_gene	3L	-
FBgn0052232	CG32232	CG32232	64C4-64C4	protein_coding_gene	3L	-
FBgn0046793	CG32236	CG32236	64B13-64B13	protein_coding_gene	3L	-
FBgn0052238	CG32238	CG32238	64B12-64B12	protein_coding_gene	3L	-
FBgn0052240	CG32240	CG32240	64B3-64B3	protein_coding_gene	3L	-
FBgn0052246	CG32246	CG32246	64B12-64B12	protein_coding_gene	3L	-
FBgn0052263	CG32263	CG32263	63F1-63F1	protein_coding_gene	3L	-
FBgn0260480	CG32295	CG32295	62E5-62E5	protein_coding_gene	3L	-
FBgn0052298	CG32298	CG32298	62E1-62E1	protein_coding_gene	3L	-
FBgn0052299	CG32299	CG32299	62E1-62E1	protein_coding_gene	3L	-
FBgn0052301	CG32301	CG32301	62D3-62D4	protein_coding_gene	3L	-
FBgn0052305	CG32305	CG32305	62D4-62D4	protein_coding_gene	3L	-
FBgn0052319	CG32319	CG32319	62A2-62A2	protein_coding_gene	3L	-
FBgn0052320	CG32320	CG32320	62A1-62A1	protein_coding_gene	3L	-
FBgn0052371	CG32371	CG32371	66A12-66A12	protein_coding_gene	3L	-
FBgn0250849	CG32388	CG32388	65D5-65D5	protein_coding_gene	3L	-
FBgn0052396	CG32396	CG32396	65B4-65B4	protein_coding_gene	3L	-
FBgn0052413	CG32413	CG32413	64F5-64F5	protein_coding_gene	3L	-
FBgn0052437	CG32437	CG32437	78C8-78C8	protein_coding_gene	3L	-
FBgn0052445	CG32445	CG32445	78E2-78E2	protein_coding_gene	3L	-
FBgn0052457	CG32457	CG32457	80C2-80C2	protein_coding_gene	3L	-
FBgn0052459	CG32459	CG32459	80B1-80B1	protein_coding_gene	3L	-
FBgn0052461	CG32461	CG32461	80C1-80C1	protein_coding_gene	3L	-
FBgn0052462	CG32462	CG32462	80B1-80B1	protein_coding_gene	3L	-
FBgn0052487	CG32487	CG32487	63A3-63A3	protein_coding_gene	3L	-
FBgn0052488	CG32488	CG32488	63A3-63A3	protein_coding_gene	3L	-
FBgn0052507	CG32507	CG32507	19E3-19E3	protein_coding_gene	X	-
FBgn0031622	CG3251	CG3251	25A3-25A3	protein_coding_gene	2L	-
FBgn0052568	CG32568	CG32568	15A3-15A3	protein_coding_gene	X	-
FBgn0052572	CG32572	CG32572	15A3-15A3	protein_coding_gene	X	-
FBgn0052588	CG32588	CG32588	13B3-13B3	protein_coding_gene	X	-
FBgn0052639	CG32639	CG32639	11E6-11E6	protein_coding_gene	X	-
FBgn0052643	CG32643	CG32643	11D6-11D6	protein_coding_gene	X	-
FBgn0052651	CG32651	CG32651	11A9-11A9	protein_coding_gene	X	-
FBgn0052655	CG32655	CG32655	11A7-11A7	protein_coding_gene	X	-
FBgn0052706	CG32706	CG32706	8C7-8C8	protein_coding_gene	X	-
FBgn0052713	CG32713	CG32713	7E11-7E11	protein_coding_gene	X	-
FBgn0052718	CG32718	CG32718	7B8-7B8	protein_coding_gene	X	-
FBgn0052719	CG32719	CG32719	7B3-7B3	protein_coding_gene	X	-
FBgn0052720	CG32720	CG32720	7B3-7B3	protein_coding_gene	X	-
FBgn0265265	CG32727	CG32727	7B2-7B2	protein_coding_gene	X	-
FBgn0052783	CG32783	CG32783	3F9-3F9	protein_coding_gene	X	-
FBgn0052797	CG32797	CG32797	3A2-3A2	protein_coding_gene	X	-
FBgn0052806	CG32806	CG32806	2B9-2B9	protein_coding_gene	X	-
FBgn0052811	CG32811	CG32811	1F2-1F2	protein_coding_gene	X	-
FBgn0025642	CG32812	CG32812	1F1-1F1	protein_coding_gene	X	-
FBgn0052832	CG32832	CG32832	36B3-36B3	protein_coding_gene	2L	-
FBgn0052833	CG32833	CG32833	59C1-59C1	protein_coding_gene	2R	-
FBgn0052945	CG32945	CG32945	82C2-82C2	protein_coding_gene	3R	-
FBgn0052983	CG32983	CG32983	29F3-29F3	protein_coding_gene	2L	-
FBgn0052985	CG32985	CG32985	29F6-29F6	protein_coding_gene	2L	-
FBgn0052986	CG32986	CG32986	29F3-29F3	protein_coding_gene	2L	-
FBgn0052987	CG32987	CG32987	29F3-29F3	protein_coding_gene	2L	-
FBgn0052988	CG32988	CG32988	29F3-29F3	protein_coding_gene	2L	-
FBgn0053017	CG33017	CG33017	53A4-53A4	protein_coding_gene	2R	-
FBgn0053060	CG33060	CG33060	72E1-72E1	protein_coding_gene	3L	-
FBgn0053061	CG33061	CG33061	72E1-72E1	protein_coding_gene	3L	-
FBgn0053125	CG33125	CG33125	23A2-23A2	protein_coding_gene	2L	-
FBgn0053136	CG33136	CG33136	55E6-55E6	protein_coding_gene	2R	-
FBgn0053140	CG33140	CG33140	42F3-43A1	protein_coding_gene	2R	-
FBgn0053233	CG33233	CG33233	62E8-62E8	protein_coding_gene	3L	-
FBgn0053234	CG33234	CG33234	62E8-62E8	protein_coding_gene	3L	-
FBgn0030307	CG33235	CG33235	10B17-10C1	protein_coding_gene	X	-
FBgn0053252	CG33252	CG33252	15B5-15B5	protein_coding_gene	X	-
FBgn0036495	CG33259	CG33259	71C4-71C4	protein_coding_gene	3L	-
FBgn0053278	CG33278	CG33278	66A1-66A1	protein_coding_gene	3L	-
FBgn0053282	CG33282	CG33282	23E4-23E4	protein_coding_gene	2L	-
FBgn0053284	CG33284	CG33284	78B2-78B2	protein_coding_gene	3L	-
FBgn0053285	CG33285	CG33285	78B1-78B1	protein_coding_gene	3L	-
FBgn0053286	CG33286	CG33286	78A1-78A2	protein_coding_gene	3L	-
FBgn0053287	CG33287	CG33287	78A1-78A1	protein_coding_gene	3L	-
FBgn0053290	CG33290	CG33290	78D5-78D5	protein_coding_gene	3L	-
FBgn0039511	CG3330	CG3330	97F3-97F3	protein_coding_gene	3R	-
FBgn0250834	CG33308	CG33308	35B6-35B6	protein_coding_gene	2L	-
FBgn0053309	CG33309	CG33309	35B6-35B6	protein_coding_gene	2L	-
FBgn0053310	CG33310	CG33310	35B8-35B8	protein_coding_gene	2L	-
FBgn0053322	CG33322	CG33322	38F1-38F1	protein_coding_gene	2L	-
FBgn0053325	CG33325	CG33325	85A5-85A5	protein_coding_gene	3R	-
FBgn0053458	CG33458	CG33458	53C6-53C6	protein_coding_gene	2R	-
FBgn0031513	CG3347	CG3347	23E1-23E1	protein_coding_gene	2L	-
FBgn0053489	CG33489	CG33489	68C13-68C13	protein_coding_gene	3L	-
FBgn0053490	CG33490	CG33490	68C13-68C13	protein_coding_gene	3L	-
FBgn0053665	CG33665	CG33665	6A2-6A2	protein_coding_gene	X	-
FBgn0053666	CG33666	CG33666	6A2-6A2	protein_coding_gene	X	-
FBgn0053667	CG33667	CG33667	6A2-6A2	protein_coding_gene	X	-
FBgn0053668	CG33668	CG33668	6A1-6A1	protein_coding_gene	X	-
FBgn0053669	CG33669	CG33669	5F6-5F6	protein_coding_gene	X	-
FBgn0053673	CG33673	CG33673	22B6-22B6	protein_coding_gene	2L	-
FBgn0053704	CG33704	CG33704	57B5-57B5	protein_coding_gene	2R	-
FBgn0053710	CG33710	CG33710	76D6-76D6	protein_coding_gene	3L	-
FBgn0053773	CG33773	CG33773	100B1-100B1	protein_coding_gene	3R	-
FBgn0064119	CG33934	CG33934	92C3-92C4	protein_coding_gene	3R	-
FBgn0054002	CG34002	CG34002	75A4-75A4	protein_coding_gene	3L	-
FBgn0054021	CG34021	CG34021	48F10-48F10	protein_coding_gene	2R	-
FBgn0054027	CG34027	CG34027	96C1-96C1	protein_coding_gene	3R	-
FBgn0054029	CG34029	CG34029	58A4-58A4	protein_coding_gene	2R	-
FBgn0054030	CG34030	CG34030	65E3-65E3	protein_coding_gene	3L	-
FBgn0054033	CG34033	CG34033	46B4-46B4	protein_coding_gene	2R	-
FBgn0054041	CG34041	CG34041	99F6-99F6	protein_coding_gene	3R	-
FBgn0054049	CG34049	CG34049	22D6-22D6	protein_coding_gene	2L	-
FBgn0054051	CG34051	CG34051	38A8-38A8	protein_coding_gene	2L	-
FBgn0083943	CG34107	CG34107	86A1-86A1	protein_coding_gene	3R	-
FBgn0083960	CG34124	CG34124	25B4-25B5	protein_coding_gene	2L	-
FBgn0083965	CG34129	CG34129	97A4-97A4	protein_coding_gene	3R	-
FBgn0083966	CG34130	CG34130	97A4-97A4	protein_coding_gene	3R	-
FBgn0250826	CG34160	CG34160	32A1-32A1	protein_coding_gene	2L	-
FBgn0085190	CG34161	CG34161	32A1-32A1	protein_coding_gene	2L	-
FBgn0085191	CG34162	CG34162	32F2-32F2	protein_coding_gene	2L	-
FBgn0085196	CG34167	CG34167	35E1-35E1	protein_coding_gene	2L	-
FBgn0085197	CG34168	CG34168	35E3-35E3	protein_coding_gene	2L	-
FBgn0085198	CG34169	CG34169	36C2-36C2	protein_coding_gene	2L	-
FBgn0085199	CG34170	CG34170	36C5-36C5	protein_coding_gene	2L	-
FBgn0085200	CG34171	CG34171	36F3-36F3	protein_coding_gene	2L	-
FBgn0085202	CG34173	CG34173	40D5-40D5	protein_coding_gene	2L	-
FBgn0085204	CG34175	CG34175	23F1-23F1	protein_coding_gene	2L	-
FBgn0085206	CG34177	CG34177	24F2-24F2	protein_coding_gene	2L	-
FBgn0085207	CG34178	CG34178	24F2-24F2	protein_coding_gene	2L	-
FBgn0085210	CG34181	CG34181	30B1-30B1	protein_coding_gene	2L	-
FBgn0085217	CG34188	CG34188	52A1-52A1	protein_coding_gene	2R	-
FBgn0085233	CG34204	CG34204	58A1-58A1	protein_coding_gene	2R	-
FBgn0085239	CG34210	CG34210	59D7-59D8	protein_coding_gene	2R	-
FBgn0085259	CG34230	CG34230	48C5-48C5	protein_coding_gene	2R	-
FBgn0085267	CG34238	CG34238	67E5-67E5	protein_coding_gene	3L	-
FBgn0250825	CG34241	CG34241	68F4-68F5	protein_coding_gene	3L	-
FBgn0085274	CG34245	CG34245	71A2-71A2	protein_coding_gene	3L	-
FBgn0085287	CG34258	CG34258	76D6-76D6	protein_coding_gene	3L	-
FBgn0085293	CG34264	CG34264	61C1-61C1	protein_coding_gene	3L	-
FBgn0085298	CG34269	CG34269	61C3-61C3	protein_coding_gene	3L	-
FBgn0085303	CG34274	CG34274	89A2-89A2	protein_coding_gene	3R	-
FBgn0085308	CG34279	CG34279	90A5-90A5	protein_coding_gene	3R	-
FBgn0085310	CG34281	CG34281	90B6-90B6	protein_coding_gene	3R	-
FBgn0085315	CG34286	CG34286	92B1-92B1	protein_coding_gene	3R	-
FBgn0085316	CG34287	CG34287	83C5-83C5	protein_coding_gene	3R	-
FBgn0085318	CG34289	CG34289	94F6-94F6	protein_coding_gene	3R	-
FBgn0085321	CG34292	CG34292	97E1-97E1	protein_coding_gene	3R	-
FBgn0085324	CG34295	CG34295	98E4-98E4	protein_coding_gene	3R	-
FBgn0085325	CG34296	CG34296	99B9-99B9	protein_coding_gene	3R	-
FBgn0085327	CG34298	CG34298	99D1-99D1	protein_coding_gene	3R	-
FBgn0085328	CG34299	CG34299	99E3-99E3	protein_coding_gene	3R	-
FBgn0085329	CG34300	CG34300	99E5-99E5	protein_coding_gene	3R	-
FBgn0085331	CG34302	CG34302	85E10-85E10	protein_coding_gene	3R	-
FBgn0085336	CG34307	CG34307	87A1-87A1	protein_coding_gene	3R	-
FBgn0085361	CG34332	CG34332	19B3-19B3	protein_coding_gene	X	-
FBgn0263829	CG34334	CG34334	20F1-20F1	protein_coding_gene	X	-
FBgn0085374	CG34345	CG34345	26F3-26F3	protein_coding_gene	2L	-
FBgn0085454	CG34425	CG34425	82C1-82C1	protein_coding_gene	3R	-
FBgn0085460	CG34431	CG34431	43F5-43F5	protein_coding_gene	2R	-
FBgn0085461	CG34432	CG34432	100A1-100A1	protein_coding_gene	3R	-
FBgn0085462	CG34433	CG34433	100A1-100A1	protein_coding_gene	3R	-
FBgn0250904	CG34434	CG34434	5A8-5A8	protein_coding_gene	X	-
FBgn0085464	CG34435	CG34435	5A7-5A8	protein_coding_gene	X	-
FBgn0085465	CG34436	CG34436	98C3-98C3	protein_coding_gene	3R	-
FBgn0085476	CG34447	CG34447	22E1-22E1	protein_coding_gene	2L	-
FBgn0085486	CG34457	CG34457	53D1-53D1	protein_coding_gene	2R	-
FBgn0085491	CG34462	CG34462	66C7-66C7	protein_coding_gene	3L	-
FBgn0028913	CG3473	CG3473	35B3-35B3	protein_coding_gene	2L	-
FBgn0035005	CG3483	CG3483	60C8-60C8	protein_coding_gene	2R	-
FBgn0028887	CG3491	CG3491	35B7-35B7	protein_coding_gene	2L	-
FBgn0035007	CG3492	CG3492	60D1-60D1	protein_coding_gene	2R	-
FBgn0035008	CG3494	CG3494	60D1-60D1	protein_coding_gene	2R	-
FBgn0031431	CG3515	CG3515	22F4-22F4	protein_coding_gene	2L	-
FBgn0038706	CG3517	CG3517	92A4-92A4	protein_coding_gene	3R	-
FBgn0040355	CG3526	CG3526	3C2-3C2	protein_coding_gene	X	-
FBgn0031430	CG3528	CG3528	22F4-22F4	protein_coding_gene	2L	-
FBgn0031279	CG3544	CG3544	21E2-21E2	protein_coding_gene	2L	-
FBgn0031423	CG3557	CG3557	22E1-22E1	protein_coding_gene	2L	-
FBgn0035034	CG3565	CG3565	60D9-60D9	protein_coding_gene	2R	-
FBgn0038697	CG3581	CG3581	92A3-92A3	protein_coding_gene	3R	-
FBgn0029642	CG3592	CG3592	3C3-3C3	protein_coding_gene	X	-
FBgn0025645	CG3598	CG3598	3C3-3C3	protein_coding_gene	X	-
FBgn0038266	CG3610	CG3610	88D5-88D5	protein_coding_gene	3R	-
FBgn0035069	CG3611	CG3611	60E2-60E2	protein_coding_gene	2R	-
FBgn0035042	CG3640	CG3640	60D10-60D10	protein_coding_gene	2R	-
FBgn0034097	CG3687	CG3687	53A1-53A1	protein_coding_gene	2R	-
FBgn0037023	CG3698	CG3698	77E6-77E6	protein_coding_gene	3L	-
FBgn0032110	CG3748	CG3748	30A8-30A8	protein_coding_gene	2L	-
FBgn0025378	CG3795	CG3795	2B7-2B7	protein_coding_gene	X	-
FBgn0037995	CG3809	CG3809	87B2-87B2	protein_coding_gene	3R	-
FBgn0038008	CG3942	CG3942	87B4-87B4	protein_coding_gene	3R	-
FBgn0034659	CG4021	CG4021	58A1-58A1	protein_coding_gene	2R	-
FBgn0037827	CG4073	CG4073	86C4-86C4	protein_coding_gene	3R	-
FBgn0069938	CG41106	CG41106	20F2-20F2	protein_coding_gene	X	-
FBgn0085692	CG41561	CG41561	-	protein_coding_gene	211000022280328	-
FBgn0028892	CG4161	CG4161	35D2-35D2	protein_coding_gene	2L	-
FBgn0259148	CG42263	CG42263	76D6-76D6	protein_coding_gene	3L	-
FBgn0259151	CG42266	CG42266	35F1-35F1	protein_coding_gene	2L	-
FBgn0259183	CG42287	CG42287	50D5-50D5	protein_coding_gene	2R	-
FBgn0259184	CG42288	CG42288	50D5-50D5	protein_coding_gene	2R	-
FBgn0259195	CG42299	CG42299	13D3-13D3	protein_coding_gene	X	-
FBgn0259198	CG42302	CG42302	17D3-17D3	protein_coding_gene	X	-
FBgn0259701	CG42355	CG42355	62C2-62C2	protein_coding_gene	3L	-
FBgn0259710	CG42364	CG42364	57F7-57F7	protein_coding_gene	2R	-
FBgn0259729	CG42383	CG42383	60C8-60C8	protein_coding_gene	2R	-
FBgn0259737	CG42391	CG42391	51E5-51E5	protein_coding_gene	2R	-
FBgn0259739	CG42393	CG42393	75B5-75B5	protein_coding_gene	3L	-
FBgn0259917	CG42446	CG42446	89B13-89B13	protein_coding_gene	3R	-
FBgn0259953	CG42463	CG42463	24B1-24B1	protein_coding_gene	2L	-
FBgn0259954	CG42464	CG42464	24C1-24C1	protein_coding_gene	2L	-
FBgn0259955	CG42465	CG42465	24C1-24C1	protein_coding_gene	2L	-
FBgn0259957	CG42467	CG42467	24C1-24C1	protein_coding_gene	2L	-
FBgn0259960	CG42470	CG42470	33A1-33A1	protein_coding_gene	2L	-
FBgn0259961	CG42471	CG42471	33A1-33A1	protein_coding_gene	2L	-
FBgn0259971	CG42481	CG42481	70A4-70A4	protein_coding_gene	3L	-
FBgn0260007	CG42493	CG42493	48C2-48C2	protein_coding_gene	2R	-
FBgn0260230	CG42504	CG42504	87A5-87A5	protein_coding_gene	3R	-
FBgn0260231	CG42505	CG42505	87A5-87A5	protein_coding_gene	3R	-
FBgn0260643	CG42535	CG42535	67E5-67E5	protein_coding_gene	3L	-
FBgn0260644	CG42536	CG42536	67E5-67E5	protein_coding_gene	3L	-
FBgn0260758	CG42556	CG42556	36B3-36B3	protein_coding_gene	2L	-
FBgn0260761	CG42559	CG42559	59F4-59F4	protein_coding_gene	2R	-
FBgn0260762	CG42560	CG42560	59F4-59F4	protein_coding_gene	2R	-
FBgn0260776	CG42570	CG42570	71F2-71F2	protein_coding_gene	3L	-
FBgn0260777	CG42571	CG42571	71F2-71F2	protein_coding_gene	3L	-
FBgn0260867	CG42577	CG42577	19C1-19C1	protein_coding_gene	X	-
FBgn0260869	CG42579	CG42579	19D2-19D2	protein_coding_gene	X	-
FBgn0260870	CG42580	CG42580	19D3-19D3	protein_coding_gene	X	-
FBgn0260967	CG42590	CG42590	66B4-66B4	protein_coding_gene	3L	-
FBgn0260968	CG42591	CG42591	66B4-66B4	protein_coding_gene	3L	-
FBgn0260969	CG42592	CG42592	99C2-99C2	protein_coding_gene	3R	-
FBgn0260996	CG42597	CG42597	40E1-40E1	protein_coding_gene	2L	-
FBgn0261267	CG42615	CG42615	44E3-44E3	protein_coding_gene	2R	-
FBgn0261357	CG42634	CG42634	36E3-36E3	protein_coding_gene	2L	-
FBgn0261358	CG42635	CG42635	36E3-36E3	protein_coding_gene	2L	-
FBgn0261502	CG42650	CG42650	84D5-84D5	protein_coding_gene	3R	-
FBgn0261506	CG42654	CG42654	76D6-76D6	protein_coding_gene	3L	-
FBgn0261507	CG42655	CG42655	76D6-76D6	protein_coding_gene	3L	-
FBgn0261523	CG42658	CG42658	22D6-22D6	protein_coding_gene	2L	-
FBgn0261571	CG42685	CG42685	35B5-35B5	protein_coding_gene	2L	-
FBgn0031407	CG4270	CG4270	22D6-22D6	protein_coding_gene	2L	-
FBgn0031409	CG4271	CG4271	22D6-22D6	protein_coding_gene	2L	-
FBgn0261686	CG42733	CG42733	47A2-47A2	protein_coding_gene	2R	-
FBgn0261992	CG42810	CG42810	34C1-34C1	protein_coding_gene	2L	-
FBgn0261996	CG42814	CG42814	97E10-97E10	protein_coding_gene	3R	-
FBgn0261998	CG42816	CG42816	75A2-75A2	protein_coding_gene	3L	-
FBgn0262000	CG42818	CG42818	35F1-35F1	protein_coding_gene	2L	-
FBgn0262002	CG42820	CG42820	29C1-29C1	protein_coding_gene	2L	-
FBgn0262005	CG42823	CG42823	90A5-90A6	protein_coding_gene	3R	-
FBgn0262006	CG42824	CG42824	90A6-90A6	protein_coding_gene	3R	-
FBgn0262010	CG42828	CG42828	94F1-94F1	protein_coding_gene	3R	-
FBgn0262017	CG42830	CG42830	36D3-36D3	protein_coding_gene	2L	-
FBgn0034601	CG4286	CG4286	57C7-57C7	protein_coding_gene	2R	-
FBgn0262583	CG43123	CG43123	43B2-43B2	protein_coding_gene	2R	-
FBgn0262592	CG43127	CG43127	67E5-67E5	protein_coding_gene	3L	-
FBgn0030455	CG4318	CG4318	11E1-11E1	protein_coding_gene	X	-
FBgn0034745	CG4329	CG4329	58F2-58F2	protein_coding_gene	2R	-
FBgn0263024	CG43319	CG43319	98B1-98B1	protein_coding_gene	3R	-
FBgn0263026	CG43321	CG43321	27D4-27D4	protein_coding_gene	2L	-
FBgn0263032	CG43327	CG43327	53E10-53E11	protein_coding_gene	2R	-
FBgn0263033	CG43328	CG43328	53E10-53E11	protein_coding_gene	2R	-
FBgn0263034	CG43329	CG43329	79E6-79E6	protein_coding_gene	3L	-
FBgn0263035	CG43330	CG43330	79E5-79E6	protein_coding_gene	3L	-
FBgn0263036	CG43331	CG43331	79E5-79E5	protein_coding_gene	3L	-
FBgn0263079	CG43338	CG43338	36F10-36F10	protein_coding_gene	2L	-
FBgn0263078	CG43339	CG43339	36F10-36F10	protein_coding_gene	2L	-
FBgn0263774	CG43691	CG43691	50A3-50A3	protein_coding_gene	2R	-
FBgn0031295	CG4375	CG4375	21E3-21E3	protein_coding_gene	2L	-
FBgn0264086	CG43755	CG43755	21C1-21C1	protein_coding_gene	2L	-
FBgn0264297	CG43775	CG43775	60B11-60B11	protein_coding_gene	2R	-
FBgn0264298	CG43776	CG43776	60B11-60B11	protein_coding_gene	2R	-
FBgn0264299	CG43777	CG43777	60B11-60B11	protein_coding_gene	2R	-
FBgn0264738	CG43996	CG43996	15D3-15D3	protein_coding_gene	X	-
FBgn0264739	CG43997	CG43997	15D3-15D3	protein_coding_gene	X	-
FBgn0264740	CG43998	CG43998	95C13-95C13	protein_coding_gene	3R	-
FBgn0264741	CG43999	CG43999	95C13-95C13	protein_coding_gene	3R	-
FBgn0265188	CG44253	CG44253	59C2-59C2	protein_coding_gene	2R	-
FBgn0039071	CG4434	CG4434	94E9-94E9	protein_coding_gene	3R	-
FBgn0032115	CG4438	CG4438	30B1-30B1	protein_coding_gene	2L	-
FBgn0265625	CG44433	CG44433	55E6-55E6	protein_coding_gene	2R	-
FBgn0035971	CG4477	CG4477	67A4-67A4	protein_coding_gene	3L	-
FBgn0032553	CG4480	CG4480	35B6-35B6	protein_coding_gene	2L	-
FBgn0035970	CG4483	CG4483	67A4-67A4	protein_coding_gene	3L	-
FBgn0266430	CG45060	CG45060	9A2-9A2	protein_coding_gene	X	-
FBgn0266432	CG45062	CG45062	58E3-58E3	protein_coding_gene	2R	-
FBgn0266433	CG45063	CG45063	58E3-58E3	protein_coding_gene	2R	-
FBgn0266436	CG45066	CG45066	63B1-63B1	protein_coding_gene	3L	-
FBgn0266437	CG45067	CG45067	63B1-63B1	protein_coding_gene	3L	-
FBgn0266442	CG45072	CG45072	99D7-99D7	protein_coding_gene	3R	-
FBgn0038355	CG4520	CG4520	89A3-89A3	protein_coding_gene	3R	-
FBgn0267689	CG46025	CG46025	28C2-28C2	protein_coding_gene	2L	-
FBgn0032590	CG4631	CG4631	36A7-36A7	protein_coding_gene	2L	-
FBgn0030429	CG4661	CG4661	11D1-11D1	protein_coding_gene	X	-
FBgn0035598	CG4669	CG4669	64C9-64C9	protein_coding_gene	3L	-
FBgn0028870	CG4691	CG4691	35B5-35B5	protein_coding_gene	2L	-
FBgn0028868	CG4701	CG4701	35B5-35B5	protein_coding_gene	2L	-
FBgn0039029	CG4704	CG4704	94D1-94D1	protein_coding_gene	3R	-
FBgn0037862	CG4706	CG4706	86D4-86D4	protein_coding_gene	3R	-
FBgn0033818	CG4712	CG4712	49F13-49F13	protein_coding_gene	2R	-
FBgn0033819	CG4714	CG4714	49F13-49F13	protein_coding_gene	2R	-
FBgn0033834	CG4744	CG4744	50A3-50A3	protein_coding_gene	2R	-
FBgn0034910	CG4763	CG4763	60A2-60A2	protein_coding_gene	2R	-
FBgn0037994	CG4810	CG4810	87B2-87B2	protein_coding_gene	3R	-
FBgn0039568	CG4815	CG4815	98B7-98B7	protein_coding_gene	3R	-
FBgn0038762	CG4836	CG4836	92C1-92C1	protein_coding_gene	3R	-
FBgn0028520	CG4891	CG4891	35E2-35E2	protein_coding_gene	2L	-
FBgn0028884	CG4892	CG4892	35E3-35E3	protein_coding_gene	2L	-
FBgn0039010	CG4907	CG4907	94C2-94C2	protein_coding_gene	3R	-
FBgn0030814	CG4955	CG4955	15E1-15E1	protein_coding_gene	X	-
FBgn0039370	CG4956	CG4956	96F2-96F2	protein_coding_gene	3R	-
FBgn0039371	CG4960	CG4960	96F3-96F3	protein_coding_gene	3R	-
FBgn0032364	CG4970	CG4970	32F2-32F2	protein_coding_gene	2L	-
FBgn0032371	CG4983	CG4983	32F4-32F4	protein_coding_gene	2L	-
FBgn0032372	CG4988	CG4988	33A1-33A1	protein_coding_gene	2L	-
FBgn0039373	CG5024	CG5024	96F3-96F3	protein_coding_gene	3R	-
FBgn0032636	CG5043	CG5043	36C8-36C8	protein_coding_gene	2L	-
FBgn0029747	CG5062	CG5062	4F2-4F2	protein_coding_gene	X	-
FBgn0037005	CG5078	CG5078	77C6-77C6	protein_coding_gene	3L	-
FBgn0036784	CG5103	CG5103	75C3-75C3	protein_coding_gene	3L	-
FBgn0032471	CG5122	CG5122	34A5-34A6	protein_coding_gene	2L	-
FBgn0031323	CG5139	CG5139	21F2-21F2	protein_coding_gene	2L	-
FBgn0032473	CG5204	CG5204	34A7-34A7	protein_coding_gene	2L	-
FBgn0038345	CG5213	CG5213	88F6-88F6	protein_coding_gene	3R	-
FBgn0038694	CG5217	CG5217	91F12-91F12	protein_coding_gene	3R	-
FBgn0038691	CG5250	CG5250	91F12-91F12	protein_coding_gene	3R	-
FBgn0038486	CG5265	CG5265	89F1-89F1	protein_coding_gene	3R	-
FBgn0034363	CG5327	CG5327	55E2-55E2	protein_coding_gene	2R	-
FBgn0030577	CG5334	CG5334	12F4-12F4	protein_coding_gene	X	-
FBgn0037916	CG5342	CG5342	86E11-86E11	protein_coding_gene	3R	-
FBgn0030578	CG5347	CG5347	12F4-12F4	protein_coding_gene	X	-
FBgn0034156	CG5348	CG5348	53D7-53D7	protein_coding_gene	2R	-
FBgn0038944	CG5388	CG5388	94A5-94A5	protein_coding_gene	3R	-
FBgn0032434	CG5421	CG5421	33E5-33E5	protein_coding_gene	2L	-
FBgn0039425	CG5432	CG5432	97B2-97B2	protein_coding_gene	3R	-
FBgn0032431	CG5435	CG5435	33E4-33E4	protein_coding_gene	2L	-
FBgn0031331	CG5440	CG5440	22A1-22A1	protein_coding_gene	2L	-
FBgn0038054	CG5509	CG5509	87B11-87B11	protein_coding_gene	3R	-
FBgn0038052	CG5538	CG5538	87B11-87B11	protein_coding_gene	3R	-
FBgn0034907	CG5539	CG5539	60A1-60A2	protein_coding_gene	2R	-
FBgn0031332	CG5556	CG5556	22A1-22A1	protein_coding_gene	2L	-
FBgn0031333	CG5561	CG5561	22A1-22A1	protein_coding_gene	2L	-
FBgn0031335	CG5565	CG5565	22A1-22A1	protein_coding_gene	2L	-
FBgn0035645	CG5592	CG5592	64F4-64F4	protein_coding_gene	3L	-
FBgn0038359	CG5614	CG5614	89A4-89A4	protein_coding_gene	3R	-
FBgn0038357	CG5623	CG5623	89A4-89A4	protein_coding_gene	3R	-
FBgn0030620	CG5662	CG5662	13B3-13B3	protein_coding_gene	X	-
FBgn0032658	CG5681	CG5681	36E3-36E3	protein_coding_gene	2L	-
FBgn0040989	CG5693	CG5693	36E3-36E3	protein_coding_gene	2L	-
FBgn0032664	CG5755	CG5755	36E4-36E4	protein_coding_gene	2L	-
FBgn0032677	CG5790	CG5790	36F2-36F2	protein_coding_gene	2L	-
FBgn0038506	CG5860	CG5860	90A6-90A6	protein_coding_gene	3R	-
FBgn0038507	CG5863	CG5863	90A6-90A6	protein_coding_gene	3R	-
FBgn0036217	CG5906	CG5906	68E2-68E2	protein_coding_gene	3L	-
FBgn0032588	CG5968	CG5968	36A4-36A4	protein_coding_gene	2L	-
FBgn0039421	CG6036	CG6036	97A9-97A9	protein_coding_gene	3R	-
FBgn0036747	CG6052	CG6052	74F3-74F3	protein_coding_gene	3L	-
FBgn0039491	CG6059	CG6059	97E3-97E3	protein_coding_gene	3R	-
[truncated: 415 more rows]
