# Supplementary material for: Gene Model Annotations for Drosophila melanogaster: Impact of High-Throughput Data
Source: G3 (Bethesda). 2015 Jun 24;5(8):1721–36. doi: 10.1534/g3.115.018929 (PMC4528329; doi:10.1534/g3.115.018929)
Supplement: Supporting Information [file supp_g3.115.018929_FileS7.zip › FileS7/READ_ME.txt]

File S7. Sex-specific transcripts.
As described in the text, the FlyBase RNA-Seq Search tool was used to identify 129 genes with female-specific expression and 2,414 genes with male-specific expression within the R6.03 annotation set. These genes are listed in separate tabs within the spreadsheet, along with additional information on gonadal expression (ovary or testis) and early embryo expression (for female-specific genes only).
