# Supplementary material for: Gene Model Annotations for Drosophila melanogaster: Impact of High-Throughput Data
Source: G3 (Bethesda). 2015 Jun 24;5(8):1721–36. doi: 10.1534/g3.115.018929 (PMC4528329; doi:10.1534/g3.115.018929)
Supplement: Supporting Information [file supp_g3.115.018929_FileS8.zip › FileS8/FileS8.xlsx]

## Sheet: Sheet1
FlyBase gene ID	FlyBase annotation ID	FlyBase symbol	type of mutation	similar gene (>50% similarity)	amino acid similarity	comments	allele	transposon insertion
FBgn0039309	CG11891	CG11891	complex [base change removes start codon, downstream deletion (-8)]	CG11889 (+ others)	0.84	May be a polymorphic pseudogene; dicistronic	CG11891[iso-1]
FBgn0037584	CG7963	CG7963	complex [multiple deletions, -112, -8]	none close			CG7963[iso-1]
FBgn0000241	CG17632	bw	complex [multiple in-frame stops]	none		Known visible mutation in strain	bw[1]
FBgn0019940	CG5192	Rh6	deletion (-19, coding/intron)	ninaE (+ others)	0.72		Rh6[1]
FBgn0053964	CG33964	CG33964	deletion (-32)	none		Dicistronic	CG33964[iso-1]
FBgn0040099	CG7106	lectin-28C	deletion (-28)	CG15818	0.57		lectin-28C[iso-1]
FBgn0031726	CG7249	Cyp6a16	deletion (-11)	Cyp6a14 (+ others)	0.64	May be a polymorphic pseudogene	Cyp6a16[iso-1]
FBgn0041579	CG4740	AttC	deletion (-8)	AttA	0.74		AttC[iso-1]
FBgn0083979	CG34143	Ir10a	deletion (-31)	Ir100a	0.61	May be a polymorphic pseudogene	Ir10a[iso-1]
FBgn0262538	CG43092	CG43092	deletion (-23)	none close			CG43092[iso-1]
FBgn0034317	CG14499	CG14499	deletion (-5)	CG14500	0.83	Polymorphic pseudogene	CG14499[iso-1]
FBgn0037143	CG7448	CG7448	deletion (-22)	CG7458	0.66	Subsequently reclassified as a pseudogene in R6.04.
FBgn0026399	CG9700	Or85e	deletion (removes carboxy end)	none close		Polymorphic pseudogene	Or85e[iso-1]
FBgn0000337	CG1555	cn	deletion (removes carboxy end)	none		Known visible mutation in strain	cn[1]
FBgn0036858	CG14088	CG14088	frameshift (+1)	none			CG14088[iso-1]
FBgn0033302	CG8687	Cyp6a14	frameshift (-2)	Cyp6a13 (+ others)	0.72		Cyp6a14[iso-1]
FBgn0260768	CG42566	CG42566	frameshift (-2)	none close		Shorter relative to similar	CG42566[iso-1]
FBgn0033312	CG8642	CG8642	frameshift (-2)	none close		Longer relative to similar	CG8642[iso-1]
FBgn0044872	CG40305	FucTC	frameshift (-2)	none			FucTC[iso-1]
FBgn0067317	CG13415	Cby	frameshift (-2)	none			Cby[iso-1]
FBgn0033980	CG10245	Cyp6a20	frameshift (-1)	Cyp6a19 (+ others)	0.83		Cyp6a20[iso-1]
FBgn0040256	CG6633	Ugt86Dd	frameshift (-1)	Ugt35a (+ others)	0.72		Ugt86Dd[iso-1]
FBgn0045498	CG31930	Gr22d	frameshift (-1)	Gr22e (+ others)	0.65	Polymorphic pseudogene	Gr22d[iso-1]
FBgn0039582	CG1867	Or98b	frameshift (-1)	Or47a	0.6	Polymorphic pseudogene	Or98b[iso-1]
FBgn0038821	CG17267	CG17267	frameshift (-1)	none			CG17267[iso-1]
FBgn0020617	CG10052	Rx	frameshift (-1)	none			Rx[iso-1]
FBgn0045761	CG10618	CHKov1	insertion of transposon	CG10562 (+ others)	0.9	Variant under positive selection in wild populations.	CHKov1[Doc1420]	Doc{}CHKov1[Doc1420]
FBgn0053267	CG33267	CG33267	insertion of transposon	CG7377 (+ others)	0.87		CG33267[iso-1]	412{}983
FBgn0259741	CG42395	CG42395	insertion of transposon	CG4686 (+ other)	0.85		CG42395[iso-1]	mdg3{}91
FBgn0032969	CG2528	CG2528	insertion of transposon	CG5355	0.81		CG2528[iso-1]	roo{}521
FBgn0039378	CG5878	alpha4GT2	insertion of transposon	alpha4GT1	0.7		alpha4GT2[1]	roo{}alpha4GT2[1]
FBgn0259237	CG42335	CG42335	insertion of transposon	CG31198	0.55		CG42335[iso-1]	mdg1{}1403
FBgn0037802	CG6284	Sirt6	insertion of transposon	none close		Shorter relative to similar	Sirt6[iso-1]	I{}1284, I{}1285
FBgn0259215	CG42315	Ir93a	insertion of transposon	none close		Longer relative to similar	Ir93a[iso-1]	Doc{}1398
FBgn0023479	CG4821	Tequila	insertion of transposon	none			Tequila[Iso1]	412{}961
FBgn0035059	CG3894	CG3894	insertion of transposon	none			CG3894[iso-1]	G2{}886
FBgn0042125	CG18787	CG18787	premature stop (nonsense mutation)	CG18789	0.99		CG18787[iso-1]
FBgn0004426	CG9111	LysC	premature stop (nonsense mutation)	LysD (+ others)	0.99	Subsequently reclassified as a pseudogene in R6.04.
FBgn0010041	CG12242	GstD5	premature stop (nonsense mutation)	GstD2 (+ others)	0.9		GstD5[iso-1]
FBgn0053632	CG33632	CG33632	premature stop (nonsense mutation)	CG33764 (+ others)	0.88		CG33632[iso-1]
FBgn0053192	CG33192	MtnD	premature stop (nonsense mutation)	MtnB (+ others)	0.86		MtnD[OreR]
FBgn0053301	CG33301	CG33301	premature stop (nonsense mutation)	CG16898 (+ others)	0.82		CG33301[iso-1]
FBgn0053282	CG33282	CG33282	premature stop (nonsense mutation)	CG15408 (+ others)	0.7		CG33282[iso-1]
FBgn0045500	CG31931	Gr22b	premature stop (nonsense mutation)	Gr22c (+ others)	0.7	Polymorphic pseudogene	Gr22b[iso-1]
FBgn0051013	CG31013	CG31013	premature stop (nonsense mutation)	PH4alphaPV (+ others)	0.62		CG31013[iso-1]
FBgn0015770	CG1149	MstProx	premature stop (nonsense mutation)	Toll-4	0.58		MstProx[iso-1]
FBgn0053346	CG33346	CG33346	premature stop (nonsense mutation)	CG14062	0.55		CG33346[iso-1]
FBgn0053511	CG33511	CG33511	premature stop (nonsense mutation)	CG33509 (+ others)	0.52		CG33511[iso-1]
FBgn0035019	CG13592	Ir60e	premature stop (nonsense mutation)	none close		May be a polymorphic pseudogene	Ir60e[iso-1]
FBgn0036010	CG12525	Ir67a	premature stop (nonsense mutation)	none close		May be a polymorphic pseudogene	Ir67a[iso-1]
FBgn0034860	CG9812	CG9812	premature stop (nonsense mutation)	none			CG9812[iso-1]
FBgn0261530	CG6754	nbs	single base change at splice site	none		Downstream splice donor supported in iso-1, resulting in 2-aa insertion	nbs[iso-1]
FBgn0013771	CG10246	Cyp6a9	single base change in start codon	Cyp6a21 (+ others)	0.92		Cyp6a9[iso-1]
FBgn0259710	CG42364	CG42364	single base change in start codon	CG42365	0.63	May be a polymorphic pseudogene	CG42364[iso-1]
FBgn0004034	CG3757	y	single base change in start codon	none close		Known visible mutation in strain; longer relative to similar.	y[1]
FBgn0003466	[unannotated]	sp	not known			Known visible mutation in strain	sp[1]
FBgn0021764	CG5227	sdk	error in genomic sequence
