# Supplementary material for: Gene Model Annotations for Drosophila melanogaster: Impact of High-Throughput Data
Source: G3 (Bethesda). 2015 Jun 24;5(8):1721–36. doi: 10.1534/g3.115.018929 (PMC4528329; doi:10.1534/g3.115.018929)
Supplement: Supporting Information [file supp_g3.115.018929_FileS8.zip › FileS8/READ_ME.txt]

File S8. Genes with known disruptive mutations in the reference genome assembly.
R6.03 gene model annotations with disruptive mutations in the genome assembly are listed. These disruptive mutations are typically specific to sequences derived from the “iso-1” reference strain. Gene IDs, annotation IDs and gene symbols are listed in Columns A-C respectively. The type of disruptive mutation is described in Column D. Columns E and F described any similarity of the “disrupted” gene to other protein coding genes in the R6.03 annotation set. Additional comments, associated alleles and transposon insertions are listed in Columns G-I, respectively.
